# Supplementary material for: Widespread epistasis regulates glucose homeostasis and gene expression
Source: PLoS Genet. 2017 Sep 29;13(9):e1007025. doi: 10.1371/journal.pgen.1007025 (PMC5636166; doi:10.1371/journal.pgen.1007025)
Supplement: S1 Table — (XLSX) [file pgen.1007025.s011.xlsx]

## Sheet: S1_Table
S1 Table. Summary of metabolic data for 766 mice used in analysis of body weight and plasma glucose.
ID	Cross(male x female)	Sex	Body weight(g)	Plasma glucose(mg/dL)	RNA-Seq
E1	B6.A5 X B6.A6	M	19.73	96
E2	B6.A8 X B6.A6	M	20.41	88	Y
E3	B6.A5 X B6.A6	M	17.54	105
E4	B6.A5 X B6.A6	M	21.12	100
E5	B6.A5 X B6.A6	F	14.62	97
E6	B6.A5 X B6.A6	F	14.4	43
E7	B6.A5 X B6.A6	F	15.2	70
E8	B6.A4 X B6.A6	M	17.21	81
E9	B6.A4 X B6.A6	M	16.04	89
E10	B6.A4 X B6.A6	M	16.03	79
E11	B6.A4 X B6.A6	M	17.51	86	Y
E12	B6.A4 X B6.A6	F	15.05	110
E13	B6.A4 X B6.A6	F	14.79	63
E14	B6.A4 X B6.A6	F	14.3	110
E15	B6.A4 X B6.A6	F	14.36	80
E16	B6.A8 X B6.A17	M	18.18	111	Y
E17	B6.A8 X B6.A17	M	16.87	139
E18	B6.A8 X B6.A17	F	11.7	67
E19	B6.A8 X B6.A17	F	12	80
E20	B6.A5 X B6.A17	M	15.11	62
E21	B6.A5 X B6.A17	M	16.1	53
E22	B6.A5 X B6.A17	M	15.86	78	Y
E23	B6.A5 X B6.A17	M	16.49	78
E24	B6.A5 X B6.A17	F	12.79	71
E25	B6.A5 X B6.A17	F	12.2	82
E26	B6.A5 X B6.A14	M	17.18	99	Y
E27	B6.A5 X B6.A14	M	17.57	112
E28	B6.A5 X B6.A14	M	17.79	137
E29	B6.A5 X B6.A14	F	14.66	120
E30	B6.A5 X B6.A14	F	14.17	87
E31	B6.A5 X B6.A14	F	13.72	69
E32	B6.A10 X B6.A6	M	20.57	97	Y
E33	B6.A10 X B6.A6	M	22.47	97
E34	B6.A10 X B6.A6	M	20.75	97
E35	B6.A10 X B6.A6	F	16.61	73
E36	B6.A10 X B6.A6	F	16.04	82
E37	B6.A5 X B6.A6	M	20.43	58
E38	B6.A5 X B6.A6	M	20.82	80
E39	B6.A5 X B6.A6	M	20.47	84
E40	B6.A5 X B6.A6	M	20.02	79
E41	B6.A5 X B6.A6	M	21.12	117
E42	B6.A5 X B6.A6	F	15.07	86
E43	B6.A5 X B6.A6	F	16.32	70
E44	B6 X B6.A14	M	18.05	72	Y
E45	B6 X B6.A14	M	18.21	86	Y
E46	B6 X B6.A14	F	14.71	68
E47	B6 X B6.A14	F	15.52	62
E48	B6 X B6.A14	F	16.69	65
E49	B6 X B6.A14	F	15.21	76
E50	B6 X B6.A6	M	17.15	92	Y
E51	B6 X B6.A6	M	16.51	90
E52	B6 X B6.A6	M	17.28	80
E53	B6 X B6.A6	M	17.54	107
E54	B6 X B6.A6	M	17.67	88	Y
E55	B6 X B6.A6	F	13.73	51
E56	B6 X B6.A6	F	15.4	94
E57	B6 X B6.A6	F	14.77	96
E58	B6.A5 X B6	M	17.13	80
E59	B6.A5 X B6	M	18.27	101
E60	B6.A5 X B6	M	15.89	103	Y
E61	B6.A5 X B6	F	15.14	66
E62	B6.A5 X B6	F	14.02	77
E63	B6.A5 X B6	F	15.03	56
E64	B6.A5 X B6	F	15.49	100
E65	B6.A5 X B6	F	14.56	126
E66	B6.A5 X B6.A3	M	19	138
E67	B6.A5 X B6.A3	M	17.77	114	Y
E68	B6.A5 X B6.A3	M	18.83	134
E69	B6.A5 X B6.A3	M	18.26	110
E70	B6.A5 X B6.A3	M	18.57	114	Y
E71	B6.A5 X B6.A3	F	13.96	106
E72	B6.A5 X B6.A3	F	15.1	102
E73	B6.A5 X B6.A6	M	20.14	92	Y
E74	B6.A5 X B6.A6	M	21.41	98
E75	B6.A5 X B6.A6	F	14.78	61
E76	B6.A5 X B6.A6	F	16.08	101
E77	B6 X B6	M	18.22	90
E78	B6 X B6	M	18.24	127
E79	B6 X B6	F	15.15	58
E80	B6 X B6	F	14.96	53
E81	B6 X B6	F	14.83	98
E82	B6 X B6	F	12.96	79
E83	B6 X B6	F	14.42	59
E84	B6.A5 X B6.A17	M	18.53	84
E85	B6.A5 X B6.A17	M	18.14	100
E86	B6.A5 X B6.A17	M	16.88	104
E87	B6.A5 X B6.A17	F	13.65	78
E88	B6.A5 X B6.A17	F	14.27	93
E89	B6.A5 X B6.A17	F	13.49	102
E90	B6.A10 X B6	M	19.5	113
E91	B6.A10 X B6	M	15.85	99
E92	B6.A10 X B6	M	18.78	144
E93	B6.A10 X B6	M	19.5	133
E94	B6.A10 X B6	F	15.41	75
E95	B6.A10 X B6	F	15.59	79
E96	B6.A5 X B6	M	17.16	100	Y
E97	B6.A5 X B6	F	13.42	79
E98	B6.A5 X B6	F	13.22	75
E99	B6.A5 X B6	F	14.67	115
E100	B6.A5 X B6	F	11.99	65
E101	B6.A5 X B6	F	14.39	88
E102	B6.A4 X B6	M	18.58	75
E103	B6.A4 X B6	M	18.57	84	Y
E104	B6.A4 X B6	F	15.66	81
E105	B6.A4 X B6	F	14.76	75
E106	B6.A4 X B6	F	13.79	70
E107	B6 X B6	M	19.24	73
E108	B6 X B6	F	16.27	107
E109	B6 X B6	F	14.96	79
E110	B6 X B6	F	14.31	109
E111	B6.A10 X B6.A3	M	21.08	77
E112	B6.A10 X B6.A3	F	18.34	64
E113	B6.A10 X B6.A3	F	18.08	71
E114	B6.A10 X B6.A3	F	17.48	80
E115	B6.A8 X B6	M	19.94	64
E116	B6.A8 X B6	M	19.71	82	Y
E117	B6.A8 X B6	M	18.49	82	Y
E118	B6.A8 X B6	F	16.73	92
E119	B6.A8 X B6	F	15.03	81
E120	B6.A8 X B6	F	15.15	123
E121	B6.A10 X B6	M	19.49	95
E122	B6.A10 X B6	M	18.97	81	Y
E123	B6.A10 X B6	F	14.91	84
E124	B6 X B6.A17	M	16.02	84	Y
E125	B6 X B6.A17	M	16.5	77	Y
E126	B6 X B6.A17	M	17.33	84
E127	B6 X B6.A17	M	16.62	95
E128	B6 X B6.A17	F	13.5	59
E129	B6 X B6.A17	F	12.92	51
E130	B6 X B6.A17	F	14.06	95
E131	B6 X B6.A17	M	18.01	50	Y
E132	B6 X B6.A17	M	18.6	66	Y
E133	B6 X B6.A17	F	14.92	44
E134	B6 X B6.A17	F	15.51	70
E135	B6 X B6.A17	F	14.68	55
E136	B6 X B6.A14	M	17.34	59	Y
E137	B6 X B6.A14	M	17.84	29	Y
E138	B6 X B6.A14	M	16.05	74	Y
E139	B6 X B6.A14	F	14.8	59
E140	B6 X B6.A14	F	14.53	76
E141	B6.A8 X B6.A3	M	18.58	98	Y
E142	B6.A8 X B6.A3	F	16.74	66
E143	B6.A8 X B6.A3	F	15.38	57
E144	B6.A8 X B6.A3	F	16.12	56
E145	B6.A8 X B6.A3	F	15.41	78
E146	B6.A8 X B6.A17	M	16.68	79	Y
E147	B6.A8 X B6.A17	M	18.56	73
E148	B6.A8 X B6.A17	M	17.03	67
E149	B6.A8 X B6.A17	F	13.65	48
E150	B6.A8 X B6.A17	F	13.24	80
E151	B6.A8 X B6.A17	F	15.53	76
E152	B6.A8 X B6.A17	F	13.79	78
E153	B6.A10 X B6.A6	M	18.09	86	Y
E154	B6.A10 X B6.A6	M	17.66	87
E155	B6.A10 X B6.A6	M	15.65	91
E156	B6.A10 X B6.A6	M	14.64	71
E157	B6.A10 X B6.A6	F	14.78	103
E158	B6.A10 X B6.A6	F	14.08	77
E159	B6.A10 X B6.A6	F	14.27	61
E160	B6.A10 X B6.A6	F	15.25	86
E161	B6.A10 X B6.A6	F	13.75	113
E162	B6 X B6.A6	M	17.18	74	Y
E163	B6 X B6.A6	M	16.76	102	Y
E164	B6 X B6.A6	M	17.78	238
E165	B6 X B6.A6	M	17.71	123	Y
E166	B6 X B6.A6	F	13.03	58
E167	B6 X B6.A6	F	14.75	146
E168	B6.A10 X B6.A17	M	12.24	61
E169	B6.A10 X B6.A17	M	16.7	98
E170	B6.A10 X B6.A17	M	17	123
E171	B6.A10 X B6.A17	M	13.95	84	Y
E172	B6.A10 X B6.A17	F	14.43	74
E173	B6.A10 X B6.A17	F	12.49	125
E174	B6.A5 X B6.A14	M	17.55	65
E175	B6.A5 X B6.A14	M	17.72	105
E176	B6.A5 X B6.A14	M	16.82	46	Y
E177	B6.A5 X B6.A14	M	16.21	84
E178	B6.A5 X B6.A14	F	14.58	56
E179	B6.A5 X B6.A14	F	14.72	90
E180	B6.A5 X B6.A14	F	13.23	78
E181	B6.A5 X B6.A6	M	18.28	79	Y
E182	B6.A5 X B6.A6	M	17.96	66
E183	B6.A5 X B6.A6	M	17.13	60
E184	B6.A5 X B6.A6	F	13.46	43
E185	B6.A5 X B6.A6	F	14.33	96
E186	B6.A5 X B6.A6	F	11.68	81
E187	B6 X B6.A3	M	18.57	103	Y
E188	B6 X B6.A3	M	18.14	107	Y
E189	B6 X B6.A3	M	20.18	84
E190	B6 X B6.A6	M	18.02	75
E191	B6 X B6.A6	M	18.56	64	Y
E192	B6 X B6.A6	F	13.89	60
E193	B6 X B6.A6	F	16.13	47
E194	B6 X B6.A6	F	12.15	54
E195	B6.A5 X B6.A17	M	15.81	77
E196	B6.A5 X B6.A17	M	14.93	81
E197	B6.A5 X B6.A17	M	15.18	122
E198	B6.A5 X B6.A17	F	11.55	51
E199	B6.A5 X B6.A17	F	11.68	88
E200	B6.A5 X B6.A17	F	13.74	134
E201	B6.A5 X B6.A17	F	11.13	104
E202	B6.A5 X B6.A6	M	19.94	83	Y
E203	B6.A5 X B6.A6	M	18.83	57
E204	B6.A5 X B6.A6	M	18.38	89
E206	B6.A5 X B6.A6	F	14.63	57
E207	B6.A5 X B6.A6	F	15.64	96
E208	B6.A5 X B6.A6	F	14.66	90
E209	B6.A5 X B6.A6	F	15.15	76
E210	B6.A4 X B6.A6	M	19.09	81	Y
E211	B6.A4 X B6.A6	M	18.57	64
E212	B6.A4 X B6.A6	M	18.58	95
E213	B6.A4 X B6.A6	F	15.18	68
E214	B6.A4 X B6.A6	F	15.25	59
E215	B6 X B6.A14	M	17.39	72	Y
E216	B6 X B6.A14	M	17.27	126
E217	B6 X B6.A14	M	17.61	116	Y
E218	B6 X B6.A14	F	16.04	82
E219	B6 X B6.A14	F	14.32	133
E220	B6 X B6.A14	F	16.16	56
E221	B6 X B6.A14	F	14.3	79
E222	B6.A10 X B6.A14	M	18.57	106
E223	B6.A10 X B6.A14	M	18.45	101
E224	B6.A10 X B6.A14	M	18.08	77	Y
E225	B6.A10 X B6.A14	F	15.12	47
E226	B6.A10 X B6.A14	F	15.55	72
E227	B6.A10 X B6.A14	F	15.74	44
E228	B6.A10 X B6.A14	F	15.96	56
E229	B6.A10 X B6.A14	F	14.83	66
E230	B6.A10 X B6.A6	M	16.46	76
E231	B6.A10 X B6.A6	M	19.8	101
E232	B6.A10 X B6.A6	M	19.11	85	Y
E233	B6.A10 X B6.A6	M	16.92	137
E234	B6.A10 X B6.A6	M	16.35	89
E235	B6.A10 X B6.A6	F	16.16	81
E236	B6.A10 X B6.A6	F	16.65	74
E237	B6.A5 X B6.A6	M	18.51	65	Y
E238	B6.A5 X B6.A6	F	15.99	69
E239	B6.A5 X B6.A6	F	14.31	NA
E240	B6.A5 X B6.A3	M	18.82	192
E241	B6.A5 X B6.A3	M	18.77	173	Y
E242	B6.A5 X B6.A3	M	18.12	121	Y
E243	B6.A5 X B6.A3	M	19.12	154
E244	B6.A5 X B6.A3	M	18.93	107
E245	B6.A5 X B6.A3	F	14.16	85
E246	B6.A5 X B6.A3	F	13.83	93
E247	B6.A5 X B6.A3	F	14.53	113
E248	B6.A10 X B6.A17	M	12.03	60
E249	B6.A10 X B6.A17	M	13.48	97
E250	B6.A10 X B6.A17	M	11.27	85
E251	B6.A10 X B6.A17	M	13.17	148
E252	B6.A10 X B6.A17	F	13.8	89
E253	B6.A10 X B6.A17	F	13.74	106
E254	B6.A10 X B6.A17	F	11.67	67
E255	B6.A10 X B6.A3	M	21.33	98
E256	B6.A10 X B6.A3	M	18.5	60
E257	B6.A10 X B6.A3	F	15.12	40
E258	B6.A10 X B6.A3	F	16.7	87
E259	B6.A10 X B6.A3	F	16.55	66
E260	B6 X B6	M	15.17	113	Y
E261	B6 X B6	M	13.62	85
E262	B6 X B6	M	13.19	124
E263	B6 X B6	F	12.67	65
E264	B6 X B6	F	10.36	59
E265	B6 X B6.A17	M	15.53	62
E266	B6 X B6.A17	M	16.37	68
E267	B6 X B6.A17	M	14.12	101
E268	B6 X B6.A17	M	16.25	78	Y
E269	B6 X B6.A17	F	12.52	63
E270	B6.A5 X B6.A17	M	16.21	71	Y
E271	B6.A5 X B6.A17	M	16.13	88	Y
E272	B6.A5 X B6.A17	F	14.38	81
E273	B6.A5 X B6.A17	F	12.73	81
E274	B6.A5 X B6.A17	F	13.68	61
E275	B6.A5 X B6.A17	F	12.02	68
E276	B6.A5 X B6.A17	F	11.18	172
E277	B6.A5 X B6.A14	M	16.55	82	Y
E278	B6.A5 X B6.A14	M	16.44	NA
E279	B6.A5 X B6.A14	F	11.5	54
E280	B6.A5 X B6.A14	F	12.21	84
E281	B6.A5 X B6.A14	F	11.93	74
E282	B6.A5 X B6.A14	F	12.15	99
E283	B6.A5 X B6.A14	F	13.37	104
E284	B6.A5 X B6	M	16.47	50	Y
E285	B6.A5 X B6	M	15.77	75	Y
E286	B6.A5 X B6	F	13.1	73
E287	B6.A5 X B6	F	14.83	52
E288	B6.A5 X B6	F	11.04	92
E289	B6.A10 X B6.A14	M	15.57	57
E290	B6.A10 X B6.A14	M	15.46	107	Y
E291	B6.A10 X B6.A14	M	14.47	62
E292	B6.A10 X B6.A14	M	14.81	78
E293	B6.A10 X B6.A14	M	14.56	99
E294	B6.A10 X B6.A14	F	13.28	83
E295	B6.A10 X B6.A14	F	13.85	132
E296	B6.A8 X B6.A6	M	13.76	76
E297	B6.A8 X B6.A6	M	16.85	87	Y
E298	B6.A8 X B6.A6	F	13.97	65
E299	B6.A8 X B6.A6	F	13.62	100
E300	B6.A8 X B6.A6	F	13.35	38
E301	B6.A5 X B6	M	16.32	137
E302	B6.A5 X B6	M	15.74	81
E303	B6.A5 X B6	M	14.73	79
E304	B6.A5 X B6	M	17.17	98
E305	B6.A5 X B6	M	17.11	93	Y
E306	B6.A5 X B6	F	13.93	110
E307	B6.A5 X B6	F	15.26	96
E308	B6.A5 X B6	F	14.81	95
E309	B6.A5 X B6	F	14.44	124
E310	B6.A8 X B6.A17	M	16.66	70	Y
E311	B6.A8 X B6.A17	F	10.26	73
E312	B6.A8 X B6.A17	F	14.41	89
E313	B6.A8 X B6.A17	F	15.28	106
E314	B6.A8 X B6.A17	F	11.98	91
E315	B6 X B6.A6	M	16.62	80
E316	B6 X B6.A6	M	16.17	70
E317	B6 X B6.A6	M	16.73	71	Y
E318	B6 X B6.A6	M	17.73	88	Y
E319	B6.A5 X B6.A3	M	16.37	99
E320	B6.A5 X B6.A3	M	13.1	93
E321	B6.A5 X B6.A3	M	16.33	127
E322	B6.A5 X B6.A3	M	15.89	95
E323	B6.A5 X B6.A3	M	17.65	116	Y
E324	B6.A10 X B6.A6	M	17.26	78	Y
E325	B6.A10 X B6.A6	M	16.68	87
E326	B6.A10 X B6.A6	F	14.38	55
E327	B6.A10 X B6.A6	F	15.41	66
E328	B6.A10 X B6.A6	F	14.43	63
E329	B6.A10 X B6.A6	F	16	83
E330	B6.A10 X B6.A6	F	16.06	92
E331	B6.A10 X B6.A6	F	14.27	86
E332	B6 X B6.A6	F	14.23	102
E333	B6 X B6.A6	F	14.22	69
E334	B6 X B6.A6	F	15.38	70
E335	B6 X B6.A6	F	14.75	98
E346	B6.A10 X B6.A14	M	17.74	70
E347	B6.A10 X B6.A14	M	18.74	95
E348	B6.A10 X B6.A14	F	15.55	97
E349	B6.A8 X B6	M	19.72	80	Y
E350	B6.A8 X B6	M	19.46	107	Y
E351	B6.A8 X B6	F	16.3	82
E352	B6.A8 X B6	F	17.2	87
E356	B6.A5 X B6.A14	F	13.87	67
E357	B6.A5 X B6.A14	F	14.71	38
E358	B6.A5 X B6.A14	F	13.29	84
E359	B6.A5 X B6.A14	F	15.65	98
E360	B6.A5 X B6.A14	F	15.39	111
E361	B6.A10 X B6.A6	M	17.34	103	Y
E362	B6.A10 X B6.A6	F	16.76	50
E363	B6.A10 X B6.A6	F	16.04	75
E364	B6.A10 X B6.A6	F	16.48	92
E365	B6.A5 X B6.A3	F	12.21	76
E366	B6 X B6	M	15.41	56	Y
E367	B6 X B6	M	19.5	83
E368	B6 X B6	M	17.31	125
E369	B6 X B6	M	18.48	107	Y
E370	B6 X B6	F	12.31	75
E371	B6 X B6	F	13.65	77
E372	B6 X B6	M	13.78	73
E373	B6 X B6	M	14.81	77	Y
E374	B6 X B6.A3	M	16.74	110	Y
E375	B6 X B6.A3	M	17.24	141	Y
E376	B6 X B6.A3	F	14.31	105
E377	B6 X B6.A3	F	14.14	85
E378	B6 X B6.A3	F	13.43	110
E379	B6.A5 X B6.A17	M	16.66	115	Y
E380	B6.A5 X B6.A17	F	13.89	67
E381	B6.A5 X B6.A17	F	12.91	62
E382	B6.A5 X B6.A17	F	12.74	60
E383	B6.A5 X B6.A17	F	12.11	66
E384	B6.A5 X B6.A17	F	11.82	80
E385	B6 X B6.A14	M	13.87	100
E386	B6 X B6.A14	M	14.34	75
E387	B6 X B6.A14	M	16.39	88	Y
E388	B6 X B6.A14	F	12.82	120
E389	B6 X B6.A14	F	14.42	78
E390	B6 X B6.A14	F	14.59	98
E391	B6 X B6.A14	F	14.31	82
E392	B6 X B6.A14	F	14.12	100
E393	B6 X B6.A14	F	13.74	120
E394	B6.A10 X B6.A3	M	15.92	84	Y
E395	B6.A10 X B6.A3	M	17.45	82	Y
E396	B6.A10 X B6.A3	M	15.57	113
E397	B6.A10 X B6.A3	F	15.08	95
E398	B6.A10 X B6.A3	F	10.83	65
E399	B6.A10 X B6.A3	F	14.13	131
E400	B6.A5 X B6.A14	M	17.53	100
E401	B6.A5 X B6.A14	M	17.45	90	Y
E402	B6.A5 X B6.A14	M	16.31	73
E403	B6.A5 X B6.A14	M	15.53	113
E404	B6.A5 X B6.A14	M	16.57	108
E405	B6.A5 X B6.A14	M	14.31	75
E406	B6.A5 X B6.A14	M	17.75	86
E407	B6.A5 X B6.A14	M	16.79	79	Y
E408	B6.A5 X B6.A14	F	11.17	59
E409	B6.A5 X B6.A14	F	13.84	69
E410	B6.A5 X B6	M	17.8	145
E411	B6.A5 X B6	M	17.23	112	Y
E412	B6.A5 X B6	M	17.76	90	Y
E413	B6.A5 X B6	M	16.27	105	Y
E414	B6.A5 X B6	M	15.67	111
E415	B6.A5 X B6	F	13.15	71
E416	B6.A5 X B6	F	11.96	66
E417	B6.A5 X B6	F	13.53	87
E418	B6.A5 X B6	F	11.85	117
E419	B6 X B6	M	15.1	65	Y
E420	B6 X B6	M	14.24	85
E421	B6 X B6	M	16.73	108	Y
E422	B6 X B6	M	15.1	65	Y
E423	B6 X B6	F	15.47	82
E424	B6 X B6	F	13.79	86
E425	B6 X B6	F	13.69	82
E426	B6 X B6.A6	M	15.06	126
E427	B6 X B6.A6	F	16.36	115
E428	B6 X B6.A6	F	14.91	147
E429	B6 X B6.A6	F	15.25	59
E430	B6 X B6.A6	F	15.78	67
E431	B6 X B6.A6	F	16.84	79
E432	B6 X B6.A6	F	15.16	85
E433	B6.A10 X B6.A17	M	17.84	101
E434	B6.A10 X B6.A17	M	18.22	139
E435	B6.A10 X B6.A17	F	15.13	108
E436	B6.A10 X B6.A17	F	14.9	77
E437	B6.A10 X B6.A14	M	17.12	99	Y
E438	B6.A10 X B6.A14	M	18.75	111
E439	B6.A10 X B6.A14	M	18.78	148
E440	B6.A10 X B6.A14	M	18.02	132
E441	B6.A10 X B6.A14	M	17.33	77	Y
E442	B6.A10 X B6.A14	F	17.22	70
E443	B6.A10 X B6.A14	F	15.74	70
E444	B6.A10 X B6.A14	F	15.85	73
E445	B6.A8 X B6.A6	M	20.69	122
E446	B6.A8 X B6.A6	M	20.71	73
E447	B6.A8 X B6.A6	M	20.36	100
E448	B6.A8 X B6.A6	M	19.45	83	Y
E449	B6.A8 X B6.A6	F	15.25	69
E450	B6.A8 X B6.A6	F	15.73	59
E451	B6.A8 X B6.A6	F	15.91	88
E452	B6.A4 X B6.A6	M	21.03	132
E453	B6.A4 X B6.A6	M	22.49	94
E454	B6.A4 X B6.A6	M	22.01	93
E455	B6.A4 X B6.A6	F	18.29	80
E456	B6.A4 X B6.A6	F	18.73	139
E457	B6 X B6.A3	M	17.4	111	Y
E458	B6 X B6.A3	F	15.45	121
E459	B6 X B6	M	18.37	116	Y
E460	B6 X B6	M	17.08	137	Y
E461	B6 X B6	F	13.27	73
E462	B6 X B6	F	14.25	110
E463	B6.A5 X B6.A17	M	16.14	70
E464	B6.A5 X B6.A17	M	15.69	75	Y
E465	B6.A5 X B6.A17	M	16.28	76
E466	B6.A5 X B6.A17	M	14	70
E467	B6.A5 X B6.A17	M	15.58	76
E468	B6.A5 X B6.A17	M	16.05	63
E469	B6.A5 X B6.A17	M	15.52	75
E470	B6.A5 X B6.A17	F	12.4	91
E471	B6.A5 X B6.A17	F	13.14	96
E472	B6.A10 X B6	M	18.52	95	Y
E473	B6.A10 X B6	F	13.98	75
E474	B6.A10 X B6	M	15.29	124
E475	B6.A10 X B6	F	12.18	124
E477	B6 X B6.A17	M	11.5	81
E478	B6 X B6.A17	M	12.57	83
E479	B6 X B6.A17	M	11.35	74
E480	B6 X B6.A17	F	12.4	67
E481	B6 X B6.A17	F	12.28	75
E482	B6 X B6.A17	F	10.1	69
E483	B6 X B6.A17	F	11.4	86
E484	B6 X B6.A17	F	11.35	81
E485	B6.A4 X B6.A14	M	18.35	169	Y
E486	B6.A4 X B6.A14	M	18	163
E487	B6.A4 X B6.A14	F	14.97	66
E488	B6.A4 X B6.A14	F	15.55	90
E489	B6.A4 X B6.A14	F	15.33	145
E490	B6.A4 X B6.A14	F	14.6	130
E491	B6.A4 X B6.A17	M	16.41	93
E492	B6.A4 X B6.A17	M	16.26	85
E493	B6.A4 X B6.A17	F	13.85	80
E494	B6.A4 X B6.A17	F	13.18	65
E495	B6.A4 X B6.A17	F	12.15	112
E496	B6.A8 X B6	M	18.21	68	Y
E497	B6.A8 X B6	M	19.45	126
E498	B6.A8 X B6	F	15.66	82
E499	B6.A8 X B6	F	14.96	92
E500	B6.A10 X B6.A17	M	17.92	79
E501	B6.A10 X B6.A17	M	16.31	108	Y
E502	B6.A10 X B6.A17	M	17.85	142
E503	B6.A10 X B6.A17	F	14.65	66
E504	B6.A10 X B6.A17	F	15.2	85
E505	B6.A10 X B6.A17	F	14.7	93
E506	B6.A10 X B6.A17	M	18.52	84	Y
E507	B6.A10 X B6.A17	M	19.03	91
E508	B6.A10 X B6.A17	F	15.26	72
E509	B6 X B6.A14	M	13.07	123
E510	B6 X B6.A14	F	8.4	NA
E511	B6.A10 X B6	M	18.01	82	Y
E512	B6.A10 X B6	M	19.53	105
E513	B6.A10 X B6	M	16.81	71	Y
E514	B6.A10 X B6	M	14.33	108	Y
E515	B6.A10 X B6	F	14.41	86
E516	B6.A10 X B6	F	15.06	78
E517	B6.A10 X B6	F	15.37	87
E518	B6 X B6.A17	M	15.72	82	Y
E519	B6 X B6.A17	F	12.7	84
E520	B6.A4 X B6.A6	M	17.08	77	Y
E521	B6.A4 X B6.A6	M	14.61	75
E522	B6.A4 X B6.A6	F	14.55	61
E523	B6.A4 X B6.A6	F	14.27	74
E524	B6.A10 X B6.A3	M	15.01	67
E525	B6.A10 X B6.A3	M	15.34	76
E526	B6.A10 X B6.A3	M	17.78	134
E527	B6.A10 X B6.A3	M	17.27	96	Y
E528	B6.A10 X B6.A3	F	15.23	70
E529	B6.A10 X B6.A3	F	14.64	66
E530	B6 X B6.A3	M	14.55	80	Y
E531	B6 X B6.A3	F	11.39	78
E532	B6 X B6.A3	F	13.46	92
E533	B6.A10 X B6.A3	M	19.25	124
E534	B6.A10 X B6.A3	F	14.83	48
E535	B6.A10 X B6.A3	F	16.18	71
E536	B6.A10 X B6.A3	F	14.99	62
E537	B6.A10 X B6.A3	F	13.5	100
E538	B6.A10 X B6.A3	F	15.77	81
E539	B6.A8 X B6.A6	M	19.7	59
E540	B6.A8 X B6.A6	M	18.47	60	Y
E541	B6.A8 X B6.A6	M	20.51	66
E542	B6.A8 X B6.A6	M	20.29	72
E543	B6.A8 X B6.A6	F	15.91	61
E544	B6.A8 X B6.A6	F	15.45	60
E545	B6.A10 X B6.A14	M	16.68	81
E546	B6.A10 X B6.A14	M	14.95	74
E547	B6.A10 X B6.A14	M	15.56	85
E548	B6.A10 X B6.A14	M	16.85	80	Y
E549	B6.A10 X B6.A14	M	16.41	83
E550	B6.A10 X B6.A14	F	14.61	101
E558	B6.A4 X B6	M	13.56	72
E559	B6.A4 X B6	M	15.68	92	Y
E560	B6.A4 X B6	M	15.21	109
E561	B6.A4 X B6	M	14.62	100
E562	B6.A4 X B6	F	12.48	128
E563	B6.A4 X B6	F	12.6	112
E564	B6.A4 X B6	F	12.03	115
E565	B6 X B6	M	15.34	70	Y
E566	B6 X B6	M	16.1	83	Y
E567	B6 X B6	F	14.51	68
E568	B6 X B6	F	12.67	46
E569	B6 X B6	F	13.49	67
E570	B6.A4 X B6.A17	M	14.58	89	Y
E571	B6.A4 X B6.A17	M	16.34	78	Y
E572	B6.A4 X B6.A17	M	11.69	75
E573	B6.A4 X B6.A17	F	13.51	90
E574	B6.A4 X B6.A17	F	13.46	97
E575	B6.A4 X B6.A17	M	16.44	82	Y
E576	B6.A4 X B6.A17	M	18.3	88
E577	B6.A4 X B6.A17	M	16.31	79
E578	B6.A4 X B6.A17	M	16.04	83
E579	B6.A4 X B6.A17	M	16.82	91
E580	B6.A4 X B6.A17	F	13.62	100
E581	B6 X B6.A17	M	16.95	68
E582	B6 X B6.A17	M	12.86	51
E583	B6 X B6.A17	M	16.76	145
E584	B6 X B6.A17	M	15.71	88	Y
E585	B6 X B6.A17	M	15.5	67
E586	B6 X B6.A17	M	14.81	80	Y
E589	B6 X B6.A17	F	13.73	100
E590	B6 X B6.A17	F	12.83	74
E592	B6.A4 X B6.A14	F	13.03	63
E593	B6.A4 X B6.A14	F	14.92	66
E594	B6.A4 X B6.A14	F	15.99	68
E595	B6.A4 X B6.A14	F	14.38	67
E596	B6.A8 X B6	M	18.1	79	Y
E597	B6.A8 X B6	M	16.5	61	Y
E598	B6.A8 X B6	M	15.7	87
E599	B6.A8 X B6	M	16.58	129
E600	B6.A8 X B6	F	13.79	64
E601	B6.A8 X B6	F	13.59	77
E602	B6.A10 X B6.A3	M	14.55	87
E603	B6.A10 X B6.A3	M	12.49	58
E604	B6.A10 X B6.A3	M	15.03	90
E605	B6.A10 X B6.A3	M	8.65	NA
E606	B6.A10 X B6.A3	F	13.63	84
E607	B6.A8 X B6.A17	M	16.32	81
E608	B6.A8 X B6.A17	M	17.28	83	Y
E609	B6.A8 X B6.A17	M	17.86	61
E610	B6.A8 X B6.A17	F	13.71	85
E611	B6.A8 X B6.A17	F	12.81	69
E612	B6.A8 X B6.A17	F	14.02	58
E613	B6.A8 X B6.A17	F	14.58	79
E614	B6.A10 X B6.A17	M	16.4	87	Y
E615	B6.A10 X B6.A17	M	17.44	96
E616	B6.A10 X B6.A17	M	15.9	94
E617	B6.A10 X B6.A17	M	16.55	62
E618	B6.A10 X B6.A17	M	17.78	108
E619	B6.A10 X B6.A17	F	12.4	62
E620	B6.A10 X B6.A17	F	14.29	85
E621	B6.A10 X B6.A17	F	13.32	63
E622	B6.A10 X B6.A17	F	12.47	108
E623	B6.A10 X B6.A17	M	16.23	86	Y
E624	B6.A10 X B6.A17	F	12.66	57
E625	B6.A10 X B6.A17	F	13.85	62
E626	B6.A10 X B6.A17	F	12.95	61
E627	B6.A10 X B6.A17	F	13.57	71
E628	B6.A10 X B6.A17	F	12.38	71
E629	B6.A10 X B6.A17	F	10.43	NA
E630	B6 X B6	M	17.01	84	Y
E631	B6 X B6	M	18.8	72
E632	B6 X B6	F	15.35	62
E633	B6.A10 X B6.A14	M	13.05	71
E634	B6.A10 X B6.A14	M	12.7	53
E635	B6.A10 X B6.A14	F	13.61	73
E636	B6.A10 X B6.A14	F	13.63	61
E637	B6.A10 X B6.A14	F	12	69
E638	B6.A10 X B6.A14	F	11.83	76
E640	B6.A10 X B6.A14	F	12.9	73
E641	B6.A4 X B6.A6	M	16.35	68
E642	B6.A4 X B6.A6	M	16.62	75	Y
E643	B6.A4 X B6.A6	M	16.38	66
E644	B6.A4 X B6.A6	F	13.56	67
E645	B6.A4 X B6.A6	F	14.52	73
E646	B6.A4 X B6.A6	F	12.62	61
E647	B6 X B6	M	15.05	68	Y
E648	B6 X B6	M	16.52	92
E649	B6 X B6	M	14.54	77
E650	B6 X B6	M	15.76	57
E651	B6 X B6	F	13.08	49
E652	B6 X B6	F	11.67	61
E653	B6.A4 X B6.A17	M	16.25	85	Y
E654	B6.A4 X B6.A17	M	15.5	133
E655	B6.A4 X B6.A17	F	14.26	51
E656	B6.A4 X B6.A17	F	14	94
E657	B6.A4 X B6.A17	F	13.12	82
E658	B6.A4 X B6.A17	F	14.07	85
E659	B6.A4 X B6.A6	M	19.89	41
E660	B6.A4 X B6.A6	M	19.98	NA
E661	B6.A4 X B6.A6	F	16.63	58
E662	B6.A8 X B6.A6	M	18.23	70	Y
E663	B6.A8 X B6.A6	M	20.06	79	Y
E664	B6.A8 X B6.A6	F	16.2	63
E665	B6.A8 X B6.A6	F	16.78	79
E666	B6.A8 X B6.A6	F	16.11	68
E667	B6.A10 X B6	M	15.2	112
E668	B6.A10 X B6	F	13.07	NA
E669	B6 X B6.A3	F	14.45	99
E670	B6 X B6.A3	F	13.71	100
E671	B6 X B6.A3	F	13.18	113
E672	B6 X B6.A3	M	14.59	93	Y
E673	B6 X B6.A3	F	14.54	106
E674	B6.A4 X B6	M	16.25	95	Y
E675	B6.A4 X B6	M	16.11	116	Y
E676	B6.A4 X B6	F	14.08	105
E677	B6.A10 X B6	M	15.25	69	Y
E678	B6.A10 X B6	M	17.37	101	Y
E679	B6.A4 X B6.A17	M	14.47	78	Y
E680	B6.A4 X B6.A17	M	15.01	71
E681	B6.A4 X B6.A17	M	15.34	66
E682	B6.A4 X B6.A17	M	14.24	99
E684	B6.A4 X B6.A17	F	12.51	77
E685	B6.A4 X B6.A17	F	10.94	74
E686	B6.A4 X B6.A17	F	12.82	96
E687	B6.A4 X B6.A17	F	12.46	125
E688	B6.A8 X B6.A3	M	19.61	76	Y
E689	B6.A8 X B6.A3	M	19.46	76	Y
E690	B6.A8 X B6.A3	F	14.13	85
E691	B6 X B6	M	15.11	60	Y
E692	B6 X B6	M	15.75	49
E693	B6 X B6	M	13.7	48
E694	B6 X B6	M	15.64	76	Y
E695	B6 X B6	M	13.73	78
E696	B6 X B6	M	14.84	71
E697	B6 X B6	F	12.95	64
E698	B6 X B6	F	13.54	49
E699	B6 X B6	F	13.82	78
E700	B6 X B6	F	12.74	64
E701	B6.A8 X B6.A17	M	18	82	Y
E702	B6.A8 X B6.A17	M	17.9	91
E703	B6.A8 X B6.A17	M	17.75	76
E704	B6.A8 X B6.A17	F	15.67	66
E705	B6.A8 X B6.A17	F	15.35	66
E706	B6.A8 X B6.A17	F	14.11	90
E707	B6.A8 X B6.A14	M	14.81	57	Y
E708	B6.A8 X B6.A14	M	15.7	93	Y
E709	B6.A8 X B6.A14	M	17.43	128
E710	B6.A8 X B6.A14	M	17.38	74	Y
E711	B6.A8 X B6.A14	F	14.39	85
E712	B6.A8 X B6.A14	F	12.42	81
E713	B6.A4 X B6.A6	M	19.53	105	Y
E714	B6.A4 X B6.A6	F	16.69	102
E715	B6.A4 X B6.A6	F	15.69	103
E716	B6.A10 X B6.A3	M	16.12	140
E717	B6.A10 X B6.A3	M	14.79	105
E718	B6.A10 X B6.A3	M	16.08	108
E719	B6.A10 X B6.A3	M	16.57	93	Y
E720	B6.A10 X B6.A3	F	13.06	95
E721	B6.A10 X B6	M	14.88	113
E722	B6.A10 X B6	F	15.3	55
E723	B6.A10 X B6	F	14.13	56
E724	B6.A10 X B6	F	14.56	62
E725	B6.A10 X B6	F	14.1	66
E726	B6.A10 X B6	F	14.98	65
E727	B6.A4 X B6	M	17.52	110	Y
E728	B6.A4 X B6	F	14.06	76
E729	B6.A4 X B6.A6	F	14.64	56
E730	B6.A4 X B6.A6	F	13.01	42
E731	B6.A10 X B6	M	17.45	89	Y
E732	B6.A4 X B6.A14	M	18.38	51	Y
E733	B6.A4 X B6.A14	M	17.32	97	Y
E734	B6.A4 X B6.A14	F	13.81	91
E735	B6.A10 X B6.A3	M	18.93	82
E736	B6.A10 X B6.A3	M	17.62	94	Y
E737	B6.A10 X B6.A3	F	15.59	88
E738	B6.A10 X B6.A3	F	16.34	75
E739	B6.A4 X B6.A14	M	15.94	81
E740	B6.A4 X B6.A14	M	18.64	63
E741	B6.A4 X B6.A14	M	17.15	58
E742	B6.A4 X B6.A14	M	16.45	71	Y
E743	B6.A4 X B6.A14	M	16.93	103
E744	B6.A4 X B6.A14	M	16.72	108	Y
E745	B6.A4 X B6	M	19.7	103	Y
E746	B6.A4 X B6	M	20.26	91
E747	B6.A4 X B6	M	19.37	75	Y
E748	B6.A4 X B6	M	19.68	88	Y
E749	B6.A4 X B6	F	14.89	125
E750	B6.A4 X B6	F	14.49	83
E751	B6.A4 X B6	F	15.25	84
E752	B6 X B6	M	18.67	76	Y
E753	B6 X B6	M	17.4	63
E754	B6 X B6	M	19.26	72
E755	B6 X B6	M	14.57	91
E756	B6 X B6	F	15.26	69
E757	B6 X B6	F	15.44	62
E758	B6 X B6	F	15.46	82
E759	B6 X B6	F	15.3	80
E760	B6 X B6	M	17.84	96	Y
E761	B6 X B6	M	17.15	82	Y
E762	B6 X B6	F	15.34	51
E763	B6 X B6	F	14.15	73
E764	B6 X B6	F	15.19	70
E765	B6 X B6	F	16.22	69
E766	B6 X B6	F	14.21	44
E767	B6 X B6	M	18.15	58
E768	B6 X B6	M	18.86	87
E769	B6 X B6	F	15.03	51
E770	B6 X B6	F	16.06	71
E774	B6 X B6	M	18.66	90	Y
E775	B6 X B6	M	18.69	91
E776	B6 X B6	M	17.55	87	Y
E778	B6 X B6	F	15.31	63
E779	B6.A8 X B6	M	17.98	62
E780	B6.A8 X B6	M	17.09	70
E781	B6.A8 X B6	M	17.4	72	Y
E782	B6.A8 X B6	M	16.77	79
E783	B6.A8 X B6	M	17.04	112
E784	B6.A8 X B6	F	15.44	88
E785	B6.A8 X B6	F	13.53	96
E796	B6 X B6.A14	M	19.28	104
E797	B6 X B6.A14	M	18.92	99
E798	B6 X B6.A14	F	16.47	85
E799	B6.A4 X B6.A3	M	18.62	109
E800	B6.A4 X B6.A3	F	14.14	109
E801	B6.A4 X B6.A3	F	15.14	114
E802	B6 X B6.A3	M	18.06	104	Y
E803	B6 X B6.A3	F	15.51	80
E804	B6.A8 X B6.A14	M	19.44	81	Y
E805	B6.A8 X B6.A14	M	19.73	84	Y
E806	B6.A8 X B6.A14	F	16.01	77
E807	B6.A8 X B6.A14	F	15.42	83
