# Supplementary material for: Widespread epistasis regulates glucose homeostasis and gene expression
Source: PLoS Genet. 2017 Sep 29;13(9):e1007025. doi: 10.1371/journal.pgen.1007025 (PMC5636166; doi:10.1371/journal.pgen.1007025)
Supplement: S2 Table — (XLSX) [file pgen.1007025.s012.xlsx]

## Sheet: Table S2
	S2 Table. Number of mice used for analysis of body weight and plasma glucose.
			Maternal Genotype
			B6	B6.A3	B6.A6	B6.A14	B6.A17
	Paternal Genotype	B6	82	20	34	32	35
			(43,39)	(9,11)	(16,18)	(14,18)	(20,15)
		B6.A4	24	3	36	19	30
			(13,11)	(1,2)	(18,18)	(10,9)	(16,14)
		B6.A5	37	21	33	35	41
			(16,21)	(15,6)	(17,16)	(17,18)	20,21
		B6.A10	31	41	33	39	42
			(17,14)	(21,20)	(15,18)	(22,17)	(21,21)
		B6.A8	27	8	24	10	29
			(16,11)	(3,5)	(13,11)	(6,4)	(12,17)
	Total number of mice is shown with the numbers of male (left) and female
	(right) mice indicated below in parentheses.
