# Supplementary material for: Widespread epistasis regulates glucose homeostasis and gene expression
Source: PLoS Genet. 2017 Sep 29;13(9):e1007025. doi: 10.1371/journal.pgen.1007025 (PMC5636166; doi:10.1371/journal.pgen.1007025)
Supplement: S3 Table — (XLSX) [file pgen.1007025.s013.xlsx]

## Sheet: Sheet1
S3 Table. Main and average effects on phenotypes.
Plasma glucose	Substituted chromosome	Effect	Meta						Male						Female
			Estimate	95% CI Lower	95% CI Upper	T	P	Adjusted P	Estimate	95% CI Lower	95% CI Upper	T	P	Adjusted P	Estimate	95% CI Lower	95% CI Upper	T	P	Adjusted P
	14	Main	9.74488	-0.265762	19.8137	2.19295	0.0436	0.1854	3.93854	-13.3375	20.7332	0.587229	0.6237	0.9958	14.2881	2.30527	26.5932	2.40833	0.0193	0.1152
		Average	-0.866082	-6.08317	4.30727	-0.347769	0.7405	1	-2.10321	-10.1039	5.73173	-0.592016	0.5889	0.9953	0.329216	-6.52417	7.15035	0.094276	0.9285	1
	17	Main	-1.65693	-7.80856	4.72128	-0.387628	0.6486	1	-4.2186	-13.9895	6.58462	-0.715087	0.4564	0.9864	1.17436	-6.09551	8.3884	0.189348	0.8116	1
		Average	-2.57627	-6.14104	0.94694	-1.13129	0.2104	0.8329	-5.6009	-10.8761	-0.305405	-1.7131	0.0616	0.4061	0.273968	-4.68794	5.20595	0.0863217	0.9258	1
	3	Main	25.0146	19.2103	31.3094	4.76293	<0.0001	0.0001	20.2481	10.2795	31.2452	2.53425	0.0038	0.0938	28.641	21.8751	35.233	4.10972	<0.0001	0.0023
		Average	9.60628	5.54085	13.7435	3.32224	2e-04	0.0057	12.8938	5.8724	19.8223	3.07698	0.0006	0.0104	6.61823	1.94085	11.4515	1.65663	0.0339	0.4361
	6	Main	11.5431	-0.592917	24.1972	2.68484	0.0288	0.0645	10.0205	-5.24185	26.2473	1.56989	0.1684	0.5746	12.8077	-5.21755	32.299	2.20182	0.0871	0.1752
		Average	-3.84284	-7.80263	0.299593	-1.64152	0.083	0.4532	-4.88306	-10.102	0.38527	-1.43738	0.105	0.6174	-2.9022	-9.0019	3.32065	-0.898368	0.3679	0.9391
	10	Main	12.5545	5.20728	20.0163	2.78022	0.0039	0.0519	18.5814	7.69394	29.5457	2.97559	0.0027	0.0322	5.94872	-2.69793	15.5889	0.909924	0.2932	0.944
		Average	2.23361	-1.79295	6.36927	0.984374	0.3067	0.9125	6.62343	0.522463	12.7936	2.01864	0.0403	0.2241	-1.79007	-7.02271	3.64169	-0.569846	0.547	0.997
	4	Main	17.4787	10.515	24.727	3.565	1e-04	0.0067	9.65832	2.43725	16.8234	1.39999	0.0607	0.7001	25.4592	12.7983	38.5302	3.65315	2e-04	0.0061
		Average	6.61486	1.25869	12.2545	2.51428	0.0163	0.0666	4.27445	-2.79973	11.4593	1.12829	0.2524	0.8406	8.795	0.68633	17.3084	2.40535	0.0269	0.0875
	5	Main	15.6263	7.18375	24.034	3.74055	2e-04	0.0045	14.0814	0.981957	27.5551	2.2061	0.0344	0.1926	16.7839	6.12482	27.5422	3.03765	0.0032	0.0274
		Average	6.0247	1.80946	10.3836	2.61492	0.0087	0.0508	6.86731	1.30135	12.6775	2.04172	0.0291	0.2127	5.27983	-0.992334	11.5881	1.66956	0.0991	0.429
	8	Main	8.74165	1.75018	15.9979	1.85715	0.0386	0.3628	1.5814	-10.281	14.3282	0.247754	0.8112	1	17.2774	10.4565	24.957	2.47914	0.0012	0.1021
		Average	-1.46336	-5.28406	2.52946	-0.527008	0.5403	0.9978	-0.945841	-7.4613	5.70865	-0.237661	0.7974	1	-1.95425	-6.49324	2.79779	-0.504187	0.5206	0.9985
Body weight	Substituted chromosome	Effect	Meta						Male						Female
			Estimate	95% CI Lower	95% CI Upper	T	P	Adjusted P	Estimate	95% CI Lower	95% CI Upper	T	P	Adjusted P	Estimate	95% CI Lower	95% CI Upper	T	P	Adjusted P
	14	Main	0.318969	-0.586593	1.18379	1.03036	0.3986	0.9161	0.359086	-0.851417	1.49501	0.652658	0.5357	0.9908	0.300385	-0.921611	1.42283	0.802158	0.5381	0.9785
		Average	-0.0192999	-0.348753	0.32174	-0.112392	0.9127	1	-0.157291	-0.610178	0.302601	-0.553359	0.5441	0.9971	0.0600049	-0.404262	0.522668	0.278462	0.7956	1
	17	Main	-1.13483	-1.84411	-0.410377	-3.68475	7e-04	0.0037	-1.01763	-2.17568	0.0994587	-2.10278	0.0588	0.2315	-1.21462	-2.10682	-0.326723	-3.04208	0.0045	0.0272
		Average	-1.11218	-1.38212	-0.84254	-7.07123	<0.0001	<0.0001	-1.04629	-1.49016	-0.591585	-3.98464	1e-04	0.0009	-1.14905	-1.48438	-0.820707	-5.85005	<0.0001	<0.0001
	3	Main	0.087931	-0.532102	0.681677	0.237511	0.8047	1	0.802817	-0.467384	2.03828	1.22489	0.2242	0.7946	-0.24704	-0.952132	0.425926	-0.550632	0.5383	0.9982
		Average	0.271599	-0.144579	0.694418	1.364	0.1902	0.7084	0.125077	-0.705784	0.949877	0.374033	0.7455	0.9996	0.35209	-0.118257	0.817977	1.42058	0.1474	0.6564
	6	Main	0.634872	0.210503	1.05682	2.08434	0.0134	0.2464	0.682747	0.217416	1.13497	1.30393	0.0559	0.7404	0.610385	-0.0124755	1.23567	1.62999	0.0843	0.5262
		Average	0.933015	0.66582	1.20382	5.79418	<0.0001	<0.0001	1.2992	0.83819	1.76703	4.77465	<0.0001	0.0001	0.73566	0.411076	1.05248	3.68271	1e-04	0.0011
	10	Main	0.517743	-0.00552875	1.02468	1.6188	0.0789	0.531	0.865431	-0.208888	1.9364	1.68943	0.1088	0.464	0.295623	-0.233511	0.801486	0.722017	0.3796	0.9896
		Average	0.436682	0.11233	0.756677	2.80015	0.006	0.0331	0.276357	-0.297681	0.861894	1.05025	0.322	0.8904	0.523485	0.137744	0.898518	2.70371	0.0073	0.0463
	4	Main	0.203255	-0.537047	0.927376	0.57813	0.5782	0.9969	0.844526	-0.723287	2.34205	1.49228	0.2113	0.6054	-0.199767	-0.943111	0.525521	-0.445265	0.6352	0.9996
		Average	0.312415	-0.046416	0.656069	1.71917	0.0856	0.444	0.557511	-0.0267586	1.13536	1.84093	0.0657	0.3335	0.174503	-0.247105	0.583275	0.768162	0.4301	0.9812
	5	Main	-0.220057	-0.689001	0.236982	-0.747909	0.4137	0.9862	0.183997	-0.328658	0.694318	0.351403	0.617	0.9999	-0.40652	-1.08171	0.261518	-1.14288	0.2497	0.8584
		Average	0.0358332	-0.248051	0.31682	0.22635	0.8076	1	0.792859	0.459465	1.12619	2.94347	2e-04	0.0238	-0.363634	-0.731576	0.00212673	-1.85842	0.0604	0.3449
	8	Main	1.23225	0.703835	1.77253	3.61692	<0.0001	0.0051	1.53712	0.834444	2.24892	2.93564	6e-04	0.0359	1.00841	0.246245	1.78466	2.24768	0.0182	0.1728
		Average	1.02403	0.673792	1.36946	5.32108	<0.0001	<0.0001	1.52749	1.08168	1.98615	4.77912	<0.0001	0.0001	0.737689	0.27654	1.19126	3.06045	0.0023	0.0149
Cl, confidence interval.
