# Supplementary material for: Widespread epistasis regulates glucose homeostasis and gene expression
Source: PLoS Genet. 2017 Sep 29;13(9):e1007025. doi: 10.1371/journal.pgen.1007025 (PMC5636166; doi:10.1371/journal.pgen.1007025)
Supplement: S4 Table — (XLSX) [file pgen.1007025.s014.xlsx]

## Sheet: (B6 x B6.A10)F1
S4 Table. List of meQTLs in strain (B6 x B6.A10)F1.
Ensembl_gene_id	Gene_name	log(fold change)	log(counts per million)	F	P-value	FDR	Chromosome	Type
		(relative to B6)	(average value for all samples in study)
ENSMUSG00000057003	Myh4	4.03032	1.32625	11.8567	0.000776459	0.0321647	11	trans
ENSMUSG00000070336	Fbxo47	2.01666	0.450682	38.2499	7.33442e-09	1.84198e-05	11	trans
ENSMUSG00000093064	Gm23153	1.88907	0.86065	26.3189	1.0156e-06	0.000421115	1	trans
ENSMUSG00000064844	Gm26202	1.83656	0.332108	17.7677	4.61153e-05	0.00546315	18	trans
ENSMUSG00000000031	H19	-1.83435	0.849832	15.0532	0.000164596	0.0119224	7	trans
ENSMUSG00000026691	Fmo3	-1.75643	4.49823	11.2208	0.00105617	0.0368677	1	trans
ENSMUSG00000064437	Snord49b	1.70731	1.94703	16.5059	8.29666e-05	0.00821629	11	trans
ENSMUSG00000023800	Tiam2	1.67182	1.11699	33.0873	5.8918e-08	6.7895e-05	17	trans
ENSMUSG00000095676	Gm25099	1.65409	2.57297	27.5167	6.07371e-07	0.000285149	4	trans
ENSMUSG00000030278	Cidec	-1.51295	2.80892	15.9422	0.000108102	0.00920735	6	trans
ENSMUSG00000078686	Mup9	1.49395	4.00305	16.1079	9.9995e-05	0.00886389	4	trans
ENSMUSG00000072845	Tmprss11a	1.39876	5.06249	23.0456	4.24033e-06	0.000977281	5	trans
ENSMUSG00000080538	Gm25541	1.34539	1.94027	18.5169	3.26441e-05	0.00413796	2	trans
ENSMUSG00000009092	Derl3	1.32889	1.04125	14.3565	0.000229428	0.00522118	10	cis
ENSMUSG00000088252	Snord13	1.32786	3.4293	19.8761	1.75456e-05	0.00285138	8	trans
ENSMUSG00000073834	Mup11	1.3179	8.74566	10.6574	0.00139808	0.0436505	4	trans
ENSMUSG00000068877	Selenbp2	1.29127	6.96371	14.4047	0.000224206	0.0145746	3	trans
ENSMUSG00000097311	Gm26871	1.23168	-0.0860441	26.2866	1.02986e-06	0.000421115	3	trans
ENSMUSG00000038917	3930402G23Rik	-1.21638	1.37532	16.0403	0.000103226	0.00908679	8	trans
ENSMUSG00000085990	Gm16731	1.20474	0.12353	18.8265	2.83205e-05	0.00390208	4	trans
ENSMUSG00000019853	Hebp2	-1.16169	-0.212483	15.8228	0.000114359	0.00318645	10	cis
ENSMUSG00000065701	Rny1	1.15774	1.82699	16.3408	8.96374e-05	0.0085156	6	trans
ENSMUSG00000096349	Gm22513	1.14627	5.66522	18.638	3.08778e-05	0.00413796	12	trans
ENSMUSG00000031271	Serpina7	-1.14093	1.06453	11.6909	0.000837073	0.0333298	X	trans
ENSMUSG00000093559	Gm20705	1.13599	0.0339232	30.7604	1.54382e-07	0.000108719	6	trans
ENSMUSG00000095532	Mup-ps13	1.12845	1.38852	34.2478	3.66527e-08	5.09202e-05	4	trans
ENSMUSG00000105096	Gbp10	1.10934	0.394649	20.817	1.14647e-05	0.00201843	5	trans
ENSMUSG00000020042	Btbd11	-1.10351	0.674109	35.1471	2.54367e-08	5.19757e-06	10	cis
ENSMUSG00000057722	Lepr	-1.09843	5.27287	11.6612	0.000849405	0.0334134	4	trans
ENSMUSG00000098235	Gm7497	1.09724	0.28125	31.7385	1.02782e-07	9.92189e-05	18	trans
ENSMUSG00000064945	Rny3	1.09295	3.80751	15.0709	0.000163216	0.0118904	6	trans
ENSMUSG00000029161	Cgref1	-1.08039	0.982308	13.5283	0.000341586	0.0189994	5	trans
ENSMUSG00000096768	Erdr1	-1.06828	1.98898	19.6591	1.93643e-05	0.0030304	Y	trans
ENSMUSG00000089789	Rdh1	1.06769	-0.0724913	24.8514	1.91886e-06	0.000147033	10	cis
ENSMUSG00000064901	Snora21	1.05774	1.41662	17.2185	5.94944e-05	0.00627738	11	trans
ENSMUSG00000078452	Raet1d	-1.05397	2.3586	25.4811	1.45914e-06	0.000127779	10	cis
ENSMUSG00000082363	Mup-ps18	1.04693	1.136	12.7978	0.000486717	0.023821	4	trans
ENSMUSG00000077704	Snord89	1.03748	1.08649	11.4843	0.000926971	0.0346616	1	trans
ENSMUSG00000031258	Xkrx	1.03511	0.539623	12.358	0.000603205	0.0276787	X	trans
ENSMUSG00000078687	Mup8	1.03139	2.00892	13.8684	0.000289959	0.0176708	4	trans
ENSMUSG00000037440	Vnn1	-1.02611	6.0238	20.6647	1.22792e-05	0.000627262	10	cis
ENSMUSG00000018581	Dnah11	1.01543	0.187293	11.5102	0.000915159	0.034423	12	trans
ENSMUSG00000064899	Snord118	1.01086	0.898286	11.4114	0.00096098	0.035411	11	trans
ENSMUSG00000065118	Gm23297	1.00672	0.798623	14.1478	0.000253547	0.0159107	7	trans
ENSMUSG00000081207	Gm13775	1.0009	3.27705	13.7716	0.000303787	0.0180739	4	trans
ENSMUSG00000072974	Gm4787	0.981847	0.414055	25.1042	1.71876e-06	0.000622486	12	trans
ENSMUSG00000082677	Gm15371	0.978933	1.33825	29.2424	2.91909e-07	0.000176202	1	trans
ENSMUSG00000107785	RP24-479J14.2	0.977679	-0.123983	16.6016	7.93332e-05	0.00791833	6	trans
ENSMUSG00000086253	Gm13773	0.972315	2.9748	21.3206	9.1422e-06	0.00167523	4	trans
ENSMUSG00000097385	Gm26814	0.97096	-0.00769631	16.4382	8.56375e-05	0.00835032	6	trans
ENSMUSG00000084195	Gm15372	0.966726	1.61809	37.8147	8.71876e-09	1.84198e-05	1	trans
ENSMUSG00000052435	Cebpe	0.965162	-0.119695	15.3256	0.000144641	0.011045	14	trans
ENSMUSG00000083277	Gm15376	0.96171	1.20391	24.6711	2.0759e-06	0.000674721	1	trans
ENSMUSG00000087606	Gm16121	0.95008	0.290547	11.2393	0.00104652	0.036747	5	trans
ENSMUSG00000026950	Neb	0.944182	5.72172	35.8641	1.90403e-08	3.44793e-05	2	trans
ENSMUSG00000065147	Snora31	0.939398	0.24857	10.9006	0.00123835	0.0405615	14	trans
ENSMUSG00000087231	E230016M11Rik	0.936591	0.970906	26.827	8.16153e-07	0.000369484	6	trans
ENSMUSG00000081602	Gm15369	0.934962	1.71218	31.1942	1.28855e-07	0.000107743	1	trans
ENSMUSG00000084744	Gm25291	0.932979	1.71498	14.439	0.00022056	0.0145268	11	trans
ENSMUSG00000082513	Gm15374	0.932905	1.59464	31.8662	9.74846e-08	9.92189e-05	1	trans
ENSMUSG00000028838	Extl1	0.932359	1.51926	23.6399	3.26236e-06	0.000861536	4	trans
ENSMUSG00000078689	Mup6	0.917205	2.28179	13.2314	0.000394314	0.0206542	4	trans
ENSMUSG00000081488	Gm15368	0.911917	1.19026	24.3574	2.38098e-06	0.000736129	1	trans
ENSMUSG00000092021	Gbp11	0.907112	2.79814	28.9421	3.3138e-07	0.000190817	5	trans
ENSMUSG00000064493	Snora28	0.902675	1.69526	12.3011	0.000620247	0.0281801	12	trans
ENSMUSG00000057346	Apol9a	0.890632	3.34849	37.9567	8.2401e-09	1.84198e-05	15	trans
ENSMUSG00000039099	Wdr93	0.874046	-0.0920882	15.9475	0.000107832	0.00920735	7	trans
ENSMUSG00000002068	Ccne1	-0.8725	-0.109161	11.1401	0.00109932	0.0376063	7	trans
ENSMUSG00000081257	Gm13607	0.870208	-0.0194015	10.8283	0.00128383	0.0409394	2	trans
ENSMUSG00000042745	Id1	-0.861258	2.13567	13.5183	0.000343236	0.0189994	2	trans
ENSMUSG00000060923	Acyp2	-0.857686	0.222546	15.955	0.000126434	0.0102736	11	trans
ENSMUSG00000021611	Tert	0.850574	1.95964	31.0646	1.35997e-07	0.000107743	13	trans
ENSMUSG00000030068	Gm20696	0.848074	1.36161	23.8651	2.95473e-06	0.000851231	6	trans
ENSMUSG00000073830	Mup14	0.846541	7.45215	12.1012	0.000684101	0.0297524	4	trans
ENSMUSG00000106121	RP23-63A19.3	0.842161	0.0221451	17.701	4.75617e-05	0.00558234	3	trans
ENSMUSG00000034853	Acot11	0.829368	1.6658	17.5163	5.18096e-05	0.00577925	4	trans
ENSMUSG00000102095	C730036E19Rik	0.828068	2.8375	18.5258	3.25105e-05	0.00413796	1	trans
ENSMUSG00000079550	Mpp4	0.827898	0.0566231	10.9176	0.00122792	0.0404288	1	trans
ENSMUSG00000099746	Ppnr	0.826728	1.06994	22.0315	6.65248e-06	0.00129292	19	trans
ENSMUSG00000103495	Gm37409	0.823411	0.232041	16.3002	9.13633e-05	0.0085156	1	trans
ENSMUSG00000104339	C130089K02Rik	0.821574	0.452834	18.689	3.01638e-05	0.00411135	3	trans
ENSMUSG00000102594	Gm38381	0.819459	0.0970268	13.6113	0.000328185	0.018739	1	trans
ENSMUSG00000097220	Gm26599	0.814773	-0.0572352	13.3712	0.000368529	0.0199636	7	trans
ENSMUSG00000028712	Cyp4a31	-0.808016	5.05543	13.548	0.000338355	0.0189994	4	trans
ENSMUSG00000102951	Gm37216	0.798665	-0.00913159	15.7783	0.000116779	0.00963532	18	trans
ENSMUSG00000034675	Dbn1	-0.789556	-0.0112423	13.526	0.00034197	0.0189994	13	trans
ENSMUSG00000064451	Snora23	0.787997	2.32483	10.9858	0.00118695	0.0395943	7	trans
ENSMUSG00000050994	Adgb	-0.787824	1.49871	21.3845	8.88411e-06	0.000495087	10	cis
ENSMUSG00000032311	Nrg4	-0.776864	3.70795	18.1288	3.90305e-05	0.00480341	9	trans
ENSMUSG00000026390	Marco	-0.771867	4.27493	11.8473	0.000774984	0.0321647	1	trans
ENSMUSG00000094377	Gm24407	0.76805	6.17525	12.0133	0.000714251	0.030283	5	trans
ENSMUSG00000020010	Vnn3	-0.760124	6.33189	61.1772	1.50847e-12	9.24693e-10	10	cis
ENSMUSG00000065208	Gm24616	0.758	1.08418	11.1087	0.00111659	0.0380481	16	trans
ENSMUSG00000064655	Gm25788	0.757706	3.67258	17.8024	4.53797e-05	0.00542672	4	trans
ENSMUSG00000005413	Hmox1	-0.757396	4.16173	22.6337	5.08918e-06	0.00102398	8	trans
ENSMUSG00000087819	Gm25117	0.748944	3.99268	16.2064	9.54748e-05	0.00292192	10	cis
ENSMUSG00000042041	2010003K11Rik	-0.748513	3.1785	14.9169	0.000175607	0.0123667	19	trans
ENSMUSG00000020142	Slc1a4	0.745873	1.19529	20.0661	1.60965e-05	0.00264986	11	trans
ENSMUSG00000039485	Tspyl4	0.745078	1.85481	14.6785	0.000196721	0.00482361	10	cis
ENSMUSG00000096684	Gm25989	0.740187	0.535715	10.4856	0.00152355	0.0465361	16	trans
ENSMUSG00000035372	1810055G02Rik	-0.732965	4.83782	19.8148	1.80408e-05	0.00289474	19	trans
ENSMUSG00000106678	RP23-429E19.5	0.731915	0.571157	20.0619	6.03984e-05	0.00627738	5	trans
ENSMUSG00000077505	Gm24233	0.730001	1.52228	12.7535	0.000497331	0.0239539	12	trans
ENSMUSG00000064853	Gm23442	0.727948	3.24816	10.8446	0.00127339	0.0409394	17	trans
ENSMUSG00000102930	Gm38115	0.726462	0.967737	14.3345	0.000231857	0.0149189	1	trans
ENSMUSG00000104713	Gbp6	0.724502	0.526503	15.3613	0.000142219	0.011045	5	trans
ENSMUSG00000096243	Gm24265	0.719341	6.0527	11.058	0.00114508	0.0385013	5	trans
ENSMUSG00000068246	Apol9b	0.717189	4.65531	43.8833	8.16577e-10	3.45031e-06	15	trans
ENSMUSG00000104369	Gm38082	0.716249	0.293039	11.735	0.000819057	0.0329599	5	trans
ENSMUSG00000000739	Sult5a1	0.709863	3.14943	15.4098	0.000138988	0.0109484	8	trans
ENSMUSG00000104292	Gm38042	0.707723	0.517122	15.0855	0.000162089	0.0118765	8	trans
ENSMUSG00000093843	Gm25939	0.703178	5.66636	10.8005	0.00130175	0.0411984	1	trans
ENSMUSG00000021226	Acot2	-0.702822	2.92483	11.216	0.00105868	0.0368677	12	trans
ENSMUSG00000096463	Gm21750	0.700188	2.40255	13.9543	0.000278236	0.017121	14	trans
ENSMUSG00000087516	Tbx3os1	0.698152	1.51062	12.3061	0.000618739	0.0281801	5	trans
ENSMUSG00000031489	Adrb3	0.697455	1.05951	16.3575	8.89376e-05	0.0085156	8	trans
ENSMUSG00000043418	Lrit2	0.691969	1.68076	14.8846	0.000178333	0.0124206	14	trans
ENSMUSG00000043421	Hilpda	-0.691562	1.03452	13.5218	0.000342665	0.0189994	6	trans
ENSMUSG00000046841	Ckap4	-0.690587	0.738013	19.7648	0.000256684	0.00561954	10	cis
ENSMUSG00000106867	RP23-400L4.7	0.690238	0.949254	13.9311	0.00028135	0.0172289	6	trans
ENSMUSG00000087177	E130307A14Rik	0.684384	0.754168	20.4518	8.14498e-05	0.00262783	10	cis
ENSMUSG00000044748	Defb1	-0.680299	2.89228	20.3923	1.38864e-05	0.00234699	8	trans
ENSMUSG00000080465	Gm22486	0.679051	4.71025	15.2167	0.000152305	0.0112902	6	trans
ENSMUSG00000056185	Snx32	0.677209	0.511851	12.4243	0.000583971	0.0270355	19	trans
ENSMUSG00000108092	RP23-461C23.2	0.665131	3.02782	23.7329	3.13148e-06	0.000860089	6	trans
ENSMUSG00000028637	Ccdc30	0.665013	3.68248	25.7618	1.29199e-06	0.00049628	4	trans
ENSMUSG00000019990	Pde7b	0.664552	2.97172	37.775	8.85775e-09	2.7149e-06	10	cis
ENSMUSG00000034459	Ifit1	0.663095	3.58863	11.5352	0.000903944	0.0344035	19	trans
ENSMUSG00000064294	Aox3	0.661157	8.52402	22.6349	5.0865e-06	0.00102398	1	trans
ENSMUSG00000062515	Fabp4	-0.660989	3.25898	22.8458	4.63238e-06	0.00102398	3	trans
ENSMUSG00000102562	Gm37694	0.660109	0.460008	13.0718	0.00066413	0.0293328	16	trans
ENSMUSG00000100277	1810053B23Rik	-0.658158	3.30085	13.2378	0.000393102	0.0206542	16	trans
ENSMUSG00000087963	Gm25394	0.655834	2.29942	10.8794	0.00125151	0.0406774	13	trans
ENSMUSG00000101397	Mug-ps1	0.654756	6.23755	30.7792	1.53175e-07	0.000108719	6	trans
ENSMUSG00000102844	Gm38034	0.650811	2.41856	11.6734	0.000844312	0.0334134	3	trans
ENSMUSG00000066944	4921513D11Rik	0.650174	1.22001	13.6815	0.000317258	0.0183633	17	trans
ENSMUSG00000086141	9030622O22Rik	0.649648	3.60492	24.8083	1.95528e-06	0.000662526	2	trans
ENSMUSG00000089255	Snora78	0.649625	4.72369	12.4154	0.000586523	0.0270355	17	trans
ENSMUSG00000071204	Gm10319	0.64819	5.59271	34.023	4.01706e-08	5.09202e-05	6	trans
ENSMUSG00000041827	Oasl1	0.647495	2.63665	13.5414	0.000339442	0.0189994	5	trans
ENSMUSG00000085795	Zfp703	-0.646722	0.610393	10.8547	0.00126701	0.0409394	8	trans
ENSMUSG00000072623	Zfp9	-0.646177	1.09634	11.0676	0.00113964	0.0384204	6	trans
ENSMUSG00000065778	Gm22154	0.644033	3.83714	13.2217	0.000396175	0.0206663	4	trans
ENSMUSG00000044378	Slc15a5	0.641584	1.14112	12.9357	0.000455151	0.0227145	6	trans
ENSMUSG00000035397	Klf16	-0.641518	0.872437	13.2952	0.000539508	0.0100218	10	cis
ENSMUSG00000019817	Plagl1	-0.641031	0.42261	8.73301	0.0037052	0.0420609	10	cis
ENSMUSG00000023963	Cyp39a1	-0.636076	6.08996	11.8266	0.000782953	0.0322331	17	trans
ENSMUSG00000097321	1700028E10Rik	0.632827	1.68344	17.4209	5.41554e-05	0.00596934	5	trans
ENSMUSG00000050545	Fam228b	0.6327	0.698814	10.9642	0.00119976	0.0398046	12	trans
ENSMUSG00000085303	Gm16751	0.632369	1.04793	11.4706	0.000933257	0.034794	2	trans
ENSMUSG00000108166	RP23-246J18.5	0.630713	0.352004	10.9593	0.00120268	0.0398046	6	trans
ENSMUSG00000107633	RP24-127M20.6	0.629812	1.21947	18.205	6.04165e-05	0.00627738	6	trans
ENSMUSG00000030762	Aqp8	0.627273	3.84617	15.8886	0.000110865	0.00936879	7	trans
ENSMUSG00000104525	Gm37334	0.62289	1.24336	15.2386	0.000150729	0.0112585	1	trans
ENSMUSG00000058934	Igf1os	0.615066	0.638552	11.3629	0.000984327	0.0163787	10	cis
ENSMUSG00000104030	5330406M23Rik	0.61373	2.34418	11.3417	0.00099473	0.0357201	6	trans
ENSMUSG00000021057	Akap5	0.613348	2.00305	15.2556	0.000149518	0.0112585	12	trans
ENSMUSG00000098374	Gm28043	0.606521	0.497948	11.7934	0.00097729	0.0356322	17	trans
ENSMUSG00000021327	Zkscan3	0.606131	6.22919	80.6387	2.48178e-15	3.14591e-11	13	trans
ENSMUSG00000039835	Nhsl1	-0.60519	2.83676	32.3046	8.13216e-08	9.16266e-06	10	cis
ENSMUSG00000040127	Sdr9c7	0.604426	4.55992	18.6298	3.09945e-05	0.00126664	10	cis
ENSMUSG00000064994	Gm22422	0.604256	3.88057	11.3069	0.00101203	0.0362387	16	trans
ENSMUSG00000107771	RP23-407F20.1	0.603815	1.07793	10.3229	0.00165309	0.0481195	6	trans
ENSMUSG00000060803	Gstp1	0.603347	7.98471	13.7456	0.000307606	0.0181359	19	trans
ENSMUSG00000040675	Mthfd1l	0.600967	1.85074	9.50869	0.00249331	0.0311918	10	cis
ENSMUSG00000097123	Gm6297	0.592611	0.627891	12.4155	0.000899587	0.0343642	4	trans
ENSMUSG00000064368	mt-Nd6	-0.592368	6.98931	16.1195	9.9453e-05	0.00886389	MT	trans
ENSMUSG00000107529	RP23-480I16.3	0.589678	1.13283	14.1068	0.000258585	0.0161469	2	trans
ENSMUSG00000095930	Nim1k	0.587705	1.53772	18.8658	5.62518e-05	0.00614696	13	trans
ENSMUSG00000103159	F830112A20Rik	0.583464	1.65423	13.8217	0.000296545	0.0177693	1	trans
ENSMUSG00000103220	Gm37728	0.579921	1.60177	13.2396	0.000392764	0.0206542	6	trans
ENSMUSG00000107225	RP23-376H8.2	0.579381	0.760934	10.3542	0.00162728	0.0481195	5	trans
ENSMUSG00000044937	Ttc41	0.578712	1.08612	18.2444	0.00027193	0.00574803	10	cis
ENSMUSG00000059602	Syn3	0.57668	0.18531	10.0591	0.00360941	0.0420609	10	cis
ENSMUSG00000015451	C4a	0.576386	2.74406	12.0974	0.000685365	0.0297524	17	trans
ENSMUSG00000000386	Mx1	0.576161	1.45889	11.2809	0.00102516	0.0365024	16	trans
ENSMUSG00000032477	Cdc25a	-0.575048	1.61763	15.235	0.00015099	0.0112585	9	trans
ENSMUSG00000081974	Gm11960	0.574759	1.304	16.6293	0.000191673	0.0131332	11	trans
ENSMUSG00000093385	A330044P14Rik	0.572257	3.18726	17.5095	5.19749e-05	0.00577925	6	trans
ENSMUSG00000003228	Grk5	0.571235	2.07533	11.6524	0.00085313	0.0334134	19	trans
ENSMUSG00000102610	Gm37846	0.563761	1.59166	23.2134	8.45564e-05	0.00830882	3	trans
ENSMUSG00000023349	Clec4n	-0.553717	1.46115	10.338	0.00164056	0.0481195	6	trans
ENSMUSG00000023913	Pla2g7	-0.549266	3.5371	18.9268	2.70493e-05	0.00385255	17	trans
ENSMUSG00000020018	Snrpf	-0.548591	2.06151	27.0909	5.48202e-05	0.00197675	10	cis
ENSMUSG00000063522	2010109I03Rik	0.54557	0.728484	12.7812	0.0016856	0.0483408	15	trans
ENSMUSG00000091577	Gm6211	0.54508	0.871089	11.313	0.00147034	0.0452379	13	trans
ENSMUSG00000090207	4930524O07Rik	0.544099	1.08506	11.2273	0.00105275	0.0368638	9	trans
ENSMUSG00000044026	Slc35g1	-0.54333	5.54141	28.8385	3.46229e-07	0.000190817	19	trans
ENSMUSG00000020638	Cmpk2	0.541754	2.67735	11.2466	0.00104275	0.036747	12	trans
ENSMUSG00000015568	Lpl	-0.538899	5.88446	13.0313	0.000434495	0.0219548	8	trans
ENSMUSG00000086054	Hnf1aos1	0.536463	1.71149	11.9192	0.000748053	0.0312948	5	trans
ENSMUSG00000074219	Gm10644	0.536245	1.26921	12.9803	0.000581858	0.0270355	8	trans
ENSMUSG00000038217	Tlcd2	0.533069	5.62907	21.3943	8.84522e-06	0.00164885	11	trans
ENSMUSG00000034382	AI661453	-0.524844	2.80563	25.9186	2.93005e-06	0.000851231	17	trans
ENSMUSG00000028469	Npr2	0.524013	3.77411	17.2696	5.80975e-05	0.00620751	4	trans
ENSMUSG00000097352	C920009B18Rik	0.523274	0.720519	9.52036	0.00309265	0.0379159	10	cis
ENSMUSG00000042010	Acacb	-0.521823	4.51611	11.5946	0.000877797	0.0339237	5	trans
ENSMUSG00000106714	RP23-76J15.4	0.521802	1.77564	12.193	0.000653982	0.0292046	5	trans
ENSMUSG00000027750	Postn	-0.521231	4.6977	26.3112	1.01898e-06	0.000421115	3	trans
ENSMUSG00000030342	Cd9	-0.519285	3.24075	13.8386	0.00029415	0.0177554	6	trans
ENSMUSG00000105549	RP23-299O17.4	0.51467	2.82929	13.1048	0.000419283	0.0214308	5	trans
ENSMUSG00000037921	Ddx60	0.513433	3.6975	21.7497	7.54419e-06	0.00142732	8	trans
ENSMUSG00000039934	Gsap	0.50939	4.92122	43.905	8.098e-10	3.45031e-06	5	trans
ENSMUSG00000042249	Adrbk2	0.508827	3.63381	18.0169	4.10988e-05	0.00496516	5	trans
ENSMUSG00000022179	4931414P19Rik	0.50792	1.37017	18.7684	0.000704749	0.030283	14	trans
ENSMUSG00000044471	Lincpint	0.507755	2.6963	21.2942	9.25105e-06	0.00167523	6	trans
ENSMUSG00000078920	Ifi47	0.507521	3.79322	11.3524	0.000989471	0.0356322	11	trans
ENSMUSG00000079045	Prox1os	0.505448	2.65163	31.5465	4.07754e-06	0.000963234	1	trans
ENSMUSG00000048856	Slc25a47	-0.500553	8.81518	20.2658	1.47041e-05	0.00245249	12	trans
ENSMUSG00000074292	Gm10660	0.496412	1.73751	13.4748	0.000365139	0.0198648	8	trans
ENSMUSG00000030882	Dnhd1	0.496357	1.70457	16.6152	0.000372703	0.0201038	7	trans
ENSMUSG00000024421	Lama3	0.49553	2.41474	10.3224	0.00165345	0.0481195	18	trans
ENSMUSG00000105270	RP24-127J3.1	0.492269	2.47005	17.651	4.86743e-05	0.00560905	5	trans
ENSMUSG00000019779	Frk	-0.492071	2.71247	28.171	2.65371e-05	0.00116195	10	cis
ENSMUSG00000022299	Slc25a32	-0.490668	5.1303	34.4885	3.32314e-08	5.09202e-05	15	trans
ENSMUSG00000010601	Apol7a	0.488207	6.06261	14.6782	0.000196752	0.013337	15	trans
ENSMUSG00000005836	Gata6	-0.488117	2.39599	16.6976	7.58496e-05	0.00769175	18	trans
ENSMUSG00000020140	Lgr5	0.482319	2.20613	8.64054	0.00388562	0.0425336	10	cis
ENSMUSG00000085180	AI838599	0.481486	1.40943	13.5781	0.00127949	0.0409394	4	trans
ENSMUSG00000036745	Ttll7	-0.480227	2.30804	15.3901	0.000140292	0.0109774	3	trans
ENSMUSG00000106682	RP23-42O8.7	0.4796	1.37172	12.5013	0.00143638	0.0444384	5	trans
ENSMUSG00000100255	Gm28196	-0.476905	1.85616	13.9362	0.000503252	0.0240725	2	trans
ENSMUSG00000104095	Gm37315	0.475333	1.85799	18.645	0.000350982	0.0193437	1	trans
ENSMUSG00000063406	Tmed5	-0.473202	8.10092	21.0748	1.02092e-05	0.00182271	5	trans
ENSMUSG00000025509	Pnpla2	-0.472793	5.72011	23.1199	4.10339e-06	0.000963234	7	trans
ENSMUSG00000030847	Bag3	-0.469468	2.9498	15.462	0.000135596	0.0108102	7	trans
ENSMUSG00000062410	Hsd3b3	0.465096	7.04758	19.0256	2.58528e-05	0.00377476	3	trans
ENSMUSG00000086010	Gm15318	0.462613	1.9632	11.1748	0.00108053	0.037321	17	trans
ENSMUSG00000047793	Sned1	0.459434	3.37045	24.1135	2.64948e-06	0.000799637	1	trans
ENSMUSG00000043415	Otud1	-0.45767	1.89877	14.3798	0.000954634	0.0353126	2	trans
ENSMUSG00000075517	Cyp2d37-ps	0.455561	4.69226	14.413	0.000223312	0.0145746	15	trans
ENSMUSG00000063320	1190007I07Rik	0.452355	2.08314	22.0216	0.000384805	0.00786285	10	cis
ENSMUSG00000069874	Irgm2	0.45073	5.03022	16.0022	0.000105092	0.00918723	11	trans
ENSMUSG00000055296	Tmem245	0.45021	5.99347	18.5233	3.25479e-05	0.00413796	4	trans
ENSMUSG00000097310	A930038B10Rik	0.44822	2.07094	10.2871	0.00168303	0.0483408	14	trans
ENSMUSG00000025498	Irf7	0.443939	4.19183	23.6915	3.18903e-06	0.000860089	7	trans
ENSMUSG00000005514	Por	-0.443801	8.2752	13.1349	0.000413209	0.021292	5	trans
ENSMUSG00000034771	Tle2	0.441898	1.60774	8.73338	0.00370449	0.0420609	10	cis
ENSMUSG00000097911	Gm26691	0.441276	2.76784	12.8862	0.000466228	0.0230856	3	trans
ENSMUSG00000067424	Zfp563	0.435155	1.97281	24.0903	0.00097544	0.0356322	17	trans
ENSMUSG00000102700	Gm38312	0.434593	2.42691	14.4331	0.000221179	0.0145268	1	trans
ENSMUSG00000069520	Tmem19	0.432886	6.24612	32.7692	6.71492e-08	9.16266e-06	10	cis
ENSMUSG00000044361	BC024139	0.432294	2.81001	16.1557	9.77744e-05	0.00886389	15	trans
ENSMUSG00000011305	Plin5	-0.42768	6.24564	12.8507	0.000474343	0.023396	17	trans
ENSMUSG00000035873	Pawr	-0.426141	2.36445	14.0074	0.000526045	0.0100218	10	cis
ENSMUSG00000104988	RP24-285I4.2	0.424342	1.7729	13.917	0.00159712	0.0478865	9	trans
ENSMUSG00000003992	Ssbp2	0.424154	2.78435	14.6544	0.000198996	0.0134174	13	trans
ENSMUSG00000063730	Hsd3b2	0.423909	4.98878	11.6502	0.00085405	0.0334134	3	trans
ENSMUSG00000029309	Sparcl1	-0.42321	2.70751	10.2121	0.00174763	0.0494885	5	trans
ENSMUSG00000046070	Igfals	0.423107	5.49341	10.3203	0.00165525	0.0481195	17	trans
ENSMUSG00000020044	Timp3	-0.421732	4.86059	32.0678	8.96835e-08	9.16266e-06	10	cis
ENSMUSG00000017718	Afmid	0.421572	5.25866	19.162	2.42902e-05	0.00362239	11	trans
ENSMUSG00000052512	Nav2	0.420652	4.96309	22.9049	4.51279e-06	0.0010215	7	trans
ENSMUSG00000078853	Igtp	0.419904	4.17296	10.2105	0.00174904	0.0494885	11	trans
ENSMUSG00000031725	Ces1f	0.418627	7.45664	11.4229	0.000955524	0.0353126	8	trans
ENSMUSG00000036452	Arhgap26	0.417983	3.50971	19.7421	1.86472e-05	0.00295465	18	trans
ENSMUSG00000055493	Epm2a	0.417172	2.94922	22.9151	4.93455e-05	0.00189055	10	cis
ENSMUSG00000023826	Park2	0.414831	2.80876	17.1729	0.000106731	0.00920735	17	trans
ENSMUSG00000086448	9330162012Rik	0.413228	2.27139	16.9421	0.000798079	0.0325288	13	trans
ENSMUSG00000048550	Thnsl1	0.412465	2.17014	11.2546	0.00103862	0.036747	2	trans
ENSMUSG00000024155	Meiob	0.412051	2.37318	12.1113	0.0006807	0.0297524	17	trans
ENSMUSG00000097695	Gm26905	0.41145	4.96866	22.3518	5.76814e-06	0.00114245	8	trans
ENSMUSG00000105370	RP24-323L24.1	0.411196	3.92183	14.0595	0.00026452	0.0163564	5	trans
ENSMUSG00000096929	A330023F24Rik	0.410803	4.27748	22.0049	6.73185e-06	0.00129292	1	trans
ENSMUSG00000041044	Lrit1	0.410247	3.90004	15.7974	0.000115736	0.00963532	14	trans
ENSMUSG00000070327	Rnf213	0.409847	6.87544	23.4762	3.50618e-06	0.000888887	11	trans
ENSMUSG00000102289	Gm31258	0.409824	2.82838	11.5799	0.000884212	0.0340677	16	trans
ENSMUSG00000064254	Ethe1	0.409449	5.1748	10.3396	0.00163926	0.0481195	7	trans
ENSMUSG00000026317	Cln8	-0.408438	5.2369	15.5418	0.000130577	0.0105426	8	trans
ENSMUSG00000089678	Agxt2	0.408174	6.7371	31.584	1.09582e-07	9.92189e-05	15	trans
ENSMUSG00000086320	Gm12840	-0.407669	6.2553	25.9968	1.16712e-06	0.000462327	4	trans
ENSMUSG00000031618	Nr3c2	0.405795	4.12704	17.6204	4.93701e-05	0.00563797	8	trans
ENSMUSG00000090306	Adh6-ps1	0.40433	4.11232	11.3681	0.000981807	0.0356322	3	trans
ENSMUSG00000103651	Gm37206	0.403971	2.75589	18.0757	0.000174461	0.0123546	19	trans
ENSMUSG00000042289	Hsd3b7	0.402274	8.22672	40.6015	4.43707e-07	0.000234351	7	trans
ENSMUSG00000026074	Map4k4	-0.401807	3.89682	22.7387	4.85752e-06	0.00102398	1	trans
ENSMUSG00000030660	Pik3c2a	-0.401731	7.08239	31.1405	2.51286e-07	0.000159265	7	trans
ENSMUSG00000022270	Fam134b	-0.400243	7.67136	10.6083	0.00143283	0.0444384	15	trans
ENSMUSG00000032418	Me1	-0.399754	6.07591	10.4463	0.00155384	0.0472337	9	trans
ENSMUSG00000078680	Mup10	0.398504	9.60989	10.2414	0.00172214	0.049056	4	trans
ENSMUSG00000040640	Erc2	0.398323	2.25114	12.8579	0.0015675	0.0475351	14	trans
ENSMUSG00000106948	RP23-256D7.2	0.39791	4.60739	22.7404	4.85387e-06	0.00102398	3	trans
ENSMUSG00000028344	Invs	0.39757	3.92441	23.5481	3.3969e-06	0.000878758	4	trans
ENSMUSG00000102573	Gm7265	0.397036	2.35892	12.7121	0.000824059	0.0330562	9	trans
ENSMUSG00000068299	1700019G17Rik	0.396826	2.27742	14.3646	0.00106904	0.0371264	6	trans
ENSMUSG00000040033	Stat2	0.396569	4.66551	23.392	3.63891e-06	0.00024785	10	cis
ENSMUSG00000035621	Midn	-0.39476	4.25208	11.2807	0.00102527	0.0163787	10	cis
ENSMUSG00000044519	Zfp488	0.394268	4.03138	26.2578	2.27016e-06	0.000719415	14	trans
ENSMUSG00000089940	Gm4117	0.394125	4.46579	32.8135	5.44895e-07	0.000276283	13	trans
ENSMUSG00000069456	Rdh16	0.39389	6.68817	10.4302	0.00156647	0.0224661	10	cis
ENSMUSG00000096054	Syne1	0.391687	5.05605	21.8698	7.15011e-06	0.000438302	10	cis
ENSMUSG00000103657	Gm37204	0.391135	2.45963	11.6133	0.000869754	0.0337156	9	trans
ENSMUSG00000090145	Ugt1a6b	0.389929	4.79988	25.4072	1.50667e-06	0.00056172	1	trans
ENSMUSG00000028849	Map7d1	-0.389069	3.64329	24.4332	2.75083e-05	0.00387439	4	trans
ENSMUSG00000086158	Ccpg1os	0.389032	2.37124	16.6451	0.00110066	0.0376063	9	trans
ENSMUSG00000022708	Zbtb20	0.388833	7.39473	20.7688	1.17163e-05	0.00203026	16	trans
ENSMUSG00000108249	RP23-170M6.3	0.386633	2.87096	12.1819	0.000657556	0.0292463	6	trans
ENSMUSG00000051483	Cbr1	-0.386173	5.67177	15.1813	0.000154881	0.0114144	16	trans
ENSMUSG00000020689	Itgb3	-0.384913	3.33744	12.1919	0.000654315	0.0292046	11	trans
ENSMUSG00000055862	Izumo4	0.384741	2.34666	11.4101	0.00112033	0.0171691	10	cis
ENSMUSG00000029311	Hsd17b11	-0.383948	6.39037	12.6472	0.000523758	0.0248658	5	trans
ENSMUSG00000097354	2310001H17Rik	0.383761	4.08983	22.8447	4.97193e-06	0.00102398	6	trans
ENSMUSG00000029650	Slc46a3	0.383483	4.73407	13.8172	0.000297183	0.0177693	5	trans
ENSMUSG00000026766	Mmadhc	-0.383163	5.31237	40.3666	5.718e-07	0.000278774	2	trans
ENSMUSG00000043760	Pkhd1	0.383003	4.07284	17.2933	5.74632e-05	0.00620751	1	trans
ENSMUSG00000026104	Stat1	0.382288	4.01861	14.8725	0.000179359	0.0124238	1	trans
ENSMUSG00000032827	Ppp1r9a	0.381987	3.92984	12.8093	0.000484007	0.0237801	6	trans
ENSMUSG00000048108	Tmem72	0.381841	6.56702	23.78	3.06732e-06	0.000860089	6	trans
ENSMUSG00000030131	Mug2	0.380714	8.29028	10.2758	0.00169264	0.0484333	6	trans
ENSMUSG00000056131	Pgm3	-0.380526	4.94105	11.9492	0.00073712	0.0309395	9	trans
ENSMUSG00000024169	Ift140	0.380465	2.59327	13.8663	0.000838768	0.0333298	17	trans
ENSMUSG00000078808	Vmn1r58	0.380151	2.93835	12.0393	0.000705208	0.030283	7	trans
ENSMUSG00000063450	Syne2	0.379176	6.15436	31.0165	2.00314e-07	0.000133641	12	trans
ENSMUSG00000025608	Podxl	-0.377261	2.94661	10.228	0.00173376	0.049276	6	trans
ENSMUSG00000036863	Syde2	-0.375694	3.50342	13.6146	0.000327654	0.018739	3	trans
ENSMUSG00000018593	Sparc	-0.375472	6.6331	14.5781	0.000206376	0.0138165	11	trans
ENSMUSG00000021210	Akr1c6	0.374535	9.15419	11.8567	0.000771433	0.0321647	13	trans
ENSMUSG00000078817	Nlrp12	-0.374427	6.85921	14.2144	0.000245587	0.0156436	7	trans
ENSMUSG00000040699	Limd2	0.374316	2.55559	10.5191	0.00149825	0.045985	11	trans
ENSMUSG00000071669	Snx29	0.372234	3.04413	12.2744	0.000628394	0.0284379	16	trans
ENSMUSG00000108173	RP23-93A21.1	0.371531	3.48734	18.9014	4.8169e-05	0.00560175	6	trans
ENSMUSG00000030042	Pole4	-0.371036	4.91223	25.9779	1.88103e-06	0.000662333	6	trans
ENSMUSG00000038884	A230050P20Rik	0.371015	4.51214	13.3991	0.000363584	0.0198648	9	trans
ENSMUSG00000004562	Arhgef40	0.368191	3.43383	19.6874	8.69545e-05	0.00841401	14	trans
ENSMUSG00000070315	4930581F22Rik	0.367651	3.97679	19.3894	2.18952e-05	0.00338468	9	trans
ENSMUSG00000105578	RP23-342M4.7	0.365883	3.1256	12.7579	0.000496256	0.0239539	5	trans
ENSMUSG00000032596	Uba7	0.365491	2.70876	13.2113	0.000812903	0.0328164	9	trans
ENSMUSG00000027962	Vcam1	-0.364843	5.05753	10.7468	0.00133708	0.0420567	3	trans
ENSMUSG00000006356	Crip2	-0.364737	5.07025	22.7864	4.75591e-06	0.00102398	12	trans
ENSMUSG00000107495	RP24-97D9.3	0.360707	4.53467	27.9468	3.67623e-06	0.000913725	6	trans
ENSMUSG00000027435	Cd93	-0.360535	4.34053	17.2631	5.8275e-05	0.00620751	2	trans
ENSMUSG00000034674	Tdg	-0.360299	2.96578	21.2465	0.000636238	0.011471	10	cis
ENSMUSG00000063558	Aox1	0.359916	5.87442	12.0577	0.000698866	0.0302349	1	trans
ENSMUSG00000009013	Dynll1	-0.359055	2.96616	10.8372	0.00127814	0.0409394	5	trans
ENSMUSG00000024236	Svil	0.358673	4.59342	27.5778	3.96863e-06	0.000963234	18	trans
ENSMUSG00000063694	Cycs	-0.358013	5.75564	27.6759	1.98612e-06	0.000662526	6	trans
ENSMUSG00000101609	Kcnq1ot1	0.357769	7.25876	19.2908	2.29028e-05	0.00345987	7	trans
ENSMUSG00000067038	Rps12-ps3	-0.35718	4.37519	16.9581	6.71663e-05	0.00692195	19	trans
ENSMUSG00000055923	Aasdh	0.356473	3.28239	17.298	0.000208184	0.0138165	5	trans
ENSMUSG00000102307	Gm38194	0.355526	4.71722	18.5458	3.22134e-05	0.00413796	1	trans
ENSMUSG00000032066	Bco2	0.353353	3.97336	19.3259	3.64066e-05	0.00452441	9	trans
ENSMUSG00000034422	Parp14	0.352408	5.51017	18.4706	3.33463e-05	0.00418512	16	trans
ENSMUSG00000017929	B4galt5	-0.351907	4.23797	11.5524	0.000896306	0.0343642	2	trans
ENSMUSG00000029798	Herc6	0.351832	3.46139	14.6961	0.000195078	0.0132947	6	trans
ENSMUSG00000041147	Brca2	0.350608	3.04249	11.5234	0.000909212	0.0344035	5	trans
ENSMUSG00000001604	Tcea3	0.349815	4.53414	10.3175	0.00165754	0.0481195	4	trans
ENSMUSG00000025795	Rassf3	-0.349714	5.62588	16.1057	0.000100098	0.00292192	10	cis
ENSMUSG00000102602	A930004J17Rik	0.346227	4.16715	12.1071	0.000682104	0.0297524	4	trans
ENSMUSG00000060935	Tmem263	-0.343954	3.91329	14.3516	0.00022997	0.00522118	10	cis
ENSMUSG00000019256	Ahr	0.342955	5.88682	10.6137	0.00142895	0.0444384	12	trans
ENSMUSG00000057103	Cml1	0.34219	5.28723	13.5429	0.000339186	0.0189994	6	trans
ENSMUSG00000032120	C2cd2l	-0.341448	4.55644	18.8586	2.79065e-05	0.00388728	9	trans
ENSMUSG00000039270	Megf9	-0.341404	5.67819	16.1475	9.8155e-05	0.00886389	4	trans
ENSMUSG00000002325	Irf9	0.34135	4.88728	14.1572	0.00025241	0.0159107	14	trans
ENSMUSG00000102858	Gm37086	0.339786	2.77709	15.6365	0.00161271	0.0481005	1	trans
ENSMUSG00000034471	Caskin2	-0.338521	3.19618	12.9056	0.00067256	0.029602	11	trans
ENSMUSG00000100768	Gm29055	0.338084	2.94727	15.8041	0.00109403	0.0375823	1	trans
ENSMUSG00000071076	Jund	-0.337471	4.68932	12.4728	0.000570299	0.026874	8	trans
ENSMUSG00000059811	Atl2	-0.336235	7.46105	22.5995	2.29275e-05	0.00345987	17	trans
ENSMUSG00000051716	Apon	0.33568	8.14887	26.333	2.47792e-05	0.00116195	10	cis
ENSMUSG00000105247	RP23-33C9.1	0.335443	4.03178	14.302	0.000235492	0.0150763	5	trans
ENSMUSG00000059434	Gckr	0.334594	6.59193	18.5302	3.24453e-05	0.00413796	5	trans
ENSMUSG00000034175	Rhbdd3	0.334185	3.05332	17.5486	0.000907545	0.0344035	11	trans
ENSMUSG00000031799	Tpm4	-0.334074	4.13512	20.3665	9.10061e-05	0.0085156	8	trans
ENSMUSG00000001436	Slc19a1	-0.333791	2.56388	8.71052	0.00430596	0.046308	10	cis
ENSMUSG00000034903	Cobll1	-0.332999	5.21749	15.4785	0.000134541	0.010794	2	trans
ENSMUSG00000031645	F11	0.331642	5.62043	13.6491	0.000322259	0.018568	8	trans
ENSMUSG00000104060	Gm37954	0.331038	4.11646	15.2831	0.000147585	0.0112023	1	trans
ENSMUSG00000030189	Ybx3	-0.330866	4.09593	26.7284	0.000114413	0.00960462	6	trans
ENSMUSG00000106874	RP23-148L8.3	-0.330762	7.58129	18.9055	3.13427e-05	0.00413796	6	trans
ENSMUSG00000059908	Mug1	0.328515	12.7657	11.619	0.000867301	0.0337156	6	trans
ENSMUSG00000045282	Tmem86b	0.328214	4.28963	11.6939	0.000835854	0.0333298	7	trans
ENSMUSG00000029053	Prkcz	0.327583	4.07529	13.8514	0.000292336	0.0177304	4	trans
ENSMUSG00000063229	Ldha	-0.32722	9.48911	11.8259	0.000783197	0.0322331	7	trans
ENSMUSG00000025277	Abhd6	-0.325609	4.30489	10.2671	0.00170003	0.0485351	14	trans
ENSMUSG00000079037	Prnp	0.32475	4.19773	15.0135	0.000167729	0.0120803	2	trans
ENSMUSG00000025823	Pdia4	0.321943	7.68121	12.3525	0.000604845	0.0276787	6	trans
ENSMUSG00000033149	Phldb2	0.321941	5.59795	22.5216	1.18523e-05	0.00203026	16	trans
ENSMUSG00000004561	Mettl17	0.321404	2.97842	10.3028	0.00166978	0.0482144	14	trans
ENSMUSG00000022698	Naa50	-0.319381	6.3639	30.4892	2.62053e-05	0.00377476	16	trans
ENSMUSG00000027227	Sord	0.318184	9.31563	21.9225	0.000139057	0.0109484	2	trans
ENSMUSG00000046879	Irgm1	0.316871	5.47481	13.2979	0.000381825	0.020422	11	trans
ENSMUSG00000027787	Nmd3	-0.316442	4.90099	20.2594	5.13853e-05	0.00577925	3	trans
ENSMUSG00000052062	Pard3b	0.315873	3.25135	13.6267	0.000986476	0.0356322	1	trans
ENSMUSG00000031897	Psmb10	0.314291	3.42915	11.9036	0.00080763	0.0327547	8	trans
ENSMUSG00000104377	Gm37515	0.313589	4.52217	15.9397	0.000108228	0.00920735	3	trans
ENSMUSG00000047963	Stbd1	-0.313278	5.93629	13.2003	0.000400312	0.0207965	5	trans
ENSMUSG00000034450	Gulo	0.312834	7.87802	16.83	7.13024e-05	0.00728895	14	trans
ENSMUSG00000028383	Hsdl2	-0.310987	7.03538	10.375	0.00161039	0.0481005	4	trans
ENSMUSG00000023960	Enpp5	0.310569	4.66789	16.6741	7.66861e-05	0.00771486	17	trans
ENSMUSG00000031958	Ldhd	0.310403	6.07051	11.6213	0.000866299	0.0337156	8	trans
ENSMUSG00000024580	Grpel2	-0.309652	5.32074	11.049	0.00115019	0.0385711	18	trans
ENSMUSG00000036918	Ttc7	0.30954	4.71329	11.8144	0.000787664	0.0323121	17	trans
ENSMUSG00000026896	Ifih1	0.309329	5.55473	19.8979	2.60509e-05	0.00377476	2	trans
ENSMUSG00000027883	Gpsm2	0.308132	3.98036	20.9763	0.00030513	0.0180739	3	trans
ENSMUSG00000075010	AW112010	0.307588	5.18461	12.0157	0.000713403	0.030283	19	trans
ENSMUSG00000039616	Mocos	0.307536	5.21569	23.5778	4.11282e-05	0.00496516	18	trans
ENSMUSG00000063576	Klhdc3	-0.306873	4.23076	16.5892	0.000259866	0.0161473	17	trans
ENSMUSG00000047921	Trappc9	0.306174	3.29515	15.6988	0.00138077	0.0433235	15	trans
ENSMUSG00000022247	Brix1	-0.305909	3.96009	19.8649	0.000496104	0.0239539	15	trans
ENSMUSG00000026003	Acadl	-0.30572	7.32238	16.8318	9.77008e-05	0.00886389	1	trans
ENSMUSG00000020307	Cdc34	-0.305475	4.6764	21.094	0.00012979	0.00331505	10	cis
ENSMUSG00000051695	Pcbp1	-0.304705	4.72213	16.7716	0.000117059	0.00963532	6	trans
ENSMUSG00000015501	Hivep2	0.304159	3.78257	14.1722	0.000498418	0.00985581	10	cis
ENSMUSG00000055737	Ghr	0.302342	8.53802	19.252	0.00020713	0.0138165	15	trans
ENSMUSG00000056091	St3gal5	-0.300687	7.7447	10.4597	0.00154345	0.0470308	6	trans
ENSMUSG00000022672	Prkdc	0.30056	4.62053	14.9313	0.000174412	0.0123546	16	trans
ENSMUSG00000020022	Ndufa12	0.299108	4.96271	33.816	7.61009e-05	0.00259166	10	cis
ENSMUSG00000017386	Traf4	-0.298577	4.42321	13.6898	0.000315989	0.0183633	11	trans
ENSMUSG00000072294	Klf12	0.297873	3.4276	10.3965	0.00159316	0.0478865	14	trans
ENSMUSG00000068566	Myadm	-0.295361	4.00115	13.278	0.00057974	0.0270355	7	trans
ENSMUSG00000002728	Naa20	-0.295199	3.68298	14.9295	0.00124507	0.040572	2	trans
ENSMUSG00000061589	Dot1l	-0.294739	3.49122	12.889	0.00181705	0.0242141	10	cis
ENSMUSG00000035545	Leng8	0.294325	4.63817	15.3443	0.000143368	0.011045	7	trans
ENSMUSG00000026565	Pou2f1	0.293968	4.24416	10.189	0.00176806	0.0499152	1	trans
ENSMUSG00000003518	Dusp3	-0.293563	5.80753	17.1173	9.02731e-05	0.0085156	11	trans
ENSMUSG00000029060	Mib2	0.293066	3.49276	17.3979	0.00158899	0.0478865	4	trans
ENSMUSG00000044712	Slc38a6	0.293016	4.66655	24.1351	0.000143791	0.011045	12	trans
ENSMUSG00000021591	Glrx	-0.29224	5.86128	14.1814	0.000249499	0.0158133	13	trans
ENSMUSG00000022575	Gsdmd	0.291232	4.06987	17.1921	0.00049623	0.0239539	15	trans
ENSMUSG00000029512	Ulk1	-0.291016	4.97539	14.798	0.000185833	0.0128023	5	trans
ENSMUSG00000028327	Stra6l	0.289568	6.86767	17.888	9.97181e-05	0.00886389	4	trans
ENSMUSG00000103234	Gm37158	0.289116	3.78981	16.4868	0.000980505	0.0356322	Y	trans
ENSMUSG00000096546	Smlr1	0.288206	4.92343	15.5962	0.000129518	0.00331505	10	cis
ENSMUSG00000062866	Phactr2	-0.287913	3.76201	16.0725	0.0014292	0.0213683	10	cis
ENSMUSG00000035284	Vps13c	0.286298	6.15438	19.2636	9.68299e-05	0.00886389	9	trans
ENSMUSG00000038538	Ubn2	0.284823	5.35915	23.4553	0.000124242	0.0101606	6	trans
ENSMUSG00000024065	Ehd3	-0.282862	6.26649	10.4218	0.00157303	0.0475888	17	trans
ENSMUSG00000031502	Col4a1	-0.282688	5.81231	10.9625	0.00120078	0.0398046	8	trans
ENSMUSG00000068747	Sort1	0.281987	4.10174	10.5135	0.00150247	0.0460031	3	trans
ENSMUSG00000079015	Serpina1c	0.280206	10.3376	17.1304	0.00124422	0.040572	12	trans
ENSMUSG00000022809	Nr1i2	-0.279536	5.95893	13.2522	0.000390368	0.0206542	16	trans
ENSMUSG00000005397	Nid1	-0.27922	4.58512	14.697	0.000425441	0.0216582	13	trans
ENSMUSG00000010609	Psen2	0.278982	6.83964	17.3496	0.000173703	0.0123546	1	trans
ENSMUSG00000001774	Chordc1	-0.277979	4.85963	10.8258	0.00128541	0.0409394	9	trans
ENSMUSG00000024135	Srbd1	0.277689	4.05214	14.6584	0.000900039	0.0343642	17	trans
ENSMUSG00000035133	Arhgap5	-0.276289	8.0436	15.9538	0.000714311	0.030283	12	trans
ENSMUSG00000029826	Zc3hav1	0.274974	5.71302	13.1109	0.000418045	0.0214308	6	trans
ENSMUSG00000037355	Uvssa	0.274646	4.28108	24.9058	0.000712528	0.030283	5	trans
ENSMUSG00000033306	Lpp	0.27464	6.79415	19.1968	0.000229777	0.0148605	16	trans
ENSMUSG00000060126	Tpt1	-0.274431	8.41688	23.7908	0.000924486	0.0346616	14	trans
ENSMUSG00000009905	Kdsr	-0.274404	4.84367	14.7162	0.000450799	0.0225863	1	trans
ENSMUSG00000054263	Lifr	0.273948	8.03836	10.7981	0.00130329	0.0411984	15	trans
ENSMUSG00000039512	Uhrf1bp1	0.273779	4.1549	20.6568	0.00101555	0.0362623	17	trans
ENSMUSG00000027605	Acss2	0.273735	6.09552	17.1101	0.000176956	0.0123928	2	trans
ENSMUSG00000020149	Rab1	-0.273111	6.89484	39.8923	0.000353052	0.0193735	11	trans
ENSMUSG00000054619	Mettl7a1	0.272747	7.08175	22.0213	0.000309628	0.0181706	15	trans
ENSMUSG00000020620	Abca8b	0.272161	6.35377	10.7772	0.00131694	0.0415261	11	trans
ENSMUSG00000034928	Rnf44	-0.270646	4.0659	13.7542	0.00168316	0.0483408	13	trans
ENSMUSG00000019494	Cops6	-0.269561	5.76135	13.9872	0.000312096	0.018231	5	trans
ENSMUSG00000020091	Eif4ebp2	-0.269537	4.36577	13.5071	0.00104106	0.0163787	10	cis
ENSMUSG00000021417	Eci2	-0.269024	7.83754	18.4384	0.000797835	0.0325288	13	trans
ENSMUSG00000085396	Firre	0.268904	4.39866	17.9466	0.00072605	0.030678	X	trans
ENSMUSG00000051391	Ywhag	-0.267984	5.42473	16.5841	0.000412915	0.021292	5	trans
ENSMUSG00000033720	Sfxn5	0.266493	4.52778	15.7662	0.000733073	0.0308719	6	trans
ENSMUSG00000073131	Vma21	-0.266141	4.47273	14.8313	0.00118004	0.0394675	X	trans
ENSMUSG00000024371	C2	0.265357	5.01865	11.2627	0.00103443	0.0367297	17	trans
ENSMUSG00000038900	Rpl12	-0.264924	6.30638	15.903	0.000443639	0.0223157	2	trans
ENSMUSG00000067787	Blcap	0.264878	4.29285	14.6036	0.00107204	0.0371291	2	trans
ENSMUSG00000105207	RP23-324P1.1	0.264728	6.6851	13.5429	0.000381419	0.020422	3	trans
ENSMUSG00000005580	Adcy9	0.264536	4.9069	12.1628	0.000663742	0.0293328	16	trans
ENSMUSG00000040550	Otud6b	-0.263829	5.28458	24.471	0.000573058	0.026904	4	trans
ENSMUSG00000039640	Mrpl12	-0.263789	5.43294	12.6166	0.000531636	0.0251456	11	trans
ENSMUSG00000020196	Cabin1	0.262214	4.13133	16.0506	0.00157593	0.0224661	10	cis
ENSMUSG00000026385	Dbi	-0.262199	7.78292	10.3579	0.00162432	0.0481195	1	trans
ENSMUSG00000020849	Ywhae	-0.261831	6.1879	16.6619	0.000498882	0.0239539	11	trans
ENSMUSG00000002881	Nab1	-0.261398	6.12036	29.3529	0.000512793	0.0244367	1	trans
ENSMUSG00000038745	Nlrp6	0.26084	6.22469	16.8211	0.000389871	0.0206542	7	trans
ENSMUSG00000022751	Nit2	0.260549	6.3549	16.9677	0.00043473	0.0219548	16	trans
ENSMUSG00000030530	Furin	-0.260017	6.86275	17.201	0.000630407	0.0284379	7	trans
ENSMUSG00000001942	Siae	0.260003	5.0973	11.3567	0.000987354	0.0356322	9	trans
ENSMUSG00000034243	Golgb1	0.259943	6.70255	32.2028	0.000463427	0.0230369	16	trans
ENSMUSG00000019988	Nedd1	-0.256924	4.75017	16.0483	0.00104203	0.0163787	10	cis
ENSMUSG00000022300	Dcaf13	-0.256338	4.63987	19.7402	0.00122215	0.0403436	15	trans
ENSMUSG00000017774	Myo1c	-0.255539	4.8124	19.3194	0.000968208	0.0355739	11	trans
ENSMUSG00000023068	Nus1	-0.253894	5.46099	22.4602	0.000848897	0.0148678	10	cis
ENSMUSG00000033533	Acsm1	0.253732	7.54241	11.9401	0.00108784	0.0374715	7	trans
ENSMUSG00000056204	Pgpep1	0.25318	5.71347	13.0454	0.000584574	0.0270355	8	trans
ENSMUSG00000047731	Wbp1l	-0.252931	7.854	18.5469	0.00164939	0.0481195	19	trans
ENSMUSG00000061518	Cox5b	-0.251876	6.26743	25.7467	0.00080879	0.0327547	1	trans
ENSMUSG00000031402	Mpp1	-0.251779	4.8297	10.3113	0.0016627	0.0481195	X	trans
ENSMUSG00000041625	Ggact	0.250433	5.71871	22.7805	0.000652184	0.0292046	14	trans
ENSMUSG00000040813	Tex264	0.249765	5.06881	21.3221	0.000912958	0.034423	9	trans
ENSMUSG00000052151	Ppap2c	-0.249416	4.09153	11.9646	0.0035174	0.0420609	10	cis
ENSMUSG00000022858	Tra2b	-0.249171	5.31325	16.208	0.00104585	0.036747	16	trans
ENSMUSG00000030835	Nomo1	-0.247792	4.83902	13.9476	0.00144019	0.0444384	7	trans
ENSMUSG00000022263	Trio	0.247351	4.65282	16.1549	0.00130317	0.0411984	15	trans
ENSMUSG00000028557	Rnf11	-0.247337	6.55551	19.278	0.00112112	0.0381002	4	trans
ENSMUSG00000025353	Ormdl2	0.246752	4.48096	18.3303	0.00200067	0.0260939	10	cis
ENSMUSG00000022175	Lrp10	-0.246677	4.71308	11.3035	0.00164043	0.0481195	14	trans
ENSMUSG00000019726	Lyst	0.245645	6.67264	11.7061	0.000955449	0.0353126	13	trans
ENSMUSG00000029338	Antxr2	0.245358	5.61936	14.1151	0.000849326	0.0334134	5	trans
ENSMUSG00000036083	Slc17a3	0.244503	5.42387	10.912	0.00123136	0.0404371	13	trans
ENSMUSG00000025630	Hprt	-0.244	5.92754	11.6464	0.0011285	0.0382484	X	trans
ENSMUSG00000035840	Lysmd3	-0.243248	5.20371	11.8917	0.00166112	0.0481195	13	trans
ENSMUSG00000037646	Vps13b	0.241772	6.97523	30.8592	0.0012836	0.0409394	15	trans
ENSMUSG00000047888	Tnrc6b	0.23787	5.85591	20.9967	0.00113325	0.038307	15	trans
ENSMUSG00000033917	Gde1	-0.237674	5.72786	10.3135	0.00166089	0.0481195	7	trans
ENSMUSG00000042073	Abhd14b	0.23624	6.4313	15.9581	0.00144085	0.0444384	9	trans
ENSMUSG00000036103	Colec12	0.236047	5.9735	15.3401	0.00128247	0.0409394	18	trans
ENSMUSG00000061983	Rps12	-0.233776	6.04642	11.1448	0.00179559	0.0242141	10	cis
ENSMUSG00000055670	Zzef1	0.233694	5.72727	27.6807	0.00138894	0.043472	11	trans
ENSMUSG00000028573	Fggy	0.233365	6.3758	21.435	0.00159798	0.0478865	4	trans
ENSMUSG00000019820	Utrn	0.229953	6.15439	28.6815	0.00173405	0.0241584	10	cis
ENSMUSG00000034163	Zfc3h1	0.223891	5.77008	15.102	0.0022671	0.0289528	10	cis
ENSMUSG00000033416	Gucd1	-0.223392	7.19824	13.1702	0.0038195	0.0425336	10	cis
ENSMUSG00000009654	Oit3	-0.217399	5.12486	10.9376	0.00440601	0.0465669	10	cis

## Sheet: (B6 x B6.A4)F1
S4 Table. List of meQTLs in strain (B6 x B6.A4)F1.
Ensembl_gene_id	Gene_name	log(fold change)	log(counts per million)	F	P-value	FDR	Chromosome	Type
		(relative to B6)	(average value for all samples in study)
ENSMUSG00000088025	Rprl3	9.1332	4.46635	1727.22	1.9779e-77	2.46862e-73	8	trans
ENSMUSG00000058523	Mup5	5.1686	2.029	493.735	2.53022e-46	1.02221e-43	4	cis
ENSMUSG00000078686	Mup9	3.8616	4.00305	162.461	1.01749e-24	2.05532e-22	4	cis
ENSMUSG00000094793	Mup12	3.35937	5.08941	136.387	4.73215e-22	7.64715e-20	4	cis
ENSMUSG00000096688	Mup17	3.1299	5.95666	36.3609	1.55909e-08	5.99878e-07	4	cis
ENSMUSG00000057465	Saa2	2.62744	5.57572	17.4404	5.3668e-05	0.00218186	7	trans
ENSMUSG00000092680	Snord55	2.62462	0.667219	55.77	1.00988e-11	6.27681e-10	4	cis
ENSMUSG00000028838	Extl1	2.59563	1.51926	256.295	1.16418e-32	3.13553e-30	4	cis
ENSMUSG00000063929	Cyp4a32	2.57718	5.68714	523.077	1.23755e-47	9.99942e-45	4	cis
ENSMUSG00000000031	H19	-2.26829	0.849832	17.561	5.07477e-05	0.00209729	7	trans
ENSMUSG00000078675	Mup16	2.26009	5.22433	38.074	7.86499e-09	3.34469e-07	4	cis
ENSMUSG00000078674	Mup18	2.06667	2.09842	29.718	2.38919e-07	7.72186e-06	4	cis
ENSMUSG00000026691	Fmo3	-1.93303	4.49823	12.8086	0.000484155	0.0110876	1	trans
ENSMUSG00000074115	Saa1	1.87838	6.58834	9.21406	0.00289655	0.0390183	7	trans
ENSMUSG00000105762	RP23-385G21.1	1.87218	1.37889	47.3192	2.22171e-10	1.84861e-07	5	trans
ENSMUSG00000038173	Enpp6	-1.80327	1.48114	84.5409	7.3874e-16	4.61011e-12	8	trans
ENSMUSG00000064844	Gm26202	1.79136	0.332108	19.2152	2.3707e-05	0.00121265	18	trans
ENSMUSG00000078683	Mup1	1.75106	7.33738	47.7167	1.91443e-10	1.03124e-08	4	cis
ENSMUSG00000030256	Bhlhe41	-1.74124	-0.29479	9.67872	0.00228735	0.0335469	6	trans
ENSMUSG00000093064	Gm23153	1.72712	0.86065	25.4709	1.46562e-06	0.00015502	1	trans
ENSMUSG00000064437	Snord49b	1.7008	1.94703	19.2587	2.32408e-05	0.00119863	11	trans
ENSMUSG00000034853	Acot11	1.64318	1.6658	87.9315	2.62489e-16	3.53486e-14	4	cis
ENSMUSG00000030483	Cyp2b10	1.64041	3.72242	13.0834	0.000423656	0.00997669	7	trans
ENSMUSG00000049685	Cyp2g1	-1.63598	-0.440602	15.4554	0.000136022	0.00440959	7	trans
ENSMUSG00000088252	Snord13	1.59622	3.4293	34.8626	2.85458e-08	7.24429e-06	8	trans
ENSMUSG00000074240	Cib3	-1.59226	2.21579	17.7749	4.59625e-05	0.00195122	8	trans
ENSMUSG00000028555	Ttc39a	1.59062	0.745066	84.1669	8.28902e-16	8.37191e-14	4	cis
ENSMUSG00000021765	Fst	1.57962	1.61877	34.4006	3.44412e-08	8.11059e-06	13	trans
ENSMUSG00000042589	Cux2	-1.53303	0.804736	10.4787	0.00152887	0.0249762	5	trans
ENSMUSG00000097385	Gm26814	1.52566	-0.00769631	47.5003	2.0759e-10	1.84861e-07	6	trans
ENSMUSG00000023800	Tiam2	1.50587	1.11699	31.5212	1.12478e-07	2.15976e-05	17	trans
ENSMUSG00000065738	Gm24494	1.47913	0.788479	20.4615	1.34592e-05	0.000777705	3	trans
ENSMUSG00000053303	Slc22a26	-1.46386	2.44937	9.31629	0.00274953	0.0378704	19	trans
ENSMUSG00000031258	Xkrx	1.44844	0.539623	27.6771	5.67155e-07	8.231e-05	X	trans
ENSMUSG00000038508	Gdf15	-1.43631	0.610846	17.561	5.07473e-05	0.00209729	8	trans
ENSMUSG00000059824	Dbp	-1.40541	4.15209	11.1962	0.00106913	0.019367	7	trans
ENSMUSG00000030364	Clec2h	-1.39776	2.24243	14.8199	0.000183905	0.00543916	6	trans
ENSMUSG00000077734	Snord83b	1.39066	0.880875	18.8605	2.78826e-05	0.00133848	15	trans
ENSMUSG00000074794	Arrdc3	-1.38128	7.14308	20.7105	1.20285e-05	0.00072248	13	trans
ENSMUSG00000028238	Atp6v0d2	-1.37861	2.32348	21.9137	7.0114e-06	0.000148193	4	cis
ENSMUSG00000004951	Hspb1	1.37627	1.1979	30.5113	1.71317e-07	3.01152e-05	5	trans
ENSMUSG00000080538	Gm25541	1.36479	1.94027	21.585	8.12086e-06	0.000553861	2	trans
ENSMUSG00000064899	Snord118	1.33982	0.898286	24.09	2.67698e-06	0.000243879	11	trans
ENSMUSG00000065734	Snord49a	1.30993	-0.00898049	12.0767	0.000692356	0.0145232	11	trans
ENSMUSG00000092471	Cyp21a2-ps	1.29771	-0.146484	21.6483	7.89432e-06	0.000547384	17	trans
ENSMUSG00000104332	Gm38283	1.29027	0.437529	21.9545	6.88475e-06	0.000493651	1	trans
ENSMUSG00000082363	Mup-ps18	1.26913	1.136	23.2675	3.84437e-06	9.13603e-05	4	cis
ENSMUSG00000029059	Fam213b	1.26819	2.65077	77.9674	5.76511e-15	5.17578e-13	4	cis
ENSMUSG00000065818	Snord35a	1.26395	0.027995	14.4863	0.00021563	0.00610266	7	trans
ENSMUSG00000089873	Mup13	1.2379	0.666075	18.4238	3.40712e-05	0.000605003	4	cis
ENSMUSG00000031963	Bmper	-1.21748	0.403992	14.9727	0.000171008	0.00519308	9	trans
ENSMUSG00000072845	Tmprss11a	1.21469	5.06249	19.287	2.2942e-05	0.00118813	5	trans
ENSMUSG00000030004	Nat8	1.20515	0.55593	19.5152	2.0675e-05	0.00109806	6	trans
ENSMUSG00000065126	Snord104	1.1869	3.72746	12.1309	0.000674195	0.014166	11	trans
ENSMUSG00000065259	Snora30	1.17782	1.47938	15.7101	0.000120597	0.0040138	7	trans
ENSMUSG00000105622	RP23-385G21.3	1.17617	1.31921	18.811	2.85219e-05	0.00135354	5	trans
ENSMUSG00000061013	Mkx	1.16646	-0.128684	17.4903	5.24392e-05	0.00214588	18	trans
ENSMUSG00000072974	Gm4787	1.16194	0.414055	38.7377	6.04596e-09	2.15599e-06	12	trans
ENSMUSG00000077704	Snord89	1.15026	1.08649	16.4028	8.70694e-05	0.00312274	1	trans
ENSMUSG00000095676	Gm25099	1.14743	2.57297	13.5064	0.000345225	0.00367029	4	cis
ENSMUSG00000024430	Cabyr	1.14537	0.555688	8.61018	0.0039468	0.0478253	18	trans
ENSMUSG00000065118	Gm23297	1.14172	0.798623	20.4738	1.33844e-05	0.000776979	7	trans
ENSMUSG00000078689	Mup6	1.1259	2.28179	24.1418	2.61678e-06	6.58517e-05	4	cis
ENSMUSG00000064390	Rnu73b	1.10858	-0.20018	9.46688	0.00254682	0.0363142	3	trans
ENSMUSG00000064600	Gm25636	1.10345	0.809759	21.9862	6.78819e-06	0.000489731	7	trans
ENSMUSG00000073834	Mup11	1.10212	8.74566	8.20242	0.004872	0.0317466	4	cis
ENSMUSG00000097311	Gm26871	1.09807	-0.0860441	22.0294	6.65873e-06	0.000483184	3	trans
ENSMUSG00000102930	Gm38115	1.07369	0.967737	34.8219	2.90213e-08	7.24429e-06	1	trans
ENSMUSG00000020889	Nr1d1	-1.06598	4.21216	14.2562	0.000240713	0.00658847	11	trans
ENSMUSG00000084744	Gm25291	1.0613	1.71498	21.8638	7.16927e-06	0.000505535	11	trans
ENSMUSG00000105442	RP23-385G21.4	1.05722	0.653006	16.4096	8.67924e-05	0.00312274	5	trans
ENSMUSG00000065176	Rnu12	1.05397	0.468607	14.4097	0.000223666	0.006253	15	trans
ENSMUSG00000065147	Snora31	1.04483	0.24857	15.0485	0.000164957	0.00507102	14	trans
ENSMUSG00000081257	Gm13607	1.04447	-0.0194015	16.4044	8.70035e-05	0.00312274	2	trans
ENSMUSG00000105374	RP24-230L5.2	1.04228	1.562	41.2487	2.25757e-09	1.05832e-06	5	trans
ENSMUSG00000097073	9430037G07Rik	1.03931	2.11411	20.9977	1.05691e-05	0.000659567	9	trans
ENSMUSG00000064901	Snora21	1.03897	1.41662	18.3395	3.54199e-05	0.00160996	11	trans
ENSMUSG00000036136	Fam110c	-1.03613	0.540577	15.445	0.000136696	0.00441997	12	trans
ENSMUSG00000023078	Cxcl13	-1.03305	1.54964	11.4212	0.000956359	0.0178965	5	trans
ENSMUSG00000093843	Gm25939	1.02818	5.66636	26.8918	7.93753e-07	0.000104282	1	trans
ENSMUSG00000029188	Slc34a2	1.01183	0.915492	8.60234	0.00396277	0.0478366	5	trans
ENSMUSG00000064493	Snora28	1.00471	1.69526	17.1721	6.07944e-05	0.00240881	12	trans
ENSMUSG00000079993	Gm11799	0.999393	-0.376039	13.8095	0.000298288	0.0034431	4	cis
ENSMUSG00000101724	Gm29453	0.993694	0.545855	21.3662	8.95738e-06	0.000588829	1	trans
ENSMUSG00000098235	Gm7497	0.992926	0.28125	27.0608	7.38241e-07	9.94871e-05	18	trans
ENSMUSG00000064945	Rny3	0.985202	3.80751	13.794	0.000300528	0.00765488	6	trans
ENSMUSG00000031271	Serpina7	-0.982966	1.06453	9.4953	0.00251032	0.0360545	X	trans
ENSMUSG00000103780	Gm37524	0.97553	-0.236177	16.2688	9.27195e-05	0.00325065	1	trans
ENSMUSG00000102095	C730036E19Rik	0.974604	2.8375	30.1725	1.97415e-07	3.37525e-05	1	trans
ENSMUSG00000102401	Gm37864	0.974584	2.37846	32.7235	6.84242e-08	1.37742e-05	1	trans
ENSMUSG00000104528	RP23-287M3.2	0.973408	2.95905	18.7146	2.98123e-05	0.00140942	3	trans
ENSMUSG00000085303	Gm16751	0.971222	1.04793	30.8842	1.46611e-07	2.61408e-05	2	trans
ENSMUSG00000040026	Saa3	0.969796	2.20737	17.4814	5.26572e-05	0.00214776	7	trans
ENSMUSG00000061540	Orm2	0.965244	3.22965	9.41647	0.00261291	0.0186835	4	cis
ENSMUSG00000038754	Elovl3	0.962481	6.50211	9.51803	0.00248151	0.0358469	19	trans
ENSMUSG00000021453	Gadd45g	0.960107	3.92987	8.55582	0.00405886	0.0484202	13	trans
ENSMUSG00000026819	Slc25a25	0.958877	7.4866	9.24147	0.00285636	0.0387082	2	trans
ENSMUSG00000103291	Gm38235	0.955575	1.87275	45.5255	4.36851e-10	3.02907e-07	1	trans
ENSMUSG00000024992	Pde6c	-0.955281	0.667473	10.1895	0.0017676	0.0277852	19	trans
ENSMUSG00000104369	Gm38082	0.954206	0.293039	21.9426	6.92163e-06	0.000493651	5	trans
ENSMUSG00000029380	Cxcl1	-0.951176	1.15408	10.7039	0.00136598	0.0228843	5	trans
ENSMUSG00000068877	Selenbp2	0.94956	6.96371	8.55969	0.00405076	0.0483804	3	trans
ENSMUSG00000103805	Gm37063	0.947737	-0.308143	11.4538	0.000941056	0.0178781	16	trans
ENSMUSG00000077563	Snora68	0.945177	2.80847	14.7693	0.00018839	0.00550655	8	trans
ENSMUSG00000065041	Gm24044	0.943283	0.646928	9.97623	0.00196804	0.0302837	9	trans
ENSMUSG00000056978	Hamp2	-0.942789	4.78799	13.1204	0.000416107	0.0098547	7	trans
ENSMUSG00000073888	Ccl27a	-0.940096	1.24264	31.4072	1.17932e-07	3.97037e-06	4	cis
ENSMUSG00000089675	Ugt1a8	0.936553	0.143042	10.3982	0.00159179	0.0256681	1	trans
ENSMUSG00000093559	Gm20705	0.932168	0.0339232	20.0412	1.62792e-05	0.000903024	6	trans
ENSMUSG00000104030	5330406M23Rik	0.931849	2.34418	28.8121	3.50114e-07	5.32899e-05	6	trans
ENSMUSG00000106822	RP23-479D21.3	0.930803	-0.0368642	17.7142	4.72707e-05	0.00199624	6	trans
ENSMUSG00000092819	Gm23639	0.930715	3.38531	17.345	5.60992e-05	0.00226594	18	trans
ENSMUSG00000077222	Gm22270	0.922557	-0.0726342	16.5552	8.1071e-05	0.0029848	5	trans
ENSMUSG00000022528	Hes1	-0.91989	3.04344	12.0591	0.000698373	0.0146248	16	trans
ENSMUSG00000024924	Vldlr	-0.918092	1.92694	11.7974	0.000794276	0.015836	19	trans
ENSMUSG00000101462	Gm3052	0.916411	0.568399	35.7826	1.28414e-07	2.35696e-05	1	trans
ENSMUSG00000039519	Cyp7b1	0.915753	7.37414	9.74065	0.00221674	0.0328438	3	trans
ENSMUSG00000103159	F830112A20Rik	0.914258	1.65423	37.9472	8.27126e-09	2.71667e-06	1	trans
ENSMUSG00000087963	Gm25394	0.909165	2.29942	23.8966	2.91416e-06	0.000261667	13	trans
ENSMUSG00000102562	Gm37694	0.906268	0.460008	27.2287	8.97664e-07	0.000111362	16	trans
ENSMUSG00000087606	Gm16121	0.905269	0.290547	11.2199	0.00105664	0.0192244	5	trans
ENSMUSG00000087819	Gm25117	0.901666	3.99268	27.0511	7.41311e-07	9.94871e-05	10	trans
ENSMUSG00000104339	C130089K02Rik	0.901221	0.452834	23.2227	3.9212e-06	0.000338991	3	trans
ENSMUSG00000099556	Gm28857	0.899201	0.0123798	17.7753	4.59535e-05	0.00195122	1	trans
ENSMUSG00000104064	Gm37956	0.897249	0.567111	14.9356	0.000174053	0.00521824	X	trans
ENSMUSG00000049493	Pls1	-0.896665	1.78644	9.06263	0.00312937	0.0410269	9	trans
ENSMUSG00000042745	Id1	-0.894737	2.13567	14.8425	0.000181941	0.00539384	2	trans
ENSMUSG00000097426	Gm8941	0.89037	2.66133	19.709	1.89294e-05	0.00101835	1	trans
ENSMUSG00000103656	Gm37205	0.889449	-0.118403	15.0926	0.000161539	0.00500813	1	trans
ENSMUSG00000096349	Gm22513	0.88937	5.66522	12.2486	0.000636405	0.0135186	12	trans
ENSMUSG00000091426	Gm17228	0.886139	-0.0753375	17.5414	5.12105e-05	0.00210249	17	trans
ENSMUSG00000107158	RP23-403P24.7	0.883405	-0.0873255	16.9751	6.66348e-05	0.00255113	5	trans
ENSMUSG00000086610	Gm15408	-0.882257	0.786063	16.4468	8.52921e-05	0.00310359	5	trans
ENSMUSG00000047492	Inhbe	-0.880281	4.13134	11.6942	0.000835707	0.0163744	10	trans
ENSMUSG00000105326	RP24-230L5.3	0.874809	2.23784	32.6822	6.95982e-08	1.37882e-05	5	trans
ENSMUSG00000079105	C7	0.873395	-0.268134	9.59308	0.0023888	0.0347085	15	trans
ENSMUSG00000050503	Fbxl22	0.873297	-0.316753	11.2698	0.00103082	0.0188645	9	trans
ENSMUSG00000104525	Gm37334	0.872523	1.24336	32.7244	6.83979e-08	1.37742e-05	1	trans
ENSMUSG00000038422	Hdhd3	0.871319	3.19736	61.389	1.40181e-12	1.13266e-10	4	cis
ENSMUSG00000103625	Gm37357	0.870243	-0.267659	14.8444	0.000181775	0.00539384	1	trans
ENSMUSG00000055782	Abcd2	-0.860394	5.43722	15.8171	0.000114665	0.00383682	15	trans
ENSMUSG00000037465	Klf10	-0.857818	4.22241	9.11585	0.00304543	0.0403717	15	trans
ENSMUSG00000088008	Gm25492	0.856607	1.97759	21.0337	1.03997e-05	0.000652999	5	trans
ENSMUSG00000102844	Gm38034	0.856229	2.41856	22.4037	5.63657e-06	0.000431595	3	trans
ENSMUSG00000077323	Rnu11	0.851364	0.895908	13.8196	0.000296851	0.0034431	4	cis
ENSMUSG00000103324	Gm37402	0.849165	0.40089	14.3907	0.00022571	0.0062602	17	trans
ENSMUSG00000030945	Acsm2	0.849039	1.02803	20.2702	1.46748e-05	0.000840164	7	trans
ENSMUSG00000102750	Gm37058	0.848523	2.40106	12.3451	0.000607044	0.0131034	1	trans
ENSMUSG00000105229	RP24-559G13.2	0.847617	-0.200075	16.2544	9.33467e-05	0.00326347	3	trans
ENSMUSG00000030089	Slc41a3	-0.844945	2.32178	14.9045	0.000176645	0.00527443	6	trans
ENSMUSG00000072972	Adam4	0.843933	0.580989	22.1997	6.17205e-06	0.000464057	12	trans
ENSMUSG00000106664	RP23-338P12.3	0.842993	1.42842	18.8624	2.78592e-05	0.00133848	5	trans
ENSMUSG00000077192	Snora17	0.838782	0.21218	11.8213	0.000784964	0.0157372	2	trans
ENSMUSG00000029638	Glcci1	0.83584	0.303684	20.5031	1.32085e-05	0.000773967	6	trans
ENSMUSG00000061825	Ces2c	0.833668	2.44326	11.5406	0.000901538	0.0174722	8	trans
ENSMUSG00000065701	Rny1	0.832763	1.82699	8.71099	0.00374737	0.0460797	6	trans
ENSMUSG00000001555	Fkbp10	-0.832343	0.139577	19.4164	8.92233e-05	0.00317264	11	trans
ENSMUSG00000103220	Gm37728	0.830993	1.60177	29.05	3.16608e-07	5.06613e-05	6	trans
ENSMUSG00000104292	Gm38042	0.830598	0.517122	21.0311	1.04116e-05	0.000652999	8	trans
ENSMUSG00000093385	A330044P14Rik	0.829431	3.18726	41.2126	2.28945e-09	1.05832e-06	6	trans
ENSMUSG00000104479	Gm10305	0.827903	-0.0993244	14.0814	0.000261757	0.00315671	4	cis
ENSMUSG00000104213	Ighd	-0.826443	0.506279	14.0209	0.000269475	0.00711062	12	trans
ENSMUSG00000086944	Gm15859	0.826002	-0.289376	11.0024	0.00117719	0.0206782	16	trans
ENSMUSG00000102662	Gm38377	0.825988	0.382562	13.1718	0.000405868	0.00968574	2	trans
ENSMUSG00000092274	Neat1	0.824607	7.38687	24.339	2.40019e-06	0.000225239	19	trans
ENSMUSG00000078922	Tgtp1	-0.822716	0.246791	9.09961	0.00307079	0.0405572	11	trans
ENSMUSG00000030068	Gm20696	0.82214	1.36161	23.8753	2.94152e-06	0.000262237	6	trans
ENSMUSG00000103883	Gm37010	0.821075	0.661367	29.5997	1.10492e-06	0.000125431	1	trans
ENSMUSG00000064853	Gm23442	0.817345	3.24816	14.8975	0.000177236	0.00527944	17	trans
ENSMUSG00000102764	Gm37183	0.814217	-0.0952499	13.8318	0.000295113	0.00754775	14	trans
ENSMUSG00000106682	RP23-42O8.7	0.813456	1.37172	39.1621	1.6889e-08	5.01885e-06	5	trans
ENSMUSG00000064655	Gm25788	0.810897	3.67258	22.9851	4.35543e-06	0.000100548	4	cis
ENSMUSG00000107411	RP23-149L20.1	0.808274	0.0118059	15.464	0.00013547	0.00440312	6	trans
ENSMUSG00000079494	Cml5	0.807299	1.16817	8.85869	0.00347375	0.0439715	6	trans
ENSMUSG00000102841	Gm38036	0.806888	-0.014467	9.4904	0.00251657	0.036092	1	trans
ENSMUSG00000074415	2610203C20Rik	0.806797	0.347008	20.4467	1.59214e-05	0.000891096	9	trans
ENSMUSG00000064427	Gm22748	0.802994	2.1436	22.7024	4.93642e-06	0.000392429	12	trans
ENSMUSG00000104708	RP23-151C5.3	0.801938	4.10132	26.5396	9.23488e-07	0.000111903	5	trans
ENSMUSG00000043418	Lrit2	0.800499	1.68076	23.8111	3.02572e-06	0.00026783	14	trans
ENSMUSG00000015568	Lpl	-0.797117	5.88446	29.0752	3.13261e-07	5.06613e-05	8	trans
ENSMUSG00000028240	Cyp7a1	0.794289	8.83329	13.5682	0.000335069	0.00366172	4	cis
ENSMUSG00000024008	Cpne5	0.792462	-0.118629	16.5991	0.000119147	0.00397612	17	trans
ENSMUSG00000040412	5330417C22Rik	-0.790781	0.175242	13.6751	0.000318239	0.00804038	3	trans
ENSMUSG00000099746	Ppnr	0.789372	1.06994	20.559	1.28791e-05	0.000758229	19	trans
ENSMUSG00000066944	4921513D11Rik	0.788256	1.22001	23.0819	4.17276e-06	0.000354287	17	trans
ENSMUSG00000082677	Gm15371	0.788112	1.33825	19.8654	1.76311e-05	0.000967033	1	trans
ENSMUSG00000046532	Ar	0.787011	0.179333	10.3249	0.00165138	0.026323	X	trans
ENSMUSG00000106678	RP23-429E19.5	0.786357	0.571157	24.7397	8.41198e-06	0.000565147	5	trans
ENSMUSG00000107286	RP24-122N24.2	0.785931	0.965067	24.8548	1.91597e-06	0.000189787	5	trans
ENSMUSG00000085404	Gm12909	0.78449	3.09535	16.5111	8.2764e-05	0.00128602	4	cis
ENSMUSG00000108216	RP24-467O4.3	0.783812	0.803617	29.3569	1.79521e-06	0.000180694	6	trans
ENSMUSG00000064451	Snora23	0.782663	2.32483	11.8555	0.000771863	0.0155884	7	trans
ENSMUSG00000022797	Tfrc	-0.782369	5.83723	26.3419	1.00557e-06	0.000118401	16	trans
ENSMUSG00000107023	Srcap	0.781626	0.263213	17.0606	6.40311e-05	0.00248792	7	trans
ENSMUSG00000085445	Gm16348	0.781079	1.41373	8.9446	0.00332415	0.0427633	8	trans
ENSMUSG00000103748	Gm38243	0.780413	0.0681563	19.7863	7.89219e-05	0.00293162	1	trans
ENSMUSG00000039809	Gabbr2	-0.780397	2.31783	25.0345	1.77171e-06	4.7718e-05	4	cis
ENSMUSG00000103432	6720464F23Rik	0.780236	2.04135	32.7816	6.68062e-08	1.37742e-05	1	trans
ENSMUSG00000065232	Gm22973	0.776904	5.44747	21.2889	9.27313e-06	0.000602802	12	trans
ENSMUSG00000102951	Gm37216	0.7752	-0.00913159	15.209	0.000152859	0.00480562	18	trans
ENSMUSG00000096463	Gm21750	0.773652	2.40255	18.9515	2.67445e-05	0.00130945	14	trans
ENSMUSG00000028637	Ccdc30	0.772616	3.68248	38.8759	5.72452e-09	2.56967e-07	4	cis
ENSMUSG00000082513	Gm15374	0.772294	1.59464	22.6686	5.01093e-06	0.000395832	1	trans
ENSMUSG00000086735	Gm13977	0.771833	0.600059	23.0626	1.10026e-05	0.000676471	2	trans
ENSMUSG00000087259	2610035D17Rik	0.771245	-0.278362	11.707	0.000830451	0.0163326	11	trans
ENSMUSG00000090965	Gm17203	0.77004	0.000335787	16.7982	8.81745e-05	0.00315331	19	trans
ENSMUSG00000023886	Smoc2	-0.765298	2.3807	11.9496	0.00073697	0.0151534	17	trans
ENSMUSG00000108092	RP23-461C23.2	0.763987	3.02782	33.6441	4.68954e-08	9.92036e-06	6	trans
ENSMUSG00000052435	Cebpe	0.760517	-0.119695	10.7077	0.00136341	0.0228719	14	trans
ENSMUSG00000087575	Gm12976	0.759756	-0.154529	12.5441	0.000550787	0.00529805	4	cis
ENSMUSG00000049723	Mmp12	0.757969	1.21429	28.5351	3.93714e-07	5.92042e-05	9	trans
ENSMUSG00000103233	Gm37159	0.757622	0.52754	11.8199	0.000785536	0.0157372	2	trans
ENSMUSG00000070323	Mmp27	0.757301	-0.298924	11.1413	0.00109865	0.0197583	9	trans
ENSMUSG00000029092	D5Ertd615e	0.755806	0.761892	22.1498	6.31067e-06	0.000464879	5	trans
ENSMUSG00000028445	Enho	0.754471	4.43177	46.2366	3.33841e-10	1.68589e-08	4	cis
ENSMUSG00000079550	Mpp4	0.753171	0.0566231	10.3085	0.00166507	0.0264399	1	trans
ENSMUSG00000104392	Gm37962	0.753139	0.0823621	8.68043	0.0038067	0.0465793	9	trans
ENSMUSG00000061906	Ugt2b38	0.751978	4.15584	8.738	0.00369572	0.0456696	5	trans
ENSMUSG00000055296	Tmem245	0.751918	5.99347	59.5417	2.66495e-12	1.95753e-10	4	cis
ENSMUSG00000031559	4930555F03Rik	0.751376	-0.306437	10.3284	0.00164847	0.026323	8	trans
ENSMUSG00000096870	Gm21816	0.75	0.232329	12.3639	0.000601485	0.0130616	16	trans
ENSMUSG00000108214	RP23-434H14.8	0.749775	-0.203962	11.8723	0.000765535	0.0155108	6	trans
ENSMUSG00000070348	Ccnd1	-0.746962	3.39438	17.2299	5.91815e-05	0.00235237	7	trans
ENSMUSG00000076609	Igkc	-0.746168	1.15575	8.71735	0.00373514	0.0459804	6	trans
ENSMUSG00000102746	Gm37601	0.745635	0.877834	25.9018	4.85423e-06	0.000388369	3	trans
ENSMUSG00000103657	Gm37204	0.744942	2.45963	47.3774	2.17371e-10	1.84861e-07	9	trans
ENSMUSG00000073627	C130036L24Rik	0.74454	-0.0406681	17.3804	0.000206265	0.00589107	1	trans
ENSMUSG00000004651	Tyr	0.743778	-0.188265	13.8862	0.000361535	0.00891639	7	trans
ENSMUSG00000106959	RP23-23C4.4	0.743679	1.37932	28.0488	4.84064e-07	7.19239e-05	6	trans
ENSMUSG00000103867	9630010A21Rik	0.743674	0.660315	25.0041	1.52594e-05	0.00086361	1	trans
ENSMUSG00000102659	Gm37077	0.742821	1.39893	25.9787	1.17625e-06	0.000131078	1	trans
ENSMUSG00000078650	G6pc	0.739972	8.82763	16.8333	7.11901e-05	0.00268715	11	trans
ENSMUSG00000107529	RP23-480I16.3	0.738246	1.13283	24.138	2.62118e-06	0.000242123	2	trans
ENSMUSG00000090124	Ugt1a7c	0.7376	1.59615	20.18	1.52868e-05	0.00086361	1	trans
ENSMUSG00000094411	Snord16a	0.735852	1.04105	8.91875	0.00336845	0.0432083	9	trans
ENSMUSG00000060803	Gstp1	0.732573	7.98471	22.8595	4.60444e-06	0.000378419	19	trans
ENSMUSG00000107320	RP23-23C4.5	0.732265	1.79984	33.7662	4.46113e-08	9.7683e-06	6	trans
ENSMUSG00000026748	Plxdc2	0.730672	0.623935	24.6931	1.87649e-05	0.00101387	2	trans
ENSMUSG00000028715	Cyp4a14	-0.730591	12.0845	15.6682	0.000123006	0.0017136	4	cis
ENSMUSG00000059482	2610301B20Rik	0.72902	2.46829	51.4995	9.09622e-11	5.24982e-09	4	cis
ENSMUSG00000081602	Gm15369	0.728335	1.71218	19.4717	2.10892e-05	0.00111061	1	trans
ENSMUSG00000104515	Gm37163	0.728051	0.485195	8.97163	0.00327847	0.0424027	1	trans
ENSMUSG00000102383	Gm38142	0.726802	0.616893	20.1001	3.80193e-05	0.00169471	1	trans
ENSMUSG00000095532	Mup-ps13	0.72632	1.38852	14.5213	0.000212049	0.00267712	4	cis
ENSMUSG00000086813	Gm13657	-0.721524	-0.238148	9.80431	0.00269971	0.0376123	2	trans
ENSMUSG00000107096	RP23-34P11.2	0.720772	1.97351	26.5731	9.10272e-07	0.000111383	5	trans
ENSMUSG00000087404	Gm11752	-0.718655	0.271855	9.35064	0.00270188	0.0376123	11	trans
ENSMUSG00000056738	A730036I17Rik	-0.716854	0.540848	8.65324	0.00386031	0.0470513	2	trans
ENSMUSG00000100313	Gm28323	0.71665	1.6661	14.9321	0.000174345	0.00521824	1	trans
ENSMUSG00000056018	Ccdc7b	0.716352	-0.154821	12.2932	0.000622643	0.0133297	8	trans
ENSMUSG00000102776	Gm38162	0.714675	-0.0510154	9.26451	0.00282302	0.0384193	1	trans
ENSMUSG00000104903	RP23-225M12.2	0.713526	-0.264401	10.9815	0.0011895	0.0208221	3	trans
ENSMUSG00000026890	Lhx6	0.713046	0.938342	15.8254	0.000114216	0.00383207	2	trans
ENSMUSG00000105745	RP23-7D3.3	0.712154	-0.0703324	9.30284	0.00276843	0.037873	5	trans
ENSMUSG00000021994	Wnt5a	0.709741	0.28212	8.65686	0.00385311	0.0470095	14	trans
ENSMUSG00000105753	RP23-443O1.1	0.709387	-0.318515	11.0216	0.00116602	0.0206135	3	trans
ENSMUSG00000103443	Gm37132	0.709302	-0.300722	9.78151	0.0021714	0.0324566	1	trans
ENSMUSG00000094377	Gm24407	0.708376	6.17525	11.4359	0.00094942	0.0178781	5	trans
ENSMUSG00000096243	Gm24265	0.707808	6.0527	12.0226	0.000710993	0.0148143	5	trans
ENSMUSG00000107771	RP23-407F20.1	0.706469	1.07793	15.2553	0.000149541	0.00473712	6	trans
ENSMUSG00000106371	RP24-535M14.1	0.7042	-0.211454	9.18546	0.00293912	0.0394443	3	trans
ENSMUSG00000102642	A130048G24Rik	0.701925	0.16434	14.6641	0.000261568	0.00703584	1	trans
ENSMUSG00000024134	Six2	0.701353	2.54078	11.3343	0.000998407	0.0184336	17	trans
ENSMUSG00000106815	RP23-386C10.5	0.70123	1.88073	16.3132	9.08067e-05	0.00319466	5	trans
ENSMUSG00000040127	Sdr9c7	0.700656	4.55992	28.9016	3.3711e-07	5.29184e-05	10	trans
ENSMUSG00000050855	Zfp940	0.699632	-0.162432	10.5133	0.00150256	0.0246108	7	trans
ENSMUSG00000070167	Snora57	0.699043	0.977128	13.1156	0.000417078	0.00985899	19	trans
ENSMUSG00000105549	RP23-299O17.4	0.698641	2.82929	26.6638	8.75465e-07	0.000111362	5	trans
ENSMUSG00000105434	RP23-407I6.6	0.698501	3.06924	24.5911	2.14969e-06	0.000207987	5	trans
ENSMUSG00000005413	Hmox1	-0.696633	4.16173	19.8849	1.74759e-05	0.000965116	8	trans
ENSMUSG00000102700	Gm38312	0.696011	2.42691	40.7578	2.73358e-09	1.08489e-06	1	trans
ENSMUSG00000103560	Gm38070	0.695794	4.02241	9.07841	0.00310424	0.0407831	1	trans
ENSMUSG00000086464	Gm15835	0.693273	1.35176	12.4898	0.000565586	0.0125161	16	trans
ENSMUSG00000105270	RP24-127J3.1	0.690049	2.47005	37.4404	1.01209e-08	3.15798e-06	5	trans
ENSMUSG00000083277	Gm15376	0.689812	1.20391	13.2435	0.00039202	0.00947185	1	trans
ENSMUSG00000107225	RP23-376H8.2	0.688362	0.760934	14.9584	0.000172182	0.00521601	5	trans
ENSMUSG00000031380	Figf	0.688259	-0.185337	10.9627	0.00120064	0.0209584	X	trans
ENSMUSG00000103522	9430087J23Rik	0.687381	0.117618	14.3719	0.000402333	0.00962165	1	trans
ENSMUSG00000008153	Clstn3	0.686217	1.94452	11.0948	0.00112436	0.0201048	6	trans
ENSMUSG00000076617	Ighm	-0.686053	2.29917	21.5196	8.36217e-06	0.000565147	12	trans
ENSMUSG00000101397	Mug-ps1	0.685679	6.23755	36.933	1.23949e-08	3.7732e-06	6	trans
ENSMUSG00000106867	RP23-400L4.7	0.684922	0.949254	13.9279	0.000281778	0.00732681	6	trans
ENSMUSG00000107605	RP23-370A2.6	0.6845	0.592408	10.9692	0.00119682	0.0209209	6	trans
ENSMUSG00000030276	Ttll3	0.681013	-0.274786	10.5564	0.00217464	0.0324661	6	trans
ENSMUSG00000069733	Ube2u	-0.680133	1.8169	16.4219	8.62961e-05	0.00131561	4	cis
ENSMUSG00000056476	Med12l	0.67952	2.43335	24.9664	1.82502e-06	0.000182225	3	trans
ENSMUSG00000026348	Acmsd	0.679156	5.61225	12.6355	0.000526772	0.0119106	1	trans
ENSMUSG00000065208	Gm24616	0.678293	1.08418	9.92293	0.00202167	0.0308466	16	trans
ENSMUSG00000065725	Gm26165	0.677982	2.06779	9.09535	0.00307749	0.0406027	2	trans
ENSMUSG00000084195	Gm15372	0.676978	1.61809	19.1786	2.41059e-05	0.00121817	1	trans
ENSMUSG00000085623	Gm16041	0.674883	-0.331158	9.96738	0.00286886	0.0387933	1	trans
ENSMUSG00000031101	Sash3	-0.674329	0.597075	16.5879	0.000590003	0.0129645	X	trans
ENSMUSG00000033569	Adgrb3	0.674151	0.376886	14.5581	0.000341194	0.00850673	1	trans
ENSMUSG00000030650	Tmc5	0.673274	0.61512	19.0342	9.03911e-05	0.00319466	7	trans
ENSMUSG00000034675	Dbn1	-0.672577	-0.0112423	9.69475	0.00226885	0.033354	13	trans
ENSMUSG00000089255	Snora78	0.67143	4.72369	14.6652	0.000197977	0.0057198	17	trans
ENSMUSG00000034936	Arl4d	0.671291	4.87055	11.0011	0.00117797	0.0206782	11	trans
ENSMUSG00000104164	Gm38248	0.670202	0.00950736	10.7191	0.00135567	0.0228057	1	trans
ENSMUSG00000097695	Gm26905	0.669523	4.96866	65.1859	3.81863e-13	1.58868e-09	8	trans
ENSMUSG00000105842	RP24-500I24.3	0.668742	1.36227	23.6983	3.93828e-06	0.000338991	3	trans
ENSMUSG00000063087	Gm10125	0.668167	0.237421	16.1352	0.000372568	0.0090999	18	trans
ENSMUSG00000104592	RP23-169H9.5	0.66715	0.0471869	11.0545	0.0011471	0.0204236	3	trans
ENSMUSG00000085453	Gm12018	0.665033	1.05476	21.4951	2.08969e-05	0.00110514	11	trans
ENSMUSG00000104052	Gm38125	0.664615	0.487874	15.1397	0.000214029	0.00607113	1	trans
ENSMUSG00000080465	Gm22486	0.664102	4.71025	16.1906	9.61868e-05	0.0033523	6	trans
ENSMUSG00000077505	Gm24233	0.663948	1.52228	11.1506	0.00109359	0.0197052	12	trans
ENSMUSG00000025402	Nab2	-0.663497	3.48259	16.6697	7.68458e-05	0.00287159	10	trans
ENSMUSG00000072423	Psmb11	0.66342	0.133622	8.77513	0.00362591	0.0453003	14	trans
ENSMUSG00000085234	Gm15614	0.662841	0.531902	15.7656	0.000185521	0.00546269	5	trans
ENSMUSG00000104211	Gm37985	0.661941	1.63747	32.7319	7.65797e-07	2.20987e-05	4	cis
ENSMUSG00000090286	Gm17615	0.661885	0.801172	25.4174	6.30511e-05	0.0024669	14	trans
ENSMUSG00000071204	Gm10319	0.661274	5.59271	39.0092	5.43093e-09	1.99363e-06	6	trans
ENSMUSG00000067144	Slc22a7	0.660555	3.36707	8.80917	0.00356311	0.0448404	17	trans
ENSMUSG00000051669	AU021092	0.658364	-0.281152	8.52812	0.00411721	0.0488548	16	trans
ENSMUSG00000023140	Reg2	0.658067	0.54351	14.9105	0.000333138	0.00836635	6	trans
ENSMUSG00000026249	Serpine2	0.658035	1.71587	14.0779	0.000262194	0.00703751	1	trans
ENSMUSG00000045392	Olfr1033	0.657738	1.28901	17.0058	6.56882e-05	0.00252263	2	trans
ENSMUSG00000081488	Gm15368	0.653439	1.19026	13.2177	0.000396938	0.00954564	1	trans
ENSMUSG00000066071	Cyp4a12a	0.65072	5.95066	7.24804	0.00802276	0.0473167	4	cis
ENSMUSG00000013089	Etv5	-0.649095	1.61773	17.2481	5.86813e-05	0.00234696	16	trans
ENSMUSG00000107205	RP23-382I10.1	0.648713	1.66741	25.7264	1.31192e-06	0.00014222	5	trans
ENSMUSG00000031853	BC021891	-0.647273	2.64944	22.892	4.53851e-06	0.000377635	8	trans
ENSMUSG00000052013	Btla	-0.646419	1.09267	14.7615	0.00018909	0.0055141	16	trans
ENSMUSG00000108234	RP24-359O2.8	0.646227	0.374652	13.0934	0.000537087	0.0120132	6	trans
ENSMUSG00000041912	Tdrkh	0.646227	-0.161365	10.8868	0.00197022	0.0302837	3	trans
ENSMUSG00000037443	Cep85	-0.645829	5.29762	45.4301	4.52929e-10	2.15275e-08	4	cis
ENSMUSG00000045672	Col27a1	0.645255	2.5165	11.7853	0.00079903	0.00733655	4	cis
ENSMUSG00000032715	Trib3	-0.642948	2.64453	9.81003	0.00214031	0.0320687	2	trans
ENSMUSG00000096929	A330023F24Rik	0.642414	4.27748	58.5747	3.7401e-12	9.50163e-09	1	trans
ENSMUSG00000103672	Gm37621	0.642393	1.33184	12.0336	0.000707167	0.0147842	9	trans
ENSMUSG00000107227	RP23-429E19.4	0.641182	0.78998	16.1477	0.000110811	0.00372786	5	trans
ENSMUSG00000065778	Gm22154	0.63729	3.83714	14.2807	0.000237906	0.00291255	4	cis
ENSMUSG00000072235	Tuba1a	-0.637039	-0.148691	8.76126	0.00399025	0.047876	15	trans
ENSMUSG00000106631	1700028K03Rik	0.63588	1.6988	41.9646	1.64111e-06	0.000169278	5	trans
ENSMUSG00000085635	Gm14565	0.633322	0.840507	15.4225	0.000138156	0.00445561	X	trans
ENSMUSG00000064141	Zfp69	0.632889	0.687047	13.5846	0.000332431	0.00366172	4	cis
ENSMUSG00000034774	Dsg1c	-0.632604	2.34834	9.96437	0.00197984	0.0303567	18	trans
ENSMUSG00000090667	Gm765	-0.630873	0.0587577	8.59095	0.00398607	0.047876	6	trans
ENSMUSG00000031489	Adrb3	0.630785	1.05951	14.0359	0.000267541	0.00710465	8	trans
ENSMUSG00000106603	RP24-496C22.6	0.63074	0.186601	8.58782	0.00399249	0.047876	5	trans
ENSMUSG00000084934	Gm16035	0.630722	-0.0742186	9.24327	0.00285375	0.0387082	5	trans
ENSMUSG00000090942	F830016B08Rik	0.630474	5.36223	38.2965	7.20017e-09	2.49626e-06	18	trans
ENSMUSG00000104583	RP23-333I5.6	0.630406	1.09985	15.6267	0.00012544	0.00412005	3	trans
ENSMUSG00000106636	RP23-370G17.4	0.630227	0.78559	14.1576	0.000252368	0.00686233	5	trans
ENSMUSG00000059602	Syn3	0.63009	0.18531	12.5034	0.00117521	0.0206782	10	trans
ENSMUSG00000045775	Slc16a5	-0.629534	4.68966	11.1967	0.00106886	0.019367	11	trans
ENSMUSG00000089542	Gm25835	0.62948	4.84009	10.5373	0.00148466	0.0243496	11	trans
ENSMUSG00000105893	Wdr46-ps	0.62928	0.25042	11.4695	0.000934012	0.0178248	5	trans
ENSMUSG00000041351	Rap1gap	0.629175	1.76808	15.6277	0.000125385	0.00171714	4	cis
ENSMUSG00000042333	Tnfrsf14	0.627972	1.03834	19.5644	0.000109543	0.00155282	4	cis
ENSMUSG00000102610	Gm37846	0.626686	1.59166	31.0797	5.39869e-06	0.000418516	3	trans
ENSMUSG00000053414	Hunk	0.625689	1.44237	9.46537	0.00254878	0.0363142	16	trans
ENSMUSG00000104293	Gm38043	0.625374	1.06208	15.1769	0.000155206	0.00486714	1	trans
ENSMUSG00000065087	Snord22	0.624637	5.30885	10.5599	0.00146798	0.0241394	19	trans
ENSMUSG00000007950	Abhd8	0.624333	1.33929	17.3378	5.62869e-05	0.00226618	8	trans
ENSMUSG00000102685	Gm37373	0.622835	0.696651	15.8052	0.000261237	0.00703584	1	trans
ENSMUSG00000003992	Ssbp2	0.621589	2.78435	34.5689	3.21622e-08	7.71956e-06	13	trans
ENSMUSG00000030701	Plekhb1	0.6207	2.18346	12.3936	0.000592814	0.0129705	7	trans
ENSMUSG00000090171	Ugt1a2	0.620117	1.03849	13.2417	0.000392352	0.00947185	1	trans
ENSMUSG00000086607	4930511M06Rik	0.619969	0.830544	20.5515	0.000172752	0.00521824	18	trans
ENSMUSG00000025083	Afap1l2	-0.619892	0.241419	10.391	0.00300904	0.0400383	19	trans
ENSMUSG00000107633	RP24-127M20.6	0.616595	1.21947	19.1268	3.93146e-05	0.00172458	6	trans
ENSMUSG00000083827	Gm15712	0.615508	0.696502	12.3916	0.000593394	0.0129705	16	trans
ENSMUSG00000045875	Adra1a	0.613375	2.21644	24.6718	2.07527e-06	0.000202355	14	trans
ENSMUSG00000106107	RP23-381G13.3	0.613241	1.92422	34.4246	1.32181e-06	0.00014222	3	trans
ENSMUSG00000019945	1700040L02Rik	-0.612727	1.00444	11.4779	0.000929923	0.0177881	10	trans
ENSMUSG00000105586	RP23-293K21.3	0.611754	0.410198	11.9041	0.000753631	0.0153193	3	trans
ENSMUSG00000050097	Ces2b	0.610024	0.971095	16.5595	0.000135463	0.00440312	8	trans
ENSMUSG00000103049	Gm37311	0.609804	0.893497	14.1045	0.00025887	0.00701997	16	trans
ENSMUSG00000086670	Gm13194	0.608956	0.924899	11.3151	0.00100794	0.0185407	2	trans
ENSMUSG00000105370	RP24-323L24.1	0.607897	3.92183	33.8965	4.22999e-08	9.42759e-06	5	trans
ENSMUSG00000104324	Gm37320	0.606459	2.02395	11.996	0.000720365	0.014935	15	trans
ENSMUSG00000029254	Stap1	-0.605576	2.00693	10.4673	0.0015376	0.0250533	5	trans
ENSMUSG00000106714	RP23-76J15.4	0.604393	1.77564	17.1255	6.21251e-05	0.00243831	5	trans
ENSMUSG00000105909	RP23-348H21.2	0.600001	5.38879	11.3839	0.000974185	0.0181339	3	trans
ENSMUSG00000042215	Bag2	-0.598126	0.394388	9.43482	0.00258865	0.0366898	1	trans
ENSMUSG00000064994	Gm22422	0.598027	3.88057	12.417	0.000586071	0.0129284	16	trans
ENSMUSG00000019850	Tnfaip3	-0.59726	2.15094	18.2521	3.68742e-05	0.00165549	10	trans
ENSMUSG00000100214	6230415J03Rik	0.596759	2.84215	26.1014	1.11553e-06	0.000125431	7	trans
ENSMUSG00000104449	Gm37255	0.596629	0.858578	11.1876	0.00107373	0.0194121	2	trans
ENSMUSG00000079457	Gm7609	0.596126	0.821552	13.3877	0.000365606	0.00898254	1	trans
ENSMUSG00000106254	RP23-370G17.2	0.593441	0.225064	12.2702	0.00168965	0.0267281	5	trans
ENSMUSG00000028393	Alad	0.592174	5.70776	85.1041	6.21366e-16	7.17234e-14	4	cis
ENSMUSG00000102289	Gm31258	0.592094	2.82838	26.6194	8.92318e-07	0.000111362	16	trans
ENSMUSG00000107796	RP24-464A7.1	0.591715	0.350512	11.2745	0.001443	0.0238861	6	trans
ENSMUSG00000085558	4930412C18Rik	-0.591254	2.44137	25.0022	2.1281e-06	5.54679e-05	4	cis
ENSMUSG00000097452	Gm2824	0.591122	-0.0110483	10.2721	0.00414831	0.0491691	15	trans
ENSMUSG00000097691	9030616G12Rik	0.590004	2.52659	9.87435	0.00207188	0.0313064	10	trans
ENSMUSG00000090565	4930405O22Rik	0.589589	1.29948	11.7824	0.000800171	0.0158523	17	trans
ENSMUSG00000022708	Zbtb20	0.589524	7.39473	54.275	1.72588e-11	2.69258e-08	16	trans
ENSMUSG00000082894	Gm6480	0.589011	1.99049	33.6327	2.5821e-06	0.000240501	X	trans
ENSMUSG00000103132	Gm37978	0.5874	1.40278	9.32417	0.00273852	0.0377674	6	trans
ENSMUSG00000087306	A230004M16Rik	0.586271	0.383272	10.4556	0.00194807	0.0300608	11	trans
ENSMUSG00000103404	Gm37932	0.585532	0.13739	11.4153	0.00258586	0.0366898	1	trans
ENSMUSG00000097177	9330159M07Rik	0.584422	2.37848	23.2436	3.88516e-06	0.000338991	9	trans
ENSMUSG00000087390	Gm7598	0.580426	0.029909	9.1775	0.00373561	0.0459804	X	trans
ENSMUSG00000086392	Mccc1os	0.579973	0.407065	10.1722	0.00178312	0.0279236	3	trans
ENSMUSG00000100394	Gm28791	0.578931	1.10426	19.8082	0.000190441	0.00552996	1	trans
ENSMUSG00000022438	Parvb	-0.577902	0.825775	11.4725	0.001258	0.0215972	15	trans
ENSMUSG00000042842	Serpinb6b	0.577382	1.88332	11.4383	0.000948307	0.0178781	13	trans
ENSMUSG00000105657	RP23-281K10.2	0.577063	0.448662	11.0484	0.00158545	0.025599	5	trans
ENSMUSG00000105597	RP24-404P10.6	0.575129	2.47511	12.6103	0.000533284	0.0119711	3	trans
ENSMUSG00000021057	Akap5	0.574949	2.00305	13.8721	0.000289446	0.0074486	12	trans
ENSMUSG00000072623	Zfp9	-0.574365	1.09634	9.13127	0.00302155	0.0401618	6	trans
ENSMUSG00000104036	Gm37775	0.574099	0.0482012	8.89582	0.00340825	0.0435398	1	trans
ENSMUSG00000102752	Gm7694	0.57274	1.21582	11.4762	0.000930665	0.0177881	1	trans
ENSMUSG00000106341	RP24-500I24.2	0.572593	1.42819	21.9551	8.90559e-05	0.00317264	3	trans
ENSMUSG00000029309	Sparcl1	-0.571725	2.70751	18.8605	2.78827e-05	0.00133848	5	trans
ENSMUSG00000028843	Sh3bgrl3	-0.571052	1.9811	25.3178	2.41447e-05	0.000453696	4	cis
ENSMUSG00000104988	RP24-285I4.2	0.570952	1.7729	27.4031	9.4593e-06	0.000608564	9	trans
ENSMUSG00000035621	Midn	-0.570814	4.25208	24.5186	2.21891e-06	0.000213033	10	trans
ENSMUSG00000085328	Gm17131	0.570643	3.56837	37.9555	8.2443e-09	2.71667e-06	5	trans
ENSMUSG00000107083	RP23-262J12.2	0.569435	1.25295	19.1252	0.000125107	0.00412005	5	trans
ENSMUSG00000105134	RP23-328P19.4	0.567404	1.26515	17.7762	0.000158888	0.00494534	3	trans
ENSMUSG00000103693	Gm37529	0.567041	1.93981	20.1793	1.52919e-05	0.00086361	1	trans
ENSMUSG00000106948	RP23-256D7.2	0.56632	4.60739	50.7575	6.202e-11	7.74071e-08	3	trans
ENSMUSG00000105247	RP23-33C9.1	0.565829	4.03178	44.9664	5.40139e-10	3.54815e-07	5	trans
ENSMUSG00000026565	Pou2f1	0.564605	4.24416	41.6218	1.95275e-09	9.74893e-07	1	trans
ENSMUSG00000084792	1700056N10Rik	0.564595	0.0760154	9.96556	0.00395589	0.0478366	16	trans
ENSMUSG00000065637	Gm26397	0.562931	3.8029	11.264	0.00103377	0.0188909	8	trans
ENSMUSG00000050545	Fam228b	0.562857	0.698814	9.26714	0.00281924	0.0384137	12	trans
ENSMUSG00000000957	Mmp14	-0.562562	4.45207	41.8375	1.79596e-09	9.33975e-07	14	trans
ENSMUSG00000039202	Abhd2	-0.561701	8.08628	17.6089	4.96326e-05	0.00207874	7	trans
ENSMUSG00000065226	Gm25791	0.560243	2.90473	10.8266	0.00128486	0.0218479	9	trans
ENSMUSG00000054793	Cadm4	0.559029	1.57164	10.4091	0.00158308	0.0255938	7	trans
ENSMUSG00000103928	Gm37893	0.55888	1.8897	17.258	5.84124e-05	0.0023442	1	trans
ENSMUSG00000028211	Trp53inp1	0.558666	7.62123	9.27347	0.00281016	0.0196995	4	cis
ENSMUSG00000103901	Gm37499	0.558599	0.810184	15.4258	0.000905178	0.0175155	2	trans
ENSMUSG00000090386	Mir99ahg	0.558403	3.23706	34.9167	2.79267e-08	7.24429e-06	16	trans
ENSMUSG00000064294	Aox3	0.557949	8.52402	17.8035	4.53584e-05	0.00193876	1	trans
ENSMUSG00000106443	RP23-333I5.7	0.557838	1.87962	18.267	3.66223e-05	0.00165012	3	trans
ENSMUSG00000107116	RP24-122N24.4	0.55738	1.05769	17.1163	0.00044903	0.0104754	5	trans
ENSMUSG00000060807	Serpina6	-0.557097	5.60927	15.9872	0.000105838	0.00361908	12	trans
ENSMUSG00000106870	RP24-470E5.9	0.555891	0.478308	9.91894	0.00271649	0.0376299	5	trans
ENSMUSG00000108189	RP23-411N5.1	0.554233	0.503711	15.2552	0.0021992	0.0327155	6	trans
ENSMUSG00000103851	Gm37606	0.55395	1.20253	16.9366	0.000293063	0.00751745	16	trans
ENSMUSG00000099890	Gm28262	0.553151	1.28512	15.0201	0.000185577	0.00546269	8	trans
ENSMUSG00000104095	Gm37315	0.552881	1.85799	27.1466	1.6102e-05	0.000897181	1	trans
ENSMUSG00000074170	Plekhf1	-0.552308	2.47188	12.7152	0.000506691	0.0114982	7	trans
ENSMUSG00000097639	Platr4	0.551746	1.35256	13.4619	0.000352719	0.00873469	3	trans
ENSMUSG00000057577	Gm10025	0.551717	2.13595	25.1772	5.30924e-06	0.000414154	5	trans
ENSMUSG00000107970	RP23-355N5.6	0.551713	2.63294	27.0841	7.30918e-07	9.94871e-05	6	trans
ENSMUSG00000028391	Wdr31	0.551108	2.10646	29.9652	4.83393e-06	0.000108495	4	cis
ENSMUSG00000105065	RP23-1B20.4	0.549842	2.63352	37.9617	3.48446e-07	5.32899e-05	3	trans
ENSMUSG00000105970	RP23-407I6.5	0.549101	2.72267	15.9428	0.000108072	0.00365694	5	trans
ENSMUSG00000047123	Ticam1	-0.548932	3.29035	37.3606	1.79066e-08	5.07937e-06	17	trans
ENSMUSG00000051855	Mest	-0.548156	1.48976	13.7788	0.000302732	0.00769531	6	trans
ENSMUSG00000104503	Gm37738	0.548028	2.54391	26.2407	1.05042e-06	0.000122527	1	trans
ENSMUSG00000023169	Slc38a1	-0.546795	1.08982	12.6913	0.00120738	0.0210172	15	trans
ENSMUSG00000078808	Vmn1r58	0.542701	2.93835	26.5157	9.33032e-07	0.000111973	7	trans
ENSMUSG00000107610	RP23-23C9.4	0.541982	1.22199	20.7032	0.000345901	0.00858288	6	trans
ENSMUSG00000020140	Lgr5	0.541929	2.20613	11.7058	0.00083096	0.0163326	10	trans
ENSMUSG00000038831	Ralgps1	0.541787	1.60117	13.9095	0.000284287	0.00736909	2	trans
ENSMUSG00000048108	Tmem72	0.540017	6.56702	52.8618	2.87636e-11	3.98887e-08	6	trans
ENSMUSG00000103783	Gm37522	0.539684	1.35618	18.6568	0.000164131	0.00505807	1	trans
ENSMUSG00000062825	Actg1	-0.539438	5.41559	16.4162	8.6524e-05	0.00312274	11	trans
ENSMUSG00000102718	Gm37761	0.538307	2.59624	33.9049	6.3883e-07	9.16464e-05	1	trans
ENSMUSG00000041483	Zfp281	0.537981	5.91047	32.3302	8.0469e-08	1.56927e-05	1	trans
ENSMUSG00000028970	Abcb1b	0.537004	0.500547	11.2057	0.00276318	0.037873	5	trans
ENSMUSG00000008384	Sertad1	-0.535919	1.74558	9.416	0.00261353	0.0367956	7	trans
ENSMUSG00000073755	5730409E04Rik	-0.535226	2.10948	24.0112	6.20402e-05	0.00100257	4	cis
ENSMUSG00000085180	AI838599	0.534228	1.40943	17.8462	0.000222346	0.00276393	4	cis
ENSMUSG00000034780	B3galt1	0.53337	5.0779	12.6171	0.000531514	0.0119528	2	trans
ENSMUSG00000103133	Gm37303	0.533045	0.738252	11.4039	0.0020158	0.0308081	9	trans
ENSMUSG00000078349	AW011738	0.532822	1.19108	15.2587	0.000478429	0.00477248	4	cis
ENSMUSG00000036815	Dpp10	0.532338	2.1398	24.4332	9.01205e-06	0.000588897	1	trans
ENSMUSG00000046598	Bdh1	-0.529516	7.28605	18.1094	3.93804e-05	0.00172458	16	trans
ENSMUSG00000097859	Gm26601	0.529364	1.76498	22.1765	6.10579e-05	0.00241159	13	trans
ENSMUSG00000105083	RP23-333I5.9	0.528891	0.442079	9.14902	0.00393841	0.0478098	3	trans
ENSMUSG00000034731	Dgkh	0.52869	2.02089	18.979	2.64101e-05	0.00130945	14	trans
ENSMUSG00000003644	Rps6ka1	0.527919	2.97001	27.7443	5.51144e-07	1.64935e-05	4	cis
ENSMUSG00000103070	Gm37903	0.527673	3.09696	19.1958	2.39178e-05	0.00121817	1	trans
ENSMUSG00000102496	Gm36989	0.524619	2.10632	19.1222	2.47359e-05	0.00124487	18	trans
ENSMUSG00000060586	H2-Eb1	-0.524446	3.26932	8.77918	0.00361839	0.0452516	17	trans
ENSMUSG00000023272	Creld2	0.523845	4.34331	9.90383	0.00204126	0.0310695	15	trans
ENSMUSG00000085977	Gm5970	0.522115	3.26521	25.7505	1.29833e-06	0.000142145	18	trans
ENSMUSG00000105643	RP24-68G17.2	0.522028	2.53634	18.3955	3.45187e-05	0.00158977	3	trans
ENSMUSG00000034303	Ccdc15	0.520942	1.70997	18.658	7.71251e-05	0.00287343	9	trans
ENSMUSG00000106288	RP24-140D11.6	0.519989	2.92707	18.5162	3.26551e-05	0.00151512	5	trans
ENSMUSG00000003038	Hmgn2	-0.519851	2.5915	18.4002	3.44432e-05	0.000605003	4	cis
ENSMUSG00000032656	March3	0.519301	0.602537	10.3636	0.00368665	0.0456026	18	trans
ENSMUSG00000102919	Gm37726	0.51814	0.718387	10.8573	0.00252096	0.036092	3	trans
ENSMUSG00000046434	Hnrnpa1	-0.517983	5.22365	58.8977	3.80644e-12	9.50163e-09	15	trans
ENSMUSG00000105137	RP23-267O21.4	0.517891	1.11773	13.4642	0.000658522	0.0139305	3	trans
ENSMUSG00000040929	Rfx3	0.51609	2.35326	23.5554	7.0917e-06	0.000502907	19	trans
ENSMUSG00000044786	Zfp36	-0.51573	5.34429	8.76471	0.00364537	0.0453655	7	trans
ENSMUSG00000091577	Gm6211	0.515142	0.871089	10.571	0.00210918	0.0317165	13	trans
ENSMUSG00000039646	Vasn	-0.514403	2.43362	13.2851	0.0003842	0.00931108	16	trans
ENSMUSG00000048279	Sacs	0.513043	2.54398	22.1423	6.33198e-06	0.000464879	14	trans
ENSMUSG00000097207	6030443J06Rik	0.512564	1.03258	14.6991	0.00165017	0.026323	5	trans
ENSMUSG00000053560	Ier2	-0.511805	3.25539	13.7023	0.000314099	0.00795186	8	trans
ENSMUSG00000087594	BC039771	0.51153	2.10236	21.2718	3.09109e-05	0.00144494	2	trans
ENSMUSG00000037003	Tns2	-0.511427	5.09786	33.9468	4.14385e-08	9.40353e-06	15	trans
ENSMUSG00000099608	4933411E06Rik	0.51043	2.64831	28.4779	1.71259e-06	0.000173779	1	trans
ENSMUSG00000105287	RP23-282L6.1	0.510244	1.71664	20.6366	0.000144281	0.00461737	5	trans
ENSMUSG00000039196	Orm1	0.5101	8.54027	19.6278	1.96423e-05	0.000377881	4	cis
ENSMUSG00000051748	Wfdc21	0.507205	7.89515	19.3684	2.21058e-05	0.0011544	11	trans
ENSMUSG00000071793	2610005L07Rik	0.506339	3.00938	27.0806	7.31993e-07	9.94871e-05	8	trans
ENSMUSG00000107050	RP23-403P24.8	0.505314	0.809764	11.8391	0.00261499	0.0367956	5	trans
ENSMUSG00000083594	Gm13722	0.504222	2.34038	25.5785	1.20404e-05	0.00072248	2	trans
ENSMUSG00000032827	Ppp1r9a	0.504015	3.92984	24.0689	2.70182e-06	0.000244358	6	trans
ENSMUSG00000097911	Gm26691	0.503192	2.76784	18.1427	3.87811e-05	0.00171034	3	trans
ENSMUSG00000102307	Gm38194	0.503108	4.71722	40.7133	2.78155e-09	1.08489e-06	1	trans
ENSMUSG00000104469	Gm37663	0.502663	1.45856	13.9576	0.000382877	0.00929706	9	trans
ENSMUSG00000052040	Klf13	-0.502662	5.05145	19.7447	1.86246e-05	0.00101067	7	trans
ENSMUSG00000029032	Arhgef16	-0.501857	1.05735	7.73455	0.00621492	0.0392317	4	cis
ENSMUSG00000094472	Gm21897	0.501588	4.22022	40.8827	2.60358e-09	1.08489e-06	16	trans
ENSMUSG00000104149	Gm37138	0.501561	1.22019	13.348	0.000945728	0.0178781	1	trans
ENSMUSG00000066072	Cyp4a10	-0.500893	11.1688	11.8183	0.00078614	0.00730117	4	cis
ENSMUSG00000006445	Epha2	-0.499965	4.39811	10.1434	0.00180912	0.0143311	4	cis
ENSMUSG00000070583	Fv1	-0.499383	0.890704	7.29031	0.00784602	0.046853	4	cis
ENSMUSG00000105517	RP23-235G13.3	0.498134	2.23567	15.1292	0.000158761	0.00494534	3	trans
ENSMUSG00000101823	Gm29438	0.497791	1.65251	10.322	0.00165382	0.0263282	6	trans
ENSMUSG00000028760	Eif4g3	0.4972	4.85685	61.706	3.75788e-12	2.5303e-10	4	cis
ENSMUSG00000045991	Onecut2	0.496441	6.41406	40.943	2.54307e-09	1.08489e-06	18	trans
ENSMUSG00000081974	Gm11960	0.49638	1.304	13.0553	0.000950671	0.0178781	11	trans
ENSMUSG00000024610	Cd74	-0.495925	5.21156	10.6316	0.00141627	0.0235686	18	trans
ENSMUSG00000097462	9530026P05Rik	0.495077	1.16509	13.0174	0.00109412	0.0197052	6	trans
ENSMUSG00000108173	RP23-93A21.1	0.494338	3.48734	35.7132	2.31381e-08	6.41747e-06	6	trans
ENSMUSG00000035561	Aldh1b1	-0.493534	5.62589	9.44691	0.00257279	0.0186835	4	cis
ENSMUSG00000044471	Lincpint	0.491086	2.6963	21.1026	1.00822e-05	0.000638761	6	trans
ENSMUSG00000104235	Gm37589	0.490901	3.24435	24.4502	2.28626e-06	0.000217302	3	trans
ENSMUSG00000016493	Cd46	0.490108	1.40405	15.6086	0.000662209	0.0139612	1	trans
ENSMUSG00000054752	Fsd1l	0.489785	0.563789	7.28063	0.00788615	0.046853	4	cis
ENSMUSG00000104273	A530064N14Rik	0.488276	1.15468	10.3641	0.00161923	0.0260098	9	trans
ENSMUSG00000023826	Park2	0.488219	2.80876	26.2345	1.67488e-06	0.000171346	17	trans
ENSMUSG00000104983	RP24-363K20.7	0.488169	1.23394	15.9049	0.000977102	0.0181339	9	trans
ENSMUSG00000015944	Gatsl2	0.487832	1.03351	9.59006	0.00259295	0.0366898	5	trans
ENSMUSG00000104020	Gm37215	0.487611	1.47219	9.7957	0.00215588	0.0322632	1	trans
ENSMUSG00000051527	Usp29	0.486977	1.67199	11.909	0.000751831	0.0153077	7	trans
ENSMUSG00000089940	Gm4117	0.484658	4.46579	54.1716	1.21909e-10	1.38323e-07	13	trans
ENSMUSG00000037493	Cib2	0.484407	1.15456	8.80272	0.00357493	0.0449028	9	trans
ENSMUSG00000101517	4732465J04Rik	0.484314	4.49989	21.177	9.75072e-06	0.000624096	10	trans
ENSMUSG00000099615	Gm28362	0.483584	1.08422	15.297	0.00190805	0.0295464	1	trans
ENSMUSG00000022672	Prkdc	0.483512	4.62053	42.8632	1.2082e-09	6.55633e-07	16	trans
ENSMUSG00000030222	Rerg	-0.483361	1.17299	11.1934	0.00303214	0.0402597	6	trans
ENSMUSG00000108268	RP23-158G17.1	0.482535	1.3703	12.4665	0.000941806	0.0178781	6	trans
ENSMUSG00000097163	BC051077	0.480922	1.21166	8.98002	0.00326442	0.0423086	5	trans
ENSMUSG00000104051	Gm38128	0.480573	0.973162	12.5009	0.0030043	0.0400178	3	trans
ENSMUSG00000006850	Tmco6	0.480438	1.3741	11.4936	0.000946335	0.0178781	18	trans
ENSMUSG00000020183	Cpm	-0.480187	1.70317	10.5832	0.00145095	0.0239224	10	trans
ENSMUSG00000015451	C4a	0.479789	2.74406	8.80207	0.00357611	0.0449028	17	trans
ENSMUSG00000032724	Abtb2	0.479777	3.6716	13.8018	0.000299407	0.00764193	2	trans
ENSMUSG00000089281	Scarna6	0.479667	4.56095	10.7295	0.00134866	0.0227468	1	trans
ENSMUSG00000016239	Lonrf3	0.479275	2.39783	8.88577	0.00342585	0.0436752	X	trans
ENSMUSG00000043991	Pura	0.479238	6.37976	57.7146	6.13624e-12	1.27644e-08	18	trans
ENSMUSG00000042496	Prdm10	0.478616	1.79548	19.4759	0.000224449	0.006253	9	trans
ENSMUSG00000103976	Gm37677	0.478091	1.60247	14.9863	0.00044651	0.0104361	1	trans
ENSMUSG00000020689	Itgb3	-0.476651	3.33744	18.9553	2.66987e-05	0.00130945	11	trans
ENSMUSG00000087141	Plcxd2	0.475673	6.61493	18.1458	3.87249e-05	0.00171034	16	trans
ENSMUSG00000103391	Gm38302	0.475032	1.02925	8.76981	0.00363583	0.0453655	1	trans
ENSMUSG00000033594	Spata2l	-0.474222	4.40631	8.64963	0.00386748	0.0470927	8	trans
ENSMUSG00000026014	Raph1	0.474044	6.22613	55.6427	1.05685e-11	1.88436e-08	1	trans
ENSMUSG00000094030	Gm21833	0.473946	2.10304	13.3519	0.000371991	0.0090999	16	trans
ENSMUSG00000035239	Neu3	0.473593	1.63873	14.6793	0.000528999	0.0119393	7	trans
ENSMUSG00000090353	Gm17555	0.471767	1.887	16.7565	0.000201045	0.00578337	2	trans
ENSMUSG00000031732	Phlpp2	0.47116	1.86414	19.2908	0.000220631	0.00621603	8	trans
ENSMUSG00000068205	Macrod2	0.470991	1.48706	14.0829	0.000912127	0.0176227	2	trans
ENSMUSG00000030228	Pik3c2g	0.469841	4.63037	27.1409	7.13332e-07	9.94871e-05	6	trans
ENSMUSG00000104329	Gm37324	0.46959	1.87209	15.5339	0.000240408	0.00658847	3	trans
ENSMUSG00000002265	Peg3	0.468407	4.79756	14.7955	0.000186058	0.00546398	7	trans
ENSMUSG00000015342	Xk	0.467573	2.27707	22.7179	6.8587e-05	0.00260986	X	trans
ENSMUSG00000105353	RP24-230J14.4	-0.467193	3.49449	9.37017	0.00267517	0.0374314	5	trans
ENSMUSG00000104046	Gm37567	0.46673	2.62667	23.9955	1.43063e-05	0.000822844	1	trans
ENSMUSG00000032280	Tle3	0.464981	2.65448	9.05152	0.00314719	0.0411741	9	trans
ENSMUSG00000078680	Mup10	0.464881	9.60989	15.4475	0.000136533	0.00183864	4	cis
ENSMUSG00000103234	Gm37158	0.464279	3.78981	46.7467	2.85475e-08	7.24429e-06	Y	trans
ENSMUSG00000038539	Atf5	-0.464252	7.2196	21.591	8.09922e-06	0.000553861	7	trans
ENSMUSG00000039238	Zfp750	-0.46364	2.74346	11.9123	0.000750618	0.0153077	11	trans
ENSMUSG00000103539	Gm37834	0.463592	1.15546	14.234	0.00271474	0.0376299	3	trans
ENSMUSG00000101776	Gm28268	0.463255	3.59395	26.5965	9.01176e-07	0.000111362	X	trans
ENSMUSG00000063730	Hsd3b2	0.462782	4.98878	15.6283	0.000125349	0.00412005	3	trans
ENSMUSG00000044519	Zfp488	0.462766	4.03138	38.6888	9.53704e-09	3.0521e-06	14	trans
ENSMUSG00000106411	RP23-342M4.6	0.461517	3.52848	32.4221	1.2506e-07	2.35696e-05	5	trans
ENSMUSG00000102443	Gm37102	0.461161	1.05216	9.04205	0.00397456	0.0478366	3	trans
ENSMUSG00000105207	RP23-324P1.1	0.460404	6.6851	45.9833	3.67347e-10	2.69698e-07	3	trans
ENSMUSG00000026581	Sell	-0.460212	1.70079	11.4922	0.00128355	0.0218479	1	trans
ENSMUSG00000105561	RP23-267O21.3	0.457619	1.82003	12.3927	0.000593065	0.0129705	3	trans
ENSMUSG00000100768	Gm29055	0.456336	2.94727	31.1204	4.60858e-06	0.000378419	1	trans
ENSMUSG00000032363	Adamts7	-0.45631	2.32429	9.17292	0.00295799	0.0396122	9	trans
ENSMUSG00000107881	RP23-380L19.3	0.455964	5.2826	27.062	7.37851e-07	9.94871e-05	6	trans
ENSMUSG00000055200	Sertad3	-0.45477	1.49384	9.11452	0.0030475	0.0403717	7	trans
ENSMUSG00000101609	Kcnq1ot1	0.453765	7.25876	34.7424	2.99728e-08	7.3351e-06	7	trans
ENSMUSG00000103085	Gm38120	0.453681	1.82789	11.0019	0.00117746	0.0206782	1	trans
ENSMUSG00000084824	Gm16344	0.453196	1.72392	12.5138	0.000735727	0.0151528	18	trans
ENSMUSG00000026950	Neb	0.453038	5.72172	8.86925	0.003455	0.043823	2	trans
ENSMUSG00000103630	Gm37242	0.451862	1.88296	15.318	0.000469816	0.0108388	1	trans
ENSMUSG00000031565	Fgfr1	-0.451858	2.01513	11.3159	0.00100753	0.0185407	8	trans
ENSMUSG00000041044	Lrit1	0.451329	3.90004	21.4545	8.60964e-06	0.000574636	14	trans
ENSMUSG00000102573	Gm7265	0.450571	2.35892	17.1185	0.000103938	0.00357368	9	trans
ENSMUSG00000105578	RP23-342M4.7	0.449273	3.1256	20.8605	1.12422e-05	0.000687814	5	trans
ENSMUSG00000102258	Gm38257	0.449218	1.27997	9.85617	0.00234933	0.0342546	2	trans
ENSMUSG00000036106	Prr5	0.449094	1.15527	10.2757	0.00364931	0.0453655	15	trans
ENSMUSG00000052676	Zmat1	0.448885	1.74049	11.828	0.000782405	0.0157372	X	trans
ENSMUSG00000025577	Cbx2	-0.448628	2.90746	8.79033	0.00359773	0.0450837	11	trans
ENSMUSG00000095930	Nim1k	0.448248	1.53772	11.4914	0.0016683	0.0264576	13	trans
ENSMUSG00000097151	Gm26514	0.447757	2.05374	19.558	0.000265377	0.00707728	13	trans
ENSMUSG00000038538	Ubn2	0.446642	5.35915	64.1708	2.18736e-10	1.84861e-07	6	trans
ENSMUSG00000090100	Ttbk2	0.446236	2.76335	22.3344	1.55763e-05	0.000875712	2	trans
ENSMUSG00000019970	Sgk1	0.44576	5.27581	9.30141	0.00277045	0.037873	10	trans
ENSMUSG00000037270	4932438A13Rik	0.445541	7.46127	45.6763	9.5856e-10	5.69704e-07	3	trans
ENSMUSG00000064061	Dzip3	0.445254	2.30108	21.4868	0.000121921	0.00403631	16	trans
ENSMUSG00000103808	Gm37060	0.444809	1.48478	13.9592	0.00160928	0.0259168	1	trans
ENSMUSG00000020669	Sh3yl1	-0.444441	1.74865	11.2056	0.00172032	0.0271103	12	trans
ENSMUSG00000040891	Foxa3	-0.444095	5.53859	21.5037	8.42219e-06	0.000565147	7	trans
ENSMUSG00000102591	Gm38383	0.443555	1.71896	13.6238	0.000977815	0.0181339	2	trans
ENSMUSG00000056342	Usp34	0.442824	6.75385	82.1495	3.07117e-10	2.3957e-07	11	trans
ENSMUSG00000073700	Klhl21	-0.442416	4.67964	16.0599	0.000102281	0.00147577	4	cis
ENSMUSG00000103839	Gm37607	0.441789	2.12058	17.3637	0.000322537	0.0081325	1	trans
ENSMUSG00000104125	Gm37488	0.441382	2.15749	12.9102	0.000460817	0.0106706	3	trans
ENSMUSG00000106819	RP24-230L6.3	0.441209	2.91968	20.4743	1.33816e-05	0.000776979	6	trans
ENSMUSG00000052632	Asap2	0.440603	3.12798	10.1209	0.00182967	0.0285809	12	trans
ENSMUSG00000108249	RP23-170M6.3	0.440412	2.87096	17.0711	6.37209e-05	0.00248531	6	trans
ENSMUSG00000016028	Celsr1	0.439845	3.24894	11.1226	0.00110893	0.0199145	15	trans
ENSMUSG00000024421	Lama3	0.43913	2.41474	8.91314	0.00337815	0.0432882	18	trans
ENSMUSG00000105285	RP24-447I18.1	0.43749	2.54172	21.4699	6.80252e-05	0.0025964	5	trans
ENSMUSG00000054737	Zfp182	0.437434	3.22284	27.9469	2.2982e-06	0.000217302	X	trans
ENSMUSG00000019876	Pkib	0.437079	2.48829	16.604	7.92429e-05	0.00293481	10	trans
ENSMUSG00000085133	B930095G15Rik	0.436796	1.36465	8.54182	0.00408823	0.0486662	14	trans
ENSMUSG00000039782	Cpeb2	0.435936	5.56016	18.9422	2.68583e-05	0.00130945	5	trans
ENSMUSG00000103651	Gm37206	0.435668	2.75589	22.2982	3.06203e-05	0.00143674	19	trans
ENSMUSG00000026272	Agxt	-0.435627	7.60371	21.6121	8.02323e-06	0.000553248	1	trans
ENSMUSG00000019726	Lyst	0.435326	6.67264	40.8592	2.62752e-09	1.08489e-06	13	trans
ENSMUSG00000023795	Pisd-ps2	0.434352	1.98811	14.2006	0.000623881	0.0133333	17	trans
ENSMUSG00000053175	Bcl3	-0.433636	2.85466	9.11274	0.00305028	0.0403717	7	trans
ENSMUSG00000047496	Rnf152	0.433627	4.13995	11.4766	0.000930505	0.0177881	1	trans
ENSMUSG00000085279	Gm15965	0.433451	2.17375	20.5077	0.000272924	0.00715624	16	trans
ENSMUSG00000032202	Rab27a	-0.431931	2.01348	10.3701	0.00161436	0.0259649	9	trans
ENSMUSG00000034724	Cnot6l	0.431412	5.56075	45.3884	5.87893e-10	3.66875e-07	5	trans
ENSMUSG00000068566	Myadm	-0.430599	4.00115	29.1721	3.39193e-07	5.29184e-05	7	trans
ENSMUSG00000054702	Ap1s3	0.430101	2.2281	16.8992	0.000264516	0.00707349	1	trans
ENSMUSG00000102374	Gm38387	0.429606	1.4515	8.85669	0.00347732	0.043972	1	trans
ENSMUSG00000064215	Ifi27	0.426873	5.13837	16.0768	0.00010147	0.00349846	12	trans
ENSMUSG00000032293	Ireb2	0.426577	6.20674	31.036	1.37626e-07	2.48944e-05	9	trans
ENSMUSG00000034258	Mfsd7c	-0.426336	3.65053	24.1232	2.63831e-06	0.000242123	12	trans
ENSMUSG00000106634	RP23-324H16.2	0.42606	1.90234	15.1754	0.00078729	0.0157471	5	trans
ENSMUSG00000102672	Gm37105	0.425702	2.44524	21.2159	0.000161708	0.00500813	9	trans
ENSMUSG00000105987	RP23-110C17.2	-0.425671	3.46321	16.1794	9.66933e-05	0.0033523	5	trans
ENSMUSG00000065353	Snora73b	0.425349	6.73185	11.2319	0.00105039	0.0089199	4	cis
ENSMUSG00000046541	Zfp526	-0.424616	2.03584	11.2824	0.00125382	0.0215549	7	trans
ENSMUSG00000104706	RP23-167H23.2	0.424062	1.92468	13.1663	0.000804175	0.0159064	5	trans
ENSMUSG00000035284	Vps13c	0.423351	6.15438	47.1361	1.07339e-09	6.08955e-07	9	trans
ENSMUSG00000045854	Lyrm2	0.423326	2.57641	22.6311	0.000101261	0.00147577	4	cis
ENSMUSG00000003452	Bicd1	0.423017	1.64935	11.3573	0.00207012	0.0313064	6	trans
ENSMUSG00000063558	Aox1	0.421597	5.87442	18.3811	3.4748e-05	0.00159445	1	trans
ENSMUSG00000097327	E030030I06Rik	0.421566	1.73549	14.3948	0.00155738	0.0252568	10	trans
ENSMUSG00000105933	RP23-333I5.2	0.421126	2.24236	13.1358	0.000413028	0.00981904	3	trans
ENSMUSG00000040612	Ildr2	-0.419717	4.80373	9.4418	0.00257948	0.0366679	1	trans
ENSMUSG00000031167	Rbm3	-0.419165	6.16062	25.9162	1.20848e-06	0.000133479	X	trans
ENSMUSG00000026816	Gtf3c5	-0.418138	1.83835	15.9791	0.00235767	0.0343362	2	trans
ENSMUSG00000004044	Ptrf	-0.416597	2.53212	14.3852	0.000288528	0.00744033	11	trans
ENSMUSG00000052005	Gm9864	0.415961	2.27163	15.1474	0.000374802	0.00913654	2	trans
ENSMUSG00000028619	Tceanc2	-0.415905	3.37011	45.0528	1.17876e-05	0.000238109	4	cis
ENSMUSG00000052595	A1cf	0.415724	6.7104	39.988	3.69473e-09	1.39739e-06	19	trans
ENSMUSG00000102326	Gm37788	0.414712	2.06504	11.6957	0.000871943	0.0169777	1	trans
ENSMUSG00000078599	Skint8	0.414426	1.64706	17.3944	0.00237672	0.0176183	4	cis
ENSMUSG00000037622	Wdtc1	-0.414147	5.64016	59.7031	1.36651e-08	5.52069e-07	4	cis
ENSMUSG00000104377	Gm37515	0.413322	4.52217	30.4778	1.73727e-07	3.01152e-05	3	trans
ENSMUSG00000028974	Dffa	-0.412814	3.55297	38.194	6.91503e-06	0.000148193	4	cis
ENSMUSG00000087590	Epb4.1l4aos	-0.412277	2.51621	16.6625	0.000401734	0.00962165	18	trans
ENSMUSG00000042501	Cpa6	0.4098	2.01674	16.8725	0.000949148	0.0178781	1	trans
ENSMUSG00000102448	Gm37101	0.40957	1.43055	8.53135	0.00411036	0.0488548	1	trans
ENSMUSG00000043004	Gng2	-0.408768	1.75867	12.0406	0.0031933	0.0415162	14	trans
ENSMUSG00000025656	Arhgef9	-0.408589	2.1191	8.87323	0.00344795	0.043823	X	trans
ENSMUSG00000031207	Msn	-0.407534	4.26174	27.6866	5.64872e-07	8.231e-05	X	trans
ENSMUSG00000031758	Cdyl2	0.407366	1.71186	12.5838	0.00231303	0.0338439	8	trans
ENSMUSG00000104060	Gm37954	0.407184	4.11646	25.3215	1.56383e-06	0.000164018	1	trans
ENSMUSG00000097230	Gm26853	0.406401	4.91066	41.7969	1.77847e-08	5.07937e-06	8	trans
ENSMUSG00000030539	Sema4b	-0.406319	2.6432	11.4211	0.000956412	0.0178965	7	trans
ENSMUSG00000067825	Pex26	-0.406153	4.47191	16.4953	8.33794e-05	0.00305178	6	trans
ENSMUSG00000057982	Zfp809	0.40606	3.43625	15.9784	0.000106276	0.00362414	9	trans
ENSMUSG00000020427	Igfbp3	-0.404889	5.16557	18.0184	4.10689e-05	0.00179224	11	trans
ENSMUSG00000037025	Foxa2	-0.404536	3.9732	8.68548	0.00379683	0.0465504	2	trans
ENSMUSG00000039704	Lmbrd2	0.403878	5.5379	34.9277	2.78024e-08	7.24429e-06	15	trans
ENSMUSG00000101335	Gm28229	0.403535	1.99044	11.0428	0.00141418	0.0235686	9	trans
ENSMUSG00000041180	Hectd2	0.402543	2.24687	13.8095	0.000594839	0.0129794	19	trans
ENSMUSG00000051166	Eml5	0.402539	2.97129	14.3441	0.000230795	0.0063729	12	trans
ENSMUSG00000066442	Mthfs	0.401975	2.30049	12.3532	0.000614493	0.0131922	9	trans
ENSMUSG00000036745	Ttll7	-0.401856	2.30804	11.4287	0.000952829	0.0178831	3	trans
ENSMUSG00000057842	Zfp595	0.400478	2.92567	21.7377	7.11018e-05	0.00268715	13	trans
ENSMUSG00000078624	Olfr613	0.400087	3.59521	21.1256	9.97868e-06	0.000635428	7	trans
ENSMUSG00000028483	Snapc3	0.39963	3.9848	39.8383	8.80725e-07	2.45388e-05	4	cis
ENSMUSG00000053877	Srcap	0.399088	2.54616	17.4869	0.000266744	0.00709858	7	trans
ENSMUSG00000047193	Dync2h1	0.39869	3.81181	20.6808	1.21907e-05	0.000724537	9	trans
ENSMUSG00000052783	Grk4	0.397928	2.3392	14.7308	0.000562958	0.0124801	5	trans
ENSMUSG00000022149	C9	0.397893	9.14155	9.30853	0.00276043	0.037873	15	trans
ENSMUSG00000107362	RP23-403P24.1	0.397568	1.8487	11.3803	0.00233873	0.03414	5	trans
ENSMUSG00000036792	Mbd5	0.397325	4.29	43.0249	2.6611e-07	4.48827e-05	2	trans
ENSMUSG00000040488	Ltbp4	-0.396136	3.84462	12.0119	0.000714737	0.014843	7	trans
ENSMUSG00000078919	Dpm1	0.395597	2.99396	30.3468	5.10454e-05	0.00210249	2	trans
ENSMUSG00000025255	Zfhx4	0.395491	4.66704	29.3147	2.83137e-07	4.71177e-05	3	trans
ENSMUSG00000034371	Tkfc	-0.395393	6.90582	10.8986	0.00123962	0.0214319	19	trans
ENSMUSG00000028295	Smim8	-0.395274	3.22654	33.3034	5.24744e-05	0.000902113	4	cis
ENSMUSG00000085334	Gm12940	0.394988	2.51734	9.9508	0.00199344	0.0154875	4	cis
ENSMUSG00000037890	Wdr19	0.394945	1.77165	11.8844	0.00306473	0.0405201	5	trans
ENSMUSG00000024900	Cpt1a	-0.393866	9.42687	19.1785	2.41077e-05	0.00121817	19	trans
ENSMUSG00000063524	Eno1	-0.393391	6.84704	37.91	8.97317e-08	3.15231e-06	4	cis
ENSMUSG00000029071	Dvl1	0.392105	5.39454	47.4068	2.37339e-08	8.71683e-07	4	cis
ENSMUSG00000106432	RP23-333I5.3	0.391325	2.21592	9.3497	0.00270317	0.0376123	3	trans
ENSMUSG00000058216	BC021614	-0.389843	2.03149	11.396	0.0028067	0.0382846	19	trans
ENSMUSG00000003527	Dgcr14	-0.389394	2.14194	21.2243	0.00249901	0.0359913	16	trans
ENSMUSG00000079427	Mthfsl	0.388515	3.08044	23.3479	4.93817e-05	0.0020752	9	trans
ENSMUSG00000004187	Kifc2	0.386923	1.81748	8.94735	0.00367709	0.0455689	15	trans
ENSMUSG00000024241	Sos1	0.386642	5.28734	53.4686	4.58069e-08	9.85717e-06	17	trans
ENSMUSG00000010064	Slc38a3	-0.386218	9.29885	20.6912	1.21337e-05	0.000724537	9	trans
ENSMUSG00000044700	Tmem201	-0.385929	3.4804	19.7727	3.11544e-05	0.000572109	4	cis
ENSMUSG00000004035	Gstm7	-0.385054	4.50021	35.953	8.49121e-07	0.000109256	3	trans
ENSMUSG00000028300	3110043O21Rik	0.384568	4.14241	12.9895	0.000443411	0.0046301	4	cis
ENSMUSG00000003847	Nfat5	0.384387	5.21804	31.2089	1.28067e-07	2.35696e-05	8	trans
ENSMUSG00000030244	Gys2	-0.384142	7.45076	10.2511	0.00171375	0.0270408	6	trans
ENSMUSG00000063450	Syne2	0.38333	6.15436	34.6354	3.92965e-08	9.0826e-06	12	trans
ENSMUSG00000007617	Homer1	0.381867	4.09171	30.804	1.59339e-06	0.000165726	13	trans
ENSMUSG00000041353	Tmem29	0.38148	2.88194	18.5441	0.000143035	0.00459331	X	trans
ENSMUSG00000047881	Rell1	-0.38052	3.63363	22.1667	2.18159e-05	0.00114405	5	trans
ENSMUSG00000094410	Gm38394	0.37854	2.24515	15.8825	0.00121083	0.0210185	1	trans
ENSMUSG00000040350	Trim7	0.378497	3.00362	9.88121	0.00206471	0.0313064	11	trans
ENSMUSG00000102976	Zc3h11a	0.375869	3.39266	24.0731	2.51741e-05	0.00125679	1	trans
ENSMUSG00000040857	Erf	-0.375587	4.09304	18.6609	3.05553e-05	0.00143674	7	trans
ENSMUSG00000073902	Gm1966	0.375086	2.99296	8.89078	0.00341707	0.0436078	7	trans
ENSMUSG00000028842	Ago3	0.37426	4.64924	50.9243	3.77818e-07	1.17414e-05	4	cis
ENSMUSG00000022094	Slc39a14	-0.373345	6.85863	20.8238	1.14297e-05	0.000692498	14	trans
ENSMUSG00000030471	Zdhhc13	0.373085	3.1115	19.1299	8.40243e-05	0.00306639	7	trans
ENSMUSG00000097243	Gm26908	0.372583	2.09274	12.5041	0.00270306	0.0376123	14	trans
ENSMUSG00000089774	Slc5a3	0.37255	3.67732	20.847	1.13106e-05	0.000688625	16	trans
ENSMUSG00000055923	Aasdh	0.370597	3.28239	20.1904	6.15027e-05	0.0024215	5	trans
ENSMUSG00000049521	Cdc42ep1	-0.370417	4.19662	22.1527	6.3027e-06	0.000464879	15	trans
ENSMUSG00000031292	Cdkl5	0.370213	3.18802	20.1445	8.0058e-05	0.00295622	X	trans
ENSMUSG00000038384	Setd1b	-0.369822	2.94998	11.5589	0.000893415	0.0173417	5	trans
ENSMUSG00000089824	Rbm12	0.369121	3.17774	17.5206	7.32986e-05	0.00275554	2	trans
ENSMUSG00000024065	Ehd3	-0.368048	6.26649	18.9523	2.67351e-05	0.00130945	17	trans
ENSMUSG00000102858	Gm37086	0.367865	2.77709	19.5156	0.000426499	0.0100247	1	trans
ENSMUSG00000026003	Acadl	-0.367519	7.32238	26.3768	1.07478e-06	0.000124206	1	trans
ENSMUSG00000024665	Fads2	-0.367302	7.44935	11.0346	0.00115846	0.0205806	19	trans
ENSMUSG00000028710	Atpaf1	-0.367181	3.39503	25.0014	9.84372e-05	0.00147291	4	cis
ENSMUSG00000068742	Cry2	-0.366548	4.51689	12.3179	0.000615164	0.0131922	2	trans
ENSMUSG00000061331	Gm17132	0.365079	3.70173	14.5964	0.00020458	0.00585635	5	trans
ENSMUSG00000087153	Gm6483	0.364354	3.47281	20.9953	4.51548e-05	0.00193669	8	trans
ENSMUSG00000026361	Cdc73	0.362039	4.67638	26.7636	8.38684e-07	0.000109038	1	trans
ENSMUSG00000028443	Nudt2	0.361732	2.5643	16.2127	0.00105979	0.0089199	4	cis
ENSMUSG00000021327	Zkscan3	0.360785	6.22919	30.2351	3.1033e-07	5.06613e-05	13	trans
ENSMUSG00000042213	Zfand4	0.3599	2.12401	10.0991	0.0029656	0.0396291	6	trans
ENSMUSG00000029246	Ppat	-0.3591	4.8082	22.1642	6.27049e-06	0.000464879	5	trans
ENSMUSG00000107495	RP24-97D9.3	0.358027	4.53467	29.4524	2.01464e-06	0.00019799	6	trans
ENSMUSG00000073684	Faap20	-0.357676	2.43006	13.6368	0.0027249	0.0193133	4	cis
ENSMUSG00000068959	Zfp619	0.357614	2.15876	14.2161	0.00288545	0.0389333	7	trans
ENSMUSG00000020091	Eif4ebp2	-0.35722	4.36577	25.1307	7.71706e-06	0.000538082	10	trans
ENSMUSG00000020010	Vnn3	-0.355521	6.33189	15.2712	0.000148419	0.00471354	10	trans
ENSMUSG00000022639	5330426P16Rik	0.355384	2.21018	14.6195	0.00282581	0.0384193	16	trans
ENSMUSG00000041598	Cdc42ep4	-0.355191	4.91248	14.9935	0.000169332	0.00515472	11	trans
ENSMUSG00000021244	Ylpm1	0.353697	4.30726	35.0124	4.77365e-06	0.000384387	12	trans
ENSMUSG00000028293	Slc35a1	0.353681	4.16305	42.0487	7.15289e-06	0.000148193	4	cis
ENSMUSG00000082286	Pisd-ps1	0.353198	3.92761	15.6871	0.000121914	0.00403631	11	trans
ENSMUSG00000070709	1700049G17Rik	0.352316	2.33378	11.5658	0.00263699	0.0370217	7	trans
ENSMUSG00000046668	Cxxc5	-0.351836	4.6101	23.5077	5.5811e-06	0.000429986	18	trans
ENSMUSG00000106946	RP23-392I2.3	0.35103	2.22351	10.8686	0.00331619	0.0427576	6	trans
ENSMUSG00000041241	Mul1	-0.350982	4.97324	43.3353	2.68949e-06	6.58517e-05	4	cis
ENSMUSG00000045039	Megf8	0.348789	2.27318	10.3084	0.00332691	0.0427633	7	trans
ENSMUSG00000037652	Phc3	0.3479	5.39683	49.4528	7.92396e-07	0.000104282	3	trans
ENSMUSG00000020102	Slc16a7	-0.347133	6.08163	9.72862	0.00223028	0.0329812	10	trans
ENSMUSG00000052137	Rbm12b2	0.346809	3.09171	16.761	0.000318565	0.00362537	4	cis
ENSMUSG00000029860	Zyx	-0.346206	4.08501	17.0537	6.42383e-05	0.00248792	6	trans
ENSMUSG00000033253	Szt2	0.345108	3.33125	22.2294	0.000157332	0.002084	4	cis
ENSMUSG00000002413	Braf	0.344134	5.43028	57.7526	9.98809e-07	0.000118401	6	trans
ENSMUSG00000067851	Arfgef1	0.343816	6.72991	51.8113	1.1136e-06	0.000125431	1	trans
ENSMUSG00000017868	Sgk2	-0.343659	5.47172	11.8739	0.000764932	0.0155108	2	trans
ENSMUSG00000021884	Hacl1	-0.343608	8.41249	11.1095	0.00111615	0.0199866	14	trans
ENSMUSG00000091337	Eid1	-0.343468	3.31583	15.1917	0.000293326	0.00751745	2	trans
ENSMUSG00000022885	St6gal1	-0.343027	5.35664	16.0129	0.000104563	0.00358532	16	trans
ENSMUSG00000057894	Zfp329	0.342778	3.19265	13.3311	0.000375746	0.00914169	7	trans
ENSMUSG00000024299	Adamts10	0.342551	2.38089	15.0725	0.00269081	0.037608	17	trans
ENSMUSG00000027947	Il6ra	-0.341317	6.10714	10.4931	0.00151788	0.0248291	3	trans
ENSMUSG00000070690	5830473C10Rik	-0.341221	4.98626	15.0835	0.000162241	0.00501219	5	trans
ENSMUSG00000049090	Zadh2	-0.341042	4.91043	21.2729	9.34017e-06	0.000604014	18	trans
ENSMUSG00000102602	A930004J17Rik	0.34035	4.16715	12.5857	0.0005397	0.00525395	4	cis
ENSMUSG00000021027	Ralgapa1	0.339833	4.57992	42.0905	5.05668e-06	0.000396934	12	trans
ENSMUSG00000048706	Lurap1l	0.339448	5.79937	17.3205	5.67398e-05	0.000944777	4	cis
ENSMUSG00000040463	Mybbp1a	-0.339021	5.10549	28.1216	4.52262e-06	0.000377635	11	trans
ENSMUSG00000025757	Hspa4l	0.33865	4.81968	22.8073	4.71206e-06	0.000381891	3	trans
ENSMUSG00000097571	Jpx	0.338619	2.28689	11.1375	0.00406185	0.0484202	X	trans
ENSMUSG00000073988	Ttpa	-0.337887	10.1337	24.8683	6.51935e-05	0.00103287	4	cis
ENSMUSG00000034751	Mast4	0.337684	2.61855	16.0155	0.00206951	0.0313064	13	trans
ENSMUSG00000036957	Lrfn3	0.337384	2.91593	9.85909	0.0020879	0.0314817	7	trans
ENSMUSG00000022237	Ankrd33b	0.337324	5.40611	14.0982	0.000259655	0.00701997	15	trans
ENSMUSG00000017144	Rnd3	-0.337096	4.4615	15.9317	0.000108641	0.00366471	2	trans
ENSMUSG00000051579	Tceal8	-0.336682	4.73874	21.6191	8.94307e-06	0.000588829	X	trans
ENSMUSG00000001666	Ddt	-0.336337	6.31532	27.6231	3.39356e-06	0.000298275	10	trans
ENSMUSG00000096054	Syne1	0.334933	5.05605	17.356	5.58117e-05	0.00226164	10	trans
ENSMUSG00000009654	Oit3	-0.334796	5.12486	27.5912	6.10725e-06	0.000461967	10	trans
ENSMUSG00000024298	Zfp871	0.334601	5.97819	32.486	1.43657e-06	0.000153246	17	trans
ENSMUSG00000105471	RP23-396K22.3	0.334386	2.53419	9.37356	0.00273775	0.0377674	5	trans
ENSMUSG00000040865	Ino80d	0.334377	4.77317	43.0606	4.11637e-06	0.000351893	1	trans
ENSMUSG00000047793	Sned1	0.33305	3.37045	13.5202	0.000342934	0.0085262	1	trans
ENSMUSG00000047719	Ubiad1	0.332502	2.86097	17.3876	0.000875666	0.00786154	4	cis
ENSMUSG00000044712	Slc38a6	0.332076	4.66655	33.4629	7.59504e-06	0.000532549	12	trans
ENSMUSG00000025512	Chid1	0.331875	4.47627	29.5544	1.08254e-05	0.000668872	7	trans
ENSMUSG00000029859	Epha1	-0.331103	4.43232	14.0966	0.000259853	0.00701997	6	trans
ENSMUSG00000063576	Klhdc3	-0.330973	4.23076	20.5838	4.73429e-05	0.00199624	17	trans
ENSMUSG00000032898	Fbxo21	-0.329631	6.61556	14.4065	0.000224008	0.006253	5	trans
ENSMUSG00000071252	2210408I21Rik	0.329393	2.46107	12.7641	0.00346895	0.0439553	13	trans
ENSMUSG00000029089	Pacrgl	0.32925	2.95216	17.2757	0.000917105	0.0176915	5	trans
ENSMUSG00000022353	Mtss1	-0.328892	6.518	8.69849	0.00377152	0.0462854	15	trans
ENSMUSG00000030711	Sult1a1	-0.328398	8.48481	11.0305	0.00116086	0.0205806	7	trans
ENSMUSG00000041147	Brca2	0.328229	3.04249	10.8983	0.00123979	0.0214319	5	trans
ENSMUSG00000037523	Mavs	-0.327621	5.64885	24.5277	5.92415e-06	0.000450849	2	trans
ENSMUSG00000071669	Snx29	0.327261	3.04413	10.1731	0.00178224	0.0279236	16	trans
ENSMUSG00000016756	Cmah	0.327241	7.56078	17.2417	5.88572e-05	0.00234696	13	trans
ENSMUSG00000048546	Tob2	-0.327139	4.77334	8.75686	0.00366009	0.0454182	15	trans
ENSMUSG00000024892	Pcx	-0.327005	8.71597	13.7395	0.000308511	0.00782628	19	trans
ENSMUSG00000063229	Ldha	-0.325925	9.48911	12.5537	0.000548211	0.0122182	7	trans
ENSMUSG00000030220	Arhgdib	-0.325906	2.67431	16.2716	0.00330619	0.0426727	6	trans
ENSMUSG00000024597	Slc12a2	0.325595	3.66647	20.4471	0.000148378	0.00471354	18	trans
ENSMUSG00000038695	Josd2	0.323662	3.45626	12.5891	0.000538815	0.0120303	7	trans
ENSMUSG00000075256	Cerkl	0.323323	2.70689	8.67855	0.00381039	0.0465793	2	trans
ENSMUSG00000048410	Zfp407	0.32255	4.69962	25.3016	1.07766e-05	0.000668872	18	trans
ENSMUSG00000041268	Dmxl2	0.322125	6.44624	39.3279	4.51143e-06	0.000377635	9	trans
ENSMUSG00000061374	Fiz1	-0.32177	3.21343	19.8795	0.000835214	0.0163744	7	trans
ENSMUSG00000025176	Hoga1	-0.3206	6.91212	26.5817	1.28376e-05	0.000758229	19	trans
ENSMUSG00000018171	Vmp1	0.32035	7.12568	16.3192	9.05527e-05	0.00319466	11	trans
ENSMUSG00000026384	Ptpn4	0.319731	5.00924	22.8757	8.96382e-06	0.000588829	1	trans
ENSMUSG00000036114	Rpp25l	-0.319529	3.07741	17.6323	0.00142776	0.0117717	4	cis
ENSMUSG00000000600	Krit1	0.319488	5.30877	32.9488	6.62973e-06	0.000483184	5	trans
ENSMUSG00000026694	Mettl13	-0.319409	2.78349	14.1361	0.0032734	0.042381	1	trans
ENSMUSG00000020716	Nf1	0.319347	5.67721	41.9448	4.65927e-06	0.00038008	11	trans
ENSMUSG00000035545	Leng8	0.319295	4.63817	19.2489	2.3345e-05	0.00119905	7	trans
ENSMUSG00000037798	Mat1a	-0.319185	13.0231	14.9017	0.000395908	0.00953924	14	trans
ENSMUSG00000037254	Itih2	-0.319066	10.2607	16.2145	0.000173724	0.00521824	2	trans
ENSMUSG00000041540	Sox5	0.318898	4.43462	19.5812	2.762e-05	0.00133848	6	trans
ENSMUSG00000067567	Hdac8	0.318378	2.50383	13.3872	0.00422861	0.049958	X	trans
ENSMUSG00000057069	Ero1lb	0.318118	5.85137	11.6701	0.000845693	0.0165345	13	trans
ENSMUSG00000043183	Simc1	0.317252	3.27402	16.6714	0.000535903	0.0120083	13	trans
ENSMUSG00000005107	Slc2a9	-0.316338	4.80229	15.0303	0.000166392	0.00509004	5	trans
ENSMUSG00000004896	Rrnad1	0.316188	2.99077	16.8239	0.00141567	0.0235686	3	trans
ENSMUSG00000021514	Zfp369	0.315855	3.85517	33.6443	0.000157368	0.00492257	13	trans
ENSMUSG00000036825	Ssx2ip	0.315452	3.46234	15.6379	0.000420793	0.00992801	3	trans
ENSMUSG00000026866	Kynu	0.315172	7.95932	20.2751	2.84946e-05	0.00135354	2	trans
ENSMUSG00000029580	Actb	-0.314812	8.7752	32.7678	9.08664e-05	0.00319466	5	trans
ENSMUSG00000044442	N6amt1	-0.314137	3.21896	17.562	0.00126187	0.0216338	16	trans
ENSMUSG00000032294	Pkm	-0.313262	3.42821	17.1161	0.000751566	0.0153077	9	trans
ENSMUSG00000025815	Dhtkd1	-0.312186	6.49693	22.3227	1.79338e-05	0.00097743	2	trans
ENSMUSG00000001604	Tcea3	-0.312098	4.53414	8.29703	0.00463907	0.0304745	4	cis
ENSMUSG00000038215	Cep44	0.311	3.10993	15.07	0.00111609	0.0199866	8	trans
ENSMUSG00000036083	Slc17a3	0.30912	5.42387	19.3175	2.26252e-05	0.0011766	13	trans
ENSMUSG00000026409	Pfkfb2	0.308852	4.52866	10.6207	0.001424	0.0236656	1	trans
ENSMUSG00000057880	Abat	-0.308102	8.50795	22.2781	0.000106623	0.00362605	16	trans
ENSMUSG00000074158	9830147E19Rik	0.307749	2.68052	10.4517	0.00422537	0.049958	7	trans
ENSMUSG00000047248	C2cd3	0.307678	3.27399	18.8456	0.000800016	0.0158523	7	trans
ENSMUSG00000040659	Efhd2	-0.307562	3.72831	17.3204	0.000474692	0.00477248	4	cis
ENSMUSG00000015016	Acsf3	-0.30719	3.8267	12.8443	0.00047582	0.0109297	8	trans
ENSMUSG00000020674	Pxdn	-0.306753	4.41614	19.7973	9.6639e-05	0.0033523	12	trans
ENSMUSG00000051375	Pcdh1	-0.306328	5.65616	18.8423	2.81158e-05	0.0013445	18	trans
ENSMUSG00000008575	Nfib	0.30602	6.97168	41.1541	1.80502e-05	0.00035572	4	cis
ENSMUSG00000024844	Banf1	-0.305895	3.4999	20.4495	0.000796166	0.0158478	19	trans
ENSMUSG00000028973	Abcb8	-0.305846	4.4627	21.6951	0.000100892	0.00348817	5	trans
ENSMUSG00000046718	Bst2	0.303987	5.5305	14.3208	0.000233389	0.00641613	8	trans
ENSMUSG00000028066	Pmf1	-0.303864	2.89819	11.7651	0.00356395	0.0448404	3	trans
ENSMUSG00000017009	Sdc4	-0.303463	8.93783	11.7138	0.000827659	0.0163191	2	trans
ENSMUSG00000031775	Pllp	0.303373	3.2596	11.1443	0.00116022	0.0205806	8	trans
ENSMUSG00000024073	Birc6	0.303296	7.80036	47.9949	5.03289e-05	0.00209729	17	trans
ENSMUSG00000039801	2410089E03Rik	0.303057	2.95082	11.9907	0.00209305	0.0315119	15	trans
ENSMUSG00000020190	Mknk2	-0.302819	6.60464	8.99518	0.0032392	0.0420691	10	trans
ENSMUSG00000017950	Hnf4a	-0.302819	9.12663	19.0228	0.000197438	0.00571747	2	trans
ENSMUSG00000044676	Zfp612	0.302716	2.94233	13.8939	0.00225693	0.0332179	8	trans
ENSMUSG00000026202	Tuba4a	-0.302631	5.94353	20.352	2.49383e-05	0.00125002	1	trans
ENSMUSG00000073147	5031425E22Rik	0.302392	3.65757	12.4041	0.000589763	0.0129645	5	trans
ENSMUSG00000031328	Flna	-0.302243	4.86778	20.6953	5.07251e-05	0.00209729	X	trans
ENSMUSG00000048379	Socs4	0.302181	4.81453	23.9634	3.5473e-05	0.00160996	14	trans
ENSMUSG00000026958	Dpp7	0.301827	3.85285	19.1273	0.000277423	0.00724375	2	trans
ENSMUSG00000097392	D930016D06Rik	0.301638	3.5914	10.4708	0.00153489	0.0250418	5	trans
ENSMUSG00000034216	Vps18	-0.301627	3.01224	18.7248	0.00296232	0.0396278	2	trans
ENSMUSG00000021495	Fam193b	0.30156	4.21064	15.685	0.000150327	0.00473797	13	trans
ENSMUSG00000035944	Ttc38	-0.30134	5.91513	22.4072	2.67729e-05	0.00130945	15	trans
ENSMUSG00000017639	Rab11fip4	-0.30095	3.64304	12.6857	0.000809011	0.0159767	11	trans
ENSMUSG00000022614	Lmf2	-0.300751	3.35779	14.0653	0.00127528	0.0218337	15	trans
ENSMUSG00000094936	Rbm4	0.300601	2.96942	13.9611	0.00256226	0.0364647	19	trans
ENSMUSG00000066760	Psg16	0.30051	3.38449	13.629	0.000921354	0.017746	7	trans
ENSMUSG00000048878	Hexim1	-0.300224	4.32051	11.6681	0.000846531	0.0165345	11	trans
ENSMUSG00000028550	Atg4c	0.300175	3.29961	18.3413	0.00101047	0.0087791	4	cis
ENSMUSG00000020849	Ywhae	-0.299029	6.1879	23.6233	3.39363e-05	0.00156874	11	trans
ENSMUSG00000003435	Supt5	-0.298695	5.53619	34.3951	3.77554e-05	0.00168898	7	trans
ENSMUSG00000017929	B4galt5	-0.298451	4.23797	8.8962	0.00340759	0.0435398	2	trans
ENSMUSG00000032913	Lrig2	0.298379	4.01179	18.9897	0.000248702	0.00677741	3	trans
ENSMUSG00000023845	Lnpep	0.298351	5.87702	43.311	1.76655e-05	0.000967033	17	trans
ENSMUSG00000040943	Tet2	0.297403	5.02755	21.4308	3.57522e-05	0.00161675	3	trans
ENSMUSG00000020780	Srp68	-0.297294	4.4515	20.262	0.000147204	0.00469887	11	trans
ENSMUSG00000034163	Zfc3h1	0.297203	5.77008	29.5437	1.95581e-05	0.0010452	10	trans
ENSMUSG00000074925	Ptar1	0.297043	2.88288	18.3039	0.00332625	0.0427633	19	trans
ENSMUSG00000039089	L3mbtl3	0.296878	3.00826	10.9241	0.00240941	0.0349673	10	trans
ENSMUSG00000026153	Fam135a	0.296727	5.81575	29.5767	1.95959e-05	0.0010452	1	trans
ENSMUSG00000058396	Gpr182	-0.295977	3.9526	13.2638	0.00049933	0.0113518	10	trans
ENSMUSG00000073664	Nbeal1	0.295803	7.16167	36.9724	4.1966e-05	0.00182501	1	trans
ENSMUSG00000025795	Rassf3	-0.295178	5.62588	12.5085	0.000560425	0.0124682	10	trans
ENSMUSG00000030126	Tmcc1	0.295094	5.5002	15.2453	0.000150255	0.00473797	6	trans
ENSMUSG00000024140	Epas1	-0.2945	6.21405	21.7771	4.34542e-05	0.00188317	17	trans
ENSMUSG00000022828	Gtf2e1	0.294468	4.35373	9.71434	0.00224646	0.033142	16	trans
ENSMUSG00000028150	Rorc	0.293325	5.44109	9.28574	0.00279264	0.0381346	3	trans
ENSMUSG00000007836	Hnrnpa0	-0.293158	4.83978	28.5927	8.56345e-05	0.00310699	13	trans
ENSMUSG00000007659	Bcl2l1	-0.292876	4.32966	11.2092	0.00106224	0.0192982	2	trans
ENSMUSG00000033904	Ccp110	0.292686	2.92191	9.14906	0.00318468	0.041448	7	trans
ENSMUSG00000035649	Zcchc7	0.292038	4.89402	25.3391	5.72946e-05	0.000944777	4	cis
ENSMUSG00000038664	Herc1	0.291111	6.70399	31.7152	3.86745e-05	0.00171034	9	trans
ENSMUSG00000032320	Rcn2	-0.290813	3.17752	15.3231	0.00250774	0.0360545	9	trans
ENSMUSG00000045962	Wnk1	0.290548	6.16555	28.7852	3.20555e-05	0.00149286	6	trans
ENSMUSG00000069094	Pde7a	0.289932	2.89797	11.7657	0.00397398	0.0478366	3	trans
ENSMUSG00000056763	Cspp1	0.289813	5.61627	25.8611	3.50155e-05	0.00160084	1	trans
ENSMUSG00000023019	Gpd1	-0.28954	8.26617	10.1865	0.0017703	0.0277926	15	trans
ENSMUSG00000007670	Khsrp	-0.288334	3.96033	15.4322	0.000610814	0.0131441	17	trans
ENSMUSG00000007476	Lrrc8a	-0.288275	3.53069	14.1101	0.00144635	0.0239049	2	trans
ENSMUSG00000028902	Sf3a3	-0.287745	3.84794	20.069	0.000830075	0.00753596	4	cis
ENSMUSG00000022892	App	-0.287712	5.64478	25.9386	6.55592e-05	0.00252263	16	trans
ENSMUSG00000010175	Prox1	0.287616	6.90919	15.0323	0.000166236	0.00509004	1	trans
ENSMUSG00000067336	Bmpr2	0.287009	6.42117	35.0276	4.41729e-05	0.00190111	1	trans
ENSMUSG00000039450	Dcxr	-0.286856	6.22469	14.6194	0.000202347	0.00580572	11	trans
ENSMUSG00000031618	Nr3c2	0.286708	4.12704	9.43286	0.00259123	0.0366898	8	trans
ENSMUSG00000002992	Apoc2	-0.286353	7.42073	12.6191	0.000530992	0.0119528	7	trans
ENSMUSG00000026687	Aldh9a1	-0.286067	7.29757	28.733	0.00013351	0.00436215	1	trans
ENSMUSG00000029563	Foxp2	0.286043	3.43016	9.99602	0.00194849	0.0300608	6	trans
ENSMUSG00000028952	Zbtb48	-0.284728	3.39472	8.92384	0.00335968	0.022812	4	cis
ENSMUSG00000029195	Klb	-0.284709	5.66278	17.4496	7.44196e-05	0.00278928	5	trans
ENSMUSG00000086825	Gm15675	0.284699	3.32529	9.88962	0.00205596	0.031217	1	trans
ENSMUSG00000026349	Ccnt2	0.284348	5.93301	41.5895	4.40718e-05	0.00190111	1	trans
ENSMUSG00000005089	Slc1a2	0.284253	7.47613	11.3604	0.00098555	0.0182232	2	trans
ENSMUSG00000030888	Rrp8	-0.283739	3.42904	12.6496	0.00213711	0.0320592	7	trans
ENSMUSG00000027997	Casp6	-0.283622	3.88417	15.2846	0.000951128	0.0178781	3	trans
ENSMUSG00000027806	Tsc22d2	0.283355	5.08759	19.9019	7.12641e-05	0.00268715	3	trans
ENSMUSG00000033306	Lpp	0.283333	6.79415	22.5899	6.43858e-05	0.00248792	16	trans
ENSMUSG00000001552	Jup	-0.283047	4.57866	17.2623	0.000229424	0.00634909	11	trans
ENSMUSG00000005354	Txn2	-0.282683	6.0037	24.3064	8.17375e-05	0.00300049	15	trans
ENSMUSG00000014905	Dnajb9	-0.280782	5.13977	9.18142	0.00294519	0.0394832	12	trans
ENSMUSG00000063972	Nr6a1	0.280515	3.65833	9.32785	0.00273341	0.0377674	2	trans
ENSMUSG00000038224	Serpinf2	-0.280478	9.26684	14.6933	0.000607059	0.0131034	11	trans
ENSMUSG00000001630	Stk38l	0.280422	3.51694	13.2675	0.00146045	0.0240474	6	trans
ENSMUSG00000028709	Mob3c	-0.279525	3.47791	18.9614	0.00236631	0.0176183	4	cis
ENSMUSG00000051615	Rap2a	0.279508	4.01944	10.946	0.00121067	0.0210185	14	trans
ENSMUSG00000072294	Klf12	0.278748	3.4276	9.71147	0.00224973	0.0331509	14	trans
ENSMUSG00000089991	Gm16332	0.278713	4.28736	14.4375	0.000360316	0.00890515	1	trans
ENSMUSG00000070056	Mfhas1	0.278017	3.83704	15.9447	0.000975314	0.0181339	8	trans
ENSMUSG00000020458	Rtn4	-0.277075	6.31391	15.6103	0.000126416	0.00414121	11	trans
ENSMUSG00000070972	Dnajc25	-0.276999	4.3876	28.989	0.000452696	0.0046301	4	cis
ENSMUSG00000046876	Atxn1	0.276214	4.92094	11.2525	0.00103972	0.0189718	13	trans
ENSMUSG00000036099	Vezt	0.276177	4.57447	26.7023	0.000219012	0.00618437	10	trans
ENSMUSG00000038174	Fam126b	0.276153	6.64386	9.38108	0.00266036	0.037266	1	trans
ENSMUSG00000030895	Hpx	0.276143	11.9402	8.65802	0.00385082	0.0470095	7	trans
ENSMUSG00000002346	Slc25a42	0.276116	4.63999	14.7855	0.000201104	0.00578337	8	trans
ENSMUSG00000028864	Hgf	0.2761	5.27569	16.2013	0.000108117	0.00365694	5	trans
ENSMUSG00000031980	Agt	-0.27566	8.72955	15.7453	0.000562416	0.0124801	8	trans
ENSMUSG00000015890	Amdhd1	-0.275593	7.58777	13.5801	0.000333152	0.00836635	10	trans
ENSMUSG00000004105	Angptl2	-0.275192	3.28526	9.50388	0.00390753	0.0474877	2	trans
ENSMUSG00000000056	Narf	-0.275185	5.82015	10.8362	0.00127878	0.0218479	11	trans
ENSMUSG00000024899	Papss2	-0.274756	7.19897	12.9218	0.000458232	0.0106499	19	trans
ENSMUSG00000021999	Cpb2	0.274458	8.28299	27.5739	0.000341469	0.00850673	14	trans
ENSMUSG00000003813	Rad23a	-0.273835	5.01228	24.1624	0.000225304	0.0062602	8	trans
ENSMUSG00000044447	Dock5	0.273419	4.58156	20.7034	0.000264668	0.00707349	14	trans
ENSMUSG00000036833	Pnpla7	-0.273136	6.5983	15.8146	0.000173376	0.00521824	2	trans
ENSMUSG00000097354	2310001H17Rik	0.273054	4.08983	12.3581	0.000784333	0.0157372	6	trans
ENSMUSG00000000340	Dbt	-0.272523	6.98668	21.1282	0.000207817	0.00592182	3	trans
ENSMUSG00000067038	Rps12-ps3	-0.272033	4.37519	10.7363	0.00134406	0.0227051	19	trans
ENSMUSG00000019122	Ccl9	-0.271811	5.71388	9.74415	0.00221283	0.0328398	11	trans
ENSMUSG00000030109	Slc6a12	-0.271545	6.34646	12.746	0.00049915	0.0113518	6	trans
ENSMUSG00000029710	Ephb4	-0.271545	4.74266	19.1155	0.000334139	0.00837427	5	trans
ENSMUSG00000028759	Hp1bp3	-0.271469	6.35985	73.2677	0.000173189	0.00225705	4	cis
ENSMUSG00000097290	1300002E11Rik	0.270993	3.20727	9.07708	0.00364907	0.0453655	16	trans
ENSMUSG00000031360	Ctps2	-0.27094	4.10469	10.3383	0.00164035	0.0262477	X	trans
ENSMUSG00000033863	Klf9	-0.269865	7.04346	10.831	0.00128205	0.0218479	19	trans
ENSMUSG00000025964	Adam23	0.269606	5.48603	11.1857	0.00107473	0.0194121	1	trans
ENSMUSG00000028737	Aldh4a1	-0.269311	6.56289	22.3029	0.000203167	0.0026057	4	cis
ENSMUSG00000026771	Spopl	0.269264	4.68778	18.5652	0.000271797	0.00714168	2	trans
ENSMUSG00000029804	Herc3	0.269134	3.2098	11.2388	0.00403435	0.0482769	6	trans
ENSMUSG00000073987	Ggh	0.268944	3.49865	13.7588	0.00229893	0.0173602	4	cis
ENSMUSG00000022265	Ank	-0.268397	4.03304	13.6708	0.00135581	0.0228057	15	trans
ENSMUSG00000019494	Cops6	-0.268117	5.76135	15.0183	0.000187297	0.00548745	5	trans
ENSMUSG00000069892	9930111J21Rik2	0.267979	3.54342	13.7361	0.00243508	0.035217	11	trans
ENSMUSG00000026098	Pms1	0.267787	3.53098	12.2165	0.00260262	0.0367458	1	trans
ENSMUSG00000024442	0610009O20Rik	-0.267765	4.47437	19.9704	0.000642208	0.0136085	18	trans
ENSMUSG00000029004	Kmt2e	0.267503	5.27406	22.038	0.000168019	0.00512725	5	trans
ENSMUSG00000031592	Pcm1	0.26743	5.48478	25.9326	0.000143161	0.00459331	8	trans
ENSMUSG00000028766	Alpl	0.267422	3.68877	9.26095	0.00282815	0.0196995	4	cis
ENSMUSG00000024423	Impact	0.267175	3.84742	15.7866	0.00142671	0.0236792	18	trans
ENSMUSG00000049439	Cyp20a1	-0.266694	3.58661	14.6042	0.002898	0.0390183	1	trans
ENSMUSG00000035769	Xylb	-0.266522	5.60215	28.6399	0.000223578	0.006253	9	trans
ENSMUSG00000005483	Dnajb1	-0.265874	3.78818	12.191	0.00208852	0.0314817	8	trans
ENSMUSG00000031502	Col4a1	-0.265762	5.81231	10.4624	0.00154136	0.0250818	8	trans
ENSMUSG00000037416	Dmxl1	0.26524	6.79268	36.4716	0.00019052	0.00552996	18	trans
ENSMUSG00000034957	Cebpa	-0.265035	7.26183	8.61269	0.0039417	0.0478098	7	trans
ENSMUSG00000031672	Got2	-0.265024	7.85188	27.4512	0.000586289	0.0129284	8	trans
ENSMUSG00000078695	Cisd3	-0.264834	4.76833	13.1599	0.000408223	0.00972335	11	trans
ENSMUSG00000041577	Prelp	-0.264518	4.37258	9.16142	0.00297539	0.0397175	1	trans
ENSMUSG00000021589	Rhobtb3	0.264502	3.46919	10.4965	0.00299841	0.039982	13	trans
ENSMUSG00000057230	Aak1	0.264494	4.3604	27.7272	0.000600098	0.0130616	6	trans
ENSMUSG00000038527	C1rl	-0.264054	6.52066	23.4326	0.000268813	0.00710817	6	trans
ENSMUSG00000051695	Pcbp1	-0.263293	4.72213	13.8283	0.000468935	0.0108385	6	trans
ENSMUSG00000017221	Psmd3	-0.262817	5.52209	16.9572	0.000285946	0.00738901	11	trans
ENSMUSG00000030541	Idh2	-0.262443	6.26727	12.8657	0.000470905	0.0108438	7	trans
ENSMUSG00000094614	Gm21769	0.2623	5.33316	20.3189	0.000232474	0.0064051	8	trans
ENSMUSG00000021133	Susd6	-0.262296	5.61965	8.56244	0.00404503	0.0483582	12	trans
ENSMUSG00000029106	Add1	-0.262085	4.93969	28.241	0.000431785	0.0101109	5	trans
ENSMUSG00000035969	Rusc2	0.262045	4.19889	8.89237	0.00341428	0.0229895	4	cis
ENSMUSG00000038178	Slc43a2	-0.261633	4.00106	11.4835	0.00179215	0.0280299	11	trans
ENSMUSG00000033917	Gde1	0.26148	5.72786	14.4033	0.000224354	0.006253	7	trans
ENSMUSG00000074071	Fam169b	-0.261426	3.88028	8.90056	0.00339999	0.0435233	7	trans
ENSMUSG00000037656	Slc20a2	-0.261299	5.8632	20.801	0.000271786	0.00714168	8	trans
ENSMUSG00000051043	Gprc5c	-0.261295	5.96169	15.6222	0.000268716	0.00710817	11	trans
ENSMUSG00000034157	Cipc	0.261206	4.87203	15.1438	0.000339761	0.0084981	12	trans
ENSMUSG00000054808	Actn4	-0.261156	6.14877	19.2162	0.000275562	0.00721026	7	trans
ENSMUSG00000028857	Tmem222	-0.26072	3.66053	16.2032	0.00362569	0.0242112	4	cis
ENSMUSG00000078584	AU022252	-0.260518	6.54158	40.0134	0.000335355	0.00366172	4	cis
ENSMUSG00000025364	Pa2g4	-0.260386	5.30539	25.5761	0.000362199	0.00891639	10	trans
ENSMUSG00000031644	Nek1	0.260384	4.22391	18.4682	0.000960114	0.0179389	8	trans
ENSMUSG00000031402	Mpp1	-0.259845	4.8297	11.9198	0.000747845	0.0153014	X	trans
ENSMUSG00000033545	Znrf1	0.259276	4.14831	17.4331	0.00113634	0.0202898	8	trans
ENSMUSG00000034158	Lrrc58	0.258319	7.24387	19.9931	0.00037257	0.0090999	16	trans
ENSMUSG00000047888	Tnrc6b	0.258252	5.85591	27.245	0.000208894	0.00593896	15	trans
ENSMUSG00000031958	Ldhd	0.257766	6.07051	8.70374	0.00376136	0.0462062	8	trans
ENSMUSG00000072501	Phf20l1	0.257432	6.27941	17.7909	0.000244516	0.00667791	15	trans
ENSMUSG00000030655	Smg1	0.257301	6.73334	28.3808	0.000284585	0.00736909	7	trans
ENSMUSG00000018446	C1qbp	-0.257256	5.14098	22.1059	0.000459068	0.0106499	11	trans
ENSMUSG00000025479	Cyp2e1	-0.257134	12.7123	9.48036	0.00397429	0.0478366	7	trans
ENSMUSG00000070985	Acnat1	0.256863	5.4864	17.667	0.000276061	0.00328026	4	cis
ENSMUSG00000026915	Strbp	0.256472	6.53646	31.3293	0.000280804	0.00731674	2	trans
ENSMUSG00000025066	Sfr1	-0.25629	4.73516	22.8225	0.000636882	0.0135186	19	trans
ENSMUSG00000085867	Gm5834	0.255442	4.41638	12.4514	0.00088401	0.0171859	1	trans
ENSMUSG00000041548	Hspb8	-0.25532	6.82226	10.7153	0.00135822	0.0228156	5	trans
ENSMUSG00000028649	Macf1	0.255303	7.91049	44.5971	0.000714082	0.00670905	4	cis
ENSMUSG00000020300	Cpeb4	0.255223	6.38309	11.4804	0.000928759	0.0177881	11	trans
ENSMUSG00000022641	Bbx	0.254923	4.93693	23.739	0.000430618	0.0101025	16	trans
ENSMUSG00000026192	Atic	-0.254809	4.25621	19.2504	0.00155819	0.0252568	1	trans
ENSMUSG00000028672	Hmgcl	-0.254376	7.29801	18.3221	0.000674224	0.0064091	4	cis
ENSMUSG00000039585	Myo9a	0.254001	4.66209	21.6327	0.000601749	0.0130616	9	trans
ENSMUSG00000024048	Myl12a	-0.25383	4.77937	28.1109	0.000672392	0.014152	17	trans
ENSMUSG00000047675	Rps8	-0.253063	6.29509	21.1117	0.000450528	0.0046301	4	cis
ENSMUSG00000030652	Coq7	-0.252954	3.77812	10.5034	0.00360472	0.0451259	7	trans
ENSMUSG00000028344	Invs	0.252857	3.92441	10.1444	0.00225093	0.0171581	4	cis
ENSMUSG00000020483	Dynll2	-0.251984	4.99111	9.6584	0.00231101	0.0338439	11	trans
ENSMUSG00000033102	Cdc14b	0.251891	5.17473	13.6118	0.000454903	0.0105926	13	trans
ENSMUSG00000029068	Ccnl2	0.251619	6.29303	19.4722	0.000344193	0.00367029	4	cis
ENSMUSG00000019849	Prep	-0.251375	4.64643	21.9371	0.00094555	0.0178781	10	trans
ENSMUSG00000054630	Ugt2b5	0.250925	9.22004	10.6171	0.00162468	0.0260639	5	trans
ENSMUSG00000032855	Pkd1	0.25057	4.62237	20.1093	0.00077178	0.0155884	17	trans
ENSMUSG00000030465	Psd3	0.250058	6.57587	21.7956	0.000402412	0.00962165	8	trans
ENSMUSG00000021135	Slc10a1	-0.249985	9.0202	10.4456	0.00200454	0.0306978	12	trans
ENSMUSG00000003380	Rabac1	0.249596	4.81128	20.0879	0.000629196	0.0134239	7	trans
ENSMUSG00000033379	Atp6v0b	0.249129	5.11403	25.481	0.000509987	0.00502524	4	cis
ENSMUSG00000073555	Gm4951	0.248985	6.87244	15.9668	0.000493975	0.0112918	18	trans
ENSMUSG00000044098	Rsbn1	0.248568	4.33413	17.7284	0.00134437	0.0227051	3	trans
ENSMUSG00000022139	Mbnl2	0.248123	5.63253	11.0217	0.00116596	0.0206135	14	trans
ENSMUSG00000024990	Rbp4	-0.248048	10.6775	10.687	0.00371912	0.0458679	19	trans
ENSMUSG00000022546	Gpt	-0.247639	7.97259	8.75647	0.00366082	0.0454182	15	trans
ENSMUSG00000038056	Kmt2c	0.247357	6.1612	26.1863	0.00041516	0.00985098	5	trans
ENSMUSG00000027185	Nat10	0.24666	3.96572	10.1384	0.00260915	0.0367956	2	trans
ENSMUSG00000029104	Htt	0.246346	4.82307	17.8544	0.000729429	0.0150729	5	trans
ENSMUSG00000029513	Prkab1	-0.245592	4.04471	13.1501	0.00310262	0.0407831	5	trans
ENSMUSG00000020456	Ogdh	-0.24552	7.04084	16.7901	0.000859711	0.0167657	11	trans
ENSMUSG00000039879	Heca	0.245254	5.38397	17.4037	0.000526147	0.0119106	10	trans
ENSMUSG00000020923	Ubtf	-0.245144	5.49835	28.5894	0.000712167	0.0148143	11	trans
ENSMUSG00000019820	Utrn	0.244751	6.15439	35.6801	0.000476386	0.0109297	10	trans
ENSMUSG00000035517	Tdrd7	-0.243986	5.03845	22.73	0.00103845	0.0089199	4	cis
ENSMUSG00000060459	Kng2	-0.243957	7.43679	11.8984	0.00120459	0.0209978	16	trans
ENSMUSG00000029823	Luc7l2	0.24356	7.52124	31.488	0.000975059	0.0181339	6	trans
ENSMUSG00000028042	Zbtb7b	-0.243315	5.52684	18.9234	0.000785021	0.0157372	3	trans
ENSMUSG00000094483	Purb	0.242449	5.77648	19.7954	0.000496224	0.0113224	11	trans
ENSMUSG00000038374	Rbm8a	-0.242171	4.21537	16.3754	0.002759	0.037873	3	trans
ENSMUSG00000074733	Zfp950	0.241946	4.29198	11.7292	0.00203653	0.0310353	19	trans
ENSMUSG00000028745	Capzb	-0.241748	5.23874	25.1109	0.00096599	0.00848391	4	cis
ENSMUSG00000038615	Nfe2l1	-0.241673	6.19791	19.7153	0.000789928	0.0157745	11	trans
ENSMUSG00000002129	Sf3a1	-0.241411	4.05889	14.0226	0.00368027	0.0455689	11	trans
ENSMUSG00000042744	Gm15800	0.241152	4.73208	17.4868	0.00101687	0.0186641	5	trans
ENSMUSG00000040725	Hnrnpul1	-0.241033	5.6211	33.3885	0.000797408	0.0158478	7	trans
ENSMUSG00000015882	Lcorl	0.240786	5.2723	13.9942	0.000739276	0.0151758	5	trans
ENSMUSG00000022141	Nipbl	0.240439	6.22383	26.7263	0.000607873	0.0131034	15	trans
ENSMUSG00000060036	Rpl3	-0.2403	6.58935	13.1688	0.000928391	0.0177881	15	trans
ENSMUSG00000043535	Setx	0.240105	6.25195	45.116	0.000634214	0.0135079	2	trans
ENSMUSG00000033004	Mycbp2	0.240013	6.05069	41.2779	0.000604116	0.0130902	14	trans
ENSMUSG00000027087	Itgav	0.239901	5.35468	21.2014	0.000708874	0.0147951	2	trans
ENSMUSG00000047412	Zbtb44	0.239544	6.75221	24.7371	0.000744579	0.0152596	9	trans
ENSMUSG00000032220	Myo1e	-0.238605	5.33237	13.7251	0.00104311	0.0190059	9	trans
ENSMUSG00000029722	Agfg2	-0.238521	4.58484	9.71476	0.00224598	0.033142	5	trans
ENSMUSG00000032607	Amt	-0.238281	5.50253	10.8088	0.00129634	0.0220131	9	trans
ENSMUSG00000018102	Hist1h2bc	0.23792	5.89947	15.9864	0.000661978	0.0139612	13	trans
ENSMUSG00000066036	Ubr4	0.237674	6.96654	19.2178	0.000904826	0.00803406	4	cis
ENSMUSG00000026987	Baz2b	0.236935	5.04331	24.6849	0.00100866	0.0185407	2	trans
ENSMUSG00000030451	Herc2	0.236904	6.19643	24.3479	0.000727268	0.0150531	7	trans
ENSMUSG00000021048	Mthfd1	-0.236804	7.65878	13.922	0.00188027	0.0292979	12	trans
ENSMUSG00000043067	Dpy19l1	0.236504	6.47111	10.0859	0.00186225	0.0290534	9	trans
ENSMUSG00000029817	Tra2a	0.236492	4.3427	10.8733	0.00220289	0.0327313	6	trans
ENSMUSG00000028792	Ak2	-0.236328	7.22738	11.5625	0.00152335	0.012433	4	cis
ENSMUSG00000024383	Map3k2	0.236055	5.98203	29.3142	0.000732104	0.0151031	18	trans
ENSMUSG00000062619	2310039H08Rik	-0.234228	4.67876	13.3811	0.00195283	0.0300904	17	trans
ENSMUSG00000022383	Ppara	-0.234141	7.0276	9.03187	0.00317897	0.041448	15	trans
ENSMUSG00000056211	R3hdm1	0.233877	5.40445	17.7751	0.000982661	0.0181967	1	trans
ENSMUSG00000038633	Degs1	-0.233697	6.39024	25.4695	0.00118428	0.0207598	1	trans
ENSMUSG00000019312	Grb7	-0.233625	5.34394	9.42946	0.00259571	0.0366898	11	trans
ENSMUSG00000034707	Gns	-0.233427	7.17668	23.8582	0.001661	0.0264089	10	trans
ENSMUSG00000025745	Hadha	-0.233134	8.67067	9.6351	0.00349896	0.0441886	5	trans
ENSMUSG00000048217	Nags	-0.232775	5.57353	12.2689	0.00125273	0.0215549	11	trans
ENSMUSG00000028426	Rad23b	-0.232748	7.46094	34.8953	0.00202034	0.015547	4	cis
ENSMUSG00000018583	G3bp1	-0.232594	5.51965	15.6818	0.00132325	0.0224395	11	trans
ENSMUSG00000028675	Pnrc2	-0.231708	5.61103	16.6662	0.00130669	0.0108846	4	cis
ENSMUSG00000028468	Rgp1	-0.231289	4.61886	19.4861	0.00260144	0.0186835	4	cis
ENSMUSG00000035696	Rnf38	0.231288	3.69361	12.0395	0.00688916	0.0428188	4	cis
ENSMUSG00000037646	Vps13b	0.231249	6.97523	31.0038	0.00125027	0.0215534	15	trans
ENSMUSG00000045954	Sdpr	-0.231043	4.82354	9.50329	0.00250016	0.0359913	1	trans
ENSMUSG00000028975	Pex14	-0.230647	5.27544	19.2295	0.00161882	0.0130229	4	cis
ENSMUSG00000042599	Kdm7a	0.230064	5.67234	18.9696	0.00102651	0.0188133	6	trans
ENSMUSG00000015597	Zfp318	0.229908	4.82941	23.8683	0.00156022	0.025257	17	trans
ENSMUSG00000035954	Dock4	0.229837	5.05737	10.2759	0.00169249	0.0267393	12	trans
ENSMUSG00000020706	Ftsj3	-0.229368	5.54798	11.2481	0.00147003	0.0241414	11	trans
ENSMUSG00000040651	Fam208a	0.229172	6.33469	14.2062	0.00114123	0.0203482	14	trans
ENSMUSG00000029238	Clock	0.228933	6.89704	16.1112	0.00133301	0.0225743	5	trans
ENSMUSG00000034297	Med13	0.228698	6.40123	31.2745	0.00117147	0.0206782	11	trans
ENSMUSG00000066406	Akap13	0.228427	6.51779	30.228	0.00124175	0.0214361	7	trans
ENSMUSG00000040356	Skiv2l	-0.228199	5.15057	19.4861	0.00190546	0.029543	17	trans
ENSMUSG00000024943	Smc5	0.228033	5.00234	12.1499	0.00154886	0.025171	19	trans
ENSMUSG00000028538	St3gal3	-0.2276	5.22482	11.445	0.00194227	0.0152364	4	cis
ENSMUSG00000042608	Stk40	-0.227424	4.01862	13.1307	0.00694385	0.0428292	4	cis
ENSMUSG00000046329	Slc25a23	-0.227143	5.99515	9.4724	0.00253968	0.036309	17	trans
ENSMUSG00000024384	Iws1	0.226842	5.52568	18.5626	0.00128393	0.0218479	18	trans
ENSMUSG00000033671	Cep350	0.226765	6.16005	28.8395	0.00123106	0.0213401	1	trans
ENSMUSG00000029787	Avl9	0.226512	5.35381	17.9969	0.00143156	0.0237282	6	trans
ENSMUSG00000056076	Eif3b	-0.226455	5.53812	16.6684	0.00168208	0.0266421	5	trans
ENSMUSG00000054309	Cpsf3	-0.226389	4.84402	21.0218	0.00232582	0.0339913	12	trans
ENSMUSG00000104475	D630036G22Rik	0.226168	4.97667	14.0717	0.00173456	0.0273001	1	trans
ENSMUSG00000042118	Bhmt2	-0.225672	7.73948	11.4569	0.00315685	0.0412572	13	trans
ENSMUSG00000021868	Ppif	-0.225644	4.54938	9.79003	0.00345376	0.043823	14	trans
ENSMUSG00000024039	Cbs	-0.225624	8.05271	9.05262	0.00364797	0.0453655	17	trans
ENSMUSG00000038235	F11r	-0.225453	5.71524	20.7109	0.00163028	0.02612	1	trans
ENSMUSG00000036391	Sec24a	0.225268	6.56811	11.7535	0.00144797	0.0239049	11	trans
ENSMUSG00000020098	Pcbd1	-0.224967	6.83217	31.1947	0.00201668	0.0308081	10	trans
ENSMUSG00000006356	Crip2	-0.224864	5.07025	9.40555	0.00262745	0.0369293	12	trans
ENSMUSG00000041360	D19Bwg1357e	-0.22482	4.90895	18.9649	0.00249518	0.0359913	19	trans
ENSMUSG00000063108	Zfp26	0.224783	4.69475	19.5832	0.00241333	0.0349834	9	trans
ENSMUSG00000022974	Paxbp1	0.224744	4.47831	15.6902	0.00308259	0.040627	16	trans
ENSMUSG00000005397	Nid1	-0.22452	4.58512	10.2979	0.00318142	0.041448	13	trans
ENSMUSG00000031930	Wwp2	-0.224184	4.47488	14.4811	0.00399318	0.047876	8	trans
ENSMUSG00000028979	Masp2	-0.223898	7.51389	28.1748	0.0030513	0.0208937	4	cis
ENSMUSG00000006498	Ptbp1	-0.223865	5.50964	21.8444	0.00190514	0.029543	10	trans
ENSMUSG00000021690	Jmy	0.22384	4.98079	20.2239	0.0019128	0.0295832	13	trans
ENSMUSG00000027712	Anxa5	-0.223715	5.64265	8.4753	0.00423088	0.049958	3	trans
ENSMUSG00000017291	Taok1	0.223694	7.12366	40.2342	0.00197646	0.0303422	11	trans
ENSMUSG00000055670	Zzef1	0.223675	5.72727	27.677	0.00138996	0.0232237	11	trans
ENSMUSG00000027429	Sec23b	-0.223527	4.84589	10.3094	0.00276626	0.037873	2	trans
ENSMUSG00000054843	Atrnl1	0.223501	5.7941	21.2368	0.00137535	0.0230105	19	trans
ENSMUSG00000030530	Furin	-0.222489	6.86275	13.6967	0.00228699	0.0335469	7	trans
ENSMUSG00000052906	Ubxn8	-0.222	4.6399	17.3361	0.00350153	0.0441886	8	trans
ENSMUSG00000030435	U2af2	-0.221948	4.59589	16.4324	0.00370176	0.045699	7	trans
ENSMUSG00000028518	Prkaa2	0.221629	6.308	21.6093	0.00162787	0.0130229	4	cis
ENSMUSG00000025792	Slc25a10	-0.221471	6.86579	10.1506	0.00243129	0.035203	11	trans
ENSMUSG00000040681	Hmgn1	-0.221182	5.17335	13.7576	0.0025428	0.036312	16	trans
ENSMUSG00000022443	Myh9	-0.220879	6.73404	18.6612	0.00236295	0.034373	15	trans
ENSMUSG00000034480	Diap2	0.220812	5.04447	17.8778	0.00221836	0.0328438	X	trans
ENSMUSG00000028402	Mpdz	0.220486	4.86055	11.1605	0.00245561	0.0180376	4	cis
ENSMUSG00000053931	Cnn3	-0.219871	6.28915	14.7067	0.00219294	0.0326613	3	trans
ENSMUSG00000053329	D10Jhu81e	-0.219855	5.76722	16.855	0.00211951	0.0318334	10	trans
ENSMUSG00000074994	Qser1	0.218557	4.50166	10.7762	0.00380364	0.0465793	2	trans
ENSMUSG00000068284	Gm608	0.217639	6.05666	16.8571	0.0019019	0.029543	16	trans
ENSMUSG00000022788	Fgd4	0.217559	5.7826	17.5073	0.001892	0.0294439	16	trans
ENSMUSG00000070565	Rasal2	0.217451	4.7941	12.8818	0.00282892	0.0384198	1	trans
ENSMUSG00000039063	Echdc3	-0.21745	5.23093	8.4823	0.00421563	0.0499196	2	trans
ENSMUSG00000053477	Tcf4	0.217213	4.69164	18.3866	0.00325207	0.0421924	18	trans
ENSMUSG00000001847	Rac1	-0.216702	6.59254	39.9546	0.00273085	0.0377674	5	trans
ENSMUSG00000024236	Svil	0.216695	4.59342	10.7324	0.0040051	0.0479728	18	trans
ENSMUSG00000038900	Rpl12	-0.216247	6.30638	11.6422	0.00265152	0.0371838	2	trans
ENSMUSG00000051510	Mafg	-0.21554	5.62258	9.43297	0.00275206	0.0378704	11	trans
ENSMUSG00000028601	Echdc2	-0.215433	6.53969	19.0145	0.00290576	0.0200672	4	cis
ENSMUSG00000006262	Mob1b	0.21505	5.93095	14.8021	0.00204889	0.0311477	5	trans
ENSMUSG00000030096	Slc6a6	-0.214879	6.39304	11.1844	0.00286806	0.0387933	6	trans
ENSMUSG00000053332	Gas5	-0.214797	5.99417	13.3115	0.00271281	0.0376299	1	trans
ENSMUSG00000025793	Hgs	-0.214789	4.76324	11.1955	0.00409029	0.0486662	11	trans
ENSMUSG00000024290	Rock1	0.214618	6.12112	24.9596	0.00218046	0.0325141	18	trans
ENSMUSG00000026238	Ptma	-0.213969	6.58609	11.7758	0.00312791	0.0410269	1	trans
ENSMUSG00000073910	Mob3b	-0.21371	4.89032	11.322	0.00417052	0.0276212	4	cis
ENSMUSG00000053646	Plxnb1	-0.21364	5.38893	10.7233	0.0033587	0.0431275	9	trans
ENSMUSG00000002881	Nab1	-0.213234	6.12036	21.5549	0.00291109	0.0391523	1	trans
ENSMUSG00000021136	Smoc1	-0.21284	5.45486	11.973	0.00318473	0.041448	12	trans
ENSMUSG00000032757	Bet1	0.212651	5.4534	11.4509	0.00270772	0.0376299	6	trans
ENSMUSG00000016664	Pacsin2	-0.212599	5.07343	13.1031	0.00395878	0.0478366	15	trans
ENSMUSG00000020715	Ern1	0.212075	4.95452	9.1822	0.0034397	0.043807	11	trans
ENSMUSG00000033943	Mga	0.21152	5.962	16.6632	0.00252161	0.036092	2	trans
ENSMUSG00000024474	Ik	-0.211165	5.72836	17.8541	0.00314657	0.0411741	18	trans
ENSMUSG00000025326	Ube3a	0.210788	7.29039	22.297	0.00389018	0.0473229	7	trans
ENSMUSG00000039367	Sec24c	-0.209836	5.71521	11.139	0.00345309	0.043823	14	trans
ENSMUSG00000042460	C1galt1	0.209793	6.32721	16.585	0.00292328	0.0392738	6	trans
ENSMUSG00000059005	Hnrnpa3	-0.209715	6.31145	12.7931	0.00359012	0.0450335	2	trans
ENSMUSG00000028381	Ugcg	-0.20881	4.63238	7.77553	0.00619177	0.0392317	4	cis
ENSMUSG00000026490	Cdc42bpa	0.207987	5.85573	15.118	0.00288475	0.0389333	1	trans
ENSMUSG00000034243	Golgb1	0.207707	6.70255	22.384	0.00351255	0.044283	16	trans
ENSMUSG00000036202	Rif1	0.207628	5.65495	15.5377	0.00309543	0.0407533	2	trans
ENSMUSG00000024527	Afg3l2	-0.205238	5.83583	22.4363	0.00397434	0.0478366	18	trans
ENSMUSG00000063760	Rnf217	0.205049	5.85971	10.0565	0.0032988	0.0426214	10	trans
ENSMUSG00000028479	Gne	-0.204759	6.75019	7.59479	0.00668635	0.0418804	4	cis
ENSMUSG00000028229	Rmdn1	0.204438	4.46746	13.1197	0.00736931	0.0447699	4	cis
ENSMUSG00000044018	Mrpl50	-0.203635	5.07728	14.9481	0.00564319	0.0361881	4	cis
ENSMUSG00000028517	Ppap2b	-0.203216	6.55891	8.0575	0.0052525	0.0339521	4	cis
ENSMUSG00000037876	Jmjd1c	0.202948	6.4838	19.2186	0.00411788	0.0488548	10	trans
ENSMUSG00000036073	Galt	-0.200362	4.87495	15.53	0.00709198	0.0434115	4	cis
ENSMUSG00000050812	AI314180	0.194002	7.21291	28.3449	0.00770275	0.0464465	4	cis
ENSMUSG00000028837	Psmb2	-0.190142	5.55134	16.0438	0.00832636	0.0484007	4	cis
ENSMUSG00000028412	Slc44a1	0.186988	5.5071	10.1991	0.00823204	0.0481992	4	cis

## Sheet: (B6 x B6.A5)F1
S4 Table. List of meQTLs in strain (B6 x B6.A5)F1.
Ensembl_gene_id	Gene_name	log(fold change)	log(counts per million)	F	P-value	FDR	Chromosome	Type
		(relative to B6)	(average value for all samples in study)
ENSMUSG00000092021	Gbp11	2.89617	2.79814	389.847	3.96102e-41	1.92902e-38	5	cis
ENSMUSG00000006638	Abhd1	2.88851	2.73281	668.521	2.29194e-53	2.23235e-50	5	cis
ENSMUSG00000054417	Cyp3a44	1.85937	1.44192	17.8624	4.41384e-05	0.00165349	5	cis
ENSMUSG00000031963	Bmper	-1.69464	0.403992	21.7829	7.43328e-06	0.0455963	9	trans
ENSMUSG00000041468	Gpr12	1.61071	-0.306901	33.2999	5.39951e-08	3.28695e-06	5	cis
ENSMUSG00000029206	Nsun7	1.53021	-0.305088	46.1977	3.38769e-10	2.74967e-08	5	cis
ENSMUSG00000029752	Asns	-1.46099	3.61799	19.2861	2.29514e-05	0.0455963	6	trans
ENSMUSG00000022351	Sqle	1.21522	1.9699	18.0852	3.98223e-05	0.0490412	15	trans
ENSMUSG00000029416	Slc15a4	1.17415	5.04181	162.43	1.02471e-24	2.49517e-22	5	cis
ENSMUSG00000034173	Zbed5	-1.06524	3.07796	66.6095	2.36091e-13	2.55503e-11	5	cis
ENSMUSG00000046808	Atp10d	1.04528	3.40668	80.8157	2.34783e-15	3.81132e-13	5	cis
ENSMUSG00000105907	RP23-134K6.2	1.01877	-0.197366	18.4186	3.41533e-05	0.00133061	5	cis
ENSMUSG00000070419	Cyp3a57	0.99222	-0.239196	16.157	9.77159e-05	0.00317251	5	cis
ENSMUSG00000031604	Msmo1	0.979685	5.07509	25.4311	1.49111e-06	0.018363	8	trans
ENSMUSG00000028240	Cyp7a1	0.977849	8.83329	19.072	2.53104e-05	0.0455963	4	trans
ENSMUSG00000079363	Gbp4	0.972442	2.37688	53.7753	2.06656e-11	1.82984e-09	5	cis
ENSMUSG00000002489	Tiam1	0.949501	0.559806	19.7132	1.88937e-05	0.0455963	16	trans
ENSMUSG00000032959	Pebp1	0.925618	6.03971	331.702	9.55365e-38	3.10175e-35	5	cis
ENSMUSG00000105096	Gbp10	0.90216	0.394649	13.5201	0.000342946	0.00879025	5	cis
ENSMUSG00000051498	Tlr6	0.896179	0.0489243	28.1633	1.12146e-05	0.000455127	5	cis
ENSMUSG00000029727	Cyp3a13	-0.857747	8.32575	65.6936	3.21555e-13	3.13195e-11	5	cis
ENSMUSG00000029475	Kdm2b	0.835124	2.81661	67.4462	1.78266e-13	2.48045e-11	5	cis
ENSMUSG00000072694	1500011B03Rik	0.782607	-0.0349023	15.9676	0.000140194	0.00413783	5	cis
ENSMUSG00000008348	Ubc	-0.773391	6.29907	33.8815	4.25598e-08	2.76355e-06	5	cis
ENSMUSG00000029456	Acad10	0.772783	4.36932	87.7349	2.78596e-16	5.42705e-14	5	cis
ENSMUSG00000077222	Gm22270	0.771989	-0.0726342	10.0621	0.00188466	0.034635	5	cis
ENSMUSG00000029446	Psph	0.740105	1.7145	44.7476	8.33282e-08	4.50898e-06	5	cis
ENSMUSG00000015653	Steap2	-0.688217	3.93892	25.9894	1.17082e-06	5.70191e-05	5	cis
ENSMUSG00000029469	Ift81	0.661198	1.76331	31.6071	1.9804e-06	8.38658e-05	5	cis
ENSMUSG00000029386	Tctn2	0.660795	0.442492	13.8855	0.000548809	0.0133635	5	cis
ENSMUSG00000029299	Abcg3	-0.656291	2.26564	28.2126	1.51559e-06	7.02943e-05	5	cis
ENSMUSG00000029314	Agpat9	0.629383	4.01993	27.3957	6.3961e-07	3.27884e-05	5	cis
ENSMUSG00000062515	Fabp4	-0.621486	3.25898	18.4722	3.33225e-05	0.0455963	3	trans
ENSMUSG00000036898	Zfp157	0.605922	3.10109	47.422	1.13775e-09	8.52438e-08	5	cis
ENSMUSG00000041733	Coq5	0.583809	4.40973	98.2011	2.1639e-13	2.55503e-11	5	cis
ENSMUSG00000066894	Vsig10	0.563	1.5143	14.7023	0.000194502	0.00526235	5	cis
ENSMUSG00000106951	RP23-134H19.3	0.545695	2.2784	16.4303	8.59553e-05	0.00288691	5	cis
ENSMUSG00000041939	Mvk	0.533598	2.28983	15.5481	0.000130188	0.00396258	5	cis
ENSMUSG00000027962	Vcam1	-0.51773	5.05753	19.6505	1.94402e-05	0.0455963	3	trans
ENSMUSG00000038072	Galnt11	0.473135	3.9804	58.4762	3.55038e-08	2.47005e-06	5	cis
ENSMUSG00000049971	Glt1d1	-0.469714	5.74241	32.4193	7.75616e-08	4.44382e-06	5	cis
ENSMUSG00000005672	Kit	0.469271	2.73257	11.3129	0.00100903	0.02184	5	cis
ENSMUSG00000043336	Filip1l	-0.468511	2.96064	20.8426	2.82372e-05	0.0455963	16	trans
ENSMUSG00000021210	Akr1c6	0.463199	9.15419	18.5535	3.20994e-05	0.0455963	13	trans
ENSMUSG00000002944	Cd36	-0.457528	6.30055	9.95815	0.00198607	0.0358228	5	cis
ENSMUSG00000056966	Gjc3	0.448765	2.29269	10.0793	0.00186839	0.034635	5	cis
ENSMUSG00000029309	Sparcl1	0.444226	2.70751	12.1091	0.000681451	0.0154357	5	cis
ENSMUSG00000097392	D930016D06Rik	-0.443718	3.5914	17.3168	5.68378e-05	0.00197714	5	cis
ENSMUSG00000042249	Adrbk2	0.428828	3.63381	11.7498	0.000813108	0.0179993	5	cis
ENSMUSG00000009013	Dynll1	0.415457	2.96616	15.8437	0.000113234	0.00355775	5	cis
ENSMUSG00000029174	Tbc1d1	-0.41499	3.3471	29.9922	5.22769e-05	0.00188584	5	cis
ENSMUSG00000029246	Ppat	-0.407005	4.8082	24.8418	1.92686e-06	8.38658e-05	5	cis
ENSMUSG00000029575	Mmab	0.381682	2.5311	12.1915	0.00108695	0.0230149	5	cis
ENSMUSG00000059325	Hopx	-0.368337	5.3044	13.929	0.000281638	0.00741392	5	cis
ENSMUSG00000070576	Mn1	-0.351361	3.29088	10.4851	0.00152397	0.030181	5	cis
ENSMUSG00000029625	Cpsf4	0.348615	3.59104	22.1411	0.000151253	0.00433294	5	cis
ENSMUSG00000029650	Slc46a3	0.337828	4.73407	10.3772	0.00160861	0.0307213	5	cis
ENSMUSG00000032754	Slc8b1	-0.33018	5.66169	12.2624	0.000632117	0.0146591	5	cis
ENSMUSG00000047881	Rell1	-0.305053	3.63363	12.5703	0.00138855	0.028176	5	cis
ENSMUSG00000067365	Tmem128	-0.298296	3.78246	22.5805	0.00154933	0.030181	5	cis
ENSMUSG00000042726	Trafd1	-0.294984	5.16881	35.5587	0.000177118	0.00492895	5	cis
ENSMUSG00000023452	Pisd	0.276725	4.50654	19.4623	0.000582838	0.013846	5	cis
ENSMUSG00000029710	Ephb4	0.268515	4.74266	17.9883	0.000501567	0.0125263	5	cis
ENSMUSG00000062960	Kdr	0.24061	6.29786	21.384	0.00119803	0.0248273	5	cis

## Sheet: (B6 x B6.A8)F1
S4 Table. List of meQTLs in strain (B6 x B6.A8)F1.
Ensembl_gene_id	Gene_name	log(fold change)	log(counts per million)	F	P-value	FDR	Chromosome	Type
		(relative to B6)	(average value for all samples in study)
ENSMUSG00000074254	Cyp2a4	-3.80592	2.68362	16.9704	6.67802e-05	0.00132009	7	trans
ENSMUSG00000000031	H19	-3.6372	0.849832	34.9334	2.77385e-08	3.3265e-06	7	trans
ENSMUSG00000096688	Mup17	3.54125	5.95666	29.7475	2.35973e-07	1.70769e-05	4	trans
ENSMUSG00000040660	Cyp2b9	-3.36613	2.85365	12.1722	0.000660693	0.00730032	7	trans
ENSMUSG00000026691	Fmo3	-3.25183	4.49823	25.1746	1.66692e-06	8.29639e-05	1	trans
ENSMUSG00000053303	Slc22a26	-2.69321	2.44937	21.6577	7.86119e-06	0.000262568	19	trans
ENSMUSG00000073834	Mup11	2.66307	8.74566	35.943	1.84443e-08	2.39434e-06	4	trans
ENSMUSG00000042379	Esm1	-2.37234	0.868101	20.5928	1.26844e-05	0.000376704	13	trans
ENSMUSG00000031963	Bmper	-2.27522	0.403992	38.3265	7.11501e-09	1.29844e-06	9	trans
ENSMUSG00000015090	Ptgds	-2.20511	0.0182679	18.2117	3.75667e-05	0.000860072	2	trans
ENSMUSG00000026822	Lcn2	-2.05915	4.10852	15.2601	0.000149203	0.00243678	2	trans
ENSMUSG00000078675	Mup16	2.00494	5.22433	21.4764	8.52554e-06	0.000277399	4	trans
ENSMUSG00000078686	Mup9	1.99598	4.00305	29.3745	2.7609e-07	1.96356e-05	4	trans
ENSMUSG00000042589	Cux2	-1.98581	0.804736	14.2267	0.000244137	0.00351736	5	trans
ENSMUSG00000073842	Mup7	1.96643	9.33351	18.2846	3.63255e-05	0.000839064	4	trans
ENSMUSG00000028238	Atp6v0d2	-1.91095	2.32348	34.1395	3.8306e-08	4.12265e-06	4	trans
ENSMUSG00000057465	Saa2	-1.89876	5.57572	7.2748	0.00791041	0.043289	7	trans
ENSMUSG00000078674	Mup18	1.87754	2.09842	18.1913	3.79222e-05	0.000865067	4	trans
ENSMUSG00000094793	Mup12	1.87021	5.08941	29.1713	3.008e-07	2.11602e-05	4	trans
ENSMUSG00000082363	Mup-ps18	1.86961	1.136	42.881	1.19994e-09	3.3577e-07	4	trans
ENSMUSG00000074115	Saa1	-1.84901	6.58834	7.46847	0.0071443	0.0400361	7	trans
ENSMUSG00000031258	Xkrx	1.79969	0.539623	35.6606	2.0669e-08	2.58366e-06	X	trans
ENSMUSG00000092008	Cyp2c69	-1.7662	5.06506	10.4161	0.00157757	0.0135503	19	trans
ENSMUSG00000042638	Gucy2c	-1.67967	0.117807	16.0363	0.000103419	0.00181904	6	trans
ENSMUSG00000092075	Serpina4-ps1	1.65593	2.862	14.7197	0.000192896	0.00295853	12	trans
ENSMUSG00000088252	Snord13	1.61932	3.4293	29.2988	2.85048e-07	7.94714e-06	8	cis
ENSMUSG00000023800	Tiam2	1.61616	1.11699	28.3749	4.21413e-07	2.72125e-05	17	trans
ENSMUSG00000081207	Gm13775	1.60811	3.27705	32.684	6.95472e-08	6.39225e-06	4	trans
ENSMUSG00000038754	Elovl3	1.58051	6.50211	20.875	1.11694e-05	0.000341371	19	trans
ENSMUSG00000026475	Rgs16	-1.57055	3.86945	9.91511	0.00202967	0.0163221	1	trans
ENSMUSG00000067656	Slc22a27	-1.52764	-0.00458023	7.56612	0.00678755	0.0385643	19	trans
ENSMUSG00000024029	Tff3	-1.50451	4.19882	14.2823	0.000237727	0.00344886	17	trans
ENSMUSG00000003555	Cyp17a1	-1.49016	5.97085	23.1078	4.1253e-06	0.000161825	19	trans
ENSMUSG00000021228	Acot3	-1.46644	2.67924	10.6701	0.00138928	0.012242	12	trans
ENSMUSG00000078689	Mup6	1.44491	2.28179	34.0893	3.90977e-08	4.17219e-06	4	trans
ENSMUSG00000078683	Mup1	1.44175	7.33738	24.9013	1.87757e-06	9.05837e-05	4	trans
ENSMUSG00000057722	Lepr	-1.42712	5.27287	17.562	5.07236e-05	0.00107166	4	trans
ENSMUSG00000052131	Akr1b7	-1.40645	-0.189217	12.4109	0.00058782	0.00666831	6	trans
ENSMUSG00000064844	Gm26202	1.3971	0.332108	9.91954	0.00202514	0.0163047	18	trans
ENSMUSG00000092680	Snord55	1.39253	0.667219	10.2646	0.00170216	0.0143082	4	trans
ENSMUSG00000078687	Mup8	1.38152	2.00892	25.1185	1.70808e-06	8.43457e-05	4	trans
ENSMUSG00000073830	Mup14	1.37097	7.45215	28.3836	4.19862e-07	2.72125e-05	4	trans
ENSMUSG00000038418	Egr1	-1.31939	1.88402	11.1337	0.0011028	0.0103941	18	trans
ENSMUSG00000026390	Marco	-1.3187	4.27493	30.4759	1.73867e-07	1.36524e-05	1	trans
ENSMUSG00000078496	Gm13152	1.31344	1.55813	58.532	3.79656e-12	4.34602e-09	4	trans
ENSMUSG00000020429	Igfbp1	-1.30654	7.63039	13.1705	0.000406122	0.00516033	11	trans
ENSMUSG00000009092	Derl3	1.29501	1.04125	11.9908	0.000722178	0.00773929	10	trans
ENSMUSG00000058523	Mup5	1.2887	2.029	13.4344	0.000357431	0.00468831	4	trans
ENSMUSG00000056054	S100a8	-1.28512	0.269078	9.95582	0.0019884	0.0160763	3	trans
ENSMUSG00000032360	Hcrtr2	1.26912	-0.42796	12.81	0.000483841	0.00581159	9	trans
ENSMUSG00000071176	Arhgef10	1.24487	2.19781	132.062	1.38959e-21	9.68545e-19	8	cis
ENSMUSG00000107966	RP23-82I13.6	1.23824	-0.181633	10.7389	0.00134238	0.0119542	6	trans
ENSMUSG00000020431	Adcy1	-1.21968	0.956826	16.423	8.62506e-05	0.00159481	11	trans
ENSMUSG00000097392	D930016D06Rik	1.21225	3.5914	153.42	8.02316e-24	5.05138e-20	5	trans
ENSMUSG00000077734	Snord83b	1.1895	0.880875	11.2623	0.00103463	0.0099148	15	trans
ENSMUSG00000049685	Cyp2g1	-1.18749	-0.440602	8.37936	0.00444572	0.0284599	7	trans
ENSMUSG00000053461	Hhipl2	-1.18437	-0.256904	13.2968	0.000382032	0.00491373	1	trans
ENSMUSG00000046152	Fut10	1.16547	0.410735	44.5252	1.53969e-09	7.15441e-08	8	cis
ENSMUSG00000002808	Epdr1	-1.16478	-0.162652	14.174	0.000250391	0.0035936	13	trans
ENSMUSG00000089873	Mup13	1.16447	0.666075	12.6701	0.000517953	0.0060645	4	trans
ENSMUSG00000065041	Gm24044	1.16255	0.646928	14.53	0.000211172	0.00317502	9	trans
ENSMUSG00000045672	Col27a1	1.15393	2.5165	34.3054	3.5803e-08	3.98966e-06	4	trans
ENSMUSG00000044349	Snhg11	1.15074	0.907426	25.3152	1.5681e-06	7.86675e-05	2	trans
ENSMUSG00000029752	Asns	-1.14905	3.61799	13.1206	0.000416068	0.00525489	6	trans
ENSMUSG00000083478	Gm15375	-1.11839	-0.224559	8.52523	0.00412335	0.0271129	1	trans
ENSMUSG00000035561	Aldh1b1	-1.11672	5.62589	38.9517	5.55551e-09	1.1104e-06	4	trans
ENSMUSG00000065738	Gm24494	1.10502	0.788479	9.32904	0.00273175	0.0201986	3	trans
ENSMUSG00000055782	Abcd2	-1.09746	5.43722	21.2746	9.33298e-06	0.000295279	15	trans
ENSMUSG00000025004	Cyp2c40	-1.08988	5.84068	8.68625	0.00379532	0.0256663	19	trans
ENSMUSG00000065126	Snord104	1.08421	3.72746	8.28586	0.00466597	0.0295246	11	trans
ENSMUSG00000043068	Fam89a	1.08319	2.22913	47.4451	2.11932e-10	1.34288e-08	8	cis
ENSMUSG00000022340	Sybu	-1.07925	0.0759363	9.45959	0.00255627	0.0192631	15	trans
ENSMUSG00000038260	Trpm4	-1.07737	1.61013	24.7745	1.98428e-06	9.32317e-05	7	trans
ENSMUSG00000067219	Nipal1	-1.07568	4.8955	16.3668	8.85521e-05	0.00163019	5	trans
ENSMUSG00000056978	Hamp2	-1.07267	4.78799	13.8537	0.000292022	0.00403449	7	trans
ENSMUSG00000078672	Mup20	1.06858	10.661	10.3888	0.00159929	0.0137088	4	trans
ENSMUSG00000095676	Gm25099	1.06794	2.57297	10.3042	0.00166867	0.0141209	4	trans
ENSMUSG00000085651	Gm11695	-1.05764	0.193159	12.1525	0.000667083	0.00733616	11	trans
ENSMUSG00000084744	Gm25291	1.03804	1.71498	17.4333	5.38443e-05	0.00112253	11	trans
ENSMUSG00000024992	Pde6c	-1.03693	0.667473	10.7812	0.00131433	0.0117627	19	trans
ENSMUSG00000031765	Mt1	-1.03324	8.02622	18.1639	3.8404e-05	0.00046151	8	cis
ENSMUSG00000095532	Mup-ps13	1.0327	1.38852	25.3691	1.53181e-06	7.74641e-05	4	trans
ENSMUSG00000030786	Itgam	-1.0251	0.57523	18.8122	2.85073e-05	0.000688989	7	trans
ENSMUSG00000064493	Snora28	1.01461	1.69526	15.2056	0.000153109	0.0024749	12	trans
ENSMUSG00000060639	Hist1h4i	1.01148	0.0795337	17.3614	5.56728e-05	0.00115112	13	trans
ENSMUSG00000001506	Col1a1	-1.00608	2.66103	19.9457	1.7e-05	0.000470469	11	trans
ENSMUSG00000080538	Gm25541	0.998269	1.94027	9.42131	0.00260649	0.0195595	2	trans
ENSMUSG00000019853	Hebp2	-0.995951	-0.212483	11.2022	0.00106596	0.0101455	10	trans
ENSMUSG00000000739	Sult5a1	0.990479	3.14943	27.0642	7.37164e-07	1.83501e-05	8	cis
ENSMUSG00000079065	BC005561	0.984578	4.69399	177.14	4.06733e-26	5.12158e-22	5	trans
ENSMUSG00000086253	Gm13773	0.981252	2.9748	20.1417	1.5554e-05	0.000438157	4	trans
ENSMUSG00000056071	S100a9	-0.974678	0.71599	7.37904	0.00748804	0.0414277	3	trans
ENSMUSG00000098050	Gm5345	-0.973617	1.59071	49.6383	5.50141e-09	2.25558e-07	8	cis
ENSMUSG00000038599	Capn8	0.970255	1.28234	13.8641	0.000290558	0.00402498	1	trans
ENSMUSG00000064899	Snord118	0.96658	0.898286	10.1939	0.00176373	0.0147274	11	trans
ENSMUSG00000049493	Pls1	-0.958483	1.78644	8.66868	0.00382977	0.0258161	9	trans
ENSMUSG00000079494	Cml5	0.958243	1.16817	10.0275	0.00191781	0.0156914	6	trans
ENSMUSG00000031767	Nudt7	0.956071	7.52697	22.263	6.00063e-06	0.000104561	8	cis
ENSMUSG00000052435	Cebpe	0.951805	-0.119695	14.2802	0.000237967	0.00344886	14	trans
ENSMUSG00000019278	Dpep1	0.951647	1.0525	20.5728	1.27994e-05	0.000200212	8	cis
ENSMUSG00000077222	Gm22270	0.951571	-0.0726342	16.317	9.06455e-05	0.00165395	5	trans
ENSMUSG00000041468	Gpr12	0.949566	-0.306901	9.493	0.00251326	0.0190529	5	trans
ENSMUSG00000023886	Smoc2	-0.943524	2.3807	15.7097	0.000120622	0.00205809	17	trans
ENSMUSG00000024640	Psat1	-0.941918	-0.299307	8.67879	0.00380991	0.0257373	19	trans
ENSMUSG00000107158	RP23-403P24.7	0.93917	-0.0873255	15.4901	0.000133805	0.00224052	5	trans
ENSMUSG00000072845	Tmprss11a	0.938295	5.06249	9.57163	0.00241493	0.0185194	5	trans
ENSMUSG00000025190	Got1	-0.938109	8.93828	27.9979	4.94675e-07	3.14275e-05	19	trans
ENSMUSG00000063704	Mapk15	0.936411	0.542632	16.8306	7.12818e-05	0.00138089	15	trans
ENSMUSG00000085623	Gm16041	0.935873	-0.331158	16.6278	0.000117717	0.00201399	1	trans
ENSMUSG00000039431	Mtmr7	0.935562	1.24623	35.7135	2.02324e-08	7.05101e-07	8	cis
ENSMUSG00000030089	Slc41a3	-0.935217	2.32178	15.3715	0.000141533	0.0023482	6	trans
ENSMUSG00000025537	Phkg1	0.925196	0.416022	22.3358	5.80921e-06	0.000207811	5	trans
ENSMUSG00000021268	Meg3	0.919042	-0.0767032	11.4091	0.000962109	0.00942059	12	trans
ENSMUSG00000020593	Lpin1	-0.917027	7.55405	9.06882	0.00311949	0.0222427	12	trans
ENSMUSG00000030004	Nat8	0.916664	0.55593	8.39091	0.00441928	0.0283627	6	trans
ENSMUSG00000086382	Chrna1os	0.913759	0.697647	24.2868	2.45575e-06	0.000110321	2	trans
ENSMUSG00000049721	Gal3st1	-0.913594	0.768892	9.85653	0.00209061	0.0166613	11	trans
ENSMUSG00000051855	Mest	-0.913544	1.48976	32.8071	6.61107e-08	6.12107e-06	6	trans
ENSMUSG00000001025	S100a6	-0.908662	-0.0435811	11.5386	0.000902439	0.00901151	3	trans
ENSMUSG00000040127	Sdr9c7	0.899909	4.55992	40.7626	2.72855e-09	6.0277e-07	10	trans
ENSMUSG00000070031	Sp140	-0.896111	0.929252	33.3353	2.47006e-06	0.000110321	1	trans
ENSMUSG00000064901	Snora21	0.895394	1.41662	11.4801	0.000928902	0.00916672	11	trans
ENSMUSG00000065147	Snora31	0.894993	0.24857	9.66715	0.00230078	0.0178947	14	trans
ENSMUSG00000093007	Mir15a	0.893823	-0.243494	15.0452	0.000165216	0.00262677	14	trans
ENSMUSG00000064600	Gm25636	0.891519	0.809759	11.9201	0.000747747	0.00793898	7	trans
ENSMUSG00000045775	Slc16a5	-0.890159	4.68966	18.1362	3.88976e-05	0.000882521	11	trans
ENSMUSG00000039202	Abhd2	-0.886078	8.08628	36.1366	1.70618e-08	2.28555e-06	7	trans
ENSMUSG00000036136	Fam110c	-0.884585	0.540577	9.97974	0.00196456	0.0159804	12	trans
ENSMUSG00000085527	Gm15535	0.880079	0.224448	14.3525	0.000229875	0.00337364	3	trans
ENSMUSG00000027397	Slc20a1	-0.879009	5.24295	34.174	3.7771e-08	4.12265e-06	2	trans
ENSMUSG00000044748	Defb1	-0.872152	2.89228	29.1532	3.03104e-07	8.12553e-06	8	cis
ENSMUSG00000092592	Gm20449	0.871852	-0.304769	16.3044	0.000199904	0.00304009	7	trans
ENSMUSG00000065118	Gm23297	0.869312	0.798623	9.90429	0.00204079	0.0163679	7	trans
ENSMUSG00000046532	Ar	0.869025	0.179333	9.6889	0.00227559	0.0177343	X	trans
ENSMUSG00000026211	Obsl1	-0.867115	-0.233332	13.2886	0.000422619	0.00532162	1	trans
ENSMUSG00000102095	C730036E19Rik	0.867057	2.8375	19.2361	2.34815e-05	0.000589828	1	trans
ENSMUSG00000026272	Agxt	-0.866946	7.60371	70.9898	5.49793e-14	1.3846e-10	1	trans
ENSMUSG00000105315	RP23-59B8.3	0.863515	2.03115	21.7413	7.57277e-06	0.000254963	5	trans
ENSMUSG00000041308	Sntb2	0.859542	2.93888	117.94	9.38279e-16	1.30796e-13	8	cis
ENSMUSG00000005413	Hmox1	-0.858417	4.16173	26.3355	1.00836e-06	2.26719e-05	8	cis
ENSMUSG00000026639	Lamb3	-0.856767	2.65713	13.4689	0.000351526	0.0046253	1	trans
ENSMUSG00000097451	Rian	0.85341	0.422294	12.0343	0.000706922	0.00762773	12	trans
ENSMUSG00000039533	Mmd2	-0.851034	3.82172	12.9273	0.000457001	0.00557073	5	trans
ENSMUSG00000086054	Hnf1aos1	0.840622	1.71149	28.0708	4.79567e-07	3.08097e-05	5	trans
ENSMUSG00000044254	Pcsk9	-0.83845	0.985296	12.0469	0.000702553	0.00761321	4	trans
ENSMUSG00000004951	Hspb1	0.837791	1.1979	8.89763	0.0034051	0.0237414	5	trans
ENSMUSG00000101587	Gm29036	0.835703	0.136949	14.3365	0.000231642	0.00339562	5	trans
ENSMUSG00000000303	Cdh1	-0.830816	4.7899	44.2603	7.06942e-10	3.55959e-08	8	cis
ENSMUSG00000031980	Agt	-0.829528	8.72955	114.668	1.27797e-19	3.85059e-17	8	cis
ENSMUSG00000022034	Esco2	0.827995	0.192776	9.3459	0.0027084	0.0200968	14	trans
ENSMUSG00000064344	mt-Tm	0.823549	2.40165	9.80925	0.00214116	0.0169569	MT	trans
ENSMUSG00000034855	Cxcl10	0.821589	1.25237	16.2485	9.36064e-05	0.00168867	5	trans
ENSMUSG00000039470	Zdhhc2	0.820494	0.855937	21.5408	8.28337e-06	0.000137464	8	cis
ENSMUSG00000071793	2610005L07Rik	0.820442	3.00938	61.5318	1.33426e-12	1.53831e-10	8	cis
ENSMUSG00000017002	Slpi	-0.820132	0.195371	7.9705	0.00549552	0.0330466	2	trans
ENSMUSG00000085404	Gm12909	0.818622	3.09535	15.1197	0.000159479	0.00255817	4	trans
ENSMUSG00000104379	Gm37509	0.817005	-0.103945	11.6812	0.000841097	0.00857578	1	trans
ENSMUSG00000065523	Mir192	0.816366	-0.19151	11.1342	0.00110256	0.0103941	19	trans
ENSMUSG00000040957	Cables1	-0.816349	1.07818	16.15	9.80369e-05	0.00174362	18	trans
ENSMUSG00000030257	Srgap3	0.815526	0.121269	11.3743	0.000978823	0.00951764	6	trans
ENSMUSG00000026043	Col3a1	-0.812978	6.19167	23.545	3.40157e-06	0.00013952	1	trans
ENSMUSG00000059970	Hspa2	-0.810477	0.425185	14.7011	0.000194614	0.00297409	12	trans
ENSMUSG00000021922	Itih4	-0.8096	10.3131	35.3976	2.29854e-08	2.81002e-06	14	trans
ENSMUSG00000093843	Gm25939	0.808999	5.66636	13.0544	0.000429651	0.00538412	1	trans
ENSMUSG00000082644	Mup-ps19	0.807609	1.0037	7.76079	0.00613033	0.0357688	4	trans
ENSMUSG00000087819	Gm25117	0.80475	3.99268	17.6904	4.77944e-05	0.00103053	10	trans
ENSMUSG00000017723	Wfdc2	0.803013	0.322633	10.206	0.00175301	0.0146573	2	trans
ENSMUSG00000103443	Gm37132	0.800608	-0.300722	10.088	0.00186026	0.0153602	1	trans
ENSMUSG00000032786	Alas1	-0.7994	7.98584	10.1484	0.00180458	0.0150286	9	trans
ENSMUSG00000053985	Zfp14	0.794698	-0.329016	11.1659	0.00108531	0.0102986	7	trans
ENSMUSG00000026676	Ccdc3	-0.792113	0.122664	8.83719	0.00351225	0.0242203	2	trans
ENSMUSG00000035232	Pdk3	-0.790614	-0.31646	11.9841	0.00170612	0.0143223	X	trans
ENSMUSG00000034774	Dsg1c	-0.787263	2.34834	13.5702	0.000334756	0.00444177	18	trans
ENSMUSG00000102465	Gm38198	0.785505	-0.00769169	12.5698	0.000543906	0.00630651	1	trans
ENSMUSG00000029597	Sds	-0.785228	7.72763	25.6153	1.3766e-06	7.19261e-05	5	trans
ENSMUSG00000041372	B4galnt3	0.783887	0.396264	12.735	0.000501829	0.00595013	6	trans
ENSMUSG00000104520	Gm37336	0.77958	-0.274253	8.85139	0.00348678	0.0241112	1	trans
ENSMUSG00000037095	Lrg1	-0.779071	7.18673	17.8872	4.36351e-05	0.000963953	17	trans
ENSMUSG00000032065	Tex12	0.776075	0.159978	14.0187	0.000269757	0.00379953	9	trans
ENSMUSG00000097639	Platr4	0.775374	1.35256	24.4833	2.25336e-06	0.000103935	3	trans
ENSMUSG00000041698	Slco1a1	0.775049	8.8169	18.1163	3.92557e-05	0.000885856	6	trans
ENSMUSG00000077192	Snora17	0.771464	0.21218	9.22395	0.00288199	0.0210255	2	trans
ENSMUSG00000017390	Aldoc	-0.767978	2.43848	18.4125	3.42501e-05	0.000801631	11	trans
ENSMUSG00000096401	Gm21811	0.767513	-0.351001	8.62351	0.00391981	0.0233513	8	cis
ENSMUSG00000104154	Gm38104	0.766616	-0.0714403	10.8268	0.00128475	0.0115968	1	trans
ENSMUSG00000066613	Zfp932	0.766335	1.77104	41.351	7.96433e-08	7.11254e-06	5	trans
ENSMUSG00000029638	Glcci1	0.766209	0.303684	13.962	0.000277202	0.00387405	6	trans
ENSMUSG00000065232	Gm22973	0.764458	5.44747	16.4278	8.60582e-05	0.00159481	12	trans
ENSMUSG00000105472	RP23-200E11.1	0.763752	0.169538	12.4843	0.000567105	0.00647414	3	trans
ENSMUSG00000105340	Mapkapk5	0.760873	-0.176935	13.1261	0.00097835	0.00951764	5	trans
ENSMUSG00000104389	Gm37034	0.759771	-0.25683	10.5311	0.00148926	0.0129379	14	trans
ENSMUSG00000026249	Serpine2	0.758399	1.71587	15.5719	0.000128735	0.00217296	1	trans
ENSMUSG00000024892	Pcx	-0.757604	8.71597	59.3873	2.81284e-12	3.54193e-09	19	trans
ENSMUSG00000066944	4921513D11Rik	0.755459	1.22001	16.6807	7.64517e-05	0.00144982	17	trans
ENSMUSG00000091985	Gm17354	0.751637	0.657441	23.2361	0.000100161	0.00177637	4	trans
ENSMUSG00000005514	Por	-0.751147	8.2752	33.2185	5.58279e-08	5.49207e-06	5	trans
ENSMUSG00000097385	Gm26814	0.750157	-0.00769631	7.79744	0.00601414	0.0352397	6	trans
ENSMUSG00000024164	C3	-0.750119	12.5316	62.757	8.74718e-13	1.37681e-09	17	trans
ENSMUSG00000029718	Pcolce	-0.749632	1.91305	31.9091	2.77569e-07	1.96356e-05	5	trans
ENSMUSG00000106870	RP24-470E5.9	0.749121	0.478308	15.6837	0.000163253	0.00260543	5	trans
ENSMUSG00000095193	Gm20939	0.748511	0.407768	14.7633	0.000188935	0.00291911	17	trans
ENSMUSG00000103049	Gm37311	0.748244	0.893497	17.4851	5.25663e-05	0.00110136	16	trans
ENSMUSG00000030771	Micalcl	0.747089	0.165736	9.83281	0.00211581	0.0168196	7	trans
ENSMUSG00000045464	2810002D19Rik	0.746699	0.45152	16.5784	0.000164283	0.00261524	2	trans
ENSMUSG00000030562	Nox4	0.745805	4.72381	19.4167	2.16245e-05	0.000563759	7	trans
ENSMUSG00000097426	Gm8941	0.744968	2.66133	11.0862	0.00112917	0.0105714	1	trans
ENSMUSG00000086771	1700080G11Rik	0.743659	0.155611	11.3121	0.00100944	0.00974758	4	trans
ENSMUSG00000034837	Gnat1	-0.743535	1.70062	11.6303	0.000862454	0.00872291	9	trans
ENSMUSG00000021091	Serpina3n	-0.742107	8.92604	35.772	1.97601e-08	2.51793e-06	12	trans
ENSMUSG00000031150	Ccdc120	-0.74124	0.038268	7.335	0.00766355	0.0422132	X	trans
ENSMUSG00000032245	Cln6	-0.740626	0.620178	17.3206	0.000202379	0.00307401	9	trans
ENSMUSG00000106838	RP24-556H22.2	0.740084	1.2958	13.8884	0.000287182	0.00398259	5	trans
ENSMUSG00000019945	1700040L02Rik	-0.739934	1.00444	13.8889	0.000287111	0.00398259	10	trans
ENSMUSG00000096768	Erdr1	-0.739621	1.98898	8.21054	0.00485154	0.0302519	Y	trans
ENSMUSG00000101304	Plet1os	0.738473	0.0410492	13.4296	0.000901848	0.00901151	9	trans
ENSMUSG00000037493	Cib2	0.738118	1.15456	18.2826	3.6359e-05	0.000839064	9	trans
ENSMUSG00000080465	Gm22486	0.735107	4.71025	16.6579	7.72713e-05	0.00145877	6	trans
ENSMUSG00000020423	Btg2	-0.734872	4.24837	8.17938	0.00493054	0.0306746	1	trans
ENSMUSG00000072774	Zfp951	0.733745	1.92133	36.4657	6.54267e-08	6.10261e-06	5	trans
ENSMUSG00000105304	RP23-357D17.4	0.733497	0.584306	14.1393	0.000254592	0.00363884	3	trans
ENSMUSG00000104402	Gm38012	0.733343	-0.324413	7.67847	0.00639984	0.0369325	1	trans
ENSMUSG00000022440	C1qtnf6	-0.733198	0.0241444	12.9421	0.0013411	0.0119538	15	trans
ENSMUSG00000021327	Zkscan3	0.732795	6.22919	107.175	9.9145e-19	4.16145e-15	13	trans
ENSMUSG00000053886	Sh2d4a	-0.729392	2.24297	16.5713	8.04633e-05	0.000876295	8	cis
ENSMUSG00000097230	Gm26853	0.728705	4.91066	112.104	2.55731e-19	4.45611e-17	8	cis
ENSMUSG00000078878	Gm14305	0.728094	-0.137398	9.75255	0.00220344	0.0173519	2	trans
ENSMUSG00000027805	Pfn2	0.726846	1.0998	18.5902	3.66728e-05	0.000844199	3	trans
ENSMUSG00000078964	Ces1b	0.726106	6.32513	50.6815	6.37744e-11	5.55634e-09	8	cis
ENSMUSG00000006641	Slc5a6	-0.725448	2.05588	17.2645	5.82366e-05	0.00119238	5	trans
ENSMUSG00000097352	C920009B18Rik	0.721565	0.720519	16.3818	0.000104165	0.0018268	10	trans
ENSMUSG00000033192	Lpcat2	-0.720978	1.34626	21.5237	1.42408e-05	0.000214485	8	cis
ENSMUSG00000029814	Igf2bp3	-0.720942	3.65183	19.3201	2.25986e-05	0.000582327	6	trans
ENSMUSG00000042942	Greb1l	-0.718743	1.48051	15.3256	0.000144644	0.00237705	18	trans
ENSMUSG00000028712	Cyp4a31	-0.717703	5.05543	9.99222	0.00195224	0.015911	4	trans
ENSMUSG00000063929	Cyp4a32	-0.717022	5.68714	25.5569	1.41192e-06	7.31644e-05	4	trans
ENSMUSG00000103133	Gm37303	0.716589	0.738252	17.4197	0.000135405	0.00226429	9	trans
ENSMUSG00000100078	Gm6170	-0.71448	0.480308	11.6717	0.000845017	0.00860879	1	trans
ENSMUSG00000001670	Tat	-0.714	10.949	14.7388	0.000191153	0.00187653	8	cis
ENSMUSG00000027075	Slc43a1	-0.713998	3.26276	23.6906	3.1903e-06	0.000133021	2	trans
ENSMUSG00000065208	Gm24616	0.712641	1.08418	9.33375	0.00272521	0.0201739	16	trans
ENSMUSG00000016239	Lonrf3	0.710956	2.39783	16.3249	9.0308e-05	0.00165045	X	trans
ENSMUSG00000040711	Sh3pxd2b	-0.710084	0.682738	12.9241	0.000457712	0.005574	11	trans
ENSMUSG00000078435	AU041133	0.709704	2.21582	40.7291	3.22417e-08	3.65755e-06	10	trans
ENSMUSG00000065725	Gm26165	0.708403	2.06779	8.484	0.00421195	0.0273875	2	trans
ENSMUSG00000022057	Adamdec1	-0.708402	1.02422	16.644	8.26919e-05	0.0015426	14	trans
ENSMUSG00000032349	Elovl5	-0.707785	9.08068	22.2707	5.98006e-06	0.00021152	9	trans
ENSMUSG00000003228	Grk5	0.706323	2.07533	16.3401	8.96685e-05	0.00164373	19	trans
ENSMUSG00000090942	F830016B08Rik	0.706122	5.36223	39.3379	4.77054e-09	1.00118e-06	18	trans
ENSMUSG00000065226	Gm25791	0.705408	2.90473	14.8928	0.000177633	0.0027855	9	trans
ENSMUSG00000090165	Ugt1a10	-0.705385	0.0256056	8.43883	0.00431128	0.0278541	1	trans
ENSMUSG00000074194	Zfp791	-0.703628	0.161898	10.2512	0.0017137	0.0118262	8	cis
ENSMUSG00000037254	Itih2	-0.70068	10.2607	65.1883	3.81547e-13	7.12523e-10	2	trans
ENSMUSG00000107117	RP23-72G21.1	0.699689	0.150709	12.0587	0.00102618	0.00985837	5	trans
ENSMUSG00000094614	Gm21769	0.699615	5.33316	122.392	1.65736e-19	3.85059e-17	8	cis
ENSMUSG00000043418	Lrit2	0.699058	1.68076	14.586	0.000205597	0.00310612	14	trans
ENSMUSG00000101335	Gm28229	0.696804	1.99044	27.9059	5.14452e-07	3.23899e-05	9	trans
ENSMUSG00000026981	Il1rn	-0.695808	2.34791	10.0973	0.00185153	0.0153083	2	trans
ENSMUSG00000063171	Rps4l	-0.693745	2.85381	15.6203	0.000125822	0.00213524	6	trans
ENSMUSG00000069727	Gm5595	0.692306	2.19196	34.9459	9.52898e-08	8.21842e-06	7	trans
ENSMUSG00000106341	RP24-500I24.2	0.692135	1.42819	27.2485	1.26816e-05	0.000376704	3	trans
ENSMUSG00000066154	Mup3	0.690414	12.4635	19.5011	2.08086e-05	0.000550467	4	trans
ENSMUSG00000072763	5430403G16Rik	0.689976	1.8652	31.1934	9.00383e-07	5.15347e-05	5	trans
ENSMUSG00000102929	Gm37154	0.68857	-0.324504	7.48325	0.00708907	0.0398329	1	trans
ENSMUSG00000026576	Atp1b1	-0.688248	5.75664	24.0402	2.73607e-06	0.000120044	1	trans
ENSMUSG00000040584	Abcb1a	-0.684358	1.28696	7.65327	0.00648475	0.0371353	5	trans
ENSMUSG00000008348	Ubc	-0.683916	6.29907	25.7376	1.30556e-06	7.02549e-05	5	trans
ENSMUSG00000104253	Gm37174	0.683407	0.454047	12.2769	0.000627629	0.00699389	1	trans
ENSMUSG00000057396	Zfp759	0.683089	2.9406	48.117	1.82036e-10	6.74175e-08	13	trans
ENSMUSG00000074141	Il4i1	0.682163	-0.118363	8.85645	0.00347774	0.0240879	7	trans
ENSMUSG00000033777	Tlr13	-0.68199	1.85722	25.0386	2.48183e-06	0.000110428	X	trans
ENSMUSG00000030131	Mug2	-0.679861	8.29028	28.9605	3.28818e-07	2.25026e-05	6	trans
ENSMUSG00000092819	Gm23639	0.678633	3.38531	7.37423	0.00750699	0.0415077	18	trans
ENSMUSG00000064427	Gm22748	0.678135	2.1436	13.6139	0.000327764	0.00439064	12	trans
ENSMUSG00000038347	Tcte2	0.677711	-0.22712	11.5981	0.00361476	0.0247241	17	trans
ENSMUSG00000103672	Gm37621	0.676872	1.33184	10.9608	0.00120183	0.0110222	9	trans
ENSMUSG00000078651	Aoc2	0.675324	0.163597	7.42249	0.00731893	0.0407349	11	trans
ENSMUSG00000095403	Gm21092	0.674603	2.86159	53.9857	7.14982e-10	3.55959e-08	8	cis
ENSMUSG00000093734	Gm25082	0.674177	-0.345925	8.29797	0.00535465	0.0324474	11	trans
ENSMUSG00000054135	A430110L20Rik	0.672186	0.163966	10.2666	0.00170048	0.0143036	1	trans
ENSMUSG00000028001	Fga	-0.670744	11.9667	34.5759	3.20712e-08	3.65755e-06	3	trans
ENSMUSG00000107881	RP23-380L19.3	0.669827	5.2826	48.2378	1.57589e-10	6.35823e-08	6	trans
ENSMUSG00000028479	Gne	-0.667684	6.75019	65.078	3.96098e-13	7.12523e-10	4	trans
ENSMUSG00000079511	Ccdc142	0.667463	-0.173185	8.7797	0.00361742	0.0247268	6	trans
ENSMUSG00000029591	Ung	-0.665296	1.77218	15.4371	0.000137204	0.00228527	5	trans
ENSMUSG00000010064	Slc38a3	-0.664974	9.29885	50.8096	6.08429e-11	3.83067e-08	9	trans
ENSMUSG00000078680	Mup10	0.663915	9.60989	24.9763	1.8172e-06	8.90358e-05	4	trans
ENSMUSG00000079563	Pglyrp2	-0.663904	6.6157	59.9796	2.28719e-12	3.20003e-09	17	trans
ENSMUSG00000102370	Gm37973	0.663692	0.447156	9.32767	0.00273365	0.0202008	3	trans
ENSMUSG00000039323	Igfbp2	-0.662522	8.92897	20.2188	1.50202e-05	0.00042985	1	trans
ENSMUSG00000089281	Scarna6	0.661911	4.56095	17.2373	5.8978e-05	0.0012056	1	trans
ENSMUSG00000055421	Pcdh9	0.661318	0.163635	8.43473	0.0043204	0.0278844	14	trans
ENSMUSG00000103851	Gm37606	0.660294	1.20253	19.9929	8.33502e-05	0.00155258	16	trans
ENSMUSG00000063730	Hsd3b2	0.660172	4.98878	26.5695	9.11673e-07	5.19448e-05	3	trans
ENSMUSG00000057132	Rpgrip1	0.660103	-0.19409	10.6472	0.00479816	0.0300141	14	trans
ENSMUSG00000026458	Ppfia4	-0.659607	0.175327	13.6618	0.00252449	0.0191151	1	trans
ENSMUSG00000046402	Rbp1	-0.659348	4.09347	19.3011	2.27951e-05	0.000582327	9	trans
ENSMUSG00000102171	Gm37874	0.659268	0.683854	16.786	0.000461481	0.00560152	14	trans
ENSMUSG00000000957	Mmp14	-0.658997	4.45207	48.7227	1.31556e-10	5.91626e-08	14	trans
ENSMUSG00000024900	Cpt1a	-0.658983	9.42687	44.7032	5.97055e-10	1.92772e-07	19	trans
ENSMUSG00000100826	Snhg14	0.657513	2.23231	32.5931	5.27117e-07	3.3e-05	7	trans
ENSMUSG00000031380	Figf	0.657051	-0.185337	7.87288	0.00578213	0.0342571	X	trans
ENSMUSG00000036216	Leap2	0.656637	4.76571	13.6538	0.000321522	0.00431621	11	trans
ENSMUSG00000105374	RP24-230L5.2	0.65483	1.562	13.0365	0.000433393	0.00539791	5	trans
ENSMUSG00000104925	RP23-70G12.3	0.654489	0.777497	14.2555	0.000323272	0.00433508	3	trans
ENSMUSG00000043993	2900052L18Rik	0.653517	1.19503	10.1431	0.00180934	0.0150392	11	trans
ENSMUSG00000001473	Tubb6	-0.652429	1.69785	16.6376	7.80072e-05	0.00147046	18	trans
ENSMUSG00000015027	Galns	-0.652344	2.31283	24.055	2.71834e-06	5.26301e-05	8	cis
ENSMUSG00000063558	Aox1	0.6522	5.87442	35.7675	1.97963e-08	2.51793e-06	1	trans
ENSMUSG00000025991	Cps1	-0.650382	13.0139	57.5702	5.71799e-11	3.799e-08	1	trans
ENSMUSG00000065087	Snord22	0.649949	5.30885	9.65825	0.00231119	0.0179534	19	trans
ENSMUSG00000034708	Grn	-0.649884	7.05185	50.5194	6.76914e-11	3.98574e-08	11	trans
ENSMUSG00000030276	Ttll3	0.649831	-0.274786	8.26729	0.00667476	0.0380138	6	trans
ENSMUSG00000034771	Tle2	0.648357	1.60774	17.2257	5.9296e-05	0.00121014	10	trans
ENSMUSG00000022010	Tsc22d1	0.647974	5.43903	9.64578	0.00232584	0.0180329	14	trans
ENSMUSG00000032718	Mansc1	-0.647766	0.26743	9.32864	0.0040582	0.0267824	6	trans
ENSMUSG00000071204	Gm10319	0.645269	5.59271	31.0015	1.39619e-07	1.14459e-05	6	trans
ENSMUSG00000103973	BC055308	0.644895	-0.127925	10.4617	0.00413265	0.0271174	1	trans
ENSMUSG00000048440	Cyp4f16	-0.644872	1.2879	18.7993	0.000199501	0.00303763	17	trans
ENSMUSG00000015451	C4a	0.643587	2.74406	13.5725	0.000334375	0.0044414	17	trans
ENSMUSG00000034462	Pkd2	0.643364	4.42177	142.597	4.66859e-15	1.46967e-11	5	trans
ENSMUSG00000070348	Ccnd1	-0.642628	3.39438	11.4455	0.000944931	0.00929601	7	trans
ENSMUSG00000034853	Acot11	0.640763	1.6658	8.58061	0.00400735	0.0265644	4	trans
ENSMUSG00000102562	Gm37694	0.639785	0.460008	10.8471	0.00192987	0.0157696	16	trans
ENSMUSG00000030359	Pzp	-0.639321	12.2151	49.0216	1.17734e-10	5.49075e-08	6	trans
ENSMUSG00000042787	Exog	-0.638833	0.0771899	8.14359	0.00534586	0.0324097	9	trans
ENSMUSG00000040412	5330417C22Rik	-0.636015	0.175242	8.07445	0.00520645	0.0317942	3	trans
ENSMUSG00000039116	Adgrg6	-0.635968	0.955788	11.865	0.000768288	0.00808211	10	trans
ENSMUSG00000073274	Gm14636	0.635959	1.54452	12.4412	0.000579165	0.00658794	X	trans
ENSMUSG00000075389	2810410L24Rik	0.634935	0.513685	11.9005	0.00102618	0.00985837	11	trans
ENSMUSG00000032715	Trib3	-0.634506	2.64453	8.28604	0.00466553	0.0295246	2	trans
ENSMUSG00000024776	Stambpl1	-0.633822	0.321959	8.31372	0.0045992	0.0292196	19	trans
ENSMUSG00000029699	Ssc4d	0.632796	0.931431	18.5232	0.000348845	0.00459964	5	trans
ENSMUSG00000020190	Mknk2	-0.631294	6.60464	31.563	1.10545e-07	9.40528e-06	10	trans
ENSMUSG00000103182	Gm37091	0.631111	-0.233955	7.67957	0.00865056	0.0464229	1	trans
ENSMUSG00000031864	Ints10	0.630663	2.88312	63.9818	6.67349e-09	2.58413e-07	8	cis
ENSMUSG00000025509	Pnpla2	-0.630273	5.72011	36.5408	1.45046e-08	2.09043e-06	7	trans
ENSMUSG00000021226	Acot2	-0.630138	2.92483	8.06902	0.00522116	0.0318377	12	trans
ENSMUSG00000074219	Gm10644	0.627513	1.26921	15.8977	0.000140704	0.00146374	8	cis
ENSMUSG00000087153	Gm6483	0.626844	3.47281	53.2724	8.13512e-11	6.3002e-09	8	cis
ENSMUSG00000032024	Clmp	-0.626711	0.522029	9.30468	0.00276584	0.0203759	9	trans
ENSMUSG00000020042	Btbd11	-0.624561	0.674109	10.8775	0.00129255	0.0116338	10	trans
ENSMUSG00000030109	Slc6a12	-0.623038	6.34646	55.3484	1.17408e-11	1.23201e-08	6	trans
ENSMUSG00000025997	Ikzf2	0.619557	0.25651	12.8859	0.00267889	0.0199365	1	trans
ENSMUSG00000092335	Gm7221	0.619493	0.336774	9.50893	0.002493	0.0189302	7	trans
ENSMUSG00000037798	Mat1a	-0.618223	13.0231	46.0874	4.65065e-10	1.54108e-07	14	trans
ENSMUSG00000105326	RP24-230L5.3	0.618218	2.23784	13.3673	0.000369228	0.00477989	5	trans
ENSMUSG00000024665	Fads2	-0.617213	7.44935	25.8255	1.25684e-06	6.84522e-05	19	trans
ENSMUSG00000102275	Gm37144	0.617147	0.0946247	9.70957	0.00390501	0.0261553	1	trans
ENSMUSG00000097309	Gm17249	0.615195	0.354782	10.0733	0.0018741	0.0154039	10	trans
ENSMUSG00000104018	4833412K13Rik	0.615137	-0.124278	7.32132	0.00771896	0.0424071	1	trans
ENSMUSG00000106317	RP24-500I24.6	0.614174	0.801913	13.6386	0.000646159	0.00716866	3	trans
ENSMUSG00000065637	Gm26397	0.612468	3.8029	11.3377	0.000996728	0.00731283	8	cis
ENSMUSG00000026692	Fmo4	-0.612323	3.55486	38.5086	6.6198e-09	1.24348e-06	1	trans
ENSMUSG00000029309	Sparcl1	-0.612144	2.70751	18.8314	2.82567e-05	0.000684248	5	trans
ENSMUSG00000004651	Tyr	0.611876	-0.188265	7.38302	0.00930367	0.0488133	7	trans
ENSMUSG00000064339	mt-Rnr2	0.609504	15.8339	12.7374	0.000501247	0.00594882	MT	trans
ENSMUSG00000103916	Gm38071	0.608047	0.177832	6.96121	0.00933649	0.0488923	16	trans
ENSMUSG00000077714	Snord17	0.606802	5.94161	11.0196	0.00116717	0.0107592	2	trans
ENSMUSG00000072762	4930522L14Rik	0.606524	1.6423	19.9873	3.77649e-05	0.000863042	5	trans
ENSMUSG00000002617	Zfp40	0.605362	1.99296	17.5464	5.10915e-05	0.00107763	17	trans
ENSMUSG00000058571	Gpc6	-0.605211	1.39579	12.5736	0.000542918	0.00630085	14	trans
ENSMUSG00000031596	Slc7a2	-0.605185	10.1902	31.0015	1.39617e-07	4.0547e-06	8	cis
ENSMUSG00000088008	Gm25492	0.604666	1.97759	8.78978	0.00359874	0.0246892	5	trans
ENSMUSG00000038224	Serpinf2	-0.604475	9.26684	56.8079	1.5701e-11	1.52082e-08	11	trans
ENSMUSG00000027562	Car2	-0.603029	3.45209	23.2631	3.85183e-06	0.000153488	3	trans
ENSMUSG00000063388	BC023105	0.60273	0.931253	7.06664	0.00882942	0.0469907	18	trans
ENSMUSG00000022215	Fitm1	0.602237	2.40139	7.73417	0.00621616	0.0361709	14	trans
ENSMUSG00000108216	RP24-467O4.3	0.600664	0.803617	13.9001	0.00101678	0.00981097	6	trans
ENSMUSG00000103572	Gm37115	0.599423	1.47327	22.2575	9.87196e-05	0.00175328	1	trans
ENSMUSG00000070605	Gm13251	0.599056	1.79644	16.2586	9.31634e-05	0.00168309	4	trans
ENSMUSG00000060579	Fhit	-0.598701	1.39273	14.6026	0.00031502	0.00425158	14	trans
ENSMUSG00000028469	Npr2	0.59867	3.77411	20.1965	1.51732e-05	0.000430684	4	trans
ENSMUSG00000104713	Gbp6	0.598133	0.526503	9.49832	0.00250647	0.0190129	5	trans
ENSMUSG00000021665	Hexb	-0.597346	3.99948	33.3618	5.26423e-08	5.29491e-06	13	trans
ENSMUSG00000001555	Fkbp10	-0.596591	0.139577	9.53096	0.00604813	0.0354224	11	trans
ENSMUSG00000029167	Ppargc1a	-0.59654	4.92087	9.51514	0.00248515	0.0188904	5	trans
ENSMUSG00000100768	Gm29055	0.595397	2.94727	45.1647	3.39498e-08	3.81692e-06	1	trans
ENSMUSG00000057143	Trim12c	0.59511	3.04808	29.9295	2.18599e-07	1.60971e-05	7	trans
ENSMUSG00000022875	Kng1	-0.594792	10.6391	61.4608	1.90709e-10	6.86117e-08	16	trans
ENSMUSG00000039457	Ppl	-0.594777	3.11781	10.7053	0.00136503	0.0120791	16	trans
ENSMUSG00000102157	Gm37470	0.594413	1.13516	14.9239	0.00036283	0.00473446	1	trans
ENSMUSG00000021903	Galnt15	-0.593971	2.44564	8.48145	0.00421748	0.0274028	14	trans
ENSMUSG00000060470	Adgrg3	-0.59355	2.54347	27.6677	2.22305e-06	4.42705e-05	8	cis
ENSMUSG00000056501	Cebpb	-0.593463	5.42239	11.8291	0.00078197	0.00817821	2	trans
ENSMUSG00000028698	Pik3r3	0.592737	1.21633	13.5649	0.000390751	0.00500034	4	trans
ENSMUSG00000027831	Veph1	0.591532	0.744213	12.3315	0.00161179	0.0137971	3	trans
ENSMUSG00000022181	C6	0.590408	7.01268	7.63012	0.00656378	0.0375175	15	trans
ENSMUSG00000034675	Dbn1	-0.590213	-0.0112423	7.09141	0.0087145	0.0466354	13	trans
ENSMUSG00000044786	Zfp36	-0.58966	5.34429	9.63146	0.00234277	0.0181205	7	trans
ENSMUSG00000044122	Proca1	0.589591	0.751093	10.1465	0.00180626	0.0150326	11	trans
ENSMUSG00000030244	Gys2	-0.589285	7.45076	20.2068	1.51025e-05	0.000430251	6	trans
ENSMUSG00000033107	Rnf125	0.588622	7.2156	17.9098	4.31814e-05	0.000956647	18	trans
ENSMUSG00000023349	Clec4n	-0.588197	1.46115	11.3314	0.000999832	0.00968452	6	trans
ENSMUSG00000079489	C030013D06Rik	0.588148	0.34099	8.40761	0.00438132	0.0281765	14	trans
ENSMUSG00000063232	Serpina11	-0.58736	4.45069	36.1679	1.6848e-08	2.28118e-06	12	trans
ENSMUSG00000097163	BC051077	0.587195	1.21166	11.6171	0.00086812	0.00877316	5	trans
ENSMUSG00000031770	Herpud1	-0.586609	8.21344	11.4944	0.000922334	0.006839	8	cis
ENSMUSG00000033684	Qsox1	-0.586562	8.18963	48.0882	1.66631e-10	6.35823e-08	1	trans
ENSMUSG00000031700	Gpt2	-0.586113	9.31359	37.345	1.05135e-08	3.8568e-07	8	cis
ENSMUSG00000071266	Zfp946	0.586002	3.95546	66.2823	4.44575e-11	3.4988e-08	17	trans
ENSMUSG00000030806	Stx1b	0.585888	1.56606	18.1569	0.000142733	0.00235865	7	trans
ENSMUSG00000007379	Dennd2c	0.585631	0.650186	9.94092	0.00203672	0.0163561	3	trans
ENSMUSG00000030701	Plekhb1	0.585519	2.18346	9.24756	0.00284751	0.0208222	7	trans
ENSMUSG00000073418	C4b	-0.585504	8.92724	23.2408	3.88984e-06	0.000154514	17	trans
ENSMUSG00000029695	Aass	-0.585366	9.40286	37.7691	8.87872e-09	1.47106e-06	6	trans
ENSMUSG00000044468	Fam46c	-0.584888	4.21234	12.0133	0.000714254	0.00768709	3	trans
ENSMUSG00000029598	Plbd2	-0.584449	5.03051	41.6817	1.90788e-09	4.8048e-07	5	trans
ENSMUSG00000006362	Cbfa2t3	0.583409	0.159282	6.70456	0.0107013	0.0487503	8	cis
ENSMUSG00000038530	Rgs4	-0.582762	1.61242	10.8918	0.00124378	0.0112999	1	trans
ENSMUSG00000037280	Galnt6	-0.582622	0.721448	9.75749	0.00262559	0.019656	15	trans
ENSMUSG00000090264	Eif4ebp3	-0.582586	3.60566	10.1159	0.00183429	0.0152157	18	trans
ENSMUSG00000031400	G6pdx	-0.581559	1.73198	18.6439	0.000102666	0.00181114	X	trans
ENSMUSG00000104973	RP23-357D17.3	0.580819	0.697598	9.98494	0.00243252	0.0186315	3	trans
ENSMUSG00000059482	2610301B20Rik	0.580387	2.46829	27.0261	2.66412e-06	0.000117296	4	trans
ENSMUSG00000086141	9030622O22Rik	0.580353	3.60492	17.6298	4.91543e-05	0.00105085	2	trans
ENSMUSG00000103928	Gm37893	0.579753	1.8897	15.6138	0.000126209	0.00213606	1	trans
ENSMUSG00000039809	Gabbr2	-0.579582	2.31783	12.5222	0.000556705	0.00640185	4	trans
ENSMUSG00000026542	Apcs	-0.578306	6.21534	12.7862	0.000489468	0.00583654	1	trans
ENSMUSG00000053062	Jam2	0.578174	3.89192	16.1964	9.59239e-05	0.00172071	16	trans
ENSMUSG00000106229	RP23-342N8.2	0.577965	1.22025	9.27693	0.00280521	0.0205487	5	trans
ENSMUSG00000044229	Nxpe4	-0.577631	0.293528	8.26918	0.00648441	0.0371353	9	trans
ENSMUSG00000031274	Col4a5	-0.577623	2.85083	14.2771	0.000238314	0.00344925	X	trans
ENSMUSG00000040170	Fmo2	-0.577215	5.78657	8.4261	0.0043397	0.0279946	1	trans
ENSMUSG00000102443	Gm37102	0.576823	1.05216	12.36	0.000758816	0.00801833	3	trans
ENSMUSG00000045551	Fpr1	-0.576239	2.05426	12.9172	0.000459255	0.00558738	17	trans
ENSMUSG00000097122	Gm26624	0.576178	0.906765	8.91179	0.00338049	0.0236747	4	trans
ENSMUSG00000038323	1700066M21Rik	0.575778	4.99965	45.9586	3.70796e-10	1.26191e-07	1	trans
ENSMUSG00000097177	9330159M07Rik	0.574069	2.37848	18.9022	2.73556e-05	0.000668859	9	trans
ENSMUSG00000086350	B230369F24Rik	0.573184	0.858795	10.8039	0.00129949	0.011688	1	trans
ENSMUSG00000021057	Akap5	0.572297	2.00305	11.0121	0.00117155	0.0107863	12	trans
ENSMUSG00000069184	Zfp72	0.571775	1.21186	15.8283	0.000461752	0.00560152	13	trans
ENSMUSG00000023336	Wfdc1	-0.571678	0.755915	10.0446	0.00278292	0.0174747	8	cis
ENSMUSG00000105134	RP23-328P19.4	0.571484	1.26515	15.5189	0.000417415	0.00526662	3	trans
ENSMUSG00000005142	Man2b1	-0.569652	6.53566	92.5129	1.54493e-12	1.53831e-10	8	cis
ENSMUSG00000034459	Ifit1	0.569177	3.58863	8.12345	0.00507566	0.0312464	19	trans
ENSMUSG00000090659	Zfp493	0.569073	0.367219	9.11814	0.00423691	0.0274864	13	trans
ENSMUSG00000106815	RP23-386C10.5	0.568325	1.88073	8.72819	0.00371439	0.0252274	5	trans
ENSMUSG00000025491	Ifitm1	-0.568214	1.36972	19.0883	0.000549678	0.00635004	7	trans
ENSMUSG00000089960	Ugt1a1	-0.56591	7.35732	31.0375	1.37539e-07	1.1394e-05	1	trans
ENSMUSG00000060183	Cxcl11	0.565681	0.811394	7.68322	0.00638393	0.0368745	5	trans
ENSMUSG00000038143	Stox2	0.565534	1.47866	11.7436	0.000815587	0.00638724	8	cis
ENSMUSG00000022091	Sorbs3	-0.565381	4.96495	21.9531	6.88912e-06	0.000238975	14	trans
ENSMUSG00000027962	Vcam1	-0.565373	5.05753	22.6771	4.99221e-06	0.000184888	3	trans
ENSMUSG00000017344	Vtn	-0.565352	10.9339	72.7421	1.98596e-09	4.90338e-07	11	trans
ENSMUSG00000070709	1700049G17Rik	0.564916	2.33378	26.1711	6.08071e-06	0.000214477	7	trans
ENSMUSG00000023176	Cpn2	-0.563926	8.37211	66.4234	8.16627e-11	4.11319e-08	16	trans
ENSMUSG00000106717	RP24-86I23.4	0.56372	0.667001	10.0357	0.00305729	0.0219234	5	trans
ENSMUSG00000029417	Cxcl9	0.563204	3.07202	8.82001	0.00354334	0.0243837	5	trans
ENSMUSG00000054499	Dedd2	-0.562638	3.57134	22.833	4.65883e-06	0.000178854	7	trans
ENSMUSG00000022871	Fetub	-0.562438	8.29306	72.3778	7.1809e-11	3.98574e-08	16	trans
ENSMUSG00000060459	Kng2	-0.561789	7.43679	52.7171	3.03151e-11	2.72663e-08	16	trans
ENSMUSG00000103621	Gm38366	0.561617	1.26249	15.0438	0.000590955	0.00669182	9	trans
ENSMUSG00000029716	Tfr2	-0.559887	7.95182	77.9602	5.73229e-11	3.799e-08	5	trans
ENSMUSG00000100214	6230415J03Rik	0.559201	2.84215	18.9917	2.62574e-05	0.000647031	7	trans
ENSMUSG00000054630	Ugt2b5	0.559077	9.22004	43.4867	9.5064e-10	2.73952e-07	5	trans
ENSMUSG00000040618	Pck2	-0.558396	1.86282	14.0965	0.000259872	0.00368503	14	trans
ENSMUSG00000031722	Hp	-0.55831	11.4	25.6118	1.37871e-06	3.003e-05	8	cis
ENSMUSG00000057880	Abat	-0.557819	8.50795	60.5974	1.64945e-10	6.35823e-08	16	trans
ENSMUSG00000073700	Klhl21	-0.557745	4.67964	21.0691	1.02353e-05	0.000318445	4	trans
ENSMUSG00000024391	Apom	-0.556678	7.7124	83.4184	3.55336e-11	2.98293e-08	17	trans
ENSMUSG00000054945	Gm9958	0.556029	0.628108	10.3003	0.00329632	0.0232274	5	trans
ENSMUSG00000096463	Gm21750	0.555706	2.40255	7.94309	0.00557447	0.0334415	14	trans
ENSMUSG00000079363	Gbp4	0.555502	2.37688	15.2212	0.00015198	0.00246249	5	trans
ENSMUSG00000026839	Upp2	-0.554915	8.57685	7.87229	0.00578388	0.0342571	2	trans
ENSMUSG00000086450	Macrod2os1	0.55489	1.73837	21.9172	0.000149894	0.00244241	2	trans
ENSMUSG00000105471	RP23-396K22.3	0.554426	2.53419	22.3826	5.68957e-06	0.000204488	5	trans
ENSMUSG00000003134	Tbc1d8	-0.553514	4.59651	11.8198	0.000785573	0.00820908	1	trans
ENSMUSG00000102982	Gm38319	0.553341	2.14109	24.337	2.85955e-05	0.000689798	1	trans
ENSMUSG00000025579	Gaa	-0.553311	5.71919	36.4255	1.51914e-08	2.10209e-06	11	trans
ENSMUSG00000105933	RP23-333I5.2	0.551831	2.24236	18.9796	2.64025e-05	0.000649337	3	trans
ENSMUSG00000068205	Macrod2	0.551437	1.48706	16.4255	0.000341592	0.0045163	2	trans
ENSMUSG00000029661	Col1a2	-0.551204	4.29877	20.2345	1.49143e-05	0.000427816	6	trans
ENSMUSG00000104950	RP23-434H17.6	0.550854	1.32183	11.8549	0.000772102	0.00811545	5	trans
ENSMUSG00000086735	Gm13977	0.550666	0.600059	9.48313	0.00481436	0.0300707	2	trans
ENSMUSG00000024053	Emilin2	-0.550656	0.765035	8.05165	0.00526847	0.0320655	17	trans
ENSMUSG00000020010	Vnn3	-0.550618	6.33189	30.5423	1.6911e-07	1.33926e-05	10	trans
ENSMUSG00000026098	Pms1	0.550594	3.53098	45.0714	7.30525e-09	1.30314e-06	1	trans
ENSMUSG00000106678	RP23-429E19.5	0.548999	0.571157	9.52565	0.00570941	0.0339438	5	trans
ENSMUSG00000070167	Snora57	0.548997	0.977128	6.9178	0.00955395	0.0496916	19	trans
ENSMUSG00000077391	Gm24336	0.548059	3.89561	9.98712	0.00195726	0.0159417	19	trans
ENSMUSG00000087963	Gm25394	0.547729	2.29942	6.96325	0.00932641	0.0488715	13	trans
ENSMUSG00000102919	Gm37726	0.547082	0.718387	9.75562	0.00419044	0.0273619	3	trans
ENSMUSG00000012483	Rpa3	0.546816	1.68151	22.0196	0.00021351	0.00320061	6	trans
ENSMUSG00000090386	Mir99ahg	0.546607	3.23706	27.6593	5.71492e-07	3.49331e-05	16	trans
ENSMUSG00000107552	RP23-308E4.7	0.546241	0.731029	8.97364	0.00379376	0.0256663	6	trans
ENSMUSG00000005268	Prlr	-0.545895	6.45371	11.8318	0.000780946	0.00817429	15	trans
ENSMUSG00000088789	Scarna13	0.544897	4.00618	21.046	1.03423e-05	0.000320764	12	trans
ENSMUSG00000104406	Gm38014	0.544798	0.269949	7.57885	0.00880048	0.0468961	2	trans
ENSMUSG00000000753	Serpinf1	-0.544598	8.79552	106.451	7.29346e-10	2.29598e-07	11	trans
ENSMUSG00000030342	Cd9	-0.544447	3.24075	13.9379	0.00028043	0.0039105	6	trans
ENSMUSG00000038010	Ccdc138	0.544361	1.10027	10.8838	0.00141221	0.0124012	10	trans
ENSMUSG00000017146	Brca1	-0.54406	2.02962	11.0261	0.00116341	0.0107324	11	trans
ENSMUSG00000036151	Tm6sf2	-0.543851	4.25023	18.8814	2.7617e-05	0.000370174	8	cis
ENSMUSG00000022324	Matn2	-0.543558	1.39105	12.0593	0.000857576	0.00868989	15	trans
ENSMUSG00000032114	Slc37a4	-0.543071	8.12011	32.8912	6.38615e-08	6.00108e-06	9	trans
ENSMUSG00000006529	Itih1	-0.542548	9.31114	61.0462	1.4459e-09	3.958e-07	14	trans
ENSMUSG00000024222	Fkbp5	-0.542224	6.65223	7.42504	0.00730912	0.0407241	17	trans
ENSMUSG00000030711	Sult1a1	-0.541792	8.48481	24.4473	2.28914e-06	0.0001052	7	trans
ENSMUSG00000029273	Sult1d1	0.541669	8.8285	11.791	0.000796775	0.00831234	5	trans
ENSMUSG00000081974	Gm11960	0.541614	1.304	12.8389	0.00104834	0.0100233	11	trans
ENSMUSG00000096917	2500002B13Rik	0.541415	0.138335	7.33486	0.00914287	0.0441435	8	cis
ENSMUSG00000079450	Cldn34c1	0.540886	0.976628	11.9356	0.0020299	0.0163221	X	trans
ENSMUSG00000102610	Gm37846	0.540778	1.59166	18.5032	0.000448623	0.00551127	3	trans
ENSMUSG00000030446	Zfp273	0.540776	1.43992	11.8782	0.000763311	0.00804319	13	trans
ENSMUSG00000033831	Fgb	-0.538474	12.0053	26.0326	1.14919e-06	6.31904e-05	3	trans
ENSMUSG00000001751	Naglu	-0.53729	3.90633	36.5403	1.76689e-08	2.34055e-06	11	trans
ENSMUSG00000064368	mt-Nd6	0.536405	6.98931	12.8133	0.000483062	0.00580966	MT	trans
ENSMUSG00000019139	Isyna1	-0.536268	1.88403	9.9015	0.00204366	0.0134594	8	cis
ENSMUSG00000010663	Fads1	-0.536233	7.00714	35.4899	2.21439e-08	2.73368e-06	19	trans
ENSMUSG00000105272	RP23-164N7.3	0.535991	1.46597	12.751	0.000499563	0.00593443	3	trans
ENSMUSG00000029254	Stap1	-0.535698	2.00693	7.4689	0.00714269	0.0400361	5	trans
ENSMUSG00000031286	Glt28d2	0.535156	2.50016	18.2327	3.72047e-05	0.000853337	3	trans
ENSMUSG00000052562	Slc22a30	0.534422	5.77036	19.2963	2.28454e-05	0.000582327	19	trans
ENSMUSG00000076441	Ass1	-0.534301	10.8753	23.8529	2.97065e-06	0.000125948	2	trans
ENSMUSG00000093385	A330044P14Rik	0.534162	3.18726	13.7131	0.000312465	0.00423527	6	trans
ENSMUSG00000039704	Lmbrd2	0.533926	5.5379	50.035	8.09175e-11	4.11319e-08	15	trans
ENSMUSG00000022868	Ahsg	-0.533204	13.1961	53.3407	7.24278e-08	6.60877e-06	16	trans
ENSMUSG00000107362	RP23-403P24.1	0.532777	1.8487	17.056	0.00019462	0.00297409	5	trans
ENSMUSG00000026547	Tagln2	-0.532469	2.38146	17.8073	4.52783e-05	0.000989834	1	trans
ENSMUSG00000051748	Wfdc21	0.531748	7.89515	17.0785	6.35006e-05	0.00127732	11	trans
ENSMUSG00000004098	Col5a3	0.531547	3.69532	17.9989	4.14418e-05	0.000926882	9	trans
ENSMUSG00000105434	RP23-407I6.6	0.531144	3.06924	11.4015	0.000965742	0.00944148	5	trans
ENSMUSG00000035780	Ugt2a3	0.530556	8.22481	33.4851	5.00492e-08	5.16573e-06	5	trans
ENSMUSG00000105677	RP24-500I24.4	0.530525	1.29507	14.3647	0.000920745	0.00913634	3	trans
ENSMUSG00000030695	Aldoa	-0.529979	6.0169	39.1394	5.15883e-09	1.04774e-06	7	trans
ENSMUSG00000068566	Myadm	-0.529881	4.00115	36.7682	1.32408e-08	1.94794e-06	7	trans
ENSMUSG00000106432	RP23-333I5.3	0.529501	2.21592	14.5623	0.000207934	0.00313195	3	trans
ENSMUSG00000024411	Aqp4	-0.529386	4.07006	8.83936	0.00350836	0.024214	18	trans
ENSMUSG00000004996	Mri1	-0.529359	3.62306	60.6588	9.86847e-08	2.99057e-06	8	cis
ENSMUSG00000035372	1810055G02Rik	-0.528852	4.83782	9.42132	0.00260647	0.0195595	19	trans
ENSMUSG00000030541	Idh2	-0.528723	6.26727	42.2077	1.55607e-09	4.16894e-07	7	trans
ENSMUSG00000021048	Mthfd1	-0.528707	7.65878	57.4451	2.71265e-10	9.48826e-08	12	trans
ENSMUSG00000057924	Gm10033	0.527967	1.7839	18.9939	0.00023333	0.00222782	8	cis
ENSMUSG00000041293	Adgrf1	-0.527898	2.27586	9.0122	0.00321111	0.0227287	17	trans
ENSMUSG00000105370	RP24-323L24.1	0.527803	3.92183	21.1638	9.80885e-06	0.00030823	5	trans
ENSMUSG00000102374	Gm38387	0.527592	1.4515	11.3665	0.0009826	0.00954239	1	trans
ENSMUSG00000069805	Fbp1	-0.527325	9.86077	58.6339	9.76978e-09	1.57719e-06	13	trans
ENSMUSG00000040963	Asgr2	-0.527272	6.64734	55.761	5.26364e-11	3.799e-08	11	trans
ENSMUSG00000020456	Ogdh	-0.527234	7.04084	63.4696	9.17901e-11	4.44546e-08	11	trans
ENSMUSG00000063229	Ldha	-0.527053	9.48911	27.9885	4.9667e-07	3.14275e-05	7	trans
ENSMUSG00000106948	RP23-256D7.2	0.526999	4.60739	36.4947	1.47751e-08	2.09043e-06	3	trans
ENSMUSG00000061666	Gdpd1	-0.526855	0.69783	9.21438	0.00688344	0.0389731	11	trans
ENSMUSG00000104852	RP23-7E4.3	0.526365	1.49184	10.0514	0.00189484	0.015554	5	trans
ENSMUSG00000080717	B230307C23Rik	0.526293	1.40395	12.5479	0.000825878	0.0084866	16	trans
ENSMUSG00000022769	Sdf2l1	0.526102	3.77724	8.78918	0.00359985	0.0246892	16	trans
ENSMUSG00000040462	Os9	-0.52559	7.233	76.7856	1.46613e-10	6.35823e-08	10	trans
ENSMUSG00000046598	Bdh1	-0.52521	7.28605	15.2709	0.000148438	0.00242744	16	trans
ENSMUSG00000064994	Gm22422	0.525071	3.88057	8.04746	0.00527996	0.032072	16	trans
ENSMUSG00000048280	Zfp738	0.52489	2.92556	36.1228	1.36465e-06	7.15985e-05	13	trans
ENSMUSG00000087881	Gm22442	0.524346	5.63233	16.9746	6.66516e-05	0.00131962	11	trans
ENSMUSG00000024679	Ms4a6d	-0.523569	1.0742	9.93527	0.00246891	0.0188074	19	trans
ENSMUSG00000074166	AW146154	0.523473	2.65737	25.8779	7.45996e-06	0.000252516	7	trans
ENSMUSG00000035868	3110052M02Rik	0.523442	1.44287	13.4087	0.000759041	0.00801833	17	trans
ENSMUSG00000060002	Chpt1	0.522815	8.186	41.755	1.85437e-09	4.76536e-07	10	trans
ENSMUSG00000027513	Pck1	-0.522515	11.7165	15.2437	0.000150366	0.00244627	2	trans
ENSMUSG00000097207	6030443J06Rik	0.522201	1.03258	12.9047	0.00319257	0.0226356	5	trans
ENSMUSG00000042363	Lgalsl	0.521733	4.6993	16.7451	7.41852e-05	0.00141967	11	trans
ENSMUSG00000066798	Zbtb6	0.521402	4.08734	50.3227	2.18523e-09	5.19179e-07	2	trans
ENSMUSG00000006442	Srm	-0.521169	3.24697	23.0082	4.31111e-06	0.000167548	4	trans
ENSMUSG00000087627	A230059L01Rik	0.520366	0.732817	9.97237	0.00505111	0.0312088	1	trans
ENSMUSG00000038831	Ralgps1	0.520108	1.60117	10.202	0.00175659	0.0146775	2	trans
ENSMUSG00000105457	RP23-7E4.4	0.5193	1.07828	9.11024	0.00305416	0.0219134	5	trans
ENSMUSG00000059481	Plg	-0.519069	10.6689	55.2992	2.82766e-08	3.35905e-06	17	trans
ENSMUSG00000091577	Gm6211	0.518759	0.871089	9.02316	0.0045054	0.0287251	13	trans
ENSMUSG00000037523	Mavs	-0.517728	5.64885	50.7498	7.28018e-11	3.98574e-08	2	trans
ENSMUSG00000033739	Fkbpl	-0.517551	1.85347	16.6919	0.000563956	0.00646163	17	trans
ENSMUSG00000085642	3110053B16Rik	0.517118	0.580037	10.1877	0.00818996	0.0444134	12	trans
ENSMUSG00000029119	Man2b2	-0.51692	4.80033	39.2017	5.03369e-09	1.03909e-06	5	trans
ENSMUSG00000027864	Ptgfrn	-0.516729	1.5039	9.37192	0.00267278	0.0199146	3	trans
ENSMUSG00000027035	Cers6	-0.516627	4.4907	11.0684	0.00113917	0.0106019	2	trans
ENSMUSG00000009614	Sardh	-0.516299	9.07354	38.9965	8.74756e-09	1.46866e-06	2	trans
ENSMUSG00000108207	RP23-134H19.4	0.515567	1.43034	10.6672	0.00139131	0.0122513	5	trans
ENSMUSG00000043681	Fam25c	0.515019	3.45941	11.7532	0.000811739	0.00838508	14	trans
ENSMUSG00000067928	Zfp760	0.514654	2.71298	15.8079	0.000115166	0.0019811	17	trans
ENSMUSG00000028008	Asic5	0.514098	4.36817	8.20997	0.00485298	0.0302519	3	trans
ENSMUSG00000023892	Zfp51	0.513878	2.79636	35.9813	3.48438e-06	0.000140626	17	trans
ENSMUSG00000038174	Fam126b	0.513199	6.64386	26.8421	8.10871e-07	4.72301e-05	1	trans
ENSMUSG00000108249	RP23-170M6.3	0.512889	2.87096	19.4459	2.13384e-05	0.000557455	6	trans
ENSMUSG00000085180	AI838599	0.512693	1.40943	13.5282	0.00130618	0.0117225	4	trans
ENSMUSG00000029456	Acad10	-0.512133	4.36932	30.0259	2.09938e-07	1.55502e-05	5	trans
ENSMUSG00000000948	Gm38393	0.51212	1.9846	15.5212	0.000224044	0.00331122	7	trans
ENSMUSG00000023122	Sult1c2	-0.511677	1.2262	9.1991	0.0033996	0.0237414	17	trans
ENSMUSG00000004393	Ddx56	-0.511428	4.34364	53.9282	6.61542e-09	1.24348e-06	11	trans
ENSMUSG00000039063	Echdc3	-0.511342	5.23093	38.2049	7.46671e-09	1.30584e-06	2	trans
ENSMUSG00000096795	Zfp433	0.511336	3.37348	36.5064	1.84115e-07	1.40164e-05	10	trans
ENSMUSG00000066072	Cyp4a10	-0.510817	11.1688	10.425	0.00157056	0.0134993	4	trans
ENSMUSG00000038279	Nop2	-0.510513	3.84745	28.6149	3.80615e-07	2.53582e-05	6	trans
ENSMUSG00000004040	Stat3	-0.510496	6.39993	37.1089	1.15531e-08	1.796e-06	11	trans
ENSMUSG00000091867	Cyp2a22	-0.510478	4.54353	11.3148	0.00100809	0.00974205	7	trans
ENSMUSG00000085037	4933421O10Rik	0.510362	2.22618	21.974	5.78481e-05	0.00118829	4	trans
ENSMUSG00000064342	mt-Ti	0.510294	2.98434	13.9152	0.000283502	0.00394459	MT	trans
ENSMUSG00000073415	Gm10501	0.510178	0.707851	7.32787	0.00769239	0.042298	17	trans
ENSMUSG00000031434	Morc4	-0.510003	1.55495	11.1367	0.00152364	0.0131679	X	trans
ENSMUSG00000040010	Slc7a5	-0.509868	1.11923	9.06141	0.00419152	0.0245153	8	cis
ENSMUSG00000092021	Gbp11	0.5087	2.79814	7.72287	0.00625299	0.0363349	5	trans
ENSMUSG00000032311	Nrg4	-0.508563	3.70795	7.04602	0.00892632	0.0472816	9	trans
ENSMUSG00000074292	Gm10660	0.508364	1.73751	12.58	0.000573788	0.00481843	8	cis
ENSMUSG00000085028	Slc2a4rg-ps	0.507682	1.57892	10.6569	0.00139843	0.0122972	2	trans
ENSMUSG00000023031	Cela1	0.507626	2.49657	16.2659	9.28456e-05	0.00167976	15	trans
ENSMUSG00000025981	Coq10b	-0.507476	4.78111	8.33482	0.00454927	0.0289608	1	trans
ENSMUSG00000020865	Abcc3	-0.506822	7.22259	11.0836	0.0011306	0.0105743	11	trans
ENSMUSG00000033161	Atp1a1	-0.505326	7.79417	58.0716	2.65542e-09	5.9709e-07	3	trans
ENSMUSG00000072964	Bhlhb9	-0.50531	3.30033	9.03098	0.00318042	0.0225773	X	trans
ENSMUSG00000035621	Midn	-0.505103	4.25208	16.165	9.73506e-05	0.00173632	10	trans
ENSMUSG00000026837	Col5a1	-0.504452	3.34126	20.9965	1.0575e-05	0.000326375	2	trans
ENSMUSG00000022391	Rangap1	-0.504228	4.94893	23.0641	4.20573e-06	0.000164468	15	trans
ENSMUSG00000026728	Vim	-0.503731	4.27891	19.233	2.35144e-05	0.000589828	2	trans
ENSMUSG00000041945	Mfsd9	0.503202	1.5629	12.0925	0.00114452	0.0106204	1	trans
ENSMUSG00000098496	1810026B05Rik	0.502773	2.64198	14.5878	0.000205426	0.00310612	7	trans
ENSMUSG00000021806	Nid2	-0.502357	2.73118	22.7633	2.29625e-05	0.000582951	14	trans
ENSMUSG00000028637	Ccdc30	-0.502156	3.68248	11.1209	0.00110984	0.0104291	4	trans
ENSMUSG00000045392	Olfr1033	0.501941	1.28901	8.22622	0.0048123	0.0300707	2	trans
ENSMUSG00000104503	Gm37738	0.501356	2.54391	17.7126	4.73064e-05	0.00102175	1	trans
ENSMUSG00000039646	Vasn	-0.500758	2.43362	10.9506	0.00120792	0.0110459	16	trans
ENSMUSG00000031672	Got2	-0.500622	7.85188	81.1745	3.38399e-09	1.47415e-07	8	cis
ENSMUSG00000104060	Gm37954	0.500152	4.11646	31.9557	9.39385e-08	8.15775e-06	1	trans
ENSMUSG00000020689	Itgb3	-0.500136	3.33744	17.7889	4.56644e-05	0.00099561	11	trans
ENSMUSG00000107200	RP23-442L7.3	0.500115	0.940778	11.2159	0.00487849	0.0303958	5	trans
ENSMUSG00000046959	Slc26a1	-0.499974	6.95359	53.2984	8.00079e-10	2.45722e-07	5	trans
ENSMUSG00000103161	Gm38148	0.499623	1.01531	8.59013	0.00461912	0.0293313	1	trans
ENSMUSG00000006800	Sulf2	-0.49781	4.23113	20.2344	1.49151e-05	0.000427816	2	trans
ENSMUSG00000023284	Zfp605	0.497765	1.72458	13.9254	0.000638309	0.00709407	5	trans
ENSMUSG00000060807	Serpina6	-0.496452	5.60927	10.7573	0.00133004	0.0118695	12	trans
ENSMUSG00000042460	C1galt1	0.496365	6.32721	76.6962	1.56331e-10	6.35823e-08	6	trans
ENSMUSG00000022462	Slc38a2	-0.496353	7.23419	7.28744	0.00785789	0.0430952	15	trans
ENSMUSG00000097354	2310001H17Rik	0.494518	4.08983	34.7347	3.00676e-08	3.53842e-06	6	trans
ENSMUSG00000029723	Tsc22d4	-0.493853	2.68917	23.3388	4.47657e-05	0.000985472	5	trans
ENSMUSG00000054408	Spcs3	0.493757	6.16853	90.2601	1.33147e-10	9.28036e-09	8	cis
ENSMUSG00000025197	Cyp2c44	-0.493663	7.34578	30.3666	1.82001e-07	1.39741e-05	19	trans
ENSMUSG00000002944	Cd36	-0.49321	6.30055	11.381	0.000975558	0.00950163	5	trans
ENSMUSG00000104044	Gm37566	0.492689	1.48327	11.951	0.00122852	0.0111955	1	trans
ENSMUSG00000048126	Col6a3	-0.492493	3.22854	16.7637	7.35437e-05	0.00141384	1	trans
ENSMUSG00000030088	Aldh1l1	-0.492203	9.5326	30.294	1.87623e-07	1.4147e-05	6	trans
ENSMUSG00000031853	BC021891	-0.492155	2.64944	11.6387	0.000858919	0.00650724	8	cis
ENSMUSG00000052137	Rbm12b2	0.491922	3.09171	28.9508	2.23477e-06	0.000103457	4	trans
ENSMUSG00000102225	Gm37983	0.491853	1.59189	12.7506	0.00108917	0.0103274	9	trans
ENSMUSG00000105643	RP24-68G17.2	0.491001	2.53634	13.2382	0.000393034	0.00501936	3	trans
ENSMUSG00000026579	F5	-0.490383	9.09111	59.7332	3.80009e-08	4.12265e-06	1	trans
ENSMUSG00000097970	Gm27028	0.490025	1.05345	9.91443	0.00425085	0.0275201	1	trans
ENSMUSG00000038539	Atf5	-0.489461	7.2196	20.2091	1.50866e-05	0.000430251	7	trans
ENSMUSG00000022674	Ube2v2	0.489266	4.86009	38.6854	6.17229e-09	1.19571e-06	16	trans
ENSMUSG00000025075	Habp2	-0.489071	6.50683	43.4686	9.57267e-10	2.73952e-07	19	trans
ENSMUSG00000020183	Cpm	-0.488685	1.70317	9.27872	0.00280266	0.0205419	10	trans
ENSMUSG00000030378	Sult2a8	0.48867	9.72697	19.5457	2.03896e-05	0.000542804	7	trans
ENSMUSG00000045746	B230317F23Rik	0.488614	0.88619	6.78019	0.0102788	0.0474459	8	cis
ENSMUSG00000047497	Adamts12	-0.488442	0.761029	7.18759	0.00950209	0.0495447	15	trans
ENSMUSG00000037260	Hgsnat	-0.487755	5.90937	70.7901	5.91917e-10	3.43805e-08	8	cis
ENSMUSG00000073838	Tufm	-0.487575	4.13682	54.1528	8.33638e-08	7.29144e-06	7	trans
ENSMUSG00000037108	Zcwpw1	0.487518	1.31915	8.67205	0.00382314	0.025799	5	trans
ENSMUSG00000105597	RP24-404P10.6	0.487425	2.47511	7.33029	0.00768258	0.0422626	3	trans
ENSMUSG00000107534	RP23-100I21.3	0.487333	0.876115	10.1094	0.00687917	0.0389665	6	trans
ENSMUSG00000090086	AI480526	0.487292	3.27293	20.8178	1.14608e-05	0.000347745	5	trans
ENSMUSG00000026193	Fn1	-0.487177	9.4836	27.7683	5.45514e-07	3.3838e-05	1	trans
ENSMUSG00000032135	Mcam	-0.487126	2.85418	15.3578	0.000142455	0.00235716	9	trans
ENSMUSG00000105135	RP23-418O21.3	0.485926	1.7177	11.6413	0.000857809	0.00868989	3	trans
ENSMUSG00000029368	Alb	-0.485857	16.2265	28.1952	2.46788e-06	0.000110321	5	trans
ENSMUSG00000075010	AW112010	0.485725	5.18461	27.1219	7.19177e-07	4.25158e-05	19	trans
ENSMUSG00000022797	Tfrc	-0.485575	5.83723	8.60902	0.00394916	0.026328	16	trans
ENSMUSG00000005373	Mlxipl	0.48549	5.67449	30.1565	1.98746e-07	1.48084e-05	5	trans
ENSMUSG00000058818	Pirb	-0.485212	1.99795	13.9934	0.000511651	0.00602123	7	trans
ENSMUSG00000051375	Pcdh1	-0.485157	5.65616	38.4725	6.7151e-09	1.24348e-06	18	trans
ENSMUSG00000091803	Cox16	0.485027	1.81221	18.5199	0.000573534	0.00652978	12	trans
ENSMUSG00000021135	Slc10a1	-0.484801	9.0202	32.244	8.33837e-08	7.29144e-06	12	trans
ENSMUSG00000021136	Smoc1	-0.484472	5.45486	49.348	2.12921e-09	5.15596e-07	12	trans
ENSMUSG00000030762	Aqp8	0.48393	3.84617	8.48859	0.00420199	0.0273731	7	trans
ENSMUSG00000039952	Dag1	-0.483641	5.83987	58.4852	8.30142e-10	2.48884e-07	9	trans
ENSMUSG00000108092	RP23-461C23.2	0.483064	3.02782	10.7403	0.00134139	0.0119538	6	trans
ENSMUSG00000019768	Esr1	-0.482672	4.848	15.3458	0.000143264	0.00236433	10	trans
ENSMUSG00000029833	Trim24	-0.482225	5.22009	14.477	0.00021659	0.00323968	6	trans
ENSMUSG00000022477	Aco2	-0.481993	7.3211	36.4625	1.49673e-08	2.0941e-06	15	trans
ENSMUSG00000106959	RP23-23C4.4	0.481356	1.37932	9.50796	0.00274391	0.0202647	6	trans
ENSMUSG00000102854	C130023A14Rik	0.481078	1.24078	10.6514	0.00355903	0.0244759	16	trans
ENSMUSG00000104235	Gm37589	0.480782	3.24435	19.671	1.92595e-05	0.000517092	3	trans
ENSMUSG00000003038	Hmgn2	-0.48047	2.5915	14.0056	0.000271454	0.00381414	4	trans
ENSMUSG00000103094	Gm37558	0.479831	2.39482	12.5138	0.000559002	0.0064224	3	trans
ENSMUSG00000000385	Tmprss2	-0.479561	2.42731	13.8336	0.000294851	0.00405095	16	trans
ENSMUSG00000017760	Ctsa	-0.479533	6.50326	80.8286	1.84057e-09	4.76536e-07	2	trans
ENSMUSG00000031502	Col4a1	-0.478995	5.81231	27.9147	5.12516e-07	1.32305e-05	8	cis
ENSMUSG00000020830	Vmo1	0.478909	1.036	9.6344	0.00630645	0.0365612	11	trans
ENSMUSG00000103706	6820402A03Rik	0.478815	2.21688	13.4078	0.000362068	0.00472942	1	trans
ENSMUSG00000001119	Col6a1	-0.478688	3.1837	13.8478	0.000292847	0.00403449	10	trans
ENSMUSG00000015656	Hspa8	-0.478671	8.6509	39.3446	5.80659e-08	5.62435e-06	9	trans
ENSMUSG00000105936	RP23-114L12.4	0.478534	1.01958	9.61256	0.00667123	0.0380109	1	trans
ENSMUSG00000022877	Hrg	-0.478482	9.54295	43.5699	1.18667e-07	1.00286e-05	16	trans
ENSMUSG00000103651	Gm37206	0.4775	2.75589	22.3649	2.97946e-05	0.000710556	19	trans
ENSMUSG00000029189	Sel1l3	-0.476859	3.68211	9.82099	0.00212849	0.0168791	5	trans
ENSMUSG00000104293	Gm38043	0.476668	1.06208	7.14145	0.00848702	0.045729	1	trans
ENSMUSG00000057894	Zfp329	0.476127	3.19265	22.2215	6.11245e-06	0.000214994	7	trans
ENSMUSG00000105987	RP23-110C17.2	-0.475756	3.46321	16.7674	7.34142e-05	0.0014135	5	trans
ENSMUSG00000060149	BC002059	0.475542	2.04965	15.7594	0.000474499	0.00573406	17	trans
ENSMUSG00000069743	Zfp820	0.475392	1.94114	14.2941	0.000485443	0.0058136	17	trans
ENSMUSG00000018340	Anxa6	-0.47535	6.60102	41.284	2.3856e-09	5.56287e-07	11	trans
ENSMUSG00000103983	Gm20045	0.47509	1.75969	7.80716	0.00598372	0.0351268	1	trans
ENSMUSG00000029810	Tmem176b	-0.474829	6.59504	50.0134	2.50578e-09	5.73688e-07	6	trans
ENSMUSG00000085977	Gm5970	0.474734	3.26521	17.8141	4.51359e-05	0.000989834	18	trans
ENSMUSG00000022304	Dpys	-0.474292	7.55328	51.5406	1.28013e-08	1.91898e-06	15	trans
ENSMUSG00000015016	Acsf3	-0.473646	3.8267	25.1685	1.67135e-06	3.5301e-05	8	cis
ENSMUSG00000003363	Pld3	-0.473633	3.3974	40.1016	4.2602e-06	0.000166082	7	trans
ENSMUSG00000033715	Akr1c14	0.4734	8.42132	28.5227	3.9579e-07	2.6029e-05	13	trans
ENSMUSG00000027188	Pamr1	-0.473363	1.89239	12.9818	0.00102422	0.00985837	2	trans
ENSMUSG00000020766	Galk1	-0.473347	4.85462	20.7515	1.1808e-05	0.000355708	11	trans
ENSMUSG00000041044	Lrit1	0.472874	3.90004	19.5565	2.02898e-05	0.000542425	14	trans
ENSMUSG00000104095	Gm37315	0.472827	1.85799	16.1711	0.000871987	0.00878813	1	trans
ENSMUSG00000021868	Ppif	-0.47275	4.54938	35.0455	3.15573e-08	3.65755e-06	14	trans
ENSMUSG00000029314	Agpat9	-0.472474	4.01993	12.2555	0.000634238	0.00705506	5	trans
ENSMUSG00000104377	Gm37515	0.472238	4.52217	33.264	5.47959e-08	5.43299e-06	3	trans
ENSMUSG00000075596	B130006D01Rik	0.471711	1.29735	7.90129	0.00569715	0.0339029	11	trans
ENSMUSG00000107742	RP23-89F9.2	0.471444	0.827283	8.11774	0.00940218	0.0448858	8	cis
ENSMUSG00000011148	Adssl1	-0.470685	3.09744	17.009	6.55889e-05	0.00131065	12	trans
ENSMUSG00000056025	Clca3a1	-0.470535	3.09287	16.8622	7.02378e-05	0.00136698	3	trans
ENSMUSG00000064694	Gm24146	0.470187	1.84074	8.25282	0.00474644	0.0298362	5	trans
ENSMUSG00000049164	Zfp518a	0.470024	4.62315	35.1109	2.58125e-08	3.1253e-06	19	trans
ENSMUSG00000097583	6430590A07Rik	0.469423	1.59789	9.46763	0.00254585	0.019219	3	trans
ENSMUSG00000026791	Slc2a8	-0.469318	3.12511	22.3369	1.43608e-05	0.000418592	2	trans
ENSMUSG00000071796	6820431F20Rik	0.468588	1.95848	15.9975	0.000591843	0.00491089	8	cis
ENSMUSG00000001552	Jup	-0.468394	4.57866	38.0658	4.47669e-08	4.69754e-06	11	trans
ENSMUSG00000032898	Fbxo21	-0.468281	6.61556	24.4162	2.32055e-06	0.000105871	5	trans
ENSMUSG00000059142	Zfp945	0.468208	4.48031	40.9581	1.59503e-08	2.18311e-06	17	trans
ENSMUSG00000035944	Ttc38	-0.468133	5.91513	44.6885	3.02239e-09	6.56172e-07	15	trans
ENSMUSG00000103630	Gm37242	0.468125	1.88296	13.6197	0.000974366	0.00950163	1	trans
ENSMUSG00000063524	Eno1	-0.467997	6.84704	44.9318	5.86729e-09	1.15439e-06	4	trans
ENSMUSG00000101609	Kcnq1ot1	0.467299	7.25876	30.3915	1.80116e-07	1.39236e-05	7	trans
ENSMUSG00000074359	Psg23	0.467244	1.06405	11.1016	0.00742257	0.0411921	7	trans
ENSMUSG00000021900	Btd	-0.467237	5.66674	45.3635	3.45748e-09	7.37908e-07	14	trans
ENSMUSG00000046567	4930430F08Rik	0.465996	2.13803	12.8319	0.000478704	0.00577379	10	trans
ENSMUSG00000058806	Col13a1	0.465971	2.54003	8.60674	0.00395378	0.026328	10	trans
ENSMUSG00000026417	Pigr	-0.465621	9.34063	17.4103	5.44235e-05	0.00113086	1	trans
ENSMUSG00000063108	Zfp26	0.465308	4.69475	70.9504	7.69567e-09	1.32745e-06	9	trans
ENSMUSG00000000530	Acvrl1	-0.465104	1.28324	10.4275	0.00520354	0.0317918	15	trans
ENSMUSG00000001435	Col18a1	-0.465017	9.21192	44.0469	2.21806e-07	1.62005e-05	10	trans
ENSMUSG00000006522	Itih3	-0.464769	10.3907	19.3012	2.27938e-05	0.000582327	14	trans
ENSMUSG00000002984	Tomm40	-0.464619	4.42829	35.1845	8.25156e-08	7.29144e-06	7	trans
ENSMUSG00000086916	Gm15903	0.464602	1.09838	8.36387	0.00617923	0.0359893	5	trans
ENSMUSG00000038884	A230050P20Rik	0.464099	4.51214	18.6766	3.03357e-05	0.000720729	9	trans
ENSMUSG00000082894	Gm6480	0.463935	1.99049	17.0556	0.000813802	0.00839951	X	trans
ENSMUSG00000105970	RP23-407I6.5	0.463802	2.72267	9.23293	0.00286883	0.0209538	5	trans
ENSMUSG00000024254	Abcg8	-0.463777	6.23233	12.1679	0.000662084	0.00730032	17	trans
ENSMUSG00000107331	RP23-153H17.5	0.463756	1.33734	12.7031	0.00361909	0.0247268	5	trans
ENSMUSG00000004187	Kifc2	0.463569	1.81748	10.5744	0.00159024	0.0136405	15	trans
ENSMUSG00000042647	Acad12	-0.463048	2.88238	9.80646	0.00214418	0.0169595	5	trans
ENSMUSG00000041147	Brca2	0.462521	3.04249	18.082	3.98817e-05	0.000898374	5	trans
ENSMUSG00000107633	RP24-127M20.6	0.462514	1.21947	8.57791	0.00589827	0.0347048	6	trans
ENSMUSG00000073633	Fbxo36	-0.462394	2.50951	16.2225	0.000355091	0.00466247	1	trans
ENSMUSG00000078695	Cisd3	-0.462094	4.76833	33.1774	5.67786e-08	5.5423e-06	11	trans
ENSMUSG00000069733	Ube2u	0.461687	1.8169	8.04808	0.00527825	0.032072	4	trans
ENSMUSG00000025780	Itih5	-0.461501	4.74169	17.0843	6.33282e-05	0.00127589	2	trans
ENSMUSG00000068874	Selenbp1	-0.461136	6.67674	39.3732	7.34773e-09	1.30314e-06	3	trans
ENSMUSG00000104459	Gm37824	0.460459	1.63103	8.32409	0.00457459	0.0290995	2	trans
ENSMUSG00000003992	Ssbp2	0.460457	2.78435	15.5314	0.000131222	0.00220607	13	trans
ENSMUSG00000040488	Ltbp4	-0.460113	3.84462	13.6827	0.000317078	0.00426565	7	trans
ENSMUSG00000102718	Gm37761	0.459109	2.59624	20.0346	0.00012948	0.00218261	1	trans
ENSMUSG00000060678	Hist1h4c	0.458943	4.04231	10.8968	0.0012407	0.0112801	13	trans
ENSMUSG00000035237	Lcat	-0.458756	8.25791	89.8177	9.74249e-08	2.99057e-06	8	cis
ENSMUSG00000101397	Mug-ps1	0.457956	6.23755	13.609	0.000328543	0.00439641	6	trans
ENSMUSG00000021670	Hmgcr	-0.457525	5.18342	19.7246	1.87955e-05	0.000507883	13	trans
ENSMUSG00000015342	Xk	0.457277	2.27707	17.9125	0.000407629	0.00516904	X	trans
ENSMUSG00000102874	Gm37137	0.456907	1.13687	10.0596	0.00747629	0.041399	9	trans
ENSMUSG00000028645	Slc2a1	-0.456667	3.51748	11.1521	0.0010928	0.0103385	4	trans
ENSMUSG00000016024	Lbp	-0.456502	6.99377	32.9547	6.22155e-08	5.93498e-06	2	trans
ENSMUSG00000045664	Cdc42ep2	-0.456051	1.52096	8.54704	0.00407724	0.0268518	19	trans
ENSMUSG00000103756	Gm37285	0.455605	1.08519	7.51997	0.00787106	0.0431476	1	trans
ENSMUSG00000021884	Hacl1	-0.455054	8.41249	16.1963	9.59291e-05	0.00172071	14	trans
ENSMUSG00000042506	Usp22	-0.454991	4.51535	42.6199	1.27766e-07	1.07255e-05	11	trans
ENSMUSG00000007029	Vars	-0.454716	3.7824	19.8936	1.74063e-05	0.000478559	17	trans
ENSMUSG00000029195	Klb	-0.454705	5.66278	36.7563	1.33039e-08	1.94794e-06	5	trans
ENSMUSG00000060981	Hist1h4h	0.454533	4.2702	10.51	0.00150504	0.0130597	13	trans
ENSMUSG00000018411	Mapt	0.453847	1.03274	9.04848	0.00933816	0.0488923	11	trans
ENSMUSG00000106288	RP24-140D11.6	0.453809	2.92707	11.7725	0.000804079	0.00834114	5	trans
ENSMUSG00000028252	Ccnc	0.453436	4.84419	45.106	1.06484e-08	1.69728e-06	4	trans
ENSMUSG00000002910	Arrdc2	-0.453265	2.41973	6.82807	0.0100204	0.0466622	8	cis
ENSMUSG00000047747	Rnf150	-0.453083	1.35295	10.3667	0.00676999	0.035608	8	cis
ENSMUSG00000029596	Sdsl	-0.452815	4.42378	7.78339	0.0060584	0.035466	5	trans
ENSMUSG00000020335	Zfp354b	0.452268	1.0588	9.4218	0.0088962	0.0471667	11	trans
ENSMUSG00000034111	Tmed8	0.452174	2.24663	15.284	0.000507526	0.00600071	12	trans
ENSMUSG00000002059	Rab34	-0.45198	1.90987	9.41178	0.00261915	0.0196195	11	trans
ENSMUSG00000052934	Fbxo31	-0.451899	5.55946	17.5748	5.04233e-05	0.000566855	8	cis
ENSMUSG00000003402	Prkcsh	-0.451802	5.68212	54.6786	1.10563e-08	1.74027e-06	9	trans
ENSMUSG00000070644	Etnk2	-0.451693	8.07904	13.3463	0.000372996	0.00481132	1	trans
ENSMUSG00000003283	Hck	-0.451515	2.33446	14.736	0.000522218	0.00610564	2	trans
ENSMUSG00000024614	Tmx3	0.451491	4.84511	49.9603	1.21331e-08	1.84072e-06	18	trans
ENSMUSG00000074527	Gm14296	0.451226	1.5518	7.01424	0.00907779	0.0478675	2	trans
ENSMUSG00000026177	Slc11a1	-0.451174	2.71911	19.4443	0.000138583	0.0023052	1	trans
ENSMUSG00000029925	Tbxas1	-0.451156	1.63456	11.8386	0.00333802	0.0234294	6	trans
ENSMUSG00000056019	Zfp709	0.451093	2.88543	23.4739	4.17841e-05	0.000493618	8	cis
ENSMUSG00000027642	Rpn2	-0.450881	6.93388	49.4274	2.07234e-08	2.58366e-06	2	trans
ENSMUSG00000015882	Lcorl	0.449729	5.2723	40.7278	8.56533e-09	1.4575e-06	5	trans
ENSMUSG00000067288	Rps28	-0.449629	5.62176	52.6253	1.20998e-08	1.84072e-06	17	trans
ENSMUSG00000020051	Pah	-0.449563	10.2258	20.9976	1.05697e-05	0.000326375	10	trans
ENSMUSG00000022883	Robo1	-0.449184	3.18089	10.5665	0.00146308	0.0127938	16	trans
ENSMUSG00000010307	Tmem86a	-0.449091	2.96584	10.0862	0.00186198	0.0153644	7	trans
ENSMUSG00000053801	Grwd1	-0.449046	2.61444	15.8995	0.00031547	0.0042531	7	trans
ENSMUSG00000020238	Ncln	-0.44904	4.88717	29.0659	3.14498e-07	2.17591e-05	10	trans
ENSMUSG00000099146	0610031O16Rik	0.448807	3.97166	18.0332	4.07904e-05	0.000915566	3	trans
ENSMUSG00000022437	Samm50	-0.448732	6.31323	37.4558	1.46978e-08	2.09043e-06	15	trans
ENSMUSG00000040463	Mybbp1a	-0.448657	5.10549	40.5691	3.62981e-08	4.00935e-06	11	trans
ENSMUSG00000033147	Slc22a15	0.448651	3.28222	19.5519	2.03323e-05	0.000542425	3	trans
ENSMUSG00000070690	5830473C10Rik	-0.448177	4.98626	21.7516	7.53802e-06	0.000254474	5	trans
ENSMUSG00000023043	Krt18	-0.447627	7.01806	23.859	2.96259e-06	0.000125948	15	trans
ENSMUSG00000019179	Mdh2	-0.447453	6.2961	55.5063	1.78441e-08	2.34055e-06	5	trans
ENSMUSG00000022540	Rogdi	-0.447143	3.70098	10.3136	0.00166077	0.0140919	16	trans
ENSMUSG00000003198	Zfp959	0.447021	2.34315	20.4893	0.000299899	0.00409136	17	trans
ENSMUSG00000101517	4732465J04Rik	0.446999	4.49989	14.822	0.000183727	0.00286082	10	trans
ENSMUSG00000002847	Pla1a	-0.446421	5.13434	30.8623	1.47955e-07	1.18665e-05	16	trans
ENSMUSG00000028454	Pigo	-0.445436	2.90652	21.8397	0.00011458	0.00197372	4	trans
ENSMUSG00000090100	Ttbk2	0.44536	2.76335	18.3309	9.07621e-05	0.00165395	2	trans
ENSMUSG00000036083	Slc17a3	0.445152	5.42387	33.4362	5.10628e-08	5.18534e-06	13	trans
ENSMUSG00000048970	C1galt1c1	0.445121	4.35694	31.7065	1.10147e-07	9.40528e-06	X	trans
ENSMUSG00000043991	Pura	0.445095	6.37976	40.2815	9.2032e-09	1.50502e-06	18	trans
ENSMUSG00000060288	Ppih	0.444783	1.82997	22.4938	0.00143902	0.0126009	4	trans
ENSMUSG00000106819	RP24-230L6.3	0.444297	2.91968	17.319	5.67792e-05	0.00116982	6	trans
ENSMUSG00000040505	Abcg5	-0.444237	6.20781	12.8633	0.000471443	0.00570809	17	trans
ENSMUSG00000032554	Trf	-0.443496	9.90293	37.2383	1.47952e-06	7.55192e-05	9	trans
ENSMUSG00000030630	Fah	-0.443388	8.69006	77.825	3.89795e-07	2.58332e-05	7	trans
ENSMUSG00000072941	Sod3	-0.443355	3.31577	17.1424	6.16405e-05	0.00124902	5	trans
ENSMUSG00000086825	Gm15675	0.443304	3.32529	20.4657	1.34334e-05	0.000395218	1	trans
ENSMUSG00000025428	Atp5a1	-0.443058	9.80265	73.0783	1.34125e-06	7.09621e-05	18	trans
ENSMUSG00000107096	RP23-34P11.2	0.442897	1.97351	7.85633	0.00583223	0.034414	5	trans
ENSMUSG00000022562	Oplah	-0.442689	6.94501	29.4709	2.65097e-07	1.89665e-05	15	trans
ENSMUSG00000104211	Gm37985	0.442649	1.63747	11.4937	0.00339361	0.0237402	4	trans
ENSMUSG00000058301	Upf1	-0.442253	4.72881	23.6687	3.22128e-06	6.0682e-05	8	cis
ENSMUSG00000102780	Gm38253	0.442161	2.06475	14.6606	0.0011479	0.0106439	3	trans
ENSMUSG00000021322	Aoah	-0.441381	1.17022	6.92704	0.00950723	0.0495509	13	trans
ENSMUSG00000031245	Hmgn5	0.441261	4.13317	18.4386	3.38406e-05	0.000793522	X	trans
ENSMUSG00000031327	Chic1	0.44123	4.31601	14.0473	0.000266071	0.00376446	X	trans
ENSMUSG00000097876	Gm16892	0.441083	1.20362	7.04463	0.0089329	0.0472816	16	trans
ENSMUSG00000043415	Otud1	-0.440731	1.89877	12.1619	0.00238042	0.0183503	2	trans
ENSMUSG00000030739	Myh14	-0.440672	3.6823	12.3677	0.000600362	0.00675581	7	trans
ENSMUSG00000078920	Ifi47	0.440419	3.79322	7.88414	0.0057483	0.0341105	11	trans
ENSMUSG00000063810	Alms1	0.440272	2.62779	17.9653	0.000192446	0.00295522	6	trans
ENSMUSG00000102289	Gm31258	0.439789	2.82838	12.0265	0.000709629	0.00765038	16	trans
ENSMUSG00000011305	Plin5	-0.43864	6.24564	12.1648	0.000663073	0.00730482	17	trans
ENSMUSG00000015890	Amdhd1	-0.438282	7.58777	28.9066	3.36396e-07	2.28968e-05	10	trans
ENSMUSG00000085894	Gm15832	0.438143	1.45431	10.7182	0.0049487	0.0307146	1	trans
ENSMUSG00000055320	Tead1	-0.438073	3.18093	13.186	0.000403085	0.0051321	7	trans
ENSMUSG00000007617	Homer1	0.438056	4.09171	33.238	6.19129e-07	3.76622e-05	13	trans
ENSMUSG00000026771	Spopl	0.437654	4.68778	41.4634	5.29827e-08	5.29491e-06	2	trans
ENSMUSG00000030681	Mvp	-0.436696	4.06262	22.6917	4.95987e-06	0.000184232	7	trans
ENSMUSG00000040929	Rfx3	0.436648	2.35326	13.9307	0.000553104	0.00637208	19	trans
ENSMUSG00000048368	Omd	0.436603	2.94304	7.07524	0.00878935	0.0468567	13	trans
ENSMUSG00000047264	Zfp358	-0.436218	2.77549	21.8719	0.000274023	0.00254659	8	cis
ENSMUSG00000058093	Zfp729b	0.435918	3.99996	34.8973	8.68168e-07	4.99177e-05	13	trans
ENSMUSG00000052605	Isoc2b	-0.435428	3.36051	16.5412	8.16047e-05	0.00152684	7	trans
ENSMUSG00000108199	RP23-248L4.8	0.435052	1.77604	11.6698	0.00236805	0.0182711	6	trans
ENSMUSG00000062515	Fabp4	-0.43504	3.25898	9.36165	0.00268678	0.0199716	3	trans
ENSMUSG00000089788	Gm16586	0.43504	4.99165	23.9826	2.80615e-06	0.000121845	1	trans
ENSMUSG00000036442	Thap11	-0.434963	3.56642	31.0225	1.29262e-05	0.000200212	8	cis
ENSMUSG00000023235	Ccl25	0.43496	1.61874	12.1498	0.00391882	0.0233513	8	cis
ENSMUSG00000023070	Rgn	0.434717	8.85736	13.0262	0.00043558	0.00540381	X	trans
ENSMUSG00000071076	Jund	-0.434653	4.68932	18.2383	3.71093e-05	0.000453776	8	cis
ENSMUSG00000105454	RP23-309G12.4	0.434568	1.64145	12.564	0.00442204	0.0283659	5	trans
ENSMUSG00000029102	Hgfac	-0.434525	6.73824	37.2347	6.3295e-08	5.99256e-06	5	trans
ENSMUSG00000074639	BC089597	-0.434289	6.02104	15.8942	0.000110573	0.00192578	10	trans
ENSMUSG00000026005	Rpe	0.434121	5.12263	59.1056	3.20813e-08	3.65755e-06	1	trans
ENSMUSG00000057666	Gapdh	-0.433763	7.5435	57.9423	1.80237e-07	1.39236e-05	6	trans
ENSMUSG00000025533	Asl	-0.433761	10.0023	23.2075	3.94748e-06	0.00015631	5	trans
ENSMUSG00000021210	Akr1c6	0.43371	9.15419	14.1543	0.000252765	0.00362096	13	trans
ENSMUSG00000022614	Lmf2	-0.433458	3.35779	23.8823	2.69536e-05	0.000660311	15	trans
ENSMUSG00000005672	Kit	0.432942	2.73257	8.49267	0.00419315	0.0273619	5	trans
ENSMUSG00000000686	Abhd15	-0.432734	5.46285	21.7049	7.69676e-06	0.000258447	11	trans
ENSMUSG00000052040	Klf13	-0.432392	5.05145	12.0637	0.000696811	0.00757053	7	trans
ENSMUSG00000031633	Slc25a4	-0.432343	3.02321	11.5606	0.000892655	0.00669012	8	cis
ENSMUSG00000044562	Rasip1	-0.432306	1.6805	9.38841	0.00434817	0.0280205	7	trans
ENSMUSG00000024413	Npc1	-0.432174	7.02088	25.6047	1.38298e-06	7.19609e-05	18	trans
ENSMUSG00000006356	Crip2	-0.432062	5.07025	28.3871	4.1923e-07	2.72125e-05	12	trans
ENSMUSG00000067430	Zfp763	0.431767	2.2973	8.05074	0.00527096	0.0320655	17	trans
ENSMUSG00000034258	Mfsd7c	-0.431402	3.65053	20.8301	1.13973e-05	0.000347176	12	trans
ENSMUSG00000026384	Ptpn4	0.431247	5.00924	34.4426	5.06473e-08	5.18497e-06	1	trans
ENSMUSG00000055044	Pdlim1	-0.431183	3.97002	21.573	8.16478e-06	0.000269845	19	trans
ENSMUSG00000051615	Rap2a	0.430876	4.01944	21.6171	8.00498e-06	0.000266663	14	trans
ENSMUSG00000026708	Cenpl	0.430813	2.14971	13.4935	0.00115075	0.0106546	1	trans
ENSMUSG00000107118	RP23-189N6.2	0.430522	1.54623	7.98297	0.00545998	0.032943	5	trans
ENSMUSG00000106682	RP23-42O8.7	0.430187	1.37172	8.45746	0.0087533	0.0467635	5	trans
ENSMUSG00000047719	Ubiad1	-0.429815	2.86097	21.4549	0.000218621	0.00326169	4	trans
ENSMUSG00000023367	Tmem176a	-0.429809	6.02402	25.4123	1.50337e-06	7.63326e-05	6	trans
ENSMUSG00000046229	Scand1	-0.4297	2.72113	13.0572	0.000429074	0.00538412	2	trans
ENSMUSG00000026361	Cdc73	0.42965	4.67638	31.0538	1.36608e-07	1.13919e-05	1	trans
ENSMUSG00000000579	Dynlt1c	0.429533	1.86617	13.8618	0.00263321	0.0196968	17	trans
ENSMUSG00000029455	Aldh2	-0.429365	9.3462	40.4936	2.08997e-06	9.78325e-05	5	trans
ENSMUSG00000027249	F2	-0.429108	10.3395	71.6023	3.84794e-06	0.000153488	2	trans
ENSMUSG00000024899	Papss2	-0.429098	7.19897	25.7727	1.2859e-06	6.94937e-05	19	trans
ENSMUSG00000032485	Scap	-0.428718	6.32264	28.8718	3.41385e-07	2.31114e-05	9	trans
ENSMUSG00000021340	Gpld1	-0.428713	7.99745	41.638	5.29384e-07	3.3e-05	13	trans
ENSMUSG00000030469	Zfp719	0.428226	2.81337	16.2935	0.000113675	0.00196081	7	trans
ENSMUSG00000036427	Gpi1	-0.428043	6.37435	46.4175	7.56803e-08	6.85587e-06	7	trans
ENSMUSG00000032607	Amt	-0.427948	5.50253	28.7958	3.5255e-07	2.37396e-05	9	trans
ENSMUSG00000003559	As3mt	-0.427844	5.97029	34.5133	4.39274e-08	4.64819e-06	19	trans
ENSMUSG00000097375	6720427I07Rik	0.427346	4.39792	23.8953	2.91582e-06	0.000124884	13	trans
ENSMUSG00000028019	Pdgfc	0.427216	1.86585	7.00273	0.00913327	0.0481399	3	trans
ENSMUSG00000076435	Acsf2	-0.427159	5.69965	21.4934	8.46102e-06	0.00027673	11	trans
ENSMUSG00000091337	Eid1	-0.426768	3.31583	20.1326	3.06477e-05	0.000725405	2	trans
ENSMUSG00000023224	Serping1	-0.426668	9.04898	38.1812	1.33403e-06	7.0878e-05	2	trans
ENSMUSG00000011114	Tbrg1	-0.426524	5.11759	43.3416	1.44771e-07	1.16856e-05	9	trans
ENSMUSG00000105207	RP23-324P1.1	0.426402	6.6851	32.4535	7.64768e-08	6.87854e-06	3	trans
ENSMUSG00000063383	Zfp947	0.425928	1.38816	7.52951	0.00691909	0.0391047	17	trans
ENSMUSG00000032320	Rcn2	-0.425855	3.17752	27.6072	4.97359e-05	0.00106148	9	trans
ENSMUSG00000030382	Slc27a5	-0.425849	9.68163	43.1737	2.75431e-06	0.000120425	7	trans
ENSMUSG00000020427	Igfbp3	-0.425769	5.16557	17.1547	6.12883e-05	0.00124474	11	trans
ENSMUSG00000101970	1810026B05Rik	0.425732	3.16942	19.3095	2.91062e-05	0.000696778	7	trans
ENSMUSG00000025130	P4hb	-0.425536	9.81501	42.1475	3.45025e-06	0.000140626	11	trans
ENSMUSG00000033282	Rpgrip1l	0.425384	1.8071	9.62865	0.00247193	0.0156631	8	cis
ENSMUSG00000051682	Treml4	-0.425011	2.00601	8.88023	0.00343559	0.0238747	17	trans
ENSMUSG00000035236	Scai	0.424985	3.43075	21.8955	1.22577e-05	0.000366623	2	trans
ENSMUSG00000027750	Postn	-0.424602	4.6977	16.4447	8.53771e-05	0.00158565	3	trans
ENSMUSG00000027546	Atp9a	-0.424515	5.54546	18.1295	3.90176e-05	0.000883651	2	trans
ENSMUSG00000074733	Zfp950	0.424471	4.29198	31.1785	4.91691e-07	3.14275e-05	19	trans
ENSMUSG00000031930	Wwp2	-0.423944	4.47488	42.1323	9.09665e-07	2.11345e-05	8	cis
ENSMUSG00000058952	Cfi	-0.423874	9.2658	39.3044	1.87075e-06	9.05837e-05	3	trans
ENSMUSG00000055720	Ubl7	-0.423872	4.07204	38.1436	3.2774e-06	0.000135308	9	trans
ENSMUSG00000034707	Gns	-0.423647	7.17668	64.709	2.22576e-07	1.62005e-05	10	trans
ENSMUSG00000000555	Itga5	0.423595	3.78905	23.1741	4.50064e-06	0.000174375	15	trans
ENSMUSG00000032477	Cdc25a	-0.423535	1.61763	7.66111	0.00645821	0.0370825	9	trans
ENSMUSG00000031443	F7	-0.42353	5.86688	41.1054	8.14378e-08	2.70296e-06	8	cis
ENSMUSG00000015966	Il17rb	-0.423427	3.16899	10.1114	0.00183849	0.0152405	14	trans
ENSMUSG00000035836	Ugt2b1	0.423416	9.56453	9.58011	0.00240456	0.0184962	5	trans
ENSMUSG00000029238	Clock	0.423264	6.89704	45.851	6.19264e-08	5.93498e-06	5	trans
ENSMUSG00000026042	Col5a2	-0.423093	3.1612	11.7785	0.000801684	0.00833593	1	trans
ENSMUSG00000022407	Adsl	-0.422911	3.87577	33.1258	7.18277e-06	0.000245776	15	trans
ENSMUSG00000052783	Grk4	0.422175	2.3392	13.7707	0.000854312	0.00867646	5	trans
ENSMUSG00000104125	Gm37488	0.422119	2.15749	10.0736	0.00187377	0.0154039	3	trans
ENSMUSG00000001924	Uba1	-0.42149	6.8176	74.6599	1.3999e-07	1.14459e-05	X	trans
ENSMUSG00000031360	Ctps2	-0.421108	4.10469	20.9886	1.06126e-05	0.000326733	X	trans
ENSMUSG00000020592	Sdc1	-0.421101	7.66935	21.9326	6.95246e-06	0.000240509	12	trans
ENSMUSG00000051716	Apon	-0.420647	8.14887	36.023	8.13924e-07	4.72301e-05	10	trans
ENSMUSG00000038859	Baiap2l1	-0.420622	4.93446	16.9556	6.72445e-05	0.00132718	5	trans
ENSMUSG00000025656	Arhgef9	-0.420526	2.1191	8.03667	0.00530965	0.0322212	X	trans
ENSMUSG00000026478	Lamc1	-0.4197	4.08709	31.4141	3.63697e-06	0.000146315	1	trans
ENSMUSG00000103421	Golt1a	-0.419377	1.9909	10.4286	0.00336046	0.0235738	1	trans
ENSMUSG00000044501	Zfp758	0.419168	3.39319	20.6768	1.73166e-05	0.000477134	17	trans
ENSMUSG00000105549	RP23-299O17.4	0.419089	2.82929	7.80559	0.00598861	0.0351392	5	trans
ENSMUSG00000024039	Cbs	-0.41896	8.05271	25.8175	1.26119e-06	6.84522e-05	17	trans
ENSMUSG00000022912	Pros1	-0.418751	7.09223	25.6584	1.35117e-06	7.1188e-05	16	trans
ENSMUSG00000030774	Pak1	-0.418699	1.48618	8.9891	0.00779237	0.0427731	7	trans
ENSMUSG00000034926	Dhcr24	-0.418524	7.87511	15.0236	0.000166925	0.00264725	4	trans
ENSMUSG00000025580	Eif4a3	-0.418213	4.59353	53.4937	6.99687e-07	4.17557e-05	11	trans
ENSMUSG00000027001	Dusp19	0.41815	1.85012	13.92	0.00317386	0.0225665	2	trans
ENSMUSG00000074024	4632427E13Rik	0.418041	5.62604	36.161	4.83513e-08	5.03173e-06	7	trans
ENSMUSG00000022270	Fam134b	-0.417599	7.67136	10.2931	0.00167793	0.0141606	15	trans
ENSMUSG00000059897	Zfp930	0.41757	2.42862	13.7188	0.000652482	0.00528814	8	cis
ENSMUSG00000041180	Hectd2	0.417369	2.24687	12.3298	0.0011755	0.0108122	19	trans
ENSMUSG00000047022	Mipol1	0.41718	2.74667	17.5637	0.000219658	0.00326942	12	trans
ENSMUSG00000106631	1700028K03Rik	0.41712	1.6988	14.5244	0.00480352	0.0300328	5	trans
ENSMUSG00000103076	Gm37902	0.41693	1.41961	8.0958	0.00748277	0.0414167	1	trans
ENSMUSG00000049858	Suox	-0.41691	6.79942	37.4713	1.84777e-07	1.40164e-05	10	trans
ENSMUSG00000031996	Aplp2	-0.416212	7.70442	49.585	7.65509e-07	4.48339e-05	9	trans
ENSMUSG00000004207	Psap	-0.416211	8.6192	47.6098	1.93174e-06	9.23957e-05	10	trans
ENSMUSG00000042595	Fam199x	0.416186	5.00113	43.9136	1.68625e-07	1.33926e-05	X	trans
ENSMUSG00000015335	Zdhhc12	-0.415675	2.90269	22.4769	0.000295006	0.00405095	2	trans
ENSMUSG00000052676	Zmat1	0.415425	1.74049	8.52842	0.00411657	0.0270825	X	trans
ENSMUSG00000071281	Zfp65	0.415303	3.80835	40.2058	5.70008e-06	0.000204488	13	trans
ENSMUSG00000040891	Foxa3	-0.414826	5.53859	15.843	0.000113272	0.00195916	7	trans
ENSMUSG00000022546	Gpt	-0.414664	7.97259	20.1523	1.548e-05	0.000438031	15	trans
ENSMUSG00000083282	Ctsf	-0.414521	4.95321	40.6383	3.96884e-07	2.6029e-05	19	trans
ENSMUSG00000001630	Stk38l	0.414328	3.51694	24.2092	1.71665e-05	0.000474037	6	trans
ENSMUSG00000022665	Ccdc80	-0.41417	4.0902	23.5953	3.47766e-06	0.000140626	16	trans
ENSMUSG00000047379	B4gat1	-0.413951	3.66063	30.7422	2.20436e-05	0.000571617	19	trans
ENSMUSG00000103505	Gm38374	0.413922	1.80694	10.5332	0.0038226	0.025799	1	trans
ENSMUSG00000034456	Uroc1	-0.413883	8.12183	29.5542	1.45908e-06	7.49906e-05	6	trans
ENSMUSG00000053347	Zfp943	0.413735	4.05028	37.2814	2.79749e-06	0.000121845	17	trans
ENSMUSG00000049115	Agtr1a	-0.413464	6.07803	44.5005	1.40893e-07	1.14459e-05	13	trans
ENSMUSG00000042524	Sun2	-0.413427	5.94413	21.3469	9.03499e-06	0.000289487	15	trans
ENSMUSG00000023010	Tmbim6	-0.413132	9.50805	58.4869	5.17963e-06	0.000190707	15	trans
ENSMUSG00000072915	Gm12258	0.412973	1.66084	8.11619	0.00566054	0.0337808	11	trans
ENSMUSG00000000959	Oxa1l	-0.412732	5.1414	51.6836	3.5792e-07	2.3973e-05	14	trans
ENSMUSG00000026192	Atic	-0.412632	4.25621	41.6524	3.26269e-06	0.000135144	1	trans
ENSMUSG00000027801	Tm4sf4	-0.412544	6.41929	19.8248	1.79593e-05	0.000491617	3	trans
ENSMUSG00000011263	Exoc3l2	0.412449	1.78537	8.62609	0.0050856	0.0312464	7	trans
ENSMUSG00000102672	Gm37105	0.412065	2.44524	16.2621	0.000957529	0.00939034	9	trans
ENSMUSG00000053329	D10Jhu81e	-0.412053	5.76722	48.7211	1.74558e-07	1.36524e-05	10	trans
ENSMUSG00000031444	F10	-0.411988	8.34525	72.3038	1.8105e-06	3.71152e-05	8	cis
ENSMUSG00000021930	Spryd7	0.411688	4.49823	38.5263	6.813e-07	4.10475e-05	14	trans
ENSMUSG00000020300	Cpeb4	0.411408	6.38309	24.3898	2.34749e-06	0.000106713	11	trans
ENSMUSG00000017929	B4galt5	-0.411147	4.23797	14.1273	0.000256056	0.00365053	2	trans
ENSMUSG00000051043	Gprc5c	-0.41086	5.96169	31.8952	1.92544e-07	1.44317e-05	11	trans
ENSMUSG00000062931	Zfp938	0.410082	2.15853	13.5509	0.00202309	0.0162986	10	trans
ENSMUSG00000068264	Ap5s1	-0.409818	2.79747	20.2537	0.000555338	0.00639197	2	trans
ENSMUSG00000067424	Zfp563	0.409504	1.97281	19.2217	0.00322408	0.0227948	17	trans
ENSMUSG00000024740	Ddb1	-0.409331	7.62972	65.4025	9.53005e-07	5.38127e-05	19	trans
ENSMUSG00000033860	Fgg	-0.408929	11.6648	15.0062	0.000168307	0.00266581	3	trans
ENSMUSG00000024981	Acsl5	-0.40887	8.20179	19.7987	1.81736e-05	0.000495329	19	trans
ENSMUSG00000062825	Actg1	-0.408707	5.41559	8.05064	0.00527124	0.0320655	11	trans
ENSMUSG00000013833	Med16	-0.408677	3.23165	15.2189	0.000152146	0.00246249	10	trans
ENSMUSG00000032120	C2cd2l	-0.408438	4.55644	23.7728	3.07704e-06	0.000129586	9	trans
ENSMUSG00000002992	Apoc2	-0.40821	7.42073	21.6837	7.77e-06	0.000260212	7	trans
ENSMUSG00000105449	RP24-372J15.4	0.408157	1.58882	9.35557	0.0071131	0.0399323	3	trans
ENSMUSG00000065353	Snora73b	0.407895	6.73185	8.50535	0.00416582	0.027264	4	trans
ENSMUSG00000034105	Tldc1	-0.407772	2.84319	20.276	0.000517137	0.00444993	8	cis
ENSMUSG00000073664	Nbeal1	0.407582	7.16167	57.5642	3.19822e-07	2.20066e-05	1	trans
ENSMUSG00000006589	Aprt	-0.407519	4.84517	22.3052	5.88903e-06	0.000104561	8	cis
ENSMUSG00000030539	Sema4b	-0.407351	2.6432	9.59458	0.00238699	0.0183835	7	trans
ENSMUSG00000025409	Mbd6	0.407028	2.35992	15.1117	0.00125083	0.0113395	10	trans
ENSMUSG00000034435	Tmem30b	-0.406955	5.03238	33.0175	5.52686e-07	3.41148e-05	12	trans
ENSMUSG00000056260	Lrif1	0.406745	3.77668	31.9914	1.08094e-05	0.000331982	3	trans
ENSMUSG00000022175	Lrp10	-0.406518	4.71308	27.2865	9.98034e-07	5.61038e-05	14	trans
ENSMUSG00000096967	Gm26621	0.406067	2.53193	14.5951	0.000676016	0.00740208	15	trans
ENSMUSG00000027774	Gfm1	-0.40601	6.33164	59.4935	3.03382e-07	2.12232e-05	3	trans
ENSMUSG00000033059	Pygb	-0.40581	2.57222	12.2134	0.000916642	0.00913161	2	trans
ENSMUSG00000031503	Col4a2	-0.405474	4.98876	16.4616	8.47026e-05	0.000908273	8	cis
ENSMUSG00000025857	Dnaaf5	-0.404704	2.20873	14.5058	0.00322599	0.0227955	5	trans
ENSMUSG00000072640	Lyrm9	0.404154	2.44459	16.9384	0.0010968	0.010353	11	trans
ENSMUSG00000064061	Dzip3	0.403822	2.30108	14.7694	0.00144499	0.0126444	16	trans
ENSMUSG00000071302	2610044O15Rik8	0.403699	3.6909	24.2277	1.58284e-05	0.000227901	8	cis
ENSMUSG00000075227	Znhit2	-0.403371	2.9996	22.7005	0.000305717	0.00415723	19	trans
ENSMUSG00000028744	Pqlc2	-0.40328	3.27792	21.2981	0.000124375	0.00211639	4	trans
ENSMUSG00000105065	RP23-1B20.4	0.402805	2.63352	16.7776	0.000705926	0.00762352	3	trans
ENSMUSG00000024854	Pold4	-0.402475	3.37604	18.2725	8.05158e-05	0.00150871	19	trans
ENSMUSG00000027690	Slc2a2	-0.402449	8.28951	11.3808	0.000975668	0.00950163	3	trans
ENSMUSG00000086390	1810019D21Rik	0.402428	3.50077	7.52879	0.0069217	0.0359743	8	cis
ENSMUSG00000023795	Pisd-ps2	0.402412	1.98811	10.1106	0.00389396	0.0261315	17	trans
ENSMUSG00000049439	Cyp20a1	-0.402324	3.58661	27.6198	4.20549e-05	0.000938928	1	trans
ENSMUSG00000032834	Pwp2	-0.40222	3.33106	21.0105	0.00011322	0.00195916	10	trans
ENSMUSG00000002524	Puf60	-0.401868	5.15433	75.5917	6.84575e-07	4.10484e-05	15	trans
ENSMUSG00000061331	Gm17132	0.401568	3.70173	14.7746	0.000187921	0.002907	5	trans
ENSMUSG00000031877	Ces2g	-0.401414	4.30583	12.2838	0.000625538	0.00512941	8	cis
ENSMUSG00000000581	C1d	0.401338	5.29292	39.5533	3.06955e-07	2.13546e-05	11	trans
ENSMUSG00000029171	Pgm1	-0.400801	2.4862	15.2011	0.00128589	0.0115988	5	trans
ENSMUSG00000040697	Dnajc16	-0.400137	3.78735	37.7705	2.9302e-05	0.000700134	4	trans
ENSMUSG00000057842	Zfp595	0.400127	2.92567	18.4313	0.000254204	0.00363742	13	trans
ENSMUSG00000070044	Fam149a	0.40002	4.08911	23.0097	6.39007e-06	0.000108631	8	cis
ENSMUSG00000026687	Aldh9a1	-0.39974	7.29757	46.9378	1.04869e-06	5.81724e-05	1	trans
ENSMUSG00000011837	Snapc2	-0.39957	2.60107	18.4285	0.00138202	0.00982926	8	cis
ENSMUSG00000021492	F12	-0.399415	8.64946	52.3097	4.60064e-06	0.000177703	13	trans
ENSMUSG00000039238	Zfp750	-0.399316	2.74346	7.70158	0.00632294	0.0366399	11	trans
ENSMUSG00000042978	Sbk1	-0.398915	4.62992	9.51929	0.00247993	0.0188798	7	trans
ENSMUSG00000015653	Steap2	-0.398737	3.93892	9.28025	0.00280047	0.0205419	5	trans
ENSMUSG00000025745	Hadha	-0.398569	8.67067	23.6216	4.82568e-06	0.000181693	5	trans
ENSMUSG00000025245	Lztfl1	0.398523	4.40531	35.0965	1.97979e-06	9.32317e-05	9	trans
ENSMUSG00000107320	RP23-23C4.5	0.398483	1.79984	7.80121	0.00616927	0.0359565	6	trans
ENSMUSG00000078599	Skint8	0.398456	1.64706	13.5905	0.00723363	0.0403947	4	trans
ENSMUSG00000033105	Lss	-0.39842	3.51997	10.3314	0.00164604	0.0140142	10	trans
ENSMUSG00000020850	Prpf8	-0.398412	7.20378	56.2957	1.10415e-06	6.09799e-05	11	trans
ENSMUSG00000099608	4933411E06Rik	0.398341	2.64831	14.2218	0.000721578	0.00773929	1	trans
ENSMUSG00000033688	1300017J02Rik	-0.397966	9.11893	47.5522	7.01206e-06	0.000241907	9	trans
ENSMUSG00000103657	Gm37204	0.397733	2.45963	10.5057	0.00152588	0.0131712	9	trans
ENSMUSG00000060407	Cyp2a12	-0.397399	8.7161	32.6473	5.48824e-06	0.000200313	7	trans
ENSMUSG00000050541	Adra1b	0.39734	3.8816	12.3732	0.00059874	0.00675043	11	trans
ENSMUSG00000044005	Gls2	-0.397068	7.99228	15.2746	0.000148179	0.00242636	10	trans
ENSMUSG00000030341	Tnfrsf1a	-0.397064	5.18444	34.4801	1.01718e-06	5.68995e-05	6	trans
ENSMUSG00000044934	Zfp367	0.396753	3.96755	30.7703	9.31757e-06	0.000295279	13	trans
ENSMUSG00000026715	Serpinc1	-0.396639	10.6567	69.6509	2.09513e-05	0.000553078	1	trans
ENSMUSG00000027712	Anxa5	-0.396486	5.64265	22.29	5.92878e-06	0.000210296	3	trans
ENSMUSG00000012422	Tmem167	0.396205	5.93265	39.7537	2.62575e-07	1.88934e-05	13	trans
ENSMUSG00000026761	Orc4	0.396119	4.84431	40.762	7.51676e-07	4.42294e-05	2	trans
ENSMUSG00000054757	Akr1c20	0.395329	5.61607	9.38099	0.00266048	0.0198464	13	trans
ENSMUSG00000021477	Ctsl	-0.395287	9.90652	36.6588	1.51861e-05	0.000430684	13	trans
ENSMUSG00000071267	Zfp942	0.395234	4.32392	41.9193	3.25451e-06	0.000135144	17	trans
ENSMUSG00000022856	Tmem41a	-0.395217	2.42986	11.3619	0.00197054	0.0159813	16	trans
ENSMUSG00000020305	Asb3	0.394727	3.2628	29.658	8.88203e-05	0.00163274	11	trans
ENSMUSG00000031532	Saraf	-0.394516	6.64128	50.4768	8.46727e-07	2.03506e-05	8	cis
ENSMUSG00000031822	Gse1	0.394487	2.80695	7.19379	0.00825567	0.0411014	8	cis
ENSMUSG00000075517	Cyp2d37-ps	0.394405	4.69226	9.465	0.00254925	0.0192324	15	trans
ENSMUSG00000047735	Samd9l	0.394385	4.91671	19.3037	2.27678e-05	0.000582327	6	trans
ENSMUSG00000051166	Eml5	0.394327	2.97129	11.2165	0.00105841	0.0100853	12	trans
ENSMUSG00000033965	Slc16a2	-0.394165	5.79912	18.1215	3.91611e-05	0.000885309	X	trans
ENSMUSG00000030435	U2af2	-0.393694	4.59589	42.3925	3.13201e-06	0.000131461	7	trans
ENSMUSG00000102101	Zbtb11os1	-0.393684	1.93443	10.4284	0.00690166	0.0390578	16	trans
ENSMUSG00000096971	4930556M19Rik	0.393635	2.72855	15.5275	0.000546539	0.00632539	15	trans
ENSMUSG00000028443	Nudt2	0.393033	2.5643	16.1706	0.00107585	0.0102292	4	trans
ENSMUSG00000041959	S100a10	0.392956	6.29113	12.409	0.000588349	0.00666831	3	trans
ENSMUSG00000030738	Eif3c	-0.392937	6.86056	63.1416	8.43278e-07	4.8709e-05	7	trans
ENSMUSG00000029127	Zbtb49	0.392892	1.78189	13.8222	0.00691823	0.0391047	5	trans
ENSMUSG00000020534	Shmt1	-0.392721	7.3274	29.7563	1.75671e-06	8.6408e-05	11	trans
ENSMUSG00000028641	P3h1	-0.392485	3.40976	22.3626	0.000125332	0.0021298	4	trans
ENSMUSG00000046032	Snx12	-0.392425	2.92342	22.0171	0.000533002	0.0062144	X	trans
ENSMUSG00000033307	Mif	-0.392135	5.38487	21.3944	8.84455e-06	0.0002863	10	trans
ENSMUSG00000021495	Fam193b	0.392015	4.21064	21.9745	7.23714e-06	0.000246489	13	trans
ENSMUSG00000074829	2010315B03Rik	0.391965	4.94189	40.6277	7.17151e-07	4.25158e-05	9	trans
ENSMUSG00000060675	Pla2g16	-0.391695	2.81348	8.41145	0.00437264	0.0281494	19	trans
ENSMUSG00000031845	Bco1	-0.39108	2.64566	8.52154	0.00413118	0.024402	8	cis
ENSMUSG00000040350	Trim7	0.391034	3.00362	8.52296	0.00412816	0.0271174	11	trans
ENSMUSG00000082286	Pisd-ps1	0.391033	3.92761	15.8605	0.000112341	0.00194848	11	trans
ENSMUSG00000060376	Bckdha	-0.390721	7.44092	59.7914	2.41198e-06	0.000109251	7	trans
ENSMUSG00000094030	Gm21833	0.390564	2.10304	7.58637	0.00671591	0.0382309	16	trans
ENSMUSG00000020777	Acox1	-0.390475	11.1801	7.67416	0.00641426	0.036975	11	trans
ENSMUSG00000052407	Ccdc171	0.390336	2.88623	10.182	0.00177433	0.0147962	4	trans
ENSMUSG00000056966	Gjc3	0.389984	2.29269	6.99189	0.00918589	0.0483363	5	trans
ENSMUSG00000020176	Grb10	-0.389893	2.61394	15.0561	0.00130799	0.0117225	11	trans
ENSMUSG00000074491	Clec4g	0.389666	5.68024	19.2467	2.33679e-05	0.000319361	8	cis
ENSMUSG00000045875	Adra1a	0.389598	2.21644	7.90781	0.00567785	0.03382	14	trans
ENSMUSG00000040213	Ccbl2	-0.389483	7.23676	13.0494	0.00043069	0.00539091	3	trans
ENSMUSG00000030605	Mfge8	-0.389165	3.13306	14.9113	0.000221288	0.00328979	7	trans
ENSMUSG00000070461	9230112E08Rik	0.388891	1.67018	8.8732	0.00948524	0.0494773	2	trans
ENSMUSG00000020747	2310067B10Rik	-0.388888	4.12756	17.6616	4.84365e-05	0.00104259	11	trans
ENSMUSG00000071650	Ganab	-0.388877	6.98049	53.1303	1.33047e-06	7.0878e-05	19	trans
ENSMUSG00000004035	Gstm7	-0.388632	4.50021	31.0384	4.76584e-06	0.000180757	3	trans
ENSMUSG00000036138	Acaa1a	-0.388497	6.83961	14.2658	0.000239617	0.00346412	9	trans
ENSMUSG00000089235	Gm23119	0.388489	2.51094	7.95779	0.00553199	0.0332183	18	trans
ENSMUSG00000011257	Pabpc4	-0.388226	4.25999	24.4754	1.14145e-05	0.000347176	4	trans
ENSMUSG00000090369	4933411K16Rik	0.388129	2.49284	7.86958	0.00579208	0.034273	19	trans
ENSMUSG00000103839	Gm37607	0.387678	2.12058	11.4497	0.00349485	0.0241532	1	trans
ENSMUSG00000021510	Zfp729a	0.387367	3.39757	21.7623	7.54808e-05	0.0014379	13	trans
ENSMUSG00000029545	Acads	-0.386896	6.69943	42.7018	1.3312e-06	7.0878e-05	5	trans
ENSMUSG00000017493	Igfbp4	-0.386793	9.61053	49.8502	2.20793e-05	0.000571617	11	trans
ENSMUSG00000032079	Apoa5	-0.386764	9.94162	16.7766	7.31011e-05	0.00141179	9	trans
ENSMUSG00000044350	Lacc1	-0.386515	2.91471	13.1407	0.000537448	0.00624889	14	trans
ENSMUSG00000003929	Zfp81	0.386085	2.68696	13.6238	0.00086906	0.00877563	17	trans
ENSMUSG00000022037	Clu	-0.385675	9.86387	27.0483	2.10768e-05	0.000555229	14	trans
ENSMUSG00000020841	Cpd	-0.385627	6.0594	57.7135	9.29657e-07	5.27308e-05	11	trans
ENSMUSG00000088088	Rmrp	0.385523	9.75774	7.98765	0.00544671	0.0328787	4	trans
ENSMUSG00000025405	Inhbc	-0.385507	4.46142	11.5398	0.000901883	0.00901151	10	trans
ENSMUSG00000030882	Dnhd1	0.385504	1.70457	8.8312	0.00947381	0.0494586	7	trans
ENSMUSG00000041548	Hspb8	-0.385092	6.82226	20.0026	1.65666e-05	0.00046357	5	trans
ENSMUSG00000056383	AI987944	0.384808	4.00235	28.8592	1.38864e-05	0.000405702	7	trans
ENSMUSG00000025791	Pgm2	-0.384763	7.59765	52.2199	3.6646e-06	0.000146957	4	trans
ENSMUSG00000037936	Scarb1	-0.38442	7.31701	24.8971	2.47066e-06	0.000110321	5	trans
ENSMUSG00000104706	RP23-167H23.2	0.384369	1.92468	8.72212	0.00637749	0.0368542	5	trans
ENSMUSG00000025464	Paox	-0.384286	2.18453	11.1842	0.00509706	0.0312628	7	trans
ENSMUSG00000045312	Lhfpl2	0.38409	3.6903	11.6361	0.000860009	0.00870517	13	trans
ENSMUSG00000105519	RP24-230J14.8	0.383965	2.02269	10.6101	0.00552207	0.0331746	5	trans
ENSMUSG00000012640	Zfp715	0.383778	4.43372	40.3041	4.12455e-06	0.000161825	7	trans
ENSMUSG00000025403	Shmt2	-0.38352	5.88969	31.8783	1.17477e-06	6.43159e-05	10	trans
ENSMUSG00000031157	Pqbp1	-0.383223	4.11095	31.3023	2.12458e-05	0.000556188	X	trans
ENSMUSG00000103070	Gm37903	0.382975	3.09696	8.11974	0.00508547	0.0312464	1	trans
ENSMUSG00000068798	Rap1a	0.382974	5.71934	48.1284	6.33896e-07	3.83751e-05	3	trans
ENSMUSG00000024120	Lrpprc	-0.382772	7.2927	51.2869	2.98906e-06	0.000126303	17	trans
ENSMUSG00000024359	Hspa9	-0.382731	9.08556	56.2958	1.6116e-05	0.000451965	18	trans
ENSMUSG00000106107	RP23-381G13.3	0.382726	1.92422	10.576	0.00734623	0.0408045	3	trans
ENSMUSG00000036934	4921524J17Rik	-0.382657	2.76328	14.7371	0.00113019	0.00820568	8	cis
ENSMUSG00000022788	Fgd4	0.3826	5.7826	45.4539	5.56344e-07	3.41731e-05	16	trans
ENSMUSG00000039782	Cpeb2	0.382577	5.56016	11.8469	0.000775132	0.00813991	5	trans
ENSMUSG00000055240	Zfp101	0.382539	3.12462	16.2211	0.000198951	0.00303292	17	trans
ENSMUSG00000025047	Pdcd11	-0.382527	4.51078	23.3112	8.14944e-06	0.000269845	19	trans
ENSMUSG00000023341	Mx2	0.382518	2.64329	7.05741	0.00887264	0.0471158	16	trans
ENSMUSG00000027761	Aadac	0.382398	8.75583	43.4196	8.96952e-06	0.000288123	3	trans
ENSMUSG00000048772	Tmem53	-0.382349	3.74136	21.6603	7.0096e-05	0.00136633	4	trans
ENSMUSG00000046312	AI464131	-0.381785	4.64771	20.7999	1.15534e-05	0.000349713	4	trans
ENSMUSG00000024019	Cmtr1	0.381763	2.408	13.4207	0.00245595	0.0187407	17	trans
ENSMUSG00000027935	Rab13	0.381577	1.86227	12.0056	0.00699319	0.0394173	3	trans
ENSMUSG00000034714	Ttyh2	-0.381521	5.64514	32.5095	1.48136e-06	7.55192e-05	11	trans
ENSMUSG00000044700	Tmem201	-0.381518	3.4804	16.0656	0.000173909	0.00273392	4	trans
ENSMUSG00000104046	Gm37567	0.38133	2.62667	13.0289	0.00138702	0.0122392	1	trans
ENSMUSG00000025196	Cpn1	-0.381123	6.85657	53.2927	1.826e-06	8.91204e-05	19	trans
ENSMUSG00000069892	9930111J21Rik2	0.380766	3.54342	23.7061	6.82704e-05	0.00134532	11	trans
ENSMUSG00000028737	Aldh4a1	-0.380607	6.56289	36.5515	1.97523e-06	9.32317e-05	4	trans
ENSMUSG00000063683	Glyat	0.380506	7.61242	32.6335	3.3327e-06	0.000137142	19	trans
ENSMUSG00000003809	Gcdh	-0.380496	8.78394	73.1872	1.60218e-05	0.000227901	8	cis
ENSMUSG00000056211	R3hdm1	0.380485	5.40445	39.0983	1.02123e-06	5.68995e-05	1	trans
ENSMUSG00000054072	Iigp1	0.380384	8.54889	12.1331	0.000673482	0.007385	18	trans
ENSMUSG00000047446	Arl4a	0.380335	5.86627	13.0386	0.000432969	0.00539791	12	trans
ENSMUSG00000026003	Acadl	-0.38026	7.32238	23.8816	3.46738e-06	0.000140626	1	trans
ENSMUSG00000026096	Osgepl1	0.380251	4.10038	38.7842	1.47923e-05	0.000426234	1	trans
ENSMUSG00000102700	Gm38312	0.380104	2.42691	9.66681	0.00235929	0.0182346	1	trans
ENSMUSG00000030337	Vamp1	0.379958	2.11059	9.23943	0.00471128	0.0296919	6	trans
ENSMUSG00000018593	Sparc	-0.379862	6.6331	13.746	0.000307554	0.00417769	11	trans
ENSMUSG00000004789	Dlst	-0.379739	7.43927	42.0162	4.62732e-06	0.000178187	12	trans
ENSMUSG00000090231	Cfb	-0.379548	2.93959	8.78534	0.00360696	0.0247233	17	trans
ENSMUSG00000085826	Gm15638	0.379407	3.36582	10.5065	0.00150771	0.0130597	16	trans
ENSMUSG00000024312	Wdr46	-0.379308	3.79605	28.5696	7.57303e-05	0.00144048	17	trans
ENSMUSG00000029687	Ezh2	0.379299	2.44062	12.8126	0.00199039	0.0160763	6	trans
ENSMUSG00000043336	Filip1l	-0.379262	2.96064	14.1138	0.000569651	0.00649598	16	trans
ENSMUSG00000024371	C2	-0.379025	5.01865	19.2881	2.29305e-05	0.000582951	17	trans
ENSMUSG00000045538	Ddx28	-0.378958	3.53585	18.064	0.000144771	0.0014839	8	cis
ENSMUSG00000095432	Zfp748	0.378931	3.48654	21.6136	7.70049e-05	0.00145592	13	trans
ENSMUSG00000094472	Gm21897	0.378811	4.22022	19.2745	2.30732e-05	0.000583738	16	trans
ENSMUSG00000061544	Zfp229	0.378657	3.43626	20.4311	0.000103706	0.00182128	17	trans
ENSMUSG00000020526	Znhit3	0.378622	2.13532	16.1579	0.00418581	0.0273619	11	trans
ENSMUSG00000021771	Vdac2	-0.378465	6.34435	73.1143	1.63732e-06	8.18138e-05	14	trans
ENSMUSG00000024387	Csnk2b	-0.378457	5.29025	56.3033	2.55113e-06	0.000113112	17	trans
ENSMUSG00000022821	Hgd	-0.378301	9.38811	27.2149	2.43338e-05	0.000607959	16	trans
ENSMUSG00000032763	Ilvbl	-0.378265	4.69326	28.5849	5.3002e-06	0.000194012	10	trans
ENSMUSG00000020472	Zkscan17	-0.37799	4.47829	20.7198	1.19782e-05	0.000359974	11	trans
ENSMUSG00000035840	Lysmd3	0.377899	5.20371	27.8952	1.45893e-06	7.49906e-05	13	trans
ENSMUSG00000036181	Hist1h1c	0.377741	6.2662	8.85871	0.00347372	0.0240732	13	trans
ENSMUSG00000105285	RP24-447I18.1	0.377608	2.54172	13.4039	0.00164853	0.0140258	5	trans
ENSMUSG00000105176	RP23-418O21.5	0.37754	3.15439	16.9607	0.000278785	0.00389186	3	trans
ENSMUSG00000032712	2810474O19Rik	0.377459	5.88314	12.3364	0.000609619	0.00684774	6	trans
ENSMUSG00000046352	Gjb2	-0.377212	7.56098	28.0367	5.84939e-06	0.00020859	14	trans
ENSMUSG00000097204	Gm17690	0.376938	2.59287	9.30289	0.00276836	0.0203759	3	trans
ENSMUSG00000022844	Pdia5	-0.376859	4.89944	14.1725	0.00025057	0.0035936	16	trans
ENSMUSG00000029186	Pi4k2b	0.376195	5.08296	30.4766	1.95947e-06	9.3108e-05	5	trans
ENSMUSG00000037949	Ano10	-0.376159	3.74232	16.8083	8.65916e-05	0.00159877	9	trans
ENSMUSG00000045268	Zfp691	-0.376096	2.46042	10.2712	0.003401	0.0237414	4	trans
ENSMUSG00000036782	Klhl13	-0.375541	3.11655	14.1395	0.00049159	0.00585629	X	trans
ENSMUSG00000020272	Stk10	-0.375531	2.29007	10.5811	0.00395432	0.026328	11	trans
ENSMUSG00000103869	Gm37420	0.375062	2.96488	8.29603	0.00464147	0.0294436	14	trans
ENSMUSG00000094936	Rbm4	0.374949	2.96942	18.3965	0.000536243	0.00624064	19	trans
ENSMUSG00000035597	Prpf39	0.374873	5.01839	46.8857	1.93047e-06	9.23957e-05	12	trans
ENSMUSG00000028672	Hmgcl	-0.374823	7.29801	32.881	5.24981e-06	0.000192728	4	trans
ENSMUSG00000024187	Itfg3	-0.374605	5.25418	31.4387	3.47629e-06	0.000140626	17	trans
ENSMUSG00000025036	Sfxn2	-0.374437	5.76261	45.2591	1.93714e-06	9.23957e-05	19	trans
ENSMUSG00000079084	Ccdc82	0.374303	2.21225	12.876	0.00391385	0.0261859	9	trans
ENSMUSG00000035004	Igsf6	-0.374182	2.44175	10.3122	0.00269255	0.0200027	7	trans
ENSMUSG00000025766	D3Ertd751e	0.374144	3.57448	16.6821	8.77576e-05	0.00161793	3	trans
ENSMUSG00000005483	Dnajb1	-0.374009	3.78818	20.2871	7.19383e-05	0.000795889	8	cis
ENSMUSG00000041506	Rrp9	-0.373798	2.37892	11.9705	0.00415973	0.0272394	9	trans
ENSMUSG00000022443	Myh9	-0.373507	6.73404	44.1173	2.94283e-06	0.000125614	15	trans
ENSMUSG00000103234	Gm37158	0.373449	3.78981	24.7722	5.33928e-05	0.00111496	Y	trans
ENSMUSG00000003660	Snrnp200	-0.372804	6.45482	30.4067	2.63165e-06	0.000116273	2	trans
ENSMUSG00000003316	Glg1	-0.372756	5.20174	47.891	3.98117e-06	7.30231e-05	8	cis
ENSMUSG00000016984	Etaa1	0.372702	2.35493	8.12481	0.00507209	0.0312464	11	trans
ENSMUSG00000097589	Dleu2	0.372649	5.52846	13.0146	0.00043803	0.00540708	14	trans
ENSMUSG00000020017	Hal	-0.372502	9.1651	11.8992	0.00075547	0.00800074	10	trans
ENSMUSG00000039735	Fnbp1l	0.372207	4.57774	36.5116	4.70399e-06	0.000179493	3	trans
ENSMUSG00000022119	Rbm26	0.37206	5.25408	50.3841	2.14054e-06	9.98287e-05	14	trans
ENSMUSG00000027204	Fbn1	-0.371778	3.16624	14.774	0.000426671	0.00536192	2	trans
ENSMUSG00000000278	Scpep1	-0.371503	4.53036	22.8632	1.17338e-05	0.000354321	11	trans
ENSMUSG00000040651	Fam208a	0.371139	6.33469	31.0027	1.54116e-06	7.76251e-05	14	trans
ENSMUSG00000061482	Hist1h4d	0.370831	4.32129	8.84532	0.00349764	0.0241592	13	trans
ENSMUSG00000027111	Itga6	-0.370668	2.31999	9.40901	0.00414103	0.0271582	2	trans
ENSMUSG00000096433	Gm4944	0.370596	4.07126	20.1493	2.55806e-05	0.000633694	17	trans
ENSMUSG00000032754	Slc8b1	-0.37022	5.66169	14.5642	0.000207754	0.00313195	5	trans
ENSMUSG00000016256	Ctsz	-0.370195	7.0934	45.9504	4.67774e-06	0.000179034	2	trans
ENSMUSG00000024878	Cbwd1	0.370194	2.8582	20.85	0.000776369	0.00813991	19	trans
ENSMUSG00000101599	Gm20342	0.369988	3.51689	14.845	0.000181722	0.00284223	1	trans
ENSMUSG00000025979	Mob4	0.369569	5.24379	38.781	2.30378e-06	0.000105488	1	trans
ENSMUSG00000075595	Zfp652	0.368905	5.84561	36.8124	1.70046e-06	8.43e-05	11	trans
ENSMUSG00000032220	Myo1e	-0.368796	5.33237	26.6906	4.82891e-06	0.000181693	9	trans
ENSMUSG00000049422	Chchd10	-0.368679	8.56462	40.3505	2.27586e-05	0.000582327	10	trans
ENSMUSG00000052738	Suclg1	-0.36851	7.50645	41.1224	8.83829e-06	0.0002863	6	trans
ENSMUSG00000049044	Rapgef4	-0.368482	7.64026	7.80139	0.00600177	0.0351835	2	trans
ENSMUSG00000003617	Cp	-0.368461	10.6086	23.7687	7.10213e-05	0.00138009	3	trans
ENSMUSG00000016554	Eif3d	-0.368362	5.73152	60.4639	2.83817e-06	0.000122072	15	trans
ENSMUSG00000023913	Pla2g7	-0.368268	3.5371	7.94075	0.00558128	0.0334505	17	trans
ENSMUSG00000019188	H13	-0.368164	6.11021	44.532	2.84046e-06	0.000122072	2	trans
ENSMUSG00000057406	Whsc1	0.367955	4.81145	34.8316	3.99961e-06	0.000157878	5	trans
ENSMUSG00000027206	Cops2	0.367945	6.40361	44.7411	2.19664e-06	0.000102067	2	trans
ENSMUSG00000004264	Phb2	-0.367918	6.91821	63.95	4.86356e-06	0.000181951	6	trans
ENSMUSG00000027597	Ahcy	-0.367226	9.67402	29.0458	5.8201e-05	0.00119238	2	trans
ENSMUSG00000025474	Tubgcp2	-0.367123	3.50519	19.1081	0.000266942	0.00377254	7	trans
ENSMUSG00000000301	Pemt	-0.367029	7.00176	48.402	5.55888e-06	0.000201142	11	trans
ENSMUSG00000029209	Gnpda2	0.366751	2.30651	11.8012	0.00365535	0.024907	5	trans
ENSMUSG00000038215	Cep44	0.366683	3.10993	17.6733	0.000415823	0.00371575	8	cis
ENSMUSG00000007610	Gtpbp3	-0.366636	2.80593	13.1881	0.00180201	0.0123137	8	cis
ENSMUSG00000073555	Gm4951	0.366295	6.87244	28.8553	2.81832e-06	0.000121953	18	trans
ENSMUSG00000027708	Dcun1d1	0.366058	5.7749	49.3337	1.83971e-06	8.94425e-05	3	trans
ENSMUSG00000030386	Zfp606	0.365911	3.51715	24.004	0.000136761	0.00228092	7	trans
ENSMUSG00000038967	Pdk2	-0.365751	5.21694	17.646	4.87872e-05	0.00104656	11	trans
ENSMUSG00000031545	Agpat6	-0.365679	7.5328	16.3392	8.97056e-05	0.000947345	8	cis
ENSMUSG00000047123	Ticam1	-0.365596	3.29035	14.8377	0.000387133	0.0049692	17	trans
ENSMUSG00000040464	Gtpbp10	0.365566	4.22605	39.9366	2.28437e-05	0.000582327	5	trans
ENSMUSG00000023348	Trip6	-0.365386	2.64866	16.3327	0.0026003	0.0195364	5	trans
ENSMUSG00000049321	Zfp2	0.365165	2.75514	15.918	0.00165119	0.014039	11	trans
ENSMUSG00000005397	Nid1	-0.364895	4.58512	22.4617	1.32292e-05	0.000390123	13	trans
ENSMUSG00000015337	Endog	-0.364709	4.29522	28.3237	3.67393e-05	0.000844199	2	trans
ENSMUSG00000031246	Sh3bgrl	0.364495	7.02123	35.9472	4.8338e-06	0.000181693	X	trans
ENSMUSG00000060798	Intu	0.364186	2.54534	12.9861	0.00244387	0.0186844	3	trans
ENSMUSG00000033220	Rac2	-0.364148	2.3529	9.19577	0.00476063	0.0298594	15	trans
ENSMUSG00000022809	Nr1i2	-0.363926	5.95893	19.9821	1.67217e-05	0.00046584	16	trans
ENSMUSG00000054309	Cpsf3	-0.363744	4.84402	44.6024	9.18286e-06	0.000291996	12	trans
ENSMUSG00000082519	Vamp7-ps	0.363492	2.38887	11.5359	0.00345959	0.0239885	2	trans
ENSMUSG00000038582	Pptc7	-0.363487	5.43298	8.75699	0.00365985	0.0249107	5	trans
ENSMUSG00000032591	Mst1	-0.363356	6.76788	48.1585	5.64868e-06	0.000203806	9	trans
ENSMUSG00000022094	Slc39a14	-0.363238	6.85863	16.3108	9.091e-05	0.00165425	14	trans
ENSMUSG00000098332	2310009A05Rik	0.363124	2.79175	16.2709	0.00120294	0.0110243	9	trans
ENSMUSG00000033898	Cfhr2	0.363001	9.02626	31.1461	3.1583e-05	0.000744744	1	trans
ENSMUSG00000055296	Tmem245	0.36247	5.99347	10.7665	0.00132401	0.0118324	4	trans
ENSMUSG00000027550	Lrrcc1	0.362304	2.87731	11.0641	0.0011416	0.0106089	3	trans
ENSMUSG00000057982	Zfp809	0.36222	3.43625	10.4597	0.00154345	0.0132864	9	trans
ENSMUSG00000025347	Mettl7b	-0.362011	8.6533	19.9183	3.2078e-05	0.000755002	10	trans
ENSMUSG00000024308	Tapbp	-0.361671	5.49727	24.4204	6.33697e-06	0.000222271	17	trans
ENSMUSG00000098905	Zfp953	0.361545	3.02224	16.4039	0.000592248	0.00670044	13	trans
ENSMUSG00000037815	Ctnna1	-0.361374	6.72455	45.0913	5.50633e-06	0.000200392	18	trans
ENSMUSG00000049553	Polr1a	-0.36114	4.73659	23.397	1.38036e-05	0.000404221	6	trans
ENSMUSG00000041134	Cyyr1	0.361098	3.02759	13.574	0.000661858	0.00730032	16	trans
ENSMUSG00000039304	Tnfsf10	0.361065	3.32001	9.95499	0.00198924	0.0160763	3	trans
ENSMUSG00000022488	Nckap1l	0.360992	3.47222	17.2996	0.000185179	0.00287165	15	trans
ENSMUSG00000074272	Ceacam1	-0.360863	6.19672	27.2057	4.87166e-06	0.000181951	7	trans
ENSMUSG00000042613	Pbxip1	-0.360813	2.99746	14.1878	0.00124853	0.0113331	3	trans
ENSMUSG00000028973	Abcb8	-0.360156	4.4627	25.2003	2.7797e-05	0.000677022	5	trans
ENSMUSG00000025793	Hgs	-0.359881	4.76324	25.9437	1.23881e-05	0.000369648	11	trans
ENSMUSG00000015112	Slc25a13	-0.359632	8.32662	36.6682	2.99653e-05	0.000713276	6	trans
ENSMUSG00000056763	Cspp1	0.359615	5.61627	32.7761	3.18306e-06	0.000133021	1	trans
ENSMUSG00000024030	Abcg1	-0.359579	3.43895	15.8305	0.000333756	0.00443786	17	trans
ENSMUSG00000107306	RP23-382I10.2	0.359328	2.48293	9.1149	0.00333788	0.0234294	5	trans
ENSMUSG00000065037	Rn7sk	0.359323	12.4932	6.96672	0.00930927	0.0488223	9	trans
ENSMUSG00000042501	Cpa6	0.359184	2.01674	10.5589	0.00893157	0.0472816	1	trans
ENSMUSG00000026097	Ormdl1	0.35918	4.41823	27.6726	1.66462e-05	0.000464766	1	trans
ENSMUSG00000004500	Zfp324	0.359134	2.73943	7.88177	0.00575538	0.0341365	7	trans
ENSMUSG00000024174	Pot1b	0.358805	2.04786	12.2509	0.0080473	0.0437906	17	trans
ENSMUSG00000030737	Slco2b1	-0.358633	6.51764	24.7194	7.27915e-06	0.000247059	7	trans
ENSMUSG00000021832	Psmc6	0.358476	6.61313	38.1509	4.88401e-06	0.000181951	14	trans
ENSMUSG00000004637	Wwox	-0.358347	2.48027	9.84091	0.00494882	0.0280433	8	cis
ENSMUSG00000060301	2610008E11Rik	0.357929	4.28251	26.1192	2.88191e-05	0.000692586	10	trans
ENSMUSG00000021187	Tc2n	0.35777	2.96255	11.1099	0.00111591	0.0104751	12	trans
ENSMUSG00000004730	Adgre1	-0.357637	4.8155	13.788	0.000301392	0.00410728	17	trans
ENSMUSG00000099697	Gm37494	0.357438	3.91447	25.3347	7.12405e-05	0.00138089	7	trans
ENSMUSG00000068040	Tm9sf4	-0.357374	5.10867	52.4503	9.69409e-06	0.000305935	2	trans
ENSMUSG00000031029	Eif3f	-0.357324	5.27924	28.5372	8.4041e-06	0.000276298	7	trans
ENSMUSG00000026260	Ndufa10	-0.357309	6.85717	67.5415	8.2019e-06	0.000270362	1	trans
ENSMUSG00000002981	Clptm1	-0.357179	5.94555	46.0957	5.52868e-06	0.000200626	7	trans
ENSMUSG00000003072	Atp5d	-0.357061	6.80442	51.0101	8.51538e-06	0.000277399	10	trans
ENSMUSG00000028179	Cth	-0.357026	9.73858	9.02977	0.0031824	0.0225773	3	trans
ENSMUSG00000033964	Zbtb41	0.357014	5.42555	28.2548	4.72437e-06	0.000179726	1	trans
ENSMUSG00000029777	Gars	-0.356922	5.40942	43.0861	6.81194e-06	0.00023695	6	trans
ENSMUSG00000025393	Atp5b	-0.356907	10.1072	71.42	0.000111389	0.00193463	10	trans
ENSMUSG00000040706	Agmat	-0.356841	6.42308	28.4504	6.72018e-06	0.000234406	4	trans
ENSMUSG00000079012	Serpina3m	-0.356712	8.28404	8.14215	0.00502667	0.0311036	12	trans
ENSMUSG00000021113	Snapc1	0.35669	2.04974	12.0676	0.00800208	0.0435823	12	trans
ENSMUSG00000092416	Zfp141	0.356584	3.64337	9.74954	0.0022068	0.0173567	7	trans
ENSMUSG00000001247	Lsr	-0.356369	5.98648	18.1698	3.82988e-05	0.000872078	7	trans
ENSMUSG00000022892	App	-0.356321	5.64478	33.0883	6.5269e-06	0.000228296	16	trans
ENSMUSG00000000340	Dbt	-0.356277	6.98668	29.9091	1.018e-05	0.000318082	3	trans
ENSMUSG00000078808	Vmn1r58	0.356212	2.93835	9.30405	0.00276672	0.0203759	7	trans
ENSMUSG00000040721	Zfhx2	0.356186	2.41993	9.09647	0.00414757	0.027187	14	trans
ENSMUSG00000025176	Hoga1	-0.356154	6.91212	27.5051	9.0802e-06	0.000290198	19	trans
ENSMUSG00000031617	Tmem184c	-0.355537	4.44099	23.3752	3.40468e-05	0.000431465	8	cis
ENSMUSG00000034731	Dgkh	0.355473	2.02089	7.16434	0.00952768	0.0496164	14	trans
ENSMUSG00000027875	Hmgcs2	-0.355415	11.5643	25.3332	0.000191773	0.00294849	3	trans
ENSMUSG00000032279	Idh3a	-0.355225	5.27554	17.7268	4.6997e-05	0.00101797	9	trans
ENSMUSG00000085396	Firre	0.355083	4.39866	27.5731	2.80179e-05	0.000681084	X	trans
ENSMUSG00000090555	Gm8893	-0.355075	3.74679	8.47309	0.00423571	0.0274864	12	trans
ENSMUSG00000025854	Fam20c	-0.354817	4.2707	17.5609	6.57004e-05	0.00131065	5	trans
ENSMUSG00000001436	Slc19a1	-0.354801	2.56388	8.5696	0.00463094	0.0293916	10	trans
ENSMUSG00000022353	Mtss1	-0.354675	6.518	8.1721	0.00494918	0.0307146	15	trans
ENSMUSG00000056342	Usp34	0.354626	6.75385	42.5624	5.86412e-06	0.00020859	11	trans
ENSMUSG00000030747	Dgat2	-0.35416	8.04855	24.9559	3.83761e-05	0.00087226	7	trans
ENSMUSG00000061032	Rrp1	-0.354095	5.56295	58.7465	8.03736e-06	0.000267035	10	trans
ENSMUSG00000042505	Sdhaf3	0.35405	3.06512	17.6734	0.000748662	0.007942	6	trans
ENSMUSG00000025508	Rplp2	-0.35394	5.87471	31.4343	7.05184e-06	0.000242086	7	trans
ENSMUSG00000025651	Uqcrc1	-0.353919	7.37927	44.3994	1.83405e-05	0.000497722	9	trans
ENSMUSG00000030087	Klf15	-0.3538	7.33528	12.2588	0.000633238	0.00705016	6	trans
ENSMUSG00000038695	Josd2	0.353726	3.45626	12.5105	0.000559896	0.00642681	7	trans
ENSMUSG00000036815	Dpp10	0.353544	2.1398	8.51351	0.00877621	0.0468444	1	trans
ENSMUSG00000030082	Sec61a1	-0.353087	6.81343	21.2348	1.01122e-05	0.000316747	6	trans
ENSMUSG00000000276	Dgke	0.352932	2.30514	8.39367	0.0064353	0.0370184	11	trans
ENSMUSG00000035493	Tgfbi	-0.352691	5.02925	25.9456	1.2747e-05	0.00037767	13	trans
ENSMUSG00000047631	Apof	-0.352637	9.12957	41.3514	7.0068e-05	0.00136633	10	trans
ENSMUSG00000085328	Gm17131	0.352584	3.56837	11.5518	0.000896566	0.00897421	5	trans
ENSMUSG00000062300	Pvrl2	-0.35257	5.21762	14.5947	0.000204747	0.0031025	7	trans
ENSMUSG00000030291	Med21	0.35243	3.49777	22.1815	0.000256968	0.00365208	6	trans
ENSMUSG00000064215	Ifi27	0.352362	5.13837	9.12498	0.00303127	0.0218238	12	trans
ENSMUSG00000022219	Cideb	-0.352143	6.55372	34.5396	9.17002e-06	0.000291996	14	trans
ENSMUSG00000054474	Thnsl2	-0.352081	4.96893	29.5119	1.57552e-05	0.000442834	6	trans
ENSMUSG00000022445	Cyp2d26	-0.352041	8.92879	37.4322	6.30563e-05	0.00127244	15	trans
ENSMUSG00000096929	A330023F24Rik	0.352028	4.27748	14.3943	0.00022532	0.00332228	1	trans
ENSMUSG00000024429	Gnl1	-0.351983	3.76314	18.3421	0.000228125	0.00335659	17	trans
ENSMUSG00000044475	Ascc1	-0.351858	2.9517	18.4449	0.00174546	0.0146038	10	trans
ENSMUSG00000069565	Dazap1	-0.351844	4.39442	26.8694	4.87297e-05	0.00104656	10	trans
ENSMUSG00000058748	Zfp958	0.351394	3.13501	11.8423	0.000776915	0.00617363	8	cis
ENSMUSG00000020917	Acly	-0.35138	6.44497	17.0027	6.57822e-05	0.00131065	11	trans
ENSMUSG00000030304	Ergic2	0.350988	6.00444	56.0652	5.07888e-06	0.000187546	6	trans
ENSMUSG00000024896	Minpp1	-0.35086	4.97258	38.5836	1.79231e-05	0.000491617	19	trans
ENSMUSG00000037916	Ndufv1	-0.350296	6.98816	57.1281	1.4399e-05	0.000418734	19	trans
ENSMUSG00000022464	Slc38a4	-0.350202	10.5019	28.3714	0.000163829	0.00261131	15	trans
ENSMUSG00000031901	Dus2	-0.350192	2.30283	9.63549	0.0080412	0.0406139	8	cis
ENSMUSG00000030189	Ybx3	-0.350179	4.09593	27.2574	9.78791e-05	0.00174327	6	trans
ENSMUSG00000020614	Fam20a	-0.350139	4.03547	17.5382	0.000126858	0.00214416	11	trans
ENSMUSG00000048379	Socs4	0.349848	4.81453	26.8337	1.2099e-05	0.00036274	14	trans
ENSMUSG00000033883	D3Ertd254e	0.349837	3.17578	16.8722	0.00067387	0.007385	3	trans
ENSMUSG00000053931	Cnn3	-0.349832	6.28915	31.1028	8.42588e-06	0.000276298	3	trans
ENSMUSG00000060073	Psma3	0.349655	6.46861	54.2643	7.24276e-06	0.000246489	12	trans
ENSMUSG00000037921	Ddx60	0.349579	3.6975	9.07492	0.00310978	0.0191816	8	cis
ENSMUSG00000027422	Rrbp1	-0.349553	7.26391	27.9759	1.86385e-05	0.000504723	2	trans
ENSMUSG00000007836	Hnrnpa0	-0.349432	4.83978	34.0503	1.81447e-05	0.000495329	13	trans
ENSMUSG00000038633	Degs1	-0.349371	6.39024	47.7962	8.90991e-06	0.000287676	1	trans
ENSMUSG00000025937	Lactb2	0.349204	7.75253	48.4633	2.5577e-05	0.000633694	1	trans
ENSMUSG00000066842	Hmcn1	-0.349106	3.57453	9.85129	0.00209615	0.0166739	1	trans
ENSMUSG00000024781	Lipa	-0.348991	7.76927	24.3564	2.90433e-05	0.000696597	19	trans
ENSMUSG00000033278	Ptprm	-0.348823	2.67296	15.6398	0.00333466	0.0234294	17	trans
ENSMUSG00000020386	Sar1b	0.348581	7.15762	40.0568	1.3561e-05	0.000398044	11	trans
ENSMUSG00000033102	Cdc14b	0.348581	5.17473	21.8432	8.94139e-06	0.000287954	13	trans
ENSMUSG00000027947	Il6ra	-0.348548	6.10714	8.88777	0.00342236	0.0238222	3	trans
ENSMUSG00000020564	Atxn7l1	0.348548	2.89755	12.4034	0.00167898	0.0141606	12	trans
ENSMUSG00000000184	Ccnd2	0.348545	2.66757	9.2588	0.00283124	0.0207153	6	trans
ENSMUSG00000022620	Arsa	-0.348489	4.56169	10.7257	0.00135119	0.0119987	15	trans
ENSMUSG00000038244	Mical2	0.348423	4.13872	8.9585	0.00330059	0.0232444	7	trans
ENSMUSG00000098183	Gm27010	0.348362	2.97818	14.2216	0.00113116	0.0105743	14	trans
ENSMUSG00000037797	Adh4	0.348088	6.14276	9.80647	0.00214416	0.0169595	3	trans
ENSMUSG00000037361	Sf3b6	0.348086	4.4303	25.834	3.14009e-05	0.000741839	12	trans
ENSMUSG00000024538	Ppic	-0.347995	2.28191	8.89644	0.00720005	0.0402589	18	trans
ENSMUSG00000019806	Aig1	-0.347987	3.66143	15.035	0.000282625	0.00393673	10	trans
ENSMUSG00000029246	Ppat	-0.347817	4.8082	17.5203	5.17145e-05	0.00108713	5	trans
ENSMUSG00000035873	Pawr	-0.34771	2.36445	8.7158	0.00623943	0.0362728	10	trans
ENSMUSG00000024395	Lims2	-0.347675	5.34906	19.525	2.05834e-05	0.000545656	18	trans
ENSMUSG00000034450	Gulo	-0.347626	7.87802	18.0098	4.12329e-05	0.000923852	14	trans
ENSMUSG00000025860	Xiap	0.347213	7.36919	48.1056	1.69395e-05	0.000469829	X	trans
ENSMUSG00000075543	Urad	-0.34701	4.2522	9.73788	0.00221986	0.0174203	5	trans
ENSMUSG00000017868	Sgk2	-0.346865	5.47172	10.1739	0.00178159	0.0148469	2	trans
ENSMUSG00000031812	Map1lc3b	-0.346546	6.73805	44.7162	1.44631e-05	0.000214485	8	cis
ENSMUSG00000025232	Hexa	-0.346511	5.20767	27.2668	1.82233e-05	0.000495611	9	trans
ENSMUSG00000074785	Plxnc1	0.3465	5.36929	9.30502	0.00276537	0.0203759	10	trans
ENSMUSG00000026270	Capn10	-0.346361	4.10699	13.7042	0.000313802	0.00424432	1	trans
ENSMUSG00000029467	Atp2a2	-0.346286	7.32496	31.7137	2.65e-05	0.000650465	5	trans
ENSMUSG00000037370	Enpp1	-0.346167	4.86245	19.6115	2.34922e-05	0.000589828	10	trans
ENSMUSG00000029028	Lrrc47	-0.345948	3.67144	19.92	0.000367782	0.00477481	4	trans
ENSMUSG00000032757	Bet1	0.345493	5.4534	24.8848	9.81579e-06	0.00030823	6	trans
ENSMUSG00000074158	9830147E19Rik	0.345492	2.68052	11.0321	0.00329077	0.0232012	7	trans
ENSMUSG00000020034	Tcp11l2	-0.345366	4.46164	10.1905	0.00176677	0.014743	10	trans
ENSMUSG00000017765	Slc12a4	-0.345288	3.31324	15.7365	0.000855331	0.00650724	8	cis
ENSMUSG00000034163	Zfc3h1	0.345154	5.77008	32.6975	7.05573e-06	0.000242086	10	trans
ENSMUSG00000026317	Cln8	-0.344783	5.2369	10.1309	0.00182051	0.0123194	8	cis
ENSMUSG00000030095	Tmem43	-0.344742	2.6801	13.3372	0.00449293	0.0286601	6	trans
ENSMUSG00000048100	Taf13	0.344645	3.41919	19.6783	0.00045685	0.00557073	3	trans
ENSMUSG00000040857	Erf	-0.344573	4.09304	12.9406	0.000454069	0.0055511	7	trans
ENSMUSG00000009090	Ap1b1	-0.343636	5.54932	50.1784	1.47685e-05	0.000426234	11	trans
ENSMUSG00000030824	Nucb1	-0.343285	6.13472	43.6953	1.29865e-05	0.000383863	7	trans
ENSMUSG00000017639	Rab11fip4	-0.343242	3.64304	13.9868	0.000435985	0.00540381	11	trans
ENSMUSG00000095567	Noc2l	-0.343193	4.33325	27.6449	9.53171e-05	0.00171707	4	trans
ENSMUSG00000105578	RP23-342M4.7	0.343181	3.1256	10.0085	0.00193623	0.0158011	5	trans
ENSMUSG00000030432	Rpl28	-0.343043	5.87224	35.4429	1.11282e-05	0.000340941	7	trans
ENSMUSG00000024357	Sil1	-0.342836	5.15846	33.9592	2.11902e-05	0.000555891	18	trans
ENSMUSG00000039062	Anpep	-0.342517	5.73848	19.968	1.68284e-05	0.000467777	7	trans
ENSMUSG00000022297	Fzd6	0.342395	2.63034	9.63775	0.00424327	0.0274994	15	trans
ENSMUSG00000047141	Zfp654	0.342297	4.34389	21.4251	5.49967e-05	0.00113901	16	trans
ENSMUSG00000086429	Gt(ROSA)26Sor	0.342283	2.80533	11.7527	0.00218513	0.0172293	6	trans
ENSMUSG00000025316	Banp	-0.342259	3.05291	8.44513	0.00429728	0.0247538	8	cis
ENSMUSG00000097042	Gm17491	0.342211	2.84841	13.358	0.00208554	0.0134594	8	cis
ENSMUSG00000005836	Gata6	-0.341568	2.39599	7.48626	0.00733377	0.0407712	18	trans
ENSMUSG00000024597	Slc12a2	0.341506	3.66647	18.4489	0.000313808	0.00424432	18	trans
ENSMUSG00000090935	Synj2bp	0.341329	6.30232	49.6934	1.02422e-05	0.000318445	12	trans
ENSMUSG00000031600	Vps37a	0.341193	6.32928	51.2009	1.06124e-05	0.00017202	8	cis
ENSMUSG00000000154	Slc22a18	-0.340774	5.51641	23.1228	1.91076e-05	0.00051505	7	trans
ENSMUSG00000038628	Polr3k	0.340764	3.46616	19.4793	0.000440178	0.00541811	2	trans
ENSMUSG00000024527	Afg3l2	-0.340522	5.83583	50.7717	1.47304e-05	0.000426234	18	trans
ENSMUSG00000040688	Tbl3	-0.34044	4.03686	25.5877	0.000232014	0.00339711	17	trans
ENSMUSG00000072115	Ang	-0.340233	6.88879	9.17571	0.00295378	0.0214251	14	trans
ENSMUSG00000028849	Map7d1	-0.340224	3.64329	16.9037	0.000487124	0.00582128	4	trans
ENSMUSG00000033972	Zfp944	0.340183	3.39739	17.4314	0.00051047	0.00601294	17	trans
ENSMUSG00000027176	Cstf3	0.340097	3.45284	12.1383	0.000671742	0.00737984	2	trans
ENSMUSG00000021235	Coq6	-0.339684	3.3499	17.2838	0.00100489	0.00972605	12	trans
ENSMUSG00000022371	Col14a1	-0.339608	6.09032	17.0107	6.5537e-05	0.00131065	15	trans
ENSMUSG00000068134	Zfp120	0.339342	3.85743	23.4477	0.000179453	0.00281054	2	trans
ENSMUSG00000047793	Sned1	0.339266	3.37045	11.4268	0.000953704	0.00937474	1	trans
ENSMUSG00000030718	Ppme1	-0.338962	3.9295	24.4984	0.000296103	0.00406158	7	trans
ENSMUSG00000021712	Trim23	0.338793	4.8672	47.8279	1.91426e-05	0.00051505	13	trans
ENSMUSG00000020899	Pfas	-0.338741	3.61469	12.5805	0.000545555	0.00631981	11	trans
ENSMUSG00000075700	Selt	0.338487	7.02003	36.2508	2.17332e-05	0.000565423	3	trans
ENSMUSG00000052595	A1cf	0.338363	6.7104	21.3958	1.55405e-05	0.000438157	19	trans
ENSMUSG00000002699	Lcp2	-0.337985	2.77089	10.5684	0.00338313	0.02368	11	trans
ENSMUSG00000025534	Gusb	-0.337853	4.80415	16.2994	9.13986e-05	0.00165834	5	trans
ENSMUSG00000029911	Ssbp1	0.337778	4.29587	40.4632	7.51222e-05	0.00143542	6	trans
ENSMUSG00000026678	Rgs5	0.337744	5.89656	8.83178	0.00352203	0.0242611	1	trans
ENSMUSG00000032913	Lrig2	0.337705	4.01179	20.2317	0.000155889	0.00251017	3	trans
ENSMUSG00000031386	Hcfc1	-0.337608	4.79837	38.6666	4.3099e-05	0.000956647	X	trans
ENSMUSG00000029486	Mrpl1	0.33757	4.75159	38.7844	2.30862e-05	0.000583738	5	trans
ENSMUSG00000021364	Elovl2	-0.337385	9.15004	11.5018	0.00091897	0.00913255	13	trans
ENSMUSG00000020309	Chac2	0.337297	4.35296	15.5213	0.000131851	0.00221369	11	trans
ENSMUSG00000072664	Ugt3a1	0.337092	6.34449	8.87774	0.00343999	0.0238921	15	trans
ENSMUSG00000057530	Ece1	-0.337073	7.16068	31.3453	3.63825e-05	0.000839064	4	trans
ENSMUSG00000029599	Ddx54	-0.336764	4.56974	31.0595	7.00801e-05	0.00136633	5	trans
ENSMUSG00000049521	Cdc42ep1	-0.336697	4.19662	15.3137	0.000173466	0.00273035	15	trans
ENSMUSG00000021213	Akr1c13	0.336677	5.48128	31.5081	1.45209e-05	0.000421308	13	trans
ENSMUSG00000014606	Slc25a11	-0.336573	6.053	28.002	1.9442e-05	0.00052088	11	trans
ENSMUSG00000027488	Snta1	-0.336565	2.90567	12.2886	0.00321027	0.0227287	2	trans
ENSMUSG00000020923	Ubtf	-0.336493	5.49835	44.912	2.21075e-05	0.000571617	11	trans
ENSMUSG00000015176	Nolc1	-0.33632	4.1301	11.4923	0.000923309	0.00914018	19	trans
ENSMUSG00000007670	Khsrp	-0.336117	3.96033	17.156	0.000302566	0.00411882	17	trans
ENSMUSG00000044712	Slc38a6	0.335985	4.66655	28.6207	3.47651e-05	0.000810496	12	trans
ENSMUSG00000038762	Abcf1	-0.335973	5.41987	43.5222	2.54458e-05	0.000633228	17	trans
ENSMUSG00000021133	Susd6	-0.335691	5.61965	11.5004	0.000919637	0.00913255	12	trans
ENSMUSG00000063354	Slc39a4	-0.335495	4.96761	6.94775	0.00940337	0.0491316	15	trans
ENSMUSG00000006498	Ptbp1	-0.33544	5.50964	40.104	2.59215e-05	0.000640007	10	trans
ENSMUSG00000013878	Rnf170	0.335348	4.66484	43.5049	3.50508e-05	0.000436258	8	cis
ENSMUSG00000046811	Gltpd2	-0.335336	4.72566	27.4345	5.05387e-05	0.0010707	11	trans
ENSMUSG00000022299	Slc25a32	-0.335189	5.1303	14.7752	0.000187863	0.002907	15	trans
ENSMUSG00000063663	Brwd3	0.334889	4.7457	30.4153	2.76334e-05	0.000674341	X	trans
ENSMUSG00000031862	Atp13a1	-0.334882	4.91116	26.9175	4.40937e-05	0.000505231	8	cis
ENSMUSG00000001123	Lgals9	-0.33429	7.79716	31.641	6.40106e-05	0.00128552	11	trans
ENSMUSG00000040446	Rprd1a	0.334147	3.95842	11.5742	0.000886683	0.00890428	18	trans
ENSMUSG00000047193	Dync2h1	0.334118	3.81181	12.0572	0.000699026	0.00758804	9	trans
ENSMUSG00000029594	Rbm19	-0.334108	2.89681	17.858	0.0035935	0.0246892	5	trans
ENSMUSG00000033751	Gadd45gip1	-0.333912	4.16597	26.9739	0.000210748	0.00204015	8	cis
ENSMUSG00000020075	Ddx21	-0.333843	5.45545	25.4103	2.81058e-05	0.000681905	10	trans
ENSMUSG00000033732	Sf3b3	-0.333702	5.24652	32.0295	3.18862e-05	0.000416962	8	cis
ENSMUSG00000028975	Pex14	-0.33359	5.27544	33.3909	3.26471e-05	0.000766964	4	trans
ENSMUSG00000020102	Slc16a7	-0.333584	6.08163	7.47478	0.00712066	0.0399569	10	trans
ENSMUSG00000057596	Trim30d	0.333475	2.40044	6.9056	0.00961603	0.049932	7	trans
ENSMUSG00000063275	Hacd1	0.333457	2.85856	12.1761	0.00287509	0.0209873	2	trans
ENSMUSG00000017286	Glod4	0.333019	5.08277	51.0804	2.32647e-05	0.000587073	11	trans
ENSMUSG00000025899	Alkbh8	0.332989	3.39025	20.6297	0.00074041	0.00789436	9	trans
ENSMUSG00000038235	F11r	-0.332965	5.71524	37.867	2.045e-05	0.000543262	1	trans
ENSMUSG00000027076	Timm10	-0.332893	3.92363	17.2966	0.000329802	0.00440388	2	trans
ENSMUSG00000039982	Dtx4	0.332844	3.75556	7.82854	0.00591734	0.0347695	19	trans
ENSMUSG00000033916	Chmp2a	-0.332786	5.583	67.858	2.42807e-05	0.000607839	7	trans
ENSMUSG00000019849	Prep	-0.332673	4.64643	31.7943	6.88158e-05	0.00134973	10	trans
ENSMUSG00000041438	Cirh1a	-0.332308	3.83983	17.781	0.000395109	0.0035765	8	cis
ENSMUSG00000020430	Pes1	-0.332219	4.57997	40.9775	8.04548e-05	0.00150871	11	trans
ENSMUSG00000022453	Naga	-0.3321	4.27441	17.3408	0.0001838	0.00286082	15	trans
ENSMUSG00000001424	Snd1	-0.332026	6.26941	17.5676	5.05928e-05	0.0010707	6	trans
ENSMUSG00000030064	Frmd4b	-0.331814	5.65026	9.12358	0.00303343	0.0218268	6	trans
ENSMUSG00000026768	Itga8	-0.331798	3.95279	9.85308	0.00209425	0.0166693	2	trans
ENSMUSG00000050714	Zbtb26	0.331645	3.61064	16.1358	0.000432582	0.00539791	2	trans
ENSMUSG00000039656	Rxrb	-0.331515	4.1263	20.3943	0.000222974	0.00329953	17	trans
ENSMUSG00000024354	Slc23a1	-0.33126	5.39121	9.86537	0.00208129	0.0166187	18	trans
ENSMUSG00000041958	Pigs	-0.331231	3.85435	15.543	0.000445081	0.0054731	11	trans
ENSMUSG00000078899	Gm4631	0.331204	5.7339	12.3402	0.000608487	0.00684113	2	trans
ENSMUSG00000027613	Eif6	-0.331141	5.12345	34.3484	4.32284e-05	0.000956647	2	trans
ENSMUSG00000029499	Pxmp2	-0.330978	6.80833	26.5287	3.46801e-05	0.000810188	5	trans
ENSMUSG00000030847	Bag3	-0.330966	2.9498	7.08566	0.00874105	0.0467377	7	trans
ENSMUSG00000031948	Kars	-0.330903	5.40422	60.3151	3.23041e-05	0.000416962	8	cis
ENSMUSG00000018574	Acadvl	-0.330844	8.71849	34.2213	0.000150766	0.0024487	11	trans
ENSMUSG00000028690	Mmachc	-0.330674	4.04905	22.6372	0.000284296	0.00395128	4	trans
ENSMUSG00000067813	Xkr9	0.330453	3.72544	8.43668	0.00431605	0.0278706	1	trans
ENSMUSG00000020549	Elac2	-0.330277	4.16634	29.6166	0.000260487	0.0036896	11	trans
ENSMUSG00000062519	Zfp398	0.330271	3.89262	20.4076	0.000271703	0.00381414	6	trans
ENSMUSG00000038250	Usp38	0.330163	5.49003	45.2559	2.01688e-05	0.000281153	8	cis
ENSMUSG00000029624	Ptcd1	-0.330093	3.33374	14.2625	0.00141402	0.0124079	5	trans
ENSMUSG00000025034	Trim8	-0.330066	3.82817	16.7166	0.000523511	0.00611508	19	trans
ENSMUSG00000031090	Nadsyn1	-0.330056	4.44648	18.1846	0.000116939	0.0020034	7	trans
ENSMUSG00000061740	Cyp2d22	-0.329827	7.04903	26.9682	4.69582e-05	0.00101797	15	trans
ENSMUSG00000041645	Ddx24	-0.329678	5.09085	35.6614	4.70504e-05	0.00101797	12	trans
ENSMUSG00000062627	Mysm1	0.329676	5.15593	34.0177	2.88211e-05	0.000692586	4	trans
ENSMUSG00000020884	Asgr1	-0.329613	8.34541	36.2459	0.000136517	0.00227987	11	trans
ENSMUSG00000021639	Gtf2h2	0.329604	3.42056	23.8629	0.000760534	0.0080219	13	trans
ENSMUSG00000101776	Gm28268	0.329487	3.59395	10.8715	0.00125647	0.0113824	X	trans
ENSMUSG00000059423	Zfp933	0.329379	3.1284	13.2928	0.00153574	0.0132452	4	trans
ENSMUSG00000079659	Tmem243	0.329311	6.56107	20.827	2.56155e-05	0.000633694	5	trans
ENSMUSG00000066258	Trim12a	0.32926	2.87834	9.57897	0.00310585	0.0221831	7	trans
ENSMUSG00000047180	Neurl3	0.329249	2.4187	11.7034	0.00767345	0.0422308	1	trans
ENSMUSG00000057400	Ces1c	-0.32918	10.8136	18.9639	0.000454426	0.00395918	8	cis
ENSMUSG00000052974	Cyp2f2	-0.32915	9.25003	19.1737	0.000233354	0.00340881	7	trans
ENSMUSG00000037709	Fam13a	-0.328998	5.53776	9.90954	0.00203539	0.0163558	6	trans
ENSMUSG00000031328	Flna	-0.328971	4.86778	20.97	4.52174e-05	0.000989834	X	trans
ENSMUSG00000026421	Csrp1	-0.328864	3.43549	17.224	0.000972624	0.00949401	1	trans
ENSMUSG00000078624	Olfr613	0.328593	3.59521	11.7153	0.000827049	0.0084866	7	trans
ENSMUSG00000028948	Nol9	-0.328536	3.65703	14.1763	0.000676802	0.00740425	4	trans
ENSMUSG00000020547	Bzw2	-0.328534	2.9107	10.1326	0.00394365	0.0263161	12	trans
ENSMUSG00000042251	Pm20d1	-0.328241	5.74469	33.306	3.06376e-05	0.000725405	1	trans
ENSMUSG00000051451	Crebzf	0.328004	5.43226	44.4475	2.45153e-05	0.000611281	7	trans
ENSMUSG00000007564	Ppp2r1a	-0.327865	5.36882	48.657	4.31608e-05	0.000956647	17	trans
ENSMUSG00000040466	Blvrb	0.327695	5.59529	14.1265	0.00025616	0.00365053	7	trans
ENSMUSG00000020273	Papolg	0.327592	3.45005	27.5244	0.000806801	0.00835464	11	trans
ENSMUSG00000024875	Yif1a	-0.327295	5.17501	21.3063	5.04218e-05	0.00107068	19	trans
ENSMUSG00000042742	B630005N14Rik	0.327049	4.39728	28.6081	9.64434e-05	0.00172502	6	trans
ENSMUSG00000015127	Unkl	0.326938	3.87684	18.8235	0.000361383	0.00472537	17	trans
ENSMUSG00000038121	Fam210a	0.32672	7.29894	16.9889	6.62062e-05	0.00131493	18	trans
ENSMUSG00000047797	Gjb1	-0.326677	8.36388	37.8953	0.000141541	0.0023482	X	trans
ENSMUSG00000054469	Lclat1	-0.326649	5.57496	30.6195	3.4822e-05	0.000810496	17	trans
ENSMUSG00000026153	Fam135a	0.326608	5.81575	29.3434	2.11324e-05	0.000555531	1	trans
ENSMUSG00000024293	Esco1	0.326531	4.70491	25.2479	5.17145e-05	0.00108713	18	trans
ENSMUSG00000107838	RP24-470M22.10	0.326516	3.57424	15.8717	0.000613053	0.00686797	6	trans
ENSMUSG00000024197	Plin3	-0.326074	4.33764	18.7607	0.000190309	0.00292955	17	trans
ENSMUSG00000035133	Arhgap5	0.325748	8.0436	20.8141	0.000110965	0.00192994	12	trans
ENSMUSG00000034403	Pja1	-0.325516	5.44709	24.5225	4.22057e-05	0.000940627	X	trans
ENSMUSG00000039395	Mreg	0.325474	5.54699	12.7556	0.000496815	0.00590736	1	trans
ENSMUSG00000028937	Acot7	-0.325281	2.86432	9.47881	0.00497662	0.0308242	4	trans
ENSMUSG00000022790	Igsf11	-0.325173	4.94828	18.5723	6.60179e-05	0.00131327	16	trans
ENSMUSG00000030895	Hpx	-0.324731	11.9402	9.72671	0.00223244	0.0175037	7	trans
ENSMUSG00000036880	Acaa2	-0.324604	9.42222	37.6794	0.000294547	0.00405095	18	trans
ENSMUSG00000039428	Tmem135	-0.32447	6.69036	24.5436	4.52084e-05	0.000989834	7	trans
ENSMUSG00000024853	Sf3b2	-0.324451	6.28253	52.561	4.00453e-05	0.000900447	19	trans
ENSMUSG00000022816	Fstl1	-0.324076	3.02261	10.2206	0.00279511	0.0205225	16	trans
ENSMUSG00000028483	Snapc3	0.324074	3.9848	21.5552	0.000298615	0.00408636	4	trans
ENSMUSG00000035891	Cerk	-0.323928	3.19848	7.97056	0.00549536	0.0330466	15	trans
ENSMUSG00000066760	Psg16	0.323904	3.38449	13.1788	0.00112073	0.010508	7	trans
ENSMUSG00000028066	Pmf1	-0.323791	2.89819	11.3441	0.00421296	0.0273875	3	trans
ENSMUSG00000039917	Rhbdd2	-0.323725	4.23815	8.13436	0.00504701	0.031208	5	trans
ENSMUSG00000051285	Pcmtd1	0.323657	7.72689	32.26	8.96794e-05	0.00164373	1	trans
ENSMUSG00000070473	Cldn3	-0.323606	5.19167	12.3698	0.000599756	0.00675503	5	trans
ENSMUSG00000029713	Gnb2	-0.323458	5.01388	29.7654	6.6425e-05	0.0013172	5	trans
ENSMUSG00000052609	Plekhg3	-0.323286	4.58506	14.9538	0.000172555	0.00271942	12	trans
ENSMUSG00000059908	Mug1	-0.323117	12.7657	10.0439	0.001902	0.0155823	6	trans
ENSMUSG00000029592	Usp30	-0.322788	3.4936	29.231	0.00135401	0.0120153	5	trans
ENSMUSG00000001666	Ddt	-0.322725	6.31532	21.2722	4.57007e-05	0.00099561	10	trans
ENSMUSG00000019312	Grb7	-0.322508	5.34394	14.9852	0.000169998	0.00268248	11	trans
ENSMUSG00000022194	Pabpn1	0.322447	2.82644	11.3679	0.00415989	0.0272394	14	trans
ENSMUSG00000055302	Mrfap1	-0.322427	6.81053	62.4172	5.27904e-05	0.00110421	5	trans
ENSMUSG00000060090	Rp2h	0.322159	4.0968	19.6623	0.000213235	0.0032003	X	trans
ENSMUSG00000002129	Sf3a1	-0.322154	4.05889	20.713	0.000415816	0.00525489	11	trans
ENSMUSG00000029656	C8b	-0.32213	8.57987	9.86159	0.00208527	0.0166398	4	trans
ENSMUSG00000072501	Phf20l1	0.322001	6.27941	22.639	3.5092e-05	0.000815274	15	trans
ENSMUSG00000003847	Nfat5	0.321929	5.21804	17.8586	4.42168e-05	0.000505231	8	cis
ENSMUSG00000051483	Cbr1	-0.32187	5.67177	9.51763	0.00248201	0.0188843	16	trans
ENSMUSG00000079658	Tceb1	0.321802	4.74971	36.6344	6.16973e-05	0.00124902	1	trans
ENSMUSG00000034681	Rnps1	-0.321749	3.65127	20.2023	0.000982884	0.00954239	17	trans
ENSMUSG00000036833	Pnpla7	-0.321666	6.5983	18.4881	4.90813e-05	0.00105085	2	trans
ENSMUSG00000036114	Rpp25l	-0.321581	3.07741	15.1722	0.00309475	0.0221193	4	trans
ENSMUSG00000019478	Rab4a	0.320922	3.37569	17.4824	0.0011752	0.00844444	8	cis
ENSMUSG00000025757	Hspa4l	0.320784	4.81968	16.9175	6.84475e-05	0.0013467	3	trans
ENSMUSG00000040712	Camta2	0.3207	3.51466	17.7019	0.00110871	0.0104263	11	trans
ENSMUSG00000066441	Rdh11	-0.320655	3.91506	11.5613	0.000892371	0.00894645	12	trans
ENSMUSG00000027405	Nop56	-0.320652	3.78329	11.1246	0.00110781	0.0104257	2	trans
ENSMUSG00000035041	Creb3l3	-0.320312	7.96016	23.0261	0.000149935	0.00244241	10	trans
ENSMUSG00000025068	Gsto1	-0.320115	6.67526	30.828	6.26717e-05	0.00126671	19	trans
ENSMUSG00000030588	Yif1b	-0.319982	3.80752	15.6739	0.000744899	0.007918	7	trans
ENSMUSG00000030674	Qprt	-0.319643	6.40061	24.1448	5.03856e-05	0.00107068	7	trans
ENSMUSG00000074093	Svip	0.31957	3.66916	13.417	0.000694724	0.00755437	7	trans
ENSMUSG00000004895	Prcc	-0.319538	3.42199	17.3589	0.00166243	0.0140965	3	trans
ENSMUSG00000018446	C1qbp	-0.31948	5.14098	28.2829	7.40308e-05	0.00141887	11	trans
ENSMUSG00000025017	Pik3ap1	-0.318601	5.10553	22.516	7.91974e-05	0.00149066	19	trans
ENSMUSG00000028757	Ddost	-0.318581	5.6264	20.0184	5.59197e-05	0.00115433	4	trans
ENSMUSG00000002968	Med25	-0.318531	3.95241	15.9253	0.000654367	0.00724059	7	trans
ENSMUSG00000034845	Plvap	-0.318432	4.52751	17.1515	0.000173144	0.00174901	8	cis
ENSMUSG00000005566	Trim28	-0.318261	5.33676	27.8952	7.33969e-05	0.0014135	7	trans
ENSMUSG00000004558	Ndrg2	-0.318195	9.87225	54.4645	0.000509594	0.00601112	14	trans
ENSMUSG00000028517	Ppap2b	-0.318123	6.55891	16.1926	9.60966e-05	0.00172126	4	trans
ENSMUSG00000034171	Faah	-0.318087	6.33373	31.2777	5.95514e-05	0.00121338	4	trans
ENSMUSG00000059920	4930453N24Rik	0.317898	5.2881	25.2602	5.47423e-05	0.00113561	16	trans
ENSMUSG00000042737	Dpm3	0.317568	3.00131	15.3078	0.00302207	0.0217738	3	trans
ENSMUSG00000020936	Nmt1	-0.317368	5.94563	45.7188	5.18635e-05	0.00108844	11	trans
ENSMUSG00000020674	Pxdn	-0.317367	4.41614	18.0349	0.000198208	0.00302526	12	trans
ENSMUSG00000048047	Zbtb33	0.317153	3.91347	12.3249	0.000613055	0.00686797	X	trans
ENSMUSG00000025323	Sp4	0.317142	3.96684	16.2903	0.00042972	0.00538412	12	trans
ENSMUSG00000029664	Tfpi2	0.317095	5.30715	21.9941	5.02295e-05	0.0010702	6	trans
ENSMUSG00000024292	Cyp4f14	-0.316949	6.33718	10.9134	0.00123051	0.0111955	17	trans
ENSMUSG00000019866	Aim1	-0.316919	5.7087	21.8134	5.41177e-05	0.00112636	10	trans
ENSMUSG00000027677	Ttc14	0.316696	5.71519	34.5582	3.6177e-05	0.000838934	3	trans
ENSMUSG00000021957	Tkt	-0.316501	5.65069	16.2058	9.55015e-05	0.00171794	14	trans
ENSMUSG00000034903	Cobll1	-0.316483	5.21749	12.554	0.00054812	0.00633786	2	trans
ENSMUSG00000045983	Eif4g1	-0.316463	8.08088	59.0821	0.000216711	0.00323968	16	trans
ENSMUSG00000034724	Cnot6l	0.316284	5.56075	19.7147	4.46567e-05	0.000984793	5	trans
ENSMUSG00000027359	Slc27a2	-0.31627	11.2488	21.7514	0.000804962	0.00834245	2	trans
ENSMUSG00000006731	B4galnt1	-0.316204	5.38324	21.6894	6.87594e-05	0.00134973	10	trans
ENSMUSG00000017009	Sdc4	-0.316065	8.93783	10.5397	0.00148286	0.0129186	2	trans
ENSMUSG00000021193	Pitrm1	-0.315921	4.9257	33.4856	0.000108758	0.00189942	13	trans
ENSMUSG00000041560	Gltscr2	-0.315915	5.84839	38.0539	5.68557e-05	0.00116982	7	trans
ENSMUSG00000046096	BC030336	0.315639	4.38927	18.2834	0.000184763	0.00286872	7	trans
ENSMUSG00000049421	Zfp260	0.31555	4.82118	32.9762	7.52458e-05	0.0014356	7	trans
ENSMUSG00000062619	2310039H08Rik	-0.315474	4.67876	20.3708	0.000132597	0.00222326	17	trans
ENSMUSG00000031200	Mtcp1	0.315307	2.87314	14.0323	0.00457568	0.0290995	X	trans
ENSMUSG00000039943	Plcb4	0.315299	2.87053	10.987	0.00475689	0.0298594	2	trans
ENSMUSG00000029036	Atad3a	-0.315078	5.50896	23.8373	7.94429e-05	0.00149305	4	trans
ENSMUSG00000029369	Afm	-0.314789	7.57471	11.5094	0.000915549	0.00912794	5	trans
ENSMUSG00000045594	Glb1	-0.314324	3.4613	14.3784	0.00197101	0.0159813	9	trans
ENSMUSG00000002900	Lamb1	-0.314299	3.39117	15.9878	0.00180944	0.0150392	12	trans
ENSMUSG00000067274	Rplp0	-0.314269	7.54733	37.8799	0.000154805	0.00249591	5	trans
ENSMUSG00000028307	Aldob	-0.314141	12.2532	22.3866	0.00122137	0.0111446	4	trans
ENSMUSG00000026565	Pou2f1	0.313963	4.24416	10.2732	0.00169486	0.0142745	1	trans
ENSMUSG00000028356	Ambp	-0.313957	10.4973	27.1762	0.00070509	0.00762352	4	trans
ENSMUSG00000027679	Dnajc19	0.31375	5.1079	25.1989	7.38652e-05	0.00141785	3	trans
ENSMUSG00000017264	Exosc10	-0.313674	3.97259	25.7724	0.000703379	0.00761561	4	trans
ENSMUSG00000032253	Phip	0.313667	6.12108	32.1896	4.68564e-05	0.00101797	9	trans
ENSMUSG00000020706	Ftsj3	-0.313659	5.54798	17.3845	7.68397e-05	0.00145499	11	trans
ENSMUSG00000032435	Dync1li1	-0.313641	4.21843	25.8164	0.000406812	0.00516389	9	trans
ENSMUSG00000027322	Siglec1	-0.313532	3.61348	7.96887	0.0055002	0.033059	2	trans
ENSMUSG00000074754	Gm561	0.313507	3.05486	14.5165	0.00308945	0.0221036	2	trans
ENSMUSG00000041720	Pi4ka	-0.313484	5.322	32.9501	8.99111e-05	0.00164558	16	trans
ENSMUSG00000089940	Gm4117	0.313409	4.46579	18.2135	0.000189649	0.00292655	13	trans
ENSMUSG00000078784	1810022K09Rik	0.313394	3.90168	17.7442	0.000504124	0.0059661	3	trans
ENSMUSG00000068250	Amn1	0.31339	4.88071	13.0165	0.000437633	0.00540708	6	trans
ENSMUSG00000035637	Grhpr	-0.313381	7.17095	25.6153	0.000113423	0.00195916	4	trans
ENSMUSG00000021190	Lgmn	-0.313301	6.11874	27.864	6.90926e-05	0.00135305	12	trans
ENSMUSG00000021023	1110008L16Rik	-0.313138	3.62668	22.3899	0.00129059	0.0116328	12	trans
ENSMUSG00000040188	Scamp2	-0.313043	3.84412	24.0223	0.000870352	0.00878163	9	trans
ENSMUSG00000028980	H6pd	-0.312923	8.16785	20.4569	0.000242782	0.00350185	4	trans
ENSMUSG00000060036	Rpl3	-0.312821	6.58935	18.5615	8.44727e-05	0.00157117	15	trans
ENSMUSG00000022574	Naprt	-0.312666	5.90528	21.8802	5.98706e-05	0.00121792	15	trans
ENSMUSG00000050390	C77080	-0.312549	4.36779	9.92209	0.00202254	0.0162986	4	trans
ENSMUSG00000028910	Mecr	-0.31212	4.21455	26.4047	0.000438424	0.00540708	4	trans
ENSMUSG00000021557	Agtpbp1	0.312044	3.5376	12.1124	0.00111639	0.0104751	13	trans
ENSMUSG00000107749	RP23-322E20.6	0.311644	2.67312	8.639	0.00723395	0.0403947	6	trans
ENSMUSG00000019969	Psen1	-0.311627	4.36872	28.3268	0.000338012	0.00447555	12	trans
ENSMUSG00000028864	Hgf	0.311561	5.27569	17.2529	6.46141e-05	0.00129557	5	trans
ENSMUSG00000022587	Ly6e	-0.311547	6.38675	13.3132	0.000379013	0.00487989	15	trans
ENSMUSG00000027010	Slc25a12	-0.311539	4.67997	24.9055	0.000190155	0.00292955	2	trans
ENSMUSG00000036545	Adamts2	-0.31144	2.97027	9.95518	0.00478777	0.0299789	11	trans
ENSMUSG00000002279	Lmf1	-0.311425	4.50686	23.6564	0.000299208	0.00408636	17	trans
ENSMUSG00000025792	Slc25a10	-0.311397	6.86579	16.5133	0.000110213	0.00192216	11	trans
ENSMUSG00000036327	Qsox2	-0.31114	2.95336	12.3164	0.00588696	0.0346881	2	trans
ENSMUSG00000034088	Hdlbp	-0.311103	8.59341	46.0319	0.000345823	0.00456457	1	trans
ENSMUSG00000054021	Sirt5	-0.310763	3.07694	10.8387	0.00420205	0.0273731	13	trans
ENSMUSG00000024827	Gldc	-0.310614	7.86751	16.4726	0.00022818	0.00335659	19	trans
ENSMUSG00000030614	Tmem126b	0.310434	4.09309	21.6888	0.000401881	0.00512195	7	trans
ENSMUSG00000020087	Tysnd1	-0.310257	4.30526	15.494	0.000437901	0.00540708	10	trans
ENSMUSG00000021939	Ctsb	-0.310114	8.50968	53.0858	0.000364096	0.00474508	14	trans
ENSMUSG00000000056	Narf	-0.309795	5.82015	11.488	0.000925254	0.00914505	11	trans
ENSMUSG00000018677	Slc25a39	-0.309717	7.84584	33.9073	0.000241124	0.00348192	11	trans
ENSMUSG00000020952	Scfd1	0.309592	5.363	34.6388	7.23114e-05	0.00139869	12	trans
ENSMUSG00000107970	RP23-355N5.6	0.309485	2.63294	6.98929	0.00919854	0.0483579	6	trans
ENSMUSG00000046667	Rbm12b1	0.309016	2.76733	7.1533	0.00843408	0.0455021	4	trans
ENSMUSG00000033308	Dpyd	-0.309007	8.9588	27.9394	0.000478253	0.00577379	3	trans
ENSMUSG00000042901	Aida	0.308811	3.05726	18.811	0.00348424	0.0241112	1	trans
ENSMUSG00000028024	Enpep	-0.308791	5.78432	13.096	0.000421075	0.00530748	3	trans
ENSMUSG00000041360	D19Bwg1357e	-0.308717	4.90895	29.9461	0.00014479	0.00237705	19	trans
ENSMUSG00000022962	Gart	-0.308593	4.79008	26.4073	0.000166619	0.00264573	16	trans
ENSMUSG00000036352	Ubac1	-0.308325	4.12335	12.7433	0.000621332	0.00694832	2	trans
ENSMUSG00000027808	Serp1	0.308273	7.94114	20.0221	0.000224975	0.00332109	3	trans
ENSMUSG00000055762	Eef1d	-0.308223	5.71013	38.1618	8.61727e-05	0.00159481	15	trans
ENSMUSG00000020929	Eftud2	-0.308139	3.99813	24.5671	0.000830576	0.00849603	11	trans
ENSMUSG00000004270	Lpcat3	-0.308018	5.84114	17.9535	7.63926e-05	0.00144982	6	trans
ENSMUSG00000020780	Srp68	-0.307957	4.4515	18.1031	0.000333438	0.00443786	11	trans
ENSMUSG00000038520	Tbc1d17	-0.30791	4.54861	23.404	0.000268235	0.00378233	7	trans
ENSMUSG00000045205	Dpy19l4	0.30774	5.02561	28.9785	0.000106507	0.00186268	4	trans
ENSMUSG00000031119	Gpc4	-0.307572	4.31848	13.3558	0.000460804	0.00560082	X	trans
ENSMUSG00000062070	Pgk1	-0.307512	6.49767	38.0259	0.000102007	0.00180403	X	trans
ENSMUSG00000024947	Men1	-0.307406	3.33367	14.896	0.00295156	0.0214214	19	trans
ENSMUSG00000069208	Zfp825	0.307382	4.05645	15.7146	0.000485698	0.0058136	13	trans
ENSMUSG00000002897	Il17ra	-0.307304	3.79019	16.6466	0.00138535	0.012233	6	trans
ENSMUSG00000032867	Fbxw8	-0.307024	5.06235	25.2325	0.000169014	0.00267364	5	trans
ENSMUSG00000097119	B230354K17Rik	0.306644	2.97336	12.1594	0.00406766	0.0268167	17	trans
ENSMUSG00000037674	Rfx7	0.306589	4.24937	18.2607	0.000369348	0.00477989	9	trans
ENSMUSG00000028063	Lmna	-0.306579	4.80926	26.2871	0.000177393	0.0027852	3	trans
ENSMUSG00000029614	Rpl6	-0.306382	6.80196	33.8521	0.000126167	0.00213606	5	trans
ENSMUSG00000038535	Zfp280d	0.306063	5.14588	33.6812	0.000104653	0.00183281	9	trans
ENSMUSG00000071669	Snx29	0.306059	3.04413	7.36292	0.00755178	0.0416705	16	trans
ENSMUSG00000021810	Ecd	-0.305846	4.63354	35.8236	0.000256279	0.00365053	14	trans
ENSMUSG00000026664	Phyh	-0.305709	10.9609	26.2534	0.00115907	0.0107159	2	trans
ENSMUSG00000007476	Lrrc8a	-0.305707	3.53069	13.2326	0.0020383	0.0163583	2	trans
ENSMUSG00000038502	Ptov1	-0.305689	3.8457	19.4874	0.00120445	0.0110302	7	trans
ENSMUSG00000021646	Mccc2	-0.305641	5.84428	33.0826	9.17991e-05	0.00166322	13	trans
ENSMUSG00000028960	Ube4b	-0.305451	5.20907	17.2542	0.000141954	0.00235195	4	trans
ENSMUSG00000003123	Lipe	-0.305286	3.41626	7.93441	0.00559974	0.0335133	7	trans
ENSMUSG00000029538	Srsf9	-0.305076	3.80532	25.6779	0.00121808	0.0111226	5	trans
ENSMUSG00000063488	Zkscan7	0.30486	3.31009	12.0646	0.00245719	0.0187407	9	trans
ENSMUSG00000011752	Pgam1	-0.304497	6.40041	36.5724	0.00012081	0.00205851	19	trans
ENSMUSG00000029445	Hpd	-0.304065	11.2868	15.5803	0.0013469	0.0119859	5	trans
ENSMUSG00000064068	Mtx1	-0.303929	4.42279	28.1827	0.000401406	0.00512108	3	trans
ENSMUSG00000039630	Hnrnpu	0.303744	6.52443	22.6049	9.67164e-05	0.00172745	1	trans
ENSMUSG00000028452	Vcp	-0.303667	7.15189	27.0795	0.000181928	0.00284223	4	trans
ENSMUSG00000044037	Als2cl	0.303335	4.63881	16.6245	0.000232946	0.00340681	9	trans
ENSMUSG00000036513	Commd2	0.303291	3.42909	20.8692	0.00213889	0.0169496	3	trans
ENSMUSG00000033096	Apmap	-0.303285	5.19296	18.8031	0.00015794	0.00253671	2	trans
ENSMUSG00000030036	Mogs	-0.303221	4.7326	15.2964	0.000229628	0.00337364	6	trans
ENSMUSG00000046330	Rpl37a	-0.303152	5.8924	29.0228	0.0001017	0.00180113	1	trans
ENSMUSG00000028180	Zranb2	0.30306	5.41275	23.6342	0.000102696	0.00181114	3	trans
ENSMUSG00000029201	Ugdh	0.302978	6.37904	8.60468	0.00395799	0.026328	5	trans
ENSMUSG00000033323	Ctdp1	-0.3029	3.33199	19.8956	0.00324096	0.0228885	18	trans
ENSMUSG00000032679	Cd59a	0.302888	5.50306	23.5964	0.000103433	0.00181904	2	trans
ENSMUSG00000004896	Rrnad1	0.302745	2.99077	12.9551	0.00510154	0.0312749	3	trans
ENSMUSG00000026648	Dclre1c	0.302741	3.18423	10.832	0.00340826	0.0237503	2	trans
ENSMUSG00000002985	Apoe	-0.302677	13.3922	45.2216	0.00212865	0.0168791	7	trans
ENSMUSG00000057572	Zbtb8os	0.302342	3.98079	22.0151	0.00075639	0.00800375	4	trans
ENSMUSG00000027194	Ttc17	-0.302214	4.77878	26.1935	0.000222463	0.00329953	2	trans
ENSMUSG00000059005	Hnrnpa3	0.301969	6.31145	23.095	9.12684e-05	0.00165834	2	trans
ENSMUSG00000059498	Fcgr3	-0.30191	3.07879	9.71963	0.00507335	0.0312464	1	trans
ENSMUSG00000028414	Fktn	0.301878	3.6176	13.1265	0.0013492	0.0119895	4	trans
ENSMUSG00000028953	Abcf2	-0.301867	4.95334	27.1999	0.000211298	0.00317502	5	trans
ENSMUSG00000021420	Fars2	-0.301855	4.32963	27.7669	0.000565123	0.00646324	13	trans
ENSMUSG00000007891	Ctsd	-0.301834	8.12813	25.7875	0.00041369	0.00523537	7	trans
ENSMUSG00000028248	Pnisr	0.301787	5.84431	28.0224	8.22028e-05	0.00153575	4	trans
ENSMUSG00000036932	Aifm1	-0.301707	6.07243	32.2753	0.000116625	0.00200075	X	trans
ENSMUSG00000031549	Ido2	0.301687	4.62007	11.6747	0.000843804	0.00650724	8	cis
ENSMUSG00000067942	Zfp160	0.301636	3.68191	13.4431	0.00132372	0.0118324	17	trans
ENSMUSG00000026615	Eprs	-0.301138	7.60738	33.9676	0.000291157	0.00402885	1	trans
ENSMUSG00000022629	Kif21a	-0.300861	6.64928	17.5135	0.000156659	0.00251935	15	trans
ENSMUSG00000024966	Stip1	-0.300859	5.34468	15.0947	0.00016138	0.00258209	19	trans
ENSMUSG00000070319	Eif3g	-0.300843	5.37558	39.5797	0.000160254	0.00256733	9	trans
ENSMUSG00000028194	Ddah1	-0.30079	5.80852	7.06411	0.00884126	0.047014	3	trans
ENSMUSG00000018672	Copz2	-0.300503	3.31107	11.5247	0.0036592	0.0249107	11	trans
ENSMUSG00000026915	Strbp	0.30049	6.53646	35.3009	0.00011537	0.00198191	2	trans
ENSMUSG00000062232	Rapgef2	-0.300433	5.28352	19.5181	0.000184761	0.00286872	3	trans
ENSMUSG00000048108	Tmem72	0.300173	6.56702	13.2382	0.000393019	0.00501936	6	trans
ENSMUSG00000021969	Zdhhc20	0.300146	4.4105	14.9592	0.000364398	0.00474508	14	trans
ENSMUSG00000025453	Nnt	-0.300135	5.61133	29.9299	0.000143497	0.00236508	13	trans
ENSMUSG00000021243	Fcf1	0.300125	3.71507	18.4298	0.00125907	0.0113895	12	trans
ENSMUSG00000021466	Ptch1	-0.299974	4.67269	11.8333	0.000780351	0.00817429	13	trans
ENSMUSG00000035203	Epn1	-0.299954	6.09478	27.3091	0.000144028	0.00237071	7	trans
ENSMUSG00000051000	Fam160a1	0.299939	2.84957	7.21798	0.00815098	0.0442592	3	trans
ENSMUSG00000027016	Zfp385b	-0.299689	3.76746	9.11167	0.00305193	0.0219134	2	trans
ENSMUSG00000038552	Fndc4	0.299684	4.18898	14.0491	0.000618158	0.00691898	5	trans
ENSMUSG00000002227	Mov10	-0.299628	3.61697	10.4034	0.00225119	0.017585	3	trans
ENSMUSG00000084957	Bbip1	0.299441	3.30649	15.2295	0.00269424	0.0200035	19	trans
ENSMUSG00000067235	H2-Q10	-0.299369	9.62515	23.6448	0.000970163	0.00947734	17	trans
ENSMUSG00000063659	Zbtb18	0.299286	4.65195	24.0973	0.000248143	0.00357098	1	trans
ENSMUSG00000066148	Prpf4	-0.298999	3.58745	16.8487	0.00240788	0.0184991	4	trans
ENSMUSG00000031781	Ciapin1	0.298979	4.2288	10.5527	0.00147321	0.010372	8	cis
ENSMUSG00000021621	Zcchc9	0.298839	3.13595	14.6427	0.00392066	0.0261859	13	trans
ENSMUSG00000024644	Cndp2	-0.298593	4.26392	17.4644	0.000719356	0.00772219	18	trans
ENSMUSG00000008435	Rdh13	-0.298579	3.56576	8.19481	0.00489127	0.0304453	7	trans
ENSMUSG00000000399	Ndufa9	-0.29836	6.56044	48.6261	0.000169499	0.00267796	6	trans
ENSMUSG00000039531	Zufsp	0.298216	2.94789	10.7215	0.00643417	0.0370184	10	trans
ENSMUSG00000003458	Ncstn	-0.298141	5.08582	37.8567	0.000219351	0.00326872	1	trans
ENSMUSG00000022885	St6gal1	-0.298131	5.35664	10.3658	0.00161789	0.01384	16	trans
ENSMUSG00000061904	Slc25a3	-0.297991	7.61125	54.7271	0.000352974	0.00463951	10	trans
ENSMUSG00000017721	Pigt	-0.297947	3.73512	11.605	0.00205418	0.0164439	2	trans
ENSMUSG00000034518	Hmgxb4	0.297929	3.05508	8.88375	0.00506165	0.0284514	8	cis
ENSMUSG00000029632	Ndufa4	0.297917	7.88726	35.3196	0.000382748	0.00491792	6	trans
ENSMUSG00000090150	Acad11	-0.297784	9.08084	19.849	0.000740073	0.00789436	9	trans
ENSMUSG00000044068	Zrsr1	0.297604	3.55709	10.2622	0.00201216	0.0162314	11	trans
ENSMUSG00000019814	Ltv1	-0.297577	3.86112	16.918	0.0015261	0.0131712	10	trans
ENSMUSG00000004071	Cdip1	-0.297368	7.05504	13.178	0.000404651	0.00514683	16	trans
ENSMUSG00000029580	Actb	-0.297037	8.7752	24.5469	0.000705511	0.00762352	5	trans
ENSMUSG00000036820	Amdhd2	-0.296986	3.3327	13.9842	0.00404724	0.0267381	17	trans
ENSMUSG00000025019	Lcor	0.29697	5.25249	34.2622	0.00014659	0.00240347	19	trans
ENSMUSG00000037270	4932438A13Rik	0.296816	7.46127	16.4921	0.000237744	0.00344886	3	trans
ENSMUSG00000048758	Rpl29	-0.296755	3.97487	13.5061	0.00130132	0.0116961	9	trans
ENSMUSG00000031176	Dynlt3	0.296535	5.78377	24.2147	0.000120568	0.00205809	X	trans
ENSMUSG00000030236	Slco1b2	0.296463	10.5627	11.6996	0.00132709	0.0118516	6	trans
ENSMUSG00000046668	Cxxc5	-0.296149	4.6101	14.0319	0.000449992	0.00551812	18	trans
ENSMUSG00000006262	Mob1b	0.295826	5.93095	22.7911	0.000130441	0.00219587	5	trans
ENSMUSG00000034951	Cog7	-0.295654	4.10497	24.0628	0.00110468	0.010404	7	trans
ENSMUSG00000027404	Snrpb	-0.295621	5.05086	25.4589	0.000248883	0.00357755	2	trans
ENSMUSG00000054737	Zfp182	0.29561	3.22284	10.5245	0.00373471	0.0253381	X	trans
ENSMUSG00000027809	Etfdh	-0.29559	8.77992	25.4704	0.000714217	0.00768709	3	trans
ENSMUSG00000030987	Stim1	-0.295321	4.42045	18.1911	0.000647512	0.00717735	7	trans
ENSMUSG00000028271	Gtf2b	0.295198	4.34984	17.028	0.000487264	0.00582128	3	trans
ENSMUSG00000039016	Timm8b	0.294915	4.58222	26.5673	0.000298495	0.00408636	9	trans
ENSMUSG00000032293	Ireb2	0.294657	6.20674	11.9328	0.000743079	0.00790942	9	trans
ENSMUSG00000038195	Rilp	-0.294623	3.79465	13.0944	0.0018657	0.0153747	11	trans
ENSMUSG00000031536	Polb	0.294614	3.62463	17.0366	0.00194001	0.0130018	8	cis
ENSMUSG00000055172	C1ra	-0.294547	6.70733	17.2422	0.000205726	0.00310612	6	trans
ENSMUSG00000038690	Atp5j2	0.294455	6.03084	19.7221	0.000153326	0.00247523	5	trans
ENSMUSG00000027981	Rnpc3	0.294176	4.62292	23.4848	0.00031867	0.00428249	3	trans
ENSMUSG00000031878	Nae1	0.294072	4.80546	30.3481	0.000246729	0.00232392	8	cis
ENSMUSG00000016664	Pacsin2	-0.293895	5.07343	20.7009	0.000292651	0.00403449	15	trans
ENSMUSG00000028229	Rmdn1	0.293895	4.46746	22.9953	0.000388695	0.00498417	4	trans
ENSMUSG00000006024	Napa	-0.293862	5.34331	35.7338	0.000238013	0.00344886	7	trans
ENSMUSG00000021936	Mapk8	0.29386	5.07811	33.7611	0.000202702	0.00307521	14	trans
ENSMUSG00000034528	Hsd17b13	-0.293783	8.69302	12.5235	0.000691771	0.00753561	5	trans
ENSMUSG00000073643	Wdfy1	0.29376	3.09429	12.718	0.00539827	0.0326646	1	trans
ENSMUSG00000037656	Slc20a2	-0.293359	5.8632	22.0039	0.000180685	0.00179911	8	cis
ENSMUSG00000025200	Cwf19l1	-0.293178	3.24104	15.7108	0.00507941	0.0312464	19	trans
ENSMUSG00000037885	Stk35	-0.293086	3.41459	10.2358	0.00425075	0.0275201	2	trans
ENSMUSG00000000058	Cav2	0.292971	2.82996	8.57304	0.00877096	0.0468379	6	trans
ENSMUSG00000029802	Abcg2	0.292878	6.75073	7.77315	0.00609089	0.03559	6	trans
ENSMUSG00000046230	Vps13a	0.292736	5.74916	21.0465	0.000150905	0.0024487	19	trans
ENSMUSG00000038299	Wdr36	-0.292478	5.0025	33.0867	0.000314405	0.00424785	18	trans
ENSMUSG00000018293	Pfn1	-0.292443	6.40416	40.986	0.000222991	0.00329953	11	trans
ENSMUSG00000029513	Prkab1	-0.292359	4.04471	15.5336	0.00130786	0.0117225	5	trans
ENSMUSG00000030979	Uros	0.292317	3.80922	10.7647	0.00148331	0.0129186	7	trans
ENSMUSG00000025279	Dnase1l3	0.292189	4.69129	9.21505	0.00289509	0.0210966	14	trans
ENSMUSG00000061838	Suclg2	-0.292139	7.14798	37.9272	0.000330183	0.00440431	6	trans
ENSMUSG00000034994	Eef2	-0.292028	10.2091	20.5511	0.00166404	0.0140966	10	trans
ENSMUSG00000040455	Usp45	0.291979	4.88641	22.4537	0.000275762	0.00385822	4	trans
ENSMUSG00000020189	Osbpl8	0.291922	6.1013	22.3648	0.000162539	0.00259733	10	trans
ENSMUSG00000000168	Dlat	-0.291882	5.26208	31.8789	0.000270767	0.0038095	9	trans
ENSMUSG00000028158	Mttp	-0.291605	8.52531	14.2853	0.00072632	0.00777706	3	trans
ENSMUSG00000059834	Sclt1	0.291316	3.59089	15.4322	0.00232634	0.0180329	3	trans
ENSMUSG00000037706	Cd81	-0.29128	7.30359	35.8346	0.000370428	0.00478894	7	trans
ENSMUSG00000039914	Coq10a	-0.291268	3.51098	12.8664	0.00369763	0.0251407	10	trans
ENSMUSG00000073411	H2-D1	-0.291007	8.14331	18.3515	0.000732091	0.00783219	17	trans
ENSMUSG00000019295	Tmem129	-0.290996	3.89893	17.2643	0.0019	0.0155761	5	trans
ENSMUSG00000019302	Atp6v0a1	-0.290962	4.67142	20.5987	0.000508237	0.00600349	11	trans
ENSMUSG00000025511	Tspan4	-0.290868	4.61577	8.6901	0.00378783	0.025657	7	trans
ENSMUSG00000041168	Lonp1	-0.290809	6.30439	41.5595	0.000233752	0.00341067	17	trans
ENSMUSG00000044221	Grsf1	-0.290468	6.59895	51.7794	0.000256589	0.00365082	5	trans
ENSMUSG00000018362	Kpna2	-0.290377	4.27297	10.7967	0.00130416	0.0117133	11	trans
ENSMUSG00000038178	Slc43a2	-0.290159	4.00106	11.884	0.00148984	0.0129379	11	trans
ENSMUSG00000106411	RP23-342M4.6	0.289955	3.52848	10.4189	0.00273112	0.0201986	5	trans
ENSMUSG00000022766	Serpind1	-0.289826	8.88707	21.8614	0.000931402	0.0091842	16	trans
ENSMUSG00000044197	Gpr146	-0.28979	5.84081	7.10666	0.00864451	0.0464229	5	trans
ENSMUSG00000060961	Slc4a4	-0.289779	7.10161	13.0207	0.000436741	0.00540708	5	trans
ENSMUSG00000028064	Sema4a	-0.289738	4.80762	17.9784	0.000436013	0.00540381	3	trans
ENSMUSG00000015837	Sqstm1	-0.289735	7.81856	27.9835	0.000563806	0.00646163	11	trans
ENSMUSG00000029458	Brap	-0.289677	7.66043	14.9549	0.000518218	0.0060645	5	trans
ENSMUSG00000042408	Zmym6	0.289621	3.044	9.40581	0.00618232	0.0359907	4	trans
ENSMUSG00000014959	Gorasp2	-0.289247	5.90584	42.1103	0.000222774	0.00329953	2	trans
ENSMUSG00000016319	Slc25a5	-0.289233	8.06481	39.3942	0.000653377	0.00723599	X	trans
ENSMUSG00000024772	Ehd1	-0.289045	4.41426	18.3818	0.00082952	0.00849213	19	trans
ENSMUSG00000026888	Grb14	-0.289	5.71008	20.7842	0.000216888	0.00323968	2	trans
ENSMUSG00000010045	Tmem115	-0.288951	4.02126	21.1973	0.0014705	0.0128409	9	trans
ENSMUSG00000022772	Senp5	0.288894	4.48967	21.9317	0.000550648	0.00635451	16	trans
ENSMUSG00000063760	Rnf217	0.288853	5.85971	16.304	0.000182964	0.00285488	10	trans
ENSMUSG00000019505	Ubb	-0.288841	5.68102	23.4372	0.000235893	0.00343395	11	trans
ENSMUSG00000052085	Dock8	-0.288807	5.11365	15.0379	0.00036801	0.00477481	19	trans
ENSMUSG00000047036	Zfp445	0.288599	5.75633	14.704	0.000194349	0.00297409	9	trans
ENSMUSG00000030595	Nfkbib	-0.288327	3.09709	13.1057	0.00796146	0.043455	7	trans
ENSMUSG00000030613	Ccdc90b	0.288314	3.07367	13.7781	0.00607056	0.0355116	7	trans
ENSMUSG00000031913	Vps4a	-0.288176	3.9974	31.6282	0.00169469	0.011812	8	cis
ENSMUSG00000053094	Tmem248	-0.288104	5.65263	26.6593	0.000258585	0.00367092	5	trans
ENSMUSG00000014226	Cacybp	0.287941	4.58877	15.3442	0.000466034	0.00564802	1	trans
ENSMUSG00000029512	Ulk1	-0.287858	4.97539	12.673	0.000517208	0.00606395	5	trans
ENSMUSG00000067825	Pex26	-0.2876	4.47191	6.98735	0.00920803	0.0483719	6	trans
ENSMUSG00000070427	Il18bp	-0.287313	3.63499	9.30597	0.00320441	0.0227067	7	trans
ENSMUSG00000001128	Cfp	-0.287139	4.61941	13.4783	0.000598811	0.00675043	X	trans
ENSMUSG00000035545	Leng8	0.287069	4.63817	12.7025	0.000509837	0.00601112	7	trans
ENSMUSG00000074071	Fam169b	-0.286912	3.88028	9.06736	0.00312182	0.0222467	7	trans
ENSMUSG00000034165	Ccnd3	-0.286882	4.56094	15.08	0.000612489	0.00686797	17	trans
ENSMUSG00000040681	Hmgn1	-0.286627	5.17335	19.2199	0.000360534	0.00471918	16	trans
ENSMUSG00000020053	Igf1	0.286611	9.52333	10.301	0.00167135	0.0141246	10	trans
ENSMUSG00000054814	Usp46	0.286596	3.9752	19.0223	0.00150855	0.0130597	5	trans
ENSMUSG00000025898	Cwf19l2	0.286584	4.88758	24.9149	0.000329641	0.00440388	9	trans
ENSMUSG00000031640	Klkb1	-0.28649	4.80769	9.87162	0.00207473	0.0134594	8	cis
ENSMUSG00000100370	Gm4790	0.286481	4.7154	20.3201	0.000341807	0.0045163	7	trans
ENSMUSG00000036585	Fgf1	0.286469	6.6147	12.1682	0.000661968	0.00730032	18	trans
ENSMUSG00000034216	Vps18	-0.28625	3.01224	14.3089	0.00938515	0.0490771	2	trans
ENSMUSG00000003344	Btbd2	-0.286094	3.18546	8.40554	0.00679031	0.0385643	10	trans
ENSMUSG00000045441	Gprin3	0.28595	6.24097	10.3383	0.00164034	0.0139842	6	trans
ENSMUSG00000027332	Ivd	-0.285751	7.21332	25.4999	0.000453615	0.00555094	2	trans
ENSMUSG00000031168	Ebp	-0.285725	6.74112	42.7776	0.0003314	0.00441586	X	trans
ENSMUSG00000026389	Steap3	-0.28572	3.89442	7.76	0.00613285	0.0357688	1	trans
ENSMUSG00000035936	Aldh5a1	-0.285688	5.55755	25.6155	0.000316281	0.00425947	13	trans
ENSMUSG00000045216	Hs6st1	-0.285616	5.88721	12.9297	0.000456478	0.00557073	1	trans
ENSMUSG00000040321	Zfp770	0.28561	3.34751	12.2476	0.00407047	0.0268212	2	trans
ENSMUSG00000031969	Acad8	-0.285434	5.91922	28.5237	0.000272095	0.00381538	9	trans
ENSMUSG00000038527	C1rl	-0.285434	6.52066	23.156	0.00029226	0.00403449	6	trans
ENSMUSG00000028809	Srrm1	0.285327	4.8172	22.3112	0.000367273	0.00477481	4	trans
ENSMUSG00000032294	Pkm	-0.285282	3.42821	12.5503	0.00390464	0.0261553	9	trans
ENSMUSG00000029670	Ing3	0.285148	3.15498	9.10392	0.00556756	0.033416	6	trans
ENSMUSG00000039450	Dcxr	-0.285078	6.22469	12.0771	0.000692221	0.00753561	11	trans
ENSMUSG00000030016	Zfp638	0.28484	6.33184	39.8893	0.000234253	0.00341402	6	trans
ENSMUSG00000024037	Wdr4	0.284815	3.11577	10.8229	0.00654579	0.0374657	17	trans
ENSMUSG00000038127	Ccdc50	0.284574	6.52436	36.9716	0.000268183	0.00378233	16	trans
ENSMUSG00000030108	Slc6a13	-0.284497	6.70745	14.3594	0.000337313	0.00447099	6	trans
ENSMUSG00000051184	Zfp524	-0.284341	3.03315	10.1094	0.00953632	0.0496204	7	trans
ENSMUSG00000107495	RP24-97D9.3	0.284152	4.53467	15.2606	0.000624915	0.00697601	6	trans
ENSMUSG00000022887	Masp1	-0.28413	6.16492	25.034	0.000308257	0.00418273	16	trans
ENSMUSG00000041966	Dcaf17	0.283987	4.26456	27.1053	0.000998343	0.00967754	2	trans
ENSMUSG00000032527	Pccb	-0.283894	6.79256	51.8347	0.000372528	0.00481115	9	trans
ENSMUSG00000071180	Smim15	0.283766	4.38849	17.3144	0.000716428	0.00769732	13	trans
ENSMUSG00000031529	Tnks	-0.283667	4.90895	31.3362	0.000528047	0.0044884	8	cis
ENSMUSG00000023830	Igf2r	-0.283623	5.33043	21.1545	0.00043438	0.00540381	17	trans
ENSMUSG00000024955	Esrra	-0.283448	4.54738	9.38606	0.00265363	0.0198188	19	trans
ENSMUSG00000029722	Agfg2	-0.283343	4.58484	11.2284	0.00105219	0.0100504	5	trans
ENSMUSG00000033216	Eefsec	-0.283315	4.32235	20.2896	0.0012921	0.0116338	6	trans
ENSMUSG00000028991	Mtor	-0.283194	5.39307	22.6686	0.000423301	0.00532488	4	trans
ENSMUSG00000050890	Pdik1l	0.283166	4.04215	14.1562	0.00141929	0.0124455	4	trans
ENSMUSG00000033880	Lgals3bp	-0.282891	5.19001	12.0973	0.000685411	0.00748329	11	trans
ENSMUSG00000040018	Cox15	-0.282871	4.38888	16.6608	0.00115874	0.0107159	19	trans
ENSMUSG00000005069	Pex5	-0.282743	6.44115	22.5177	0.000359262	0.00470742	6	trans
ENSMUSG00000008140	Emc10	-0.282614	4.57925	22.3479	0.000829017	0.00849213	7	trans
ENSMUSG00000060279	Ap2a1	-0.282523	4.14972	16.7917	0.00170489	0.0143215	7	trans
ENSMUSG00000025255	Zfhx4	0.282468	4.66704	11.9272	0.000745142	0.007918	3	trans
ENSMUSG00000069206	Zfp874a	0.282353	4.59576	20.3402	0.000564886	0.00646324	13	trans
ENSMUSG00000005320	Fgfr4	-0.28215	3.68523	7.26789	0.00793927	0.0434039	13	trans
ENSMUSG00000021144	Mta1	-0.282067	3.6855	10.9393	0.00361387	0.0247241	12	trans
ENSMUSG00000042271	Nxt2	0.281858	4.98306	21.9039	0.000389807	0.00499334	X	trans
ENSMUSG00000031521	Aga	-0.281576	3.7391	17.1644	0.0032119	0.0196376	8	cis
ENSMUSG00000059027	9630013D21Rik	0.281575	3.60179	10.3428	0.00317798	0.0225773	4	trans
ENSMUSG00000056999	Ide	-0.281539	6.65519	7.98099	0.0054656	0.0329612	19	trans
ENSMUSG00000026511	Srp9	0.281446	5.62411	27.7073	0.000275653	0.00385822	1	trans
ENSMUSG00000055681	Cope	-0.281424	5.48492	28.3124	0.000386733	0.00354675	8	cis
ENSMUSG00000032083	Apoa1	-0.281363	12.8004	13.4098	0.00389332	0.0261315	9	trans
ENSMUSG00000045996	Polr2k	0.281294	3.03982	11.17	0.00794861	0.0434039	15	trans
ENSMUSG00000026154	Sdhaf4	0.281279	3.27859	13.6747	0.0053209	0.0322739	1	trans
ENSMUSG00000038803	Ost4	0.281192	4.36878	18.3228	0.000891856	0.00894645	5	trans
ENSMUSG00000028393	Alad	-0.281186	5.70776	14.5031	0.000373305	0.00481132	4	trans
ENSMUSG00000049382	Krt8	-0.281088	6.8513	10.5335	0.00148746	0.0129352	15	trans
ENSMUSG00000052833	Sae1	-0.281078	3.36628	13.4146	0.00591575	0.0347695	7	trans
ENSMUSG00000041815	Poldip3	-0.280704	5.18441	34.562	0.0004937	0.00587587	15	trans
ENSMUSG00000041444	Arhgap32	0.280515	3.76733	8.91504	0.00337486	0.0236484	9	trans
ENSMUSG00000037234	Hook3	0.280449	7.09487	31.0959	0.000427983	0.003776	8	cis
ENSMUSG00000003762	Adck4	-0.28044	3.2614	10.3502	0.00658897	0.0376103	7	trans
ENSMUSG00000043190	Rfesd	0.280261	3.57993	14.9237	0.00337185	0.0236405	13	trans
ENSMUSG00000052151	Ppap2c	-0.280247	4.09153	13.9031	0.00165502	0.014059	10	trans
ENSMUSG00000050244	Heatr1	-0.280158	4.69117	11.7835	0.000799739	0.00832258	13	trans
ENSMUSG00000040532	Abhd11	-0.280012	4.28678	23.0135	0.00141227	0.0124012	5	trans
ENSMUSG00000022551	Cyc1	-0.279968	6.8393	40.8506	0.000450057	0.00551812	15	trans
ENSMUSG00000036611	Eepd1	-0.279712	3.4628	7.13665	0.00850859	0.045806	9	trans
ENSMUSG00000020792	Exoc7	-0.27957	4.26716	22.1354	0.00148408	0.0129186	11	trans
ENSMUSG00000028614	Ndc1	-0.279402	3.32353	13.7318	0.00698215	0.0393903	4	trans
ENSMUSG00000029020	Mfn2	-0.279363	6.22646	17.6799	0.000450852	0.0055225	4	trans
ENSMUSG00000015854	Cd5l	-0.279306	6.86816	11.5741	0.000886751	0.00890428	3	trans
ENSMUSG00000036636	Clcn7	-0.279298	4.57533	21.9122	0.00100756	0.00974205	17	trans
ENSMUSG00000030894	Tpp1	-0.279209	5.497	18.7736	0.00043525	0.00540381	7	trans
ENSMUSG00000038503	Mesdc2	-0.279148	4.25536	18.5345	0.00154447	0.0132864	7	trans
ENSMUSG00000024887	Asah2	-0.27897	4.51555	14.2691	0.00105883	0.0100853	19	trans
ENSMUSG00000075376	Rc3h2	0.278921	5.89743	31.1456	0.000298899	0.00408636	2	trans
ENSMUSG00000033885	Pxk	-0.278917	4.41585	15.6263	0.00125828	0.0113895	14	trans
ENSMUSG00000021245	Mlh3	0.278747	3.59919	11.3533	0.00362541	0.0247566	12	trans
ENSMUSG00000056076	Eif3b	-0.278694	5.53812	20.8734	0.000439328	0.00541294	5	trans
ENSMUSG00000068011	Mkrn2os	0.278659	3.14066	10.3736	0.00732851	0.04076	6	trans
ENSMUSG00000025362	Rps26	-0.278566	5.68888	23.8184	0.000368197	0.00477481	10	trans
ENSMUSG00000036019	Tmtc2	-0.278552	4.26829	7.84757	0.00585893	0.0345391	10	trans
ENSMUSG00000048756	Foxo3	-0.278467	5.58274	7.51895	0.00695753	0.039269	10	trans
ENSMUSG00000024442	0610009O20Rik	-0.278441	4.47437	17.994	0.00119597	0.0109844	18	trans
ENSMUSG00000027746	Ufm1	0.278428	5.46171	28.2574	0.000351163	0.0046253	3	trans
ENSMUSG00000074582	Arfgef2	-0.278394	6.12609	50.0515	0.000432045	0.00539791	2	trans
ENSMUSG00000067038	Rps12-ps3	-0.278348	4.37519	9.53749	0.00245713	0.0187407	19	trans
ENSMUSG00000026116	Tmem131	-0.278182	5.31877	13.6794	0.000516972	0.00606395	1	trans
ENSMUSG00000079418	Atg4a	0.278078	3.0475	11.76	0.00882215	0.0469719	X	trans
ENSMUSG00000030835	Nomo1	-0.278036	4.83902	15.8346	0.00068581	0.00748329	7	trans
ENSMUSG00000040624	Plekhg1	0.277717	3.44011	11.421	0.00470404	0.0296611	10	trans
ENSMUSG00000029345	Tfip11	-0.277646	3.53605	15.968	0.00513645	0.0314277	5	trans
ENSMUSG00000039148	Sart1	-0.277518	4.13914	21.0576	0.00205999	0.0164694	19	trans
ENSMUSG00000061981	Flot2	-0.277324	4.45714	15.2021	0.0012298	0.0111955	11	trans
ENSMUSG00000042079	Hnrnpf	-0.277259	6.06623	44.7182	0.000408556	0.00517559	6	trans
ENSMUSG00000025980	Hspd1	-0.27721	8.11505	25.5279	0.00115036	0.0106546	1	trans
ENSMUSG00000022174	Dad1	-0.276961	4.93474	27.2588	0.000665289	0.00732283	14	trans
ENSMUSG00000027610	Gss	-0.276763	5.51934	24.3623	0.000479716	0.00577521	2	trans
ENSMUSG00000016942	Tmprss6	-0.27669	8.10654	30.1028	0.00120775	0.0110459	15	trans
ENSMUSG00000024622	Hmgxb3	-0.2766	3.74048	12.5176	0.00387007	0.026032	18	trans
ENSMUSG00000031671	Setd6	-0.276592	3.34311	14.4005	0.00751301	0.0385042	8	cis
ENSMUSG00000061232	H2-K1	-0.276552	9.17566	16.2222	0.00197041	0.0159813	17	trans
ENSMUSG00000040918	Slc19a2	-0.27654	6.67563	16.2837	0.000503295	0.00596189	1	trans
ENSMUSG00000033918	Parl	-0.276463	4.36051	26.8656	0.00147266	0.0128508	16	trans
ENSMUSG00000021211	Akr1c12	0.276454	5.24861	26.6043	0.000432192	0.00539791	13	trans
ENSMUSG00000020358	Hnrnpab	-0.276437	6.50569	39.2901	0.000485603	0.0058136	11	trans
ENSMUSG00000042670	Immp1l	0.276316	3.58089	15.647	0.00359834	0.0246892	2	trans
ENSMUSG00000033712	Ccar2	-0.27629	3.87295	17.3283	0.00332917	0.0234195	14	trans
ENSMUSG00000038828	Tmem214	-0.276216	5.01254	19.806	0.000672227	0.00737984	5	trans
ENSMUSG00000030515	Tarsl2	-0.276201	3.96437	17.7915	0.00261205	0.0195779	7	trans
ENSMUSG00000030352	Tspan9	-0.276021	4.59111	13.6494	0.000957295	0.00939034	6	trans
ENSMUSG00000034285	Nipsnap1	-0.275995	7.29394	40.1103	0.000742358	0.00790844	11	trans
ENSMUSG00000024423	Impact	0.275914	3.84742	13.8645	0.00280123	0.0205419	18	trans
ENSMUSG00000018765	Fxr2	-0.275822	4.50677	19.3911	0.00118715	0.0109114	11	trans
ENSMUSG00000033446	Lpar6	0.275678	4.65704	13.339	0.000642377	0.00713299	14	trans
ENSMUSG00000000759	Tubgcp3	0.275664	3.98859	17.4377	0.0020728	0.0134594	8	cis
ENSMUSG00000020741	Cluh	-0.275555	7.58239	15.7307	0.000957411	0.00939034	11	trans
ENSMUSG00000034341	Wbp2	-0.275259	5.38702	21.6251	0.000570049	0.00649598	11	trans
ENSMUSG00000026553	Copa	-0.2745	7.28059	35.0506	0.000799065	0.00832244	1	trans
ENSMUSG00000027854	Sike1	0.274198	4.02468	19.5111	0.00196748	0.0159813	3	trans
ENSMUSG00000042118	Bhmt2	-0.274188	7.73948	14.019	0.00109276	0.0103385	13	trans
ENSMUSG00000032178	Ilf3	-0.2741	3.39994	13.6858	0.00648001	0.0371353	9	trans
ENSMUSG00000029571	Tmem106b	0.274061	8.67051	19.4975	0.00153988	0.0132718	6	trans
ENSMUSG00000039367	Sec24c	-0.274019	5.71521	15.702	0.00051681	0.00606395	14	trans
ENSMUSG00000004565	Pnpla6	0.273914	3.64975	12.521	0.0042207	0.0245153	8	cis
ENSMUSG00000026483	Fam129a	-0.273887	3.16975	8.60367	0.00899071	0.0474879	1	trans
ENSMUSG00000036368	Rmdn2	0.273804	5.13786	14.7642	0.000566294	0.00647075	17	trans
ENSMUSG00000009535	Rnmt	0.273684	4.27132	20.3493	0.00146613	0.0128116	18	trans
ENSMUSG00000028402	Mpdz	-0.273591	4.86055	13.5756	0.000836497	0.00853874	4	trans
ENSMUSG00000059474	Mbtd1	0.273256	4.89836	16.6269	0.000596115	0.00673209	11	trans
ENSMUSG00000030007	Cct7	-0.273243	6.07426	30.839	0.000479739	0.00577521	6	trans
ENSMUSG00000033047	Eif3l	-0.27323	5.96081	40.1888	0.000472164	0.00571132	15	trans
ENSMUSG00000042042	Csgalnact2	0.273064	3.96285	15.6217	0.00222042	0.0174203	6	trans
ENSMUSG00000057037	Cfhr1	0.272981	7.66692	22.425	0.000894762	0.00896328	1	trans
ENSMUSG00000034135	Sik3	-0.272923	4.83823	19.172	0.000927582	0.00916088	9	trans
ENSMUSG00000031714	Gab1	-0.272812	3.28764	9.08274	0.0088494	0.0433837	8	cis
ENSMUSG00000021302	Ggps1	0.272538	3.39381	17.6121	0.00538911	0.0326248	13	trans
ENSMUSG00000037049	Smpd1	-0.27252	5.08866	26.6524	0.000751664	0.00796713	7	trans
ENSMUSG00000036620	Mgat4b	-0.272357	3.40251	10.2012	0.0071613	0.0401135	11	trans
ENSMUSG00000019210	Atp6v1e1	-0.272302	6.15366	32.1051	0.000526798	0.00614776	6	trans
ENSMUSG00000030265	Kras	0.272272	5.10293	18.1288	0.000582264	0.00661721	6	trans
ENSMUSG00000085438	1700020I14Rik	0.272163	7.20114	31.0665	0.000700556	0.00759811	2	trans
ENSMUSG00000063972	Nr6a1	0.272025	3.65833	7.19023	0.00827121	0.0447622	2	trans
ENSMUSG00000073147	5031425E22Rik	0.27183	3.65757	8.23915	0.00478018	0.0299463	5	trans
ENSMUSG00000032536	Trak1	-0.2718	5.00417	19.4689	0.000855075	0.00867646	9	trans
ENSMUSG00000020277	Pfkl	-0.271453	4.18937	10.6067	0.00221809	0.0174203	10	trans
ENSMUSG00000054484	Tmem62	-0.271335	4.86188	8.16296	0.00497269	0.030815	2	trans
ENSMUSG00000017950	Hnf4a	-0.271207	9.12663	12.4874	0.00256279	0.0192891	2	trans
ENSMUSG00000037580	Gch1	-0.271187	7.07466	17.572	0.000776053	0.00813991	14	trans
ENSMUSG00000028282	Casp8ap2	0.27114	3.92425	15.0851	0.00248582	0.0188904	4	trans
ENSMUSG00000003437	Paf1	-0.271041	4.18368	18.4258	0.00233203	0.0180596	7	trans
ENSMUSG00000060098	Prmt7	-0.270859	3.4082	12.5283	0.00782142	0.0397922	8	cis
ENSMUSG00000032508	Myd88	-0.270818	3.40702	14.2493	0.0074287	0.041201	9	trans
ENSMUSG00000053774	Ubxn7	0.270729	6.28293	29.4058	0.000484146	0.00581159	16	trans
ENSMUSG00000041852	Tcf20	0.270718	6.29339	21.8183	0.00048776	0.00582168	15	trans
ENSMUSG00000059323	Tonsl	-0.27069	4.76031	23.9562	0.000944956	0.00929601	15	trans
[truncated: 582 more rows]

## Sheet: (B6.A14 x B6)F1
S4 Table. List of meQTLs in strain (B6.A14 x B6)F1.
Ensembl_gene_id	Gene_name	log(fold change)	log(counts per million)	F	P-value	FDR	Chromosome	Type
		(relative to B6)	(average value for all samples in study)
ENSMUSG00000088025	Rprl3	9.42258	4.46635	1535.26	2.55055e-74	3.27822e-70	8	trans
ENSMUSG00000096688	Mup17	3.84002	5.95666	44.4152	6.66345e-10	9.67428e-07	4	trans
ENSMUSG00000000031	H19	-3.15844	0.849832	33.7876	4.42234e-08	1.35334e-05	7	trans
ENSMUSG00000078675	Mup16	2.56653	5.22433	40.9904	2.49654e-09	2.13699e-06	4	trans
ENSMUSG00000073834	Mup11	2.47986	8.74566	35.1216	2.57008e-08	9.18326e-06	4	trans
ENSMUSG00000078674	Mup18	2.3465	2.09842	32.2005	8.48976e-08	2.27331e-05	4	trans
ENSMUSG00000026691	Fmo3	-2.313	4.49823	17.6444	4.88232e-05	0.00217589	1	trans
ENSMUSG00000042638	Gucy2c	-2.30071	0.117807	29.6677	2.44027e-07	4.4267e-05	6	trans
ENSMUSG00000042379	Esm1	-2.29544	0.868101	20.1815	1.52765e-05	0.000930561	13	trans
ENSMUSG00000078686	Mup9	2.28747	4.00305	43.0373	1.12984e-09	1.26423e-06	4	trans
ENSMUSG00000024029	Tff3	-2.13642	4.19882	26.7879	8.29967e-07	0.000107753	17	trans
ENSMUSG00000074254	Cyp2a4	-2.02731	2.68362	8.77485	0.00362643	0.0407141	7	trans
ENSMUSG00000073842	Mup7	1.99648	9.33351	18.5401	3.22986e-05	0.0016672	4	trans
ENSMUSG00000031258	Xkrx	1.85593	0.539623	42.8566	1.21128e-09	1.26423e-06	X	trans
ENSMUSG00000094793	Mup12	1.83032	5.08941	30.5321	1.69834e-07	3.67615e-05	4	trans
ENSMUSG00000064844	Gm26202	1.79088	0.332108	17.6117	4.95692e-05	0.00218939	18	trans
ENSMUSG00000015090	Ptgds	-1.78033	0.0182679	14.5073	0.000213469	0.00623922	2	trans
ENSMUSG00000031963	Bmper	-1.7653	0.403992	29.6295	2.47975e-07	4.4267e-05	9	trans
ENSMUSG00000053303	Slc22a26	-1.76077	2.44937	13.1965	0.000401053	0.00945823	19	trans
ENSMUSG00000081207	Gm13775	1.75671	3.27705	45.8376	3.88151e-10	7.12701e-07	4	trans
ENSMUSG00000029752	Asns	-1.69666	3.61799	29.0141	3.21445e-07	5.30211e-05	6	trans
ENSMUSG00000038754	Elovl3	1.61483	6.50211	23.2089	3.94513e-06	0.00036744	19	trans
ENSMUSG00000072572	Slc39a2	1.58353	-0.00174706	40.004	3.67151e-09	3.20156e-07	14	cis
ENSMUSG00000082363	Mup-ps18	1.58281	1.136	32.9996	6.10782e-08	1.78418e-05	4	trans
ENSMUSG00000078687	Mup8	1.47179	2.00892	30.7164	1.57249e-07	3.60914e-05	4	trans
ENSMUSG00000078689	Mup6	1.45551	2.28179	37.0254	1.19452e-08	7.31104e-06	4	trans
ENSMUSG00000078683	Mup1	1.45491	7.33738	27.6946	5.62947e-07	8.0395e-05	4	trans
ENSMUSG00000022899	Slc15a2	1.45434	2.05308	10.2385	0.00172466	0.0250758	16	trans
ENSMUSG00000057722	Lepr	-1.44654	5.27287	19.7122	1.89018e-05	0.00111443	4	trans
ENSMUSG00000089873	Mup13	1.43963	0.666075	22.0881	6.48657e-06	0.000531031	4	trans
ENSMUSG00000026822	Lcn2	-1.32349	4.10852	8.24973	0.00475406	0.0483035	2	trans
ENSMUSG00000092075	Serpina4-ps1	1.30125	2.862	9.34869	0.00270456	0.0337689	12	trans
ENSMUSG00000102095	C730036E19Rik	1.3008	2.8375	46.9808	2.5225e-10	6.45631e-07	1	trans
ENSMUSG00000073830	Mup14	1.2903	7.45215	27.6614	5.7097e-07	8.06448e-05	4	trans
ENSMUSG00000058523	Mup5	1.25312	2.029	13.2429	0.000392137	0.00928201	4	trans
ENSMUSG00000088252	Snord13	1.25254	3.4293	18.4918	3.3023e-05	0.00168487	8	trans
ENSMUSG00000039878	Slc39a5	-1.25229	-0.276092	19.7511	1.85705e-05	0.00111017	10	trans
ENSMUSG00000086253	Gm13773	1.23736	2.9748	35.6528	2.07337e-08	8.29342e-06	4	trans
ENSMUSG00000006574	Slc4a1	-1.22004	0.110389	9.37315	0.00267111	0.0335927	11	trans
ENSMUSG00000065738	Gm24494	1.19061	0.788479	11.6558	0.000851704	0.0152173	3	trans
ENSMUSG00000032360	Hcrtr2	1.16895	-0.42796	11.3029	0.00101405	0.0173549	9	trans
ENSMUSG00000025936	Gm4956	1.1572	1.91423	15.9051	0.000110006	0.00383173	1	trans
ENSMUSG00000001025	S100a6	-1.14964	-0.0435811	18.4911	3.3034e-05	0.00168487	3	trans
ENSMUSG00000006398	Cdc20	-1.14881	-0.240802	8.42332	0.00434593	0.045748	4	trans
ENSMUSG00000034853	Acot11	1.14044	1.6658	33.4571	5.06266e-08	1.51326e-05	4	trans
ENSMUSG00000087606	Gm16121	1.13049	0.290547	15.5201	0.000131922	0.00438137	5	trans
ENSMUSG00000035783	Acta2	-1.12683	0.0159114	9.80968	0.00214069	0.029175	19	trans
ENSMUSG00000030278	Cidec	-1.10627	2.80892	9.14878	0.00299465	0.036141	6	trans
ENSMUSG00000055653	Gpc3	-1.09447	0.437438	10.2546	0.00171073	0.0250137	X	trans
ENSMUSG00000072845	Tmprss11a	1.08362	5.06249	14.1949	0.000247889	0.00680198	5	trans
ENSMUSG00000056054	S100a8	-1.05125	0.269078	8.31129	0.00460497	0.0473123	3	trans
ENSMUSG00000068877	Selenbp2	1.04238	6.96371	8.52275	0.00412862	0.0440375	3	trans
ENSMUSG00000078672	Mup20	1.0364	10.661	9.69439	0.00226927	0.030038	4	trans
ENSMUSG00000030089	Slc41a3	-1.03635	2.32178	21.8305	7.27672e-06	0.00056342	6	trans
ENSMUSG00000041798	Gck	1.03585	4.18332	8.73978	0.00369233	0.0412316	11	trans
ENSMUSG00000090877	Hspa1b	-1.03244	1.1546	10.7519	0.00133366	0.0209298	17	trans
ENSMUSG00000040584	Abcb1a	-1.02441	1.28696	17.0485	6.43952e-05	0.00266256	5	trans
ENSMUSG00000040127	Sdr9c7	1.01329	4.55992	54.3252	1.69497e-11	7.26183e-08	10	trans
ENSMUSG00000078496	Gm13152	1.01176	1.55813	35.5586	2.15377e-08	8.29342e-06	4	trans
ENSMUSG00000097426	Gm8941	1.01141	2.66133	21.951	6.89559e-06	0.000553931	1	trans
ENSMUSG00000052837	Junb	-1.00577	4.00975	10.9294	0.00122073	0.0196627	8	trans
ENSMUSG00000055782	Abcd2	-0.98363	5.43722	18.5864	3.16179e-05	0.00164529	15	trans
ENSMUSG00000084744	Gm25291	0.982896	1.71498	16.5916	7.97021e-05	0.00308558	11	trans
ENSMUSG00000036136	Fam110c	-0.977028	0.540577	13.7143	0.000312288	0.0079798	12	trans
ENSMUSG00000034675	Dbn1	-0.972451	-0.0112423	18.5576	3.20391e-05	0.00166048	13	trans
ENSMUSG00000056071	S100a9	-0.971925	0.71599	8.72793	0.00371489	0.0413756	3	trans
ENSMUSG00000023800	Tiam2	0.966298	1.11699	9.2707	0.00281413	0.0345463	17	trans
ENSMUSG00000026390	Marco	-0.957223	4.27493	18.117	3.92437e-05	0.00188209	1	trans
ENSMUSG00000045672	Col27a1	0.943442	2.5165	23.3052	3.78089e-06	0.000354714	4	trans
ENSMUSG00000095532	Mup-ps13	0.936803	1.38852	22.231	6.08675e-06	0.000501494	4	trans
ENSMUSG00000028238	Atp6v0d2	-0.936649	2.32348	10.4473	0.00155307	0.023429	4	trans
ENSMUSG00000040675	Mthfd1l	-0.93543	1.85074	17.4704	5.29249e-05	0.00229038	10	trans
ENSMUSG00000105861	RP24-247A21.1	-0.916178	0.287743	11.696	0.000834966	0.0150095	5	trans
ENSMUSG00000067219	Nipal1	-0.912669	4.8955	12.9412	0.000453935	0.0103082	5	trans
ENSMUSG00000064600	Gm25636	0.909271	0.809759	13.1631	0.000407595	0.00954248	7	trans
ENSMUSG00000035561	Aldh1b1	-0.899267	5.62589	28.4058	4.15916e-07	6.52907e-05	4	trans
ENSMUSG00000060639	Hist1h4i	0.898515	0.0795337	14.0017	0.000271961	0.0072371	13	trans
ENSMUSG00000080888	Gm14387	0.897909	-0.287528	12.0131	0.000714324	0.0136829	2	trans
ENSMUSG00000024640	Psat1	-0.897377	-0.299307	8.57666	0.00401551	0.0432981	19	trans
ENSMUSG00000078878	Gm14305	0.89399	-0.137398	16.1955	9.59624e-05	0.00352401	2	trans
ENSMUSG00000063415	Cyp26b1	0.886327	2.29355	13.5151	0.000343782	0.00849737	6	trans
ENSMUSG00000030257	Srgap3	0.882468	0.121269	14.4746	0.000216831	0.00629102	6	trans
ENSMUSG00000022129	Dct	0.879802	0.802745	9.93024	0.00201423	0.0168296	14	cis
ENSMUSG00000093007	Mir15a	0.874909	-0.243494	15.4416	0.000136911	0.00227147	14	cis
ENSMUSG00000067276	Capn6	-0.869284	0.630603	15.0773	0.000162716	0.00510095	X	trans
ENSMUSG00000021208	Ifi27l2b	-0.86269	0.516298	11.0115	0.00117188	0.0191797	12	trans
ENSMUSG00000022103	Gfra2	0.859996	0.0908068	21.0361	1.70598e-05	0.000437534	14	cis
ENSMUSG00000065041	Gm24044	0.858301	0.646928	8.31951	0.00458545	0.0473123	9	trans
ENSMUSG00000020431	Adcy1	-0.855128	0.956826	10.2246	0.00173668	0.0251652	11	trans
ENSMUSG00000020776	Fbf1	0.850324	2.43111	11.2274	0.00105272	0.0178028	11	trans
ENSMUSG00000082644	Mup-ps19	0.843857	1.0037	8.20089	0.00487587	0.0490705	4	trans
ENSMUSG00000038943	Prc1	-0.838357	0.537872	9.3062	0.00276371	0.0342072	7	trans
ENSMUSG00000004562	Arhgef40	0.836409	3.43383	105.555	1.55747e-18	6.79056e-16	14	cis
ENSMUSG00000019853	Hebp2	-0.835066	-0.212483	8.89094	0.0034168	0.0392459	10	trans
ENSMUSG00000064945	Rny3	0.823491	3.80751	8.89309	0.00341304	0.0392377	6	trans
ENSMUSG00000101304	Plet1os	0.813332	0.0410492	18.268	0.000108149	0.0037977	9	trans
ENSMUSG00000101587	Gm29036	0.80705	0.136949	14.7438	0.000190699	0.00574018	5	trans
ENSMUSG00000087819	Gm25117	0.804398	3.99268	19.5039	2.07819e-05	0.00119245	10	trans
ENSMUSG00000035566	Pcdh17	-0.796934	2.23133	28.8099	3.50452e-07	1.81236e-05	14	cis
ENSMUSG00000028838	Extl1	0.789085	1.51926	16.0089	0.000104762	0.00372993	4	trans
ENSMUSG00000045392	Olfr1033	0.786257	1.28901	22.0282	6.6621e-06	0.000541949	2	trans
ENSMUSG00000086105	Gm11636	0.786002	-0.155087	12.3391	0.00060882	0.012362	11	trans
ENSMUSG00000087579	1500017E21Rik	0.784623	4.9481	10.7706	0.00132129	0.0207864	19	trans
ENSMUSG00000039202	Abhd2	-0.77723	8.08628	30.5072	1.71609e-07	3.67615e-05	7	trans
ENSMUSG00000023015	Racgap1	-0.771556	0.300347	8.61422	0.00393859	0.0427847	15	trans
ENSMUSG00000015568	Lpl	-0.769222	5.88446	25.8523	1.24233e-06	0.000153536	8	trans
ENSMUSG00000005413	Hmox1	-0.768891	4.16173	23.5071	3.45881e-06	0.000336789	8	trans
ENSMUSG00000095193	Gm20939	0.76836	0.407768	16.9401	6.77314e-05	0.00275491	17	trans
ENSMUSG00000022010	Tsc22d1	0.767639	5.43903	15.0445	0.000165278	0.00248488	14	cis
ENSMUSG00000003779	Kif20a	-0.767408	0.770865	8.47579	0.00422981	0.0447455	18	trans
ENSMUSG00000053985	Zfp14	0.763999	-0.329016	10.345	0.00163482	0.0242917	7	trans
ENSMUSG00000038599	Capn8	0.762748	1.28234	9.24417	0.00285243	0.0349831	1	trans
ENSMUSG00000021994	Wnt5a	0.75936	0.28212	9.88404	0.00206176	0.0168296	14	cis
ENSMUSG00000055421	Pcdh9	-0.754958	0.163635	8.80954	0.00356243	0.0252866	14	cis
ENSMUSG00000107158	RP23-403P24.7	0.754751	-0.0873255	10.5252	0.00149364	0.0228049	5	trans
ENSMUSG00000066154	Mup3	0.754282	12.4635	25.685	1.33565e-06	0.000157497	4	trans
ENSMUSG00000034295	Fhod3	0.747493	0.583246	11.3517	0.000989808	0.0170536	18	trans
ENSMUSG00000019945	1700040L02Rik	-0.738436	1.00444	15.5648	0.000129167	0.00431218	10	trans
ENSMUSG00000102929	Gm37154	0.732501	-0.324504	9.53936	0.00245479	0.0316616	1	trans
ENSMUSG00000078680	Mup10	0.731775	9.60989	34.3453	3.52247e-08	1.16088e-05	4	trans
ENSMUSG00000039099	Wdr93	0.731718	-0.0920882	10.4668	0.001538	0.0232564	7	trans
ENSMUSG00000030276	Ttll3	0.729304	-0.274786	11.178	0.00160918	0.0240218	6	trans
ENSMUSG00000096768	Erdr1	0.725152	1.98898	11.4396	0.0009477	0.01655	Y	trans
ENSMUSG00000043418	Lrit2	0.722218	1.68076	15.8358	0.000113656	0.00225246	14	cis
ENSMUSG00000031004	Mki67	-0.72147	2.62978	11.8834	0.000761358	0.0141822	7	trans
ENSMUSG00000025190	Got1	-0.719148	8.93828	18.1552	3.85574e-05	0.00186307	19	trans
ENSMUSG00000041698	Slco1a1	0.715921	8.8169	17.008	6.56223e-05	0.00269471	6	trans
ENSMUSG00000085404	Gm12909	0.714319	3.09535	12.0855	0.000689392	0.0133637	4	trans
ENSMUSG00000097217	Gm26549	0.713928	-0.0598671	12.1666	0.000862035	0.0152824	17	trans
ENSMUSG00000022178	Ajuba	-0.711668	2.32909	28.6556	3.74111e-07	1.81236e-05	14	cis
ENSMUSG00000007594	Hapln4	0.709935	0.400501	9.98266	0.00196166	0.0275555	8	trans
ENSMUSG00000008348	Ubc	-0.709202	6.29907	30.0998	2.03526e-07	3.90435e-05	5	trans
ENSMUSG00000097163	BC051077	0.705482	1.21166	18.6195	3.11409e-05	0.00162705	5	trans
ENSMUSG00000030786	Itgam	-0.697655	0.57523	9.85672	0.00209041	0.0286134	7	trans
ENSMUSG00000031853	BC021891	-0.696853	2.64944	24.253	2.49238e-06	0.000262227	8	trans
ENSMUSG00000034837	Gnat1	-0.694236	1.70062	11.9526	0.000735889	0.0139504	9	trans
ENSMUSG00000086771	1700080G11Rik	0.685846	0.155611	10.106	0.0018435	0.0263565	4	trans
ENSMUSG00000001506	Col1a1	-0.684924	2.66103	10.2494	0.0017152	0.0250137	11	trans
ENSMUSG00000030022	Adamts9	-0.67809	2.07236	9.62973	0.00234483	0.0307532	6	trans
ENSMUSG00000024901	Peli3	0.677551	-0.161792	8.57256	0.00402401	0.043317	19	trans
ENSMUSG00000037254	Itih2	-0.675706	10.2607	65.2523	3.73357e-13	2.39938e-09	2	trans
ENSMUSG00000088789	Scarna13	0.673066	4.00618	35.6269	2.09517e-08	8.29342e-06	12	trans
ENSMUSG00000106560	RP23-131F7.4	0.672961	0.682796	10.9791	0.00119091	0.0193757	5	trans
ENSMUSG00000030131	Mug2	-0.672699	8.29028	30.0216	2.10314e-07	3.91763e-05	6	trans
ENSMUSG00000104950	RP23-434H17.6	0.671491	1.32183	18.9406	2.68781e-05	0.00146383	5	trans
ENSMUSG00000038831	Ralgps1	0.670635	1.60117	19.1083	2.48931e-05	0.0013791	2	trans
ENSMUSG00000037493	Cib2	0.666563	1.15456	15.6417	0.000124557	0.00420841	9	trans
ENSMUSG00000106870	RP24-470E5.9	0.666509	0.478308	13.5423	0.000459723	0.0104029	5	trans
ENSMUSG00000028715	Cyp4a14	-0.665198	12.0845	12.1369	0.000672207	0.0131868	4	trans
ENSMUSG00000026249	Serpine2	0.662927	1.71587	12.5862	0.000539579	0.0115815	1	trans
ENSMUSG00000025997	Ikzf2	0.66123	0.25651	15.9012	0.000852363	0.0152173	1	trans
ENSMUSG00000018168	Ikzf3	-0.660142	-0.061431	8.48848	0.00461	0.0473261	11	trans
ENSMUSG00000039533	Mmd2	-0.657122	3.82172	8.96034	0.00329747	0.038486	5	trans
ENSMUSG00000023886	Smoc2	-0.654089	2.3807	8.71212	0.00374519	0.0415691	17	trans
ENSMUSG00000030562	Nox4	0.653849	4.72381	16.062	0.000102176	0.00367861	7	trans
ENSMUSG00000064427	Gm22748	0.653043	2.1436	13.5586	0.000336628	0.00841768	12	trans
ENSMUSG00000030945	Acsm2	0.651242	1.02803	9.91059	0.00203431	0.0280093	7	trans
ENSMUSG00000026692	Fmo4	-0.649422	3.55486	47.2349	2.29304e-10	6.45631e-07	1	trans
ENSMUSG00000048379	Socs4	0.649335	4.81453	104.019	6.97176e-18	1.51984e-15	14	cis
ENSMUSG00000090207	4930524O07Rik	0.649073	1.08506	16.2189	9.49178e-05	0.00349564	9	trans
ENSMUSG00000031765	Mt1	-0.649029	8.02622	8.37397	0.00445814	0.0464348	8	trans
ENSMUSG00000056476	Med12l	0.646628	2.43335	20.7993	1.15566e-05	0.000777507	3	trans
ENSMUSG00000003134	Tbc1d8	-0.646147	4.59651	17.4226	5.41132e-05	0.00233395	1	trans
ENSMUSG00000032311	Nrg4	-0.645932	3.70795	12.7221	0.000504987	0.0111331	9	trans
ENSMUSG00000081974	Gm11960	0.645595	1.304	20.3205	3.74021e-05	0.00183484	11	trans
ENSMUSG00000032349	Elovl5	-0.644992	9.08068	20.3042	1.44513e-05	0.000897305	9	trans
ENSMUSG00000065226	Gm25791	0.643158	2.90473	13.4706	0.000351239	0.00862951	9	trans
ENSMUSG00000072844	G530011O06Rik	0.641729	0.417724	12.8708	0.000644414	0.0128813	X	trans
ENSMUSG00000021210	Akr1c6	0.639581	9.15419	35.1196	2.57214e-08	9.18326e-06	13	trans
ENSMUSG00000019935	Slc17a8	0.638356	4.10943	8.73627	0.003699	0.0412516	10	trans
ENSMUSG00000103432	6720464F23Rik	0.636666	2.04135	19.2148	2.37113e-05	0.00133084	1	trans
ENSMUSG00000021922	Itih4	-0.635326	10.3131	23.9912	2.7956e-06	8.70629e-05	14	cis
ENSMUSG00000030787	Lyve1	-0.630101	5.06236	11.9372	0.000741476	0.0139944	7	trans
ENSMUSG00000006522	Itih3	-0.628813	10.3907	37.753	8.93554e-09	6.49316e-07	14	cis
ENSMUSG00000088008	Gm25492	0.627702	1.97759	10.206	0.00175303	0.0252772	5	trans
ENSMUSG00000026272	Agxt	-0.626747	7.60371	40.8275	2.66022e-09	2.13699e-06	1	trans
ENSMUSG00000040170	Fmo2	-0.624227	5.78657	10.9138	0.00123028	0.0197659	1	trans
ENSMUSG00000020914	Top2a	-0.624093	1.92183	9.61012	0.00236825	0.0309563	11	trans
ENSMUSG00000021226	Acot2	-0.623832	2.92483	8.92401	0.00335939	0.0388293	12	trans
ENSMUSG00000059482	2610301B20Rik	0.622518	2.46829	34.5497	1.10469e-07	2.78405e-05	4	trans
ENSMUSG00000097757	Gm17518	0.622445	-0.0448237	8.94205	0.00359016	0.0404774	16	trans
ENSMUSG00000074415	2610203C20Rik	0.621592	0.347008	10.4986	0.00198576	0.0276522	9	trans
ENSMUSG00000100826	Snhg14	0.620695	2.23231	32.9833	4.50909e-07	6.89944e-05	7	trans
ENSMUSG00000024164	C3	-0.616295	12.5316	46.5077	3.01391e-10	6.45631e-07	17	trans
ENSMUSG00000030342	Cd9	-0.614773	3.24075	18.9203	2.71291e-05	0.00147127	6	trans
ENSMUSG00000060807	Serpina6	-0.614258	5.60927	17.6399	4.8925e-05	0.00217589	12	trans
ENSMUSG00000022952	Runx1	-0.610922	0.33361	9.89759	0.00355603	0.0401984	16	trans
ENSMUSG00000105374	RP24-230L5.2	0.610765	1.562	11.7461	0.000814604	0.0147691	5	trans
ENSMUSG00000084771	A230072E10Rik	0.608452	0.595367	11.8494	0.000774186	0.0143174	X	trans
ENSMUSG00000040152	Thbs1	-0.607789	1.21104	12.2145	0.000647122	0.0128953	2	trans
ENSMUSG00000106341	RP24-500I24.2	0.607728	1.42819	22.4488	7.41889e-05	0.00295217	3	trans
ENSMUSG00000053886	Sh2d4a	-0.606156	2.24297	12.6883	0.000513382	0.0112795	8	trans
ENSMUSG00000026610	Esrrg	0.605397	1.2981	9.51511	0.00248519	0.0320062	1	trans
ENSMUSG00000080709	Gm14324	0.605238	0.319049	9.10076	0.00306899	0.0366043	2	trans
ENSMUSG00000096463	Gm21750	0.602817	2.40255	9.86241	0.00208441	0.0168296	14	cis
ENSMUSG00000105326	RP24-230L5.3	0.601917	2.23784	13.3203	0.000377717	0.00904359	5	trans
ENSMUSG00000023259	Slc26a6	0.600664	0.441534	12.4457	0.00172095	0.0250502	9	trans
ENSMUSG00000064368	mt-Nd6	0.594731	6.98931	17.5346	5.13734e-05	0.00224592	MT	trans
ENSMUSG00000022324	Matn2	-0.594524	1.39105	15.519	0.000155837	0.00495787	15	trans
ENSMUSG00000104852	RP23-7E4.3	0.593996	1.49184	13.5354	0.000340423	0.00847957	5	trans
ENSMUSG00000029273	Sult1d1	0.5927	8.8285	15.8362	0.000113636	0.00392626	5	trans
ENSMUSG00000064339	mt-Rnr2	0.588243	15.8339	13.3536	0.000371674	0.00897957	MT	trans
ENSMUSG00000012443	Kif11	-0.587797	1.07174	10.2553	0.00171013	0.0250137	19	trans
ENSMUSG00000039457	Ppl	-0.587234	3.11781	11.7539	0.000811457	0.0147691	16	trans
ENSMUSG00000025402	Nab2	-0.585966	3.48259	12.2817	0.000626168	0.0126146	10	trans
ENSMUSG00000028001	Fga	-0.585793	11.9667	28.6188	3.79995e-07	6.10509e-05	3	trans
ENSMUSG00000017390	Aldoc	-0.585378	2.43848	12.4613	0.000573505	0.0120633	11	trans
ENSMUSG00000048368	Omd	0.584018	2.94304	14.1724	0.000250574	0.00682628	13	trans
ENSMUSG00000108218	Olfr1372-ps1	0.581669	0.102038	8.19958	0.00487918	0.0490705	11	trans
ENSMUSG00000037798	Mat1a	-0.581325	13.0231	44.7351	8.33723e-10	1.21168e-07	14	cis
ENSMUSG00000102610	Gm37846	0.580699	1.59166	23.8141	6.84389e-05	0.0027682	3	trans
ENSMUSG00000041044	Lrit1	0.579991	3.90004	31.7587	1.01925e-07	6.34849e-06	14	cis
ENSMUSG00000062753	AI413582	-0.57611	0.631347	12.7512	0.00244661	0.0316361	17	trans
ENSMUSG00000001473	Tubb6	-0.575181	1.69785	14.3774	0.000227146	0.00644483	18	trans
ENSMUSG00000058571	Gpc6	-0.573524	1.39579	11.9662	0.000730991	0.00885311	14	cis
ENSMUSG00000086054	Hnf1aos1	0.573221	1.71149	13.3221	0.000377391	0.00904359	5	trans
ENSMUSG00000102258	Gm38257	0.573097	1.27997	14.7114	0.000201915	0.00599355	2	trans
ENSMUSG00000045775	Slc16a5	-0.570618	4.68966	8.71258	0.00374431	0.0415691	11	trans
ENSMUSG00000066944	4921513D11Rik	0.570174	1.22001	9.80965	0.00214073	0.029175	17	trans
ENSMUSG00000102562	Gm37694	0.567204	0.460008	9.10379	0.00450103	0.0466923	16	trans
ENSMUSG00000024665	Fads2	-0.56566	7.44935	23.7686	3.08277e-06	0.000307154	19	trans
ENSMUSG00000032420	Nt5e	-0.564789	4.40061	9.12704	0.00302808	0.0363737	9	trans
ENSMUSG00000022797	Tfrc	-0.563537	5.83723	13.1671	0.000406798	0.00954248	16	trans
ENSMUSG00000027954	Efna1	-0.563101	3.95911	8.84518	0.00349789	0.0398214	3	trans
ENSMUSG00000087881	Gm22442	0.561342	5.63233	21.4994	8.43811e-06	0.000619743	11	trans
ENSMUSG00000073274	Gm14636	0.560681	1.54452	10.2643	0.00170239	0.0250067	X	trans
ENSMUSG00000004187	Kifc2	0.559218	1.81748	17.3629	5.56335e-05	0.00239149	15	trans
ENSMUSG00000030378	Sult2a8	0.558351	9.72697	28.779	3.55067e-07	5.77681e-05	7	trans
ENSMUSG00000089889	0610040B10Rik	0.558041	1.63529	22.4771	6.46777e-05	0.00266443	5	trans
ENSMUSG00000000782	Tcf7	-0.557783	0.777457	9.12889	0.00320824	0.0378308	11	trans
ENSMUSG00000102225	Gm37983	0.557418	1.59189	18.4032	8.70072e-05	0.00327541	9	trans
ENSMUSG00000023795	Pisd-ps2	0.555758	1.98811	21.575	2.47855e-05	0.00137908	17	trans
ENSMUSG00000048280	Zfp738	0.555229	2.92556	45.029	6.93817e-08	1.93862e-05	13	trans
ENSMUSG00000064061	Dzip3	0.554273	2.30108	30.7878	4.24019e-06	0.000388383	16	trans
ENSMUSG00000024892	Pcx	-0.553956	8.71597	35.6805	2.05037e-08	8.29342e-06	19	trans
ENSMUSG00000060981	Hist1h4h	0.553382	4.2702	16.6817	7.6414e-05	0.00303133	13	trans
ENSMUSG00000004891	Nes	-0.552479	1.0929	9.80176	0.00214928	0.029175	3	trans
ENSMUSG00000107633	RP24-127M20.6	0.551802	1.21947	13.4666	0.000560826	0.0118753	6	trans
ENSMUSG00000106678	RP23-429E19.5	0.550739	0.571157	10.4185	0.0038444	0.0421582	5	trans
ENSMUSG00000027556	Car1	0.550622	1.89536	8.51818	0.00413836	0.0440682	3	trans
ENSMUSG00000030359	Pzp	-0.549433	12.2151	39.0258	5.39547e-09	3.6499e-06	6	trans
ENSMUSG00000024900	Cpt1a	-0.547973	9.42687	34.1637	3.79301e-08	1.21756e-05	19	trans
ENSMUSG00000041293	Adgrf1	-0.547689	2.27586	10.3063	0.00166691	0.0246545	17	trans
ENSMUSG00000029695	Aass	-0.546795	9.40286	36.3754	1.54999e-08	7.66231e-06	6	trans
ENSMUSG00000046794	Ppp1r3b	0.546252	7.29888	8.59464	0.00397851	0.0430798	8	trans
ENSMUSG00000074491	Clec4g	0.545131	5.68024	42.7161	1.27869e-09	1.26423e-06	8	trans
ENSMUSG00000101493	2810405F17Rik	0.544915	0.458558	9.19781	0.003685	0.0411854	4	trans
ENSMUSG00000026728	Vim	-0.544772	4.27891	23.8228	3.01022e-06	0.000302268	2	trans
ENSMUSG00000074166	AW146154	0.544489	2.65737	30.1601	1.32066e-06	0.00015717	7	trans
ENSMUSG00000091985	Gm17354	0.544325	0.657441	12.7033	0.00402246	0.043317	4	trans
ENSMUSG00000040929	Rfx3	0.544262	2.35326	23.6716	6.7323e-06	0.000544215	19	trans
ENSMUSG00000103569	Gm38067	0.543253	1.89546	14.4352	0.000220958	0.00637774	1	trans
ENSMUSG00000097352	C920009B18Rik	0.542926	0.720519	9.55988	0.00303165	0.0363827	10	trans
ENSMUSG00000031274	Col4a5	-0.542687	2.85083	14.0856	0.000261233	0.00700965	X	trans
ENSMUSG00000069755	Zfp125	0.542364	1.33245	17.5724	0.000305055	0.00782608	12	trans
ENSMUSG00000102383	Gm38142	0.542109	0.616893	9.73995	0.00413831	0.0440682	1	trans
ENSMUSG00000074359	Psg23	0.541119	1.06405	16.6329	0.00104899	0.017775	7	trans
ENSMUSG00000028469	Npr2	0.538946	3.77411	17.9188	4.30029e-05	0.00201576	4	trans
ENSMUSG00000030244	Gys2	-0.53858	7.45076	18.671	3.04135e-05	0.00159553	6	trans
ENSMUSG00000105457	RP23-7E4.4	0.536671	1.07828	10.2292	0.00173274	0.0251649	5	trans
ENSMUSG00000088689	Scarna17	0.536396	1.58806	8.71544	0.0037388	0.0415691	18	trans
ENSMUSG00000083827	Gm15712	0.535341	0.696502	8.31236	0.00460242	0.0473123	16	trans
ENSMUSG00000066072	Cyp4a10	-0.534178	11.1688	12.3811	0.000596431	0.0122459	4	trans
ENSMUSG00000097354	2310001H17Rik	0.533412	4.08983	44.372	6.77418e-10	9.67428e-07	6	trans
ENSMUSG00000000948	Gm38393	0.531494	1.9846	18.9369	4.57948e-05	0.00210395	7	trans
ENSMUSG00000025991	Cps1	-0.530647	13.0139	42.1386	2.08744e-08	8.29342e-06	1	trans
ENSMUSG00000093385	A330044P14Rik	0.529735	3.18726	14.4286	0.000221652	0.00637774	6	trans
ENSMUSG00000003849	Nqo1	-0.527887	2.94705	12.1313	0.000674064	0.0131868	8	trans
ENSMUSG00000098066	Gm26944	0.527572	1.19851	13.1186	0.000868588	0.0153562	7	trans
ENSMUSG00000072964	Bhlhb9	-0.527357	3.30033	11.0467	0.00115155	0.0189512	X	trans
ENSMUSG00000071204	Gm10319	0.525787	5.59271	21.8507	7.21151e-06	0.00056342	6	trans
ENSMUSG00000049532	Sall2	-0.525362	1.57513	10.9427	0.00121269	0.0125889	14	cis
ENSMUSG00000027801	Tm4sf4	-0.52526	6.41929	34.5715	3.21288e-08	1.08671e-05	3	trans
ENSMUSG00000103572	Gm37115	0.525174	1.47327	18.5658	0.000376289	0.00904359	1	trans
ENSMUSG00000046402	Rbp1	-0.524336	4.09347	13.6972	0.000314869	0.00800916	9	trans
ENSMUSG00000077391	Gm24336	0.524305	3.89561	9.76635	0.00218811	0.0294584	19	trans
ENSMUSG00000027075	Slc43a1	-0.524223	3.26276	15.3649	0.000141973	0.00458488	2	trans
ENSMUSG00000063229	Ldha	-0.52408	9.48911	30.2251	1.93112e-07	3.90435e-05	7	trans
ENSMUSG00000010663	Fads1	-0.52313	7.00714	36.5323	1.45537e-08	7.61737e-06	19	trans
ENSMUSG00000073415	Gm10501	0.52287	0.707851	8.44944	0.00428773	0.0452094	17	trans
ENSMUSG00000015451	C4a	0.521999	2.74406	9.64071	0.00233182	0.0306137	17	trans
ENSMUSG00000024659	Anxa1	-0.521345	1.842	14.8293	0.000190699	0.00574018	19	trans
ENSMUSG00000078688	Mup2	0.519438	3.20282	11.6402	0.000858289	0.0152581	4	trans
ENSMUSG00000107000	RP23-15K13.2	0.519299	1.17053	8.90665	0.0033894	0.0390196	5	trans
ENSMUSG00000079489	C030013D06Rik	0.518546	0.34099	7.27971	0.00788999	0.0430004	14	cis
ENSMUSG00000064994	Gm22422	0.515856	3.88057	8.40211	0.00439379	0.0460631	16	trans
ENSMUSG00000018411	Mapt	0.515548	1.03274	13.355	0.00158862	0.0237978	11	trans
ENSMUSG00000044562	Rasip1	-0.513913	1.6805	14.1092	0.000472401	0.0105596	7	trans
ENSMUSG00000062624	Cyp2c67	0.513708	6.08599	14.1682	0.000251085	0.00682628	19	trans
ENSMUSG00000103133	Gm37303	0.512294	0.738252	9.69025	0.004421	0.0462352	9	trans
ENSMUSG00000068205	Macrod2	0.512039	1.48706	15.1832	0.000574399	0.0120633	2	trans
ENSMUSG00000020340	Cyfip2	0.511816	0.677005	10.9329	0.00366162	0.0410312	11	trans
ENSMUSG00000006529	Itih1	-0.508917	9.31114	58.1492	3.52688e-09	3.20156e-07	14	cis
ENSMUSG00000103049	Gm37311	0.508818	0.893497	8.65098	0.00394127	0.0427847	16	trans
ENSMUSG00000060678	Hist1h4c	0.508678	4.04231	14.6089	0.000203364	0.00602268	13	trans
ENSMUSG00000015944	Gatsl2	0.508216	1.03351	9.49316	0.00272632	0.0338891	5	trans
ENSMUSG00000007950	Abhd8	0.506903	1.33929	10.3959	0.00159361	0.0238448	8	trans
ENSMUSG00000029312	Klhl8	0.505853	1.44073	13.7924	0.000791187	0.0144863	5	trans
ENSMUSG00000026043	Col3a1	-0.505456	6.19167	9.96925	0.00197498	0.0275989	1	trans
ENSMUSG00000102289	Gm31258	0.505044	2.82838	17.1029	6.27838e-05	0.00262853	16	trans
ENSMUSG00000107534	RP23-100I21.3	0.504195	0.876115	12.1308	0.00307109	0.0366043	6	trans
ENSMUSG00000090942	F830016B08Rik	0.502233	5.36223	20.9129	1.09802e-05	0.000754698	18	trans
ENSMUSG00000056313	1810011O10Rik	0.501512	4.64232	10.009	0.00193574	0.0272509	8	trans
ENSMUSG00000036216	Leap2	0.496611	4.76571	8.80634	0.00356829	0.0403017	11	trans
ENSMUSG00000054499	Dedd2	-0.496471	3.57134	19.7628	1.84722e-05	0.00110945	7	trans
ENSMUSG00000089235	Gm23119	0.495678	2.51094	14.1867	0.000248863	0.0068056	18	trans
ENSMUSG00000000303	Cdh1	-0.49508	4.7899	17.7809	4.58342e-05	0.00210395	8	trans
ENSMUSG00000066613	Zfp932	0.495024	1.77104	18.0413	0.000391614	0.00928201	5	trans
ENSMUSG00000101335	Gm28229	0.494927	1.99044	15.1863	0.000181867	0.00556557	9	trans
ENSMUSG00000076441	Ass1	-0.494302	10.8753	22.4518	5.51731e-06	0.000475933	2	trans
ENSMUSG00000034708	Grn	-0.493701	7.05185	32.1235	8.76412e-08	2.29888e-05	11	trans
ENSMUSG00000079563	Pglyrp2	-0.493672	6.6157	36.5486	1.44592e-08	7.61737e-06	17	trans
ENSMUSG00000023031	Cela1	0.493614	2.49657	16.4825	8.38806e-05	0.00318029	15	trans
ENSMUSG00000056999	Ide	-0.493506	6.65519	26.2305	1.05505e-06	0.000132947	19	trans
ENSMUSG00000033831	Fgb	-0.493382	12.0053	23.5829	3.34521e-06	0.000328214	3	trans
ENSMUSG00000051855	Mest	-0.489888	1.48976	10.6918	0.00137427	0.0213844	6	trans
ENSMUSG00000098332	2310009A05Rik	0.489797	2.79175	32.7884	4.29018e-06	0.000388383	9	trans
ENSMUSG00000097047	1110020A21Rik	0.489542	0.909427	9.23606	0.0042376	0.044791	17	trans
ENSMUSG00000016028	Celsr1	0.48947	3.24894	12.283	0.000625782	0.0126146	15	trans
ENSMUSG00000064342	mt-Ti	0.488619	2.98434	12.9771	0.000446082	0.0102384	MT	trans
ENSMUSG00000074785	Plxnc1	0.48788	5.36929	21.168	9.79021e-06	0.000699075	10	trans
ENSMUSG00000020122	Egfr	-0.485191	9.09694	10.8705	0.0012571	0.0200965	11	trans
ENSMUSG00000029314	Agpat9	-0.484242	4.01993	14.3613	0.000228905	0.0064662	5	trans
ENSMUSG00000097583	6430590A07Rik	0.483317	1.59789	10.9355	0.00121706	0.0196518	3	trans
ENSMUSG00000057924	Gm10033	0.482125	1.7839	17.165	0.000468332	0.0105236	8	trans
ENSMUSG00000010064	Slc38a3	-0.481688	9.29885	29.6332	2.47594e-07	4.4267e-05	9	trans
ENSMUSG00000031400	G6pdx	-0.481501	1.73198	13.9857	0.000767813	0.0142405	X	trans
ENSMUSG00000090286	Gm17615	0.480028	0.801172	11.5228	0.00706087	0.0394963	14	cis
ENSMUSG00000030109	Slc6a12	-0.478317	6.34646	35.8597	1.90737e-08	8.29342e-06	6	trans
ENSMUSG00000048826	Dact2	-0.478058	3.40791	11.9893	0.000722711	0.0137936	17	trans
ENSMUSG00000063730	Hsd3b2	0.477752	4.98878	14.5939	0.000204824	0.00603808	3	trans
ENSMUSG00000103928	Gm37893	0.477317	1.8897	11.1903	0.00107229	0.0179923	1	trans
ENSMUSG00000038174	Fam126b	0.477042	6.64386	25.7376	1.3056e-06	0.000156831	1	trans
ENSMUSG00000094786	Gm14403	0.474739	3.348	9.9215	0.00202314	0.0280093	2	trans
ENSMUSG00000037759	Ptger2	0.474689	0.748172	7.76253	0.00756994	0.0417784	14	cis
ENSMUSG00000107083	RP23-262J12.2	0.473341	1.25295	11.8905	0.00248985	0.0320123	5	trans
ENSMUSG00000040618	Pck2	-0.473057	1.86282	11.0584	0.00114489	0.0121749	14	cis
ENSMUSG00000006641	Slc5a6	-0.472674	2.05588	8.58786	0.00399242	0.0431215	5	trans
ENSMUSG00000104204	Gm37397	0.472287	0.942931	9.34434	0.0045644	0.0472353	6	trans
ENSMUSG00000035133	Arhgap5	0.472261	8.0436	48.7708	3.28422e-09	2.48306e-06	12	trans
ENSMUSG00000102157	Gm37470	0.47127	1.13516	9.99999	0.00351349	0.0399283	1	trans
ENSMUSG00000031327	Chic1	0.470911	4.31601	17.8717	4.39497e-05	0.0020393	X	trans
ENSMUSG00000030968	Pdilt	0.469592	2.52532	10.2757	0.00169268	0.024921	7	trans
ENSMUSG00000103085	Gm38120	-0.469337	1.82789	9.10281	0.00306578	0.0366043	1	trans
ENSMUSG00000078861	Zfp931	0.46918	2.82969	23.0482	1.08402e-05	0.000749083	2	trans
ENSMUSG00000000957	Mmp14	-0.469129	4.45207	27.4819	6.16478e-07	2.68784e-05	14	cis
ENSMUSG00000021322	Aoah	-0.469037	1.17022	8.18851	0.00490727	0.0491918	13	trans
ENSMUSG00000090093	Gm14399	0.468584	1.13286	10.2817	0.00395846	0.0429351	2	trans
ENSMUSG00000024981	Acsl5	-0.468511	8.20179	28.0326	4.87413e-07	7.37025e-05	19	trans
ENSMUSG00000027035	Cers6	-0.468292	4.4907	9.96159	0.00198262	0.0276384	2	trans
ENSMUSG00000069184	Zfp72	0.467723	1.21186	11.1746	0.00325564	0.0382144	13	trans
ENSMUSG00000002944	Cd36	-0.467215	6.30055	11.1945	0.00107002	0.0179923	5	trans
ENSMUSG00000105370	RP24-323L24.1	0.466922	3.92183	17.7286	4.69562e-05	0.00213456	5	trans
ENSMUSG00000090386	Mir99ahg	0.466203	3.23706	21.92	6.99157e-06	0.000558153	16	trans
ENSMUSG00000002058	Unc119	-0.466075	2.49076	9.66932	0.00229826	0.0303593	11	trans
ENSMUSG00000022057	Adamdec1	-0.465577	1.02422	7.79681	0.00705493	0.0394963	14	cis
ENSMUSG00000097639	Platr4	0.465483	1.35256	8.74809	0.00367662	0.0411276	3	trans
ENSMUSG00000018340	Anxa6	-0.465403	6.60102	43.172	1.07277e-09	1.26423e-06	11	trans
ENSMUSG00000039865	Slc44a3	-0.46521	2.47969	15.4192	0.000188726	0.00572098	3	trans
ENSMUSG00000035873	Pawr	-0.464133	2.36445	16.2534	0.000187888	0.00572098	10	trans
ENSMUSG00000055044	Pdlim1	-0.463929	3.97002	27.4265	6.31241e-07	8.81885e-05	19	trans
ENSMUSG00000058093	Zfp729b	0.463014	3.99996	43.5584	3.8839e-08	1.21756e-05	13	trans
ENSMUSG00000078435	AU041133	0.46117	2.21582	18.7718	0.000174411	0.00538872	10	trans
ENSMUSG00000105549	RP23-299O17.4	0.459202	2.82929	10.0381	0.00190764	0.0269735	5	trans
ENSMUSG00000072294	Klf12	0.458168	3.4276	24.5401	2.19812e-06	7.37214e-05	14	cis
ENSMUSG00000105201	RP24-68G17.3	0.457074	2.13038	15.6129	0.000276194	0.00731056	3	trans
ENSMUSG00000033107	Rnf125	0.456477	7.2156	11.2903	0.0010204	0.0174213	18	trans
ENSMUSG00000025075	Habp2	-0.45647	6.50683	41.0564	2.43309e-09	2.13699e-06	19	trans
ENSMUSG00000029718	Pcolce	-0.4564	1.91305	13.1177	0.000986432	0.0170183	5	trans
ENSMUSG00000049164	Zfp518a	0.456341	4.62315	36.7765	1.31966e-08	7.61737e-06	19	trans
ENSMUSG00000069733	Ube2u	0.45606	1.8169	8.56656	0.00403646	0.0433784	4	trans
ENSMUSG00000029716	Tfr2	-0.455923	7.95182	56.8942	2.19386e-08	8.29342e-06	5	trans
ENSMUSG00000100768	Gm29055	0.455043	2.94727	28.0049	1.38352e-05	0.000871684	1	trans
ENSMUSG00000020777	Acox1	-0.454401	11.1801	11.3322	0.00099945	0.0171508	11	trans
ENSMUSG00000103851	Gm37606	0.453758	1.20253	10.1927	0.00496453	0.049485	16	trans
ENSMUSG00000060002	Chpt1	0.453193	8.186	34.9759	2.72641e-08	9.47096e-06	10	trans
ENSMUSG00000082286	Pisd-ps1	0.451402	3.92761	23.4605	3.5306e-06	0.000338647	11	trans
ENSMUSG00000074292	Gm10660	0.450058	1.73751	10.49	0.00166277	0.0246501	8	trans
ENSMUSG00000026576	Atp1b1	-0.449288	5.75664	11.7084	0.0008299	0.0149394	1	trans
ENSMUSG00000030978	Rrm1	-0.449166	3.03521	27.443	1.87947e-05	0.00111322	7	trans
ENSMUSG00000072762	4930522L14Rik	0.447911	1.6423	11.7462	0.0015832	0.023772	5	trans
ENSMUSG00000052137	Rbm12b2	0.447907	3.09171	25.7237	8.21569e-06	0.000606875	4	trans
ENSMUSG00000040505	Abcg5	-0.44593	6.20781	14.21	0.000246102	0.00678787	17	trans
ENSMUSG00000015656	Hspa8	-0.44572	8.6509	37.6825	1.10325e-07	2.78405e-05	9	trans
ENSMUSG00000103076	Gm37902	0.445534	1.41961	10.27	0.00259223	0.0329746	1	trans
ENSMUSG00000106948	RP23-256D7.2	0.445453	4.60739	27.9549	5.0382e-07	7.44069e-05	3	trans
ENSMUSG00000070873	Lilra5	0.445314	2.08641	17.7337	0.000482325	0.0107508	7	trans
ENSMUSG00000069805	Fbp1	-0.444984	9.86077	45.6297	4.21624e-07	6.52907e-05	13	trans
ENSMUSG00000071266	Zfp946	0.444962	3.95546	41.2333	2.03147e-07	3.90435e-05	17	trans
ENSMUSG00000030095	Tmem43	-0.442379	2.6801	23.5177	0.000161315	0.00507798	6	trans
ENSMUSG00000020427	Igfbp3	-0.44185	5.16557	19.8533	1.77277e-05	0.00106974	11	trans
ENSMUSG00000034771	Tle2	0.441321	1.60774	8.22081	0.00482579	0.0488393	10	trans
ENSMUSG00000069743	Zfp820	0.44103	1.94114	13.4726	0.000706806	0.0135793	17	trans
ENSMUSG00000032477	Cdc25a	-0.440917	1.61763	8.93792	0.00333555	0.0387629	9	trans
ENSMUSG00000096433	Gm4944	0.440526	4.07126	31.8591	1.20105e-07	2.91265e-05	17	trans
ENSMUSG00000026384	Ptpn4	0.439932	5.00924	39.7419	4.82142e-09	3.44276e-06	1	trans
ENSMUSG00000005373	Mlxipl	0.438671	5.67449	27.2081	6.93076e-07	9.27927e-05	5	trans
ENSMUSG00000089281	Scarna6	0.438396	4.56095	8.20752	0.00485914	0.0490665	1	trans
ENSMUSG00000022912	Pros1	-0.437936	7.09223	30.592	1.65631e-07	3.67045e-05	16	trans
ENSMUSG00000023043	Krt18	-0.437741	7.01806	24.6829	2.06518e-06	0.000223057	15	trans
ENSMUSG00000031286	Glt28d2	0.437458	2.50016	13.3863	0.000365844	0.00887205	3	trans
ENSMUSG00000104060	Gm37954	0.437439	4.11646	26.367	9.94769e-07	0.000126592	1	trans
ENSMUSG00000037523	Mavs	-0.437278	5.64885	39.5906	8.71029e-09	5.59767e-06	2	trans
ENSMUSG00000033860	Fgg	-0.437161	11.6648	18.4473	3.37057e-05	0.00170304	3	trans
ENSMUSG00000097204	Gm17690	0.436687	2.59287	13.7998	0.000299683	0.00770364	3	trans
ENSMUSG00000005268	Prlr	-0.436651	6.45371	8.32145	0.00458084	0.0473123	15	trans
ENSMUSG00000004359	Spic	-0.436371	1.58724	8.88886	0.00342043	0.0392525	10	trans
ENSMUSG00000050541	Adra1b	0.436207	3.8816	16.3651	8.86217e-05	0.00330161	11	trans
ENSMUSG00000033684	Qsox1	-0.43576	8.18963	29.3377	2.80409e-07	4.8704e-05	1	trans
ENSMUSG00000072763	5430403G16Rik	0.434822	1.8652	13.2175	0.0013858	0.0214857	5	trans
ENSMUSG00000066798	Zbtb6	0.434353	4.08734	38.0566	1.95755e-07	3.90435e-05	2	trans
ENSMUSG00000021364	Elovl2	-0.434239	9.15004	20.6591	1.23106e-05	0.000809041	13	trans
ENSMUSG00000106946	RP23-392I2.3	0.43398	2.22351	15.5822	0.000437403	0.0100722	6	trans
ENSMUSG00000020592	Sdc1	-0.43366	7.66935	25.3398	1.5514e-06	0.000181275	12	trans
ENSMUSG00000031504	Rab20	-0.433305	2.50892	11.5419	0.000900948	0.0158195	8	trans
ENSMUSG00000005514	Por	-0.433019	8.2752	12.6093	0.000533531	0.0115058	5	trans
ENSMUSG00000026678	Rgs5	0.432952	5.89656	16.5322	8.19484e-05	0.00313407	1	trans
ENSMUSG00000079043	Fastkd5	-0.432904	1.96966	14.4748	0.00177204	0.0254481	2	trans
ENSMUSG00000026565	Pou2f1	0.432681	4.24416	22.2374	6.06935e-06	0.000501494	1	trans
ENSMUSG00000031661	Nkd1	0.431864	1.62811	9.93872	0.00292517	0.0356371	8	trans
ENSMUSG00000102555	6430511E19Rik	0.43175	3.58609	14.7056	0.000194199	0.00580474	7	trans
ENSMUSG00000011263	Exoc3l2	0.431587	1.78537	10.5566	0.00194021	0.0272839	7	trans
ENSMUSG00000031980	Agt	-0.430273	8.72955	34.743	2.99934e-07	5.07244e-05	8	trans
ENSMUSG00000042363	Lgalsl	0.430125	4.6993	12.4125	0.000587358	0.0121567	11	trans
ENSMUSG00000054757	Akr1c20	0.42996	5.61607	12.3417	0.000608049	0.012362	13	trans
ENSMUSG00000001119	Col6a1	-0.429869	3.1837	11.8379	0.000778589	0.0143782	10	trans
ENSMUSG00000063524	Eno1	-0.428986	6.84704	41.6609	2.08692e-08	8.29342e-06	4	trans
ENSMUSG00000033715	Akr1c14	0.428733	8.42132	25.8125	1.26391e-06	0.000154354	13	trans
ENSMUSG00000051748	Wfdc21	0.428513	7.89515	12.4337	0.000581296	0.0121002	11	trans
ENSMUSG00000022014	Epsti1	-0.428408	1.71075	9.78868	0.00346532	0.0251813	14	cis
ENSMUSG00000021884	Hacl1	-0.428362	8.41249	15.4673	0.000135256	0.00227147	14	cis
ENSMUSG00000046598	Bdh1	-0.427991	7.28605	11.2181	0.00105758	0.0178387	16	trans
ENSMUSG00000068083	Cyp2d40	0.427629	4.66113	16.0895	0.000100866	0.00364165	15	trans
ENSMUSG00000026579	F5	-0.427515	9.09111	49.5611	5.44973e-07	7.87027e-05	1	trans
ENSMUSG00000021196	Pfkp	-0.427253	1.55139	11.2133	0.00473842	0.0482208	13	trans
ENSMUSG00000000958	Slc7a7	0.426319	1.21549	10.331	0.00639145	0.037921	14	cis
ENSMUSG00000025268	Maged2	-0.426289	2.21652	13.56	0.000950717	0.0165801	X	trans
ENSMUSG00000016024	Lbp	-0.426091	6.99377	31.4064	1.17973e-07	2.91265e-05	2	trans
ENSMUSG00000058952	Cfi	-0.425971	9.2658	42.7059	6.73348e-07	9.11004e-05	3	trans
ENSMUSG00000078546	2210404O09Rik	0.425732	1.78834	16.506	0.00175621	0.0252772	17	trans
ENSMUSG00000026003	Acadl	-0.425569	7.32238	32.7478	6.77435e-08	1.93491e-05	1	trans
ENSMUSG00000044501	Zfp758	0.425384	3.39319	23.4849	4.66208e-06	0.000419033	17	trans
ENSMUSG00000044350	Lacc1	-0.425295	2.91471	17.5205	6.42094e-05	0.00139977	14	cis
ENSMUSG00000026193	Fn1	-0.425231	9.4836	23.0188	4.29086e-06	0.000388383	1	trans
ENSMUSG00000022391	Rangap1	-0.423695	4.94893	18.1746	3.82146e-05	0.0018605	15	trans
ENSMUSG00000032952	Ap4b1	-0.423541	2.01124	13.6171	0.00188312	0.0267772	3	trans
ENSMUSG00000086914	Gm16124	0.423355	1.6453	10.3385	0.00348402	0.0397691	9	trans
ENSMUSG00000010307	Tmem86a	-0.423103	2.96584	10.0188	0.00192629	0.0271591	7	trans
ENSMUSG00000081471	Gm14735	0.422439	1.98362	12.7625	0.0013195	0.0207838	X	trans
ENSMUSG00000070690	5830473C10Rik	-0.422012	4.98626	21.038	1.03796e-05	0.000733013	5	trans
ENSMUSG00000068566	Myadm	-0.421705	4.00115	26.3135	1.27298e-06	0.000154354	7	trans
ENSMUSG00000102496	Gm36989	0.421312	2.10632	11.0353	0.00115808	0.0190266	18	trans
ENSMUSG00000021091	Serpina3n	-0.421185	8.92604	12.8642	0.000471243	0.0105596	12	trans
ENSMUSG00000040462	Os9	-0.420584	7.233	53.9828	7.71628e-08	2.11016e-05	10	trans
ENSMUSG00000057982	Zfp809	0.420073	3.43625	15.5059	0.000132813	0.00439352	9	trans
ENSMUSG00000043991	Pura	0.41972	6.37976	39.152	1.48163e-08	7.61737e-06	18	trans
ENSMUSG00000065037	Rn7sk	0.418971	12.4932	10.5248	0.00149395	0.0228049	9	trans
ENSMUSG00000097431	Gm26782	-0.418198	2.25443	15.9516	0.00103223	0.0112513	14	cis
ENSMUSG00000022674	Ube2v2	0.417654	4.86009	30.9623	1.41918e-07	3.34004e-05	16	trans
ENSMUSG00000034258	Mfsd7c	-0.417506	3.65053	21.5983	8.0729e-06	0.000599775	12	trans
ENSMUSG00000063047	Zfp780b	0.417456	2.03314	16.5951	0.00138183	0.0214501	7	trans
ENSMUSG00000107970	RP23-355N5.6	0.417193	2.63294	13.8586	0.000291332	0.007555	6	trans
ENSMUSG00000105135	RP23-418O21.3	0.41703	1.7177	8.99976	0.00323162	0.0380715	3	trans
ENSMUSG00000082519	Vamp7-ps	0.416286	2.38887	16.8378	0.000412167	0.00963197	2	trans
ENSMUSG00000025169	Ogfod3	-0.414561	2.19321	18.7398	0.00150958	0.0229635	11	trans
ENSMUSG00000104095	Gm37315	0.414529	1.85799	13.45	0.00239815	0.0311662	1	trans
ENSMUSG00000027397	Slc20a1	-0.414024	5.24295	9.09072	0.00308478	0.0366488	2	trans
ENSMUSG00000074158	9830147E19Rik	0.413607	2.68052	17.4818	0.000215676	0.00628589	7	trans
ENSMUSG00000022868	Ahsg	-0.413075	13.1961	34.986	1.29345e-05	0.000835414	16	trans
ENSMUSG00000029368	Alb	-0.413009	16.2265	22.131	2.99907e-05	0.00158546	5	trans
ENSMUSG00000030088	Aldh1l1	-0.412498	9.5326	23.4688	3.51772e-06	0.000338647	6	trans
ENSMUSG00000031596	Slc7a2	-0.411427	10.1902	15.9733	0.00010653	0.00375132	8	trans
ENSMUSG00000028188	Spata1	0.410618	1.74504	10.9023	0.00281268	0.0345463	3	trans
ENSMUSG00000021048	Mthfd1	-0.410533	7.65878	37.8874	2.9278e-07	5.01747e-05	12	trans
ENSMUSG00000038884	A230050P20Rik	0.410222	4.51214	16.034	0.000103533	0.00369641	9	trans
ENSMUSG00000024137	E4f1	0.40928	2.42929	21.9753	0.000503896	0.0111281	17	trans
ENSMUSG00000036151	Tm6sf2	-0.40795	4.25023	11.9225	0.000746845	0.0140339	8	trans
ENSMUSG00000036083	Slc17a3	0.407821	5.42387	30.644	1.6207e-07	3.65453e-05	13	trans
ENSMUSG00000057842	Zfp595	0.407562	2.92567	20.625	0.000109034	0.00380818	13	trans
ENSMUSG00000022875	Kng1	-0.406522	10.6391	31.421	5.27285e-06	0.000461033	16	trans
ENSMUSG00000022237	Ankrd33b	0.406081	5.40611	18.4335	3.39203e-05	0.00170304	15	trans
ENSMUSG00000072115	Ang	-0.405818	6.88879	14.2264	0.000244176	0.00354869	14	cis
ENSMUSG00000028452	Vcp	-0.404679	7.15189	52.2493	2.00291e-07	3.90435e-05	4	trans
ENSMUSG00000060459	Kng2	-0.404581	7.43679	30.0313	2.69085e-07	4.73774e-05	16	trans
ENSMUSG00000090306	Adh6-ps1	0.403589	4.11232	11.2701	0.00103068	0.0175461	3	trans
ENSMUSG00000094030	Gm21833	0.403118	2.10304	8.79031	0.00359777	0.0405277	16	trans
ENSMUSG00000100214	6230415J03Rik	0.403076	2.84215	10.2479	0.0017165	0.0250137	7	trans
ENSMUSG00000040350	Trim7	0.399806	3.00362	10.1037	0.00184556	0.0263567	11	trans
ENSMUSG00000105561	RP23-267O21.3	0.399783	1.82003	8.49802	0.0041816	0.044455	3	trans
ENSMUSG00000073664	Nbeal1	0.399702	7.16167	60.9941	1.42926e-07	3.34004e-05	1	trans
ENSMUSG00000030681	Mvp	-0.399132	4.06262	20.7529	1.18007e-05	0.000781828	7	trans
ENSMUSG00000091509	Gm17066	0.398395	2.03011	15.9552	0.00196297	0.0167815	14	cis
ENSMUSG00000025745	Hadha	-0.398386	8.67067	25.7635	1.79693e-06	0.000204389	5	trans
ENSMUSG00000105065	RP23-1B20.4	0.398347	2.63352	17.7605	0.000491997	0.0109193	3	trans
ENSMUSG00000073600	Prob1	0.398231	3.21874	10.9459	0.00121076	0.0195993	18	trans
ENSMUSG00000019312	Grb7	-0.397314	5.34394	24.701	2.04895e-06	0.000223057	11	trans
ENSMUSG00000044005	Gls2	-0.397082	7.99228	16.6342	7.81299e-05	0.00304304	10	trans
ENSMUSG00000026547	Tagln2	-0.397047	2.38146	10.7274	0.00135005	0.0211098	1	trans
ENSMUSG00000104125	Gm37488	0.39599	2.15749	9.59323	0.00238863	0.0310739	3	trans
ENSMUSG00000073700	Klhl21	-0.395733	4.67964	11.8303	0.000781494	0.0143905	4	trans
ENSMUSG00000028884	Rpa2	-0.395617	1.96272	13.2766	0.00408351	0.0437602	4	trans
ENSMUSG00000097099	Gm9917	0.394922	2.21142	15.0591	0.00137973	0.0214433	9	trans
ENSMUSG00000035836	Ugt2b1	0.394766	9.56453	9.08533	0.00309328	0.0367109	5	trans
ENSMUSG00000034795	Ccdc122	-0.394736	2.83554	17.3417	0.000325351	0.00445072	14	cis
ENSMUSG00000059142	Zfp945	0.393812	4.48031	31.724	6.5802e-07	9.02636e-05	17	trans
ENSMUSG00000031360	Ctps2	-0.393419	4.10469	20.3194	1.43518e-05	0.000895454	X	trans
ENSMUSG00000029246	Ppat	-0.393357	4.8082	24.2927	2.44936e-06	0.000260178	5	trans
ENSMUSG00000017344	Vtn	-0.392339	10.9339	38.2667	1.35494e-05	0.000858812	11	trans
ENSMUSG00000004040	Stat3	-0.392025	6.39993	24.4769	2.25967e-06	0.00024203	11	trans
ENSMUSG00000031672	Got2	-0.391513	7.85188	54.7816	1.19455e-06	0.000149063	8	trans
ENSMUSG00000025197	Cyp2c44	-0.391311	7.34578	20.884	1.1124e-05	0.000760518	19	trans
ENSMUSG00000022505	Emp2	-0.390916	2.87401	8.94588	0.00332198	0.0386752	16	trans
ENSMUSG00000039704	Lmbrd2	0.390311	5.5379	29.0118	3.21765e-07	5.30211e-05	15	trans
ENSMUSG00000038224	Serpinf2	-0.390065	9.26684	25.9642	5.17703e-06	0.000455756	11	trans
ENSMUSG00000015882	Lcorl	0.389986	5.2723	33.1998	2.01742e-07	3.90435e-05	5	trans
ENSMUSG00000039952	Dag1	-0.389567	5.83987	41.8324	2.08047e-07	3.91763e-05	9	trans
ENSMUSG00000069727	Gm5595	0.389359	2.19196	11.6867	0.00203232	0.0280093	7	trans
ENSMUSG00000103505	Gm38374	0.388913	1.80694	10.1662	0.00448862	0.0466304	1	trans
ENSMUSG00000096795	Zfp433	0.388561	3.37348	23.0738	3.38678e-05	0.00170304	10	trans
ENSMUSG00000065265	Gm23455	0.387785	2.90402	11.1915	0.00107162	0.0179923	9	trans
ENSMUSG00000039478	Micu3	0.38739	2.50926	16.3138	0.000746499	0.0140339	8	trans
ENSMUSG00000068264	Ap5s1	-0.387382	2.79747	20.0547	0.000591393	0.0121814	2	trans
ENSMUSG00000026771	Spopl	0.387139	4.68778	35.3837	5.00047e-07	7.44069e-05	2	trans
ENSMUSG00000032902	Slc16a1	-0.387137	6.79382	15.0233	0.000166948	0.0052082	3	trans
ENSMUSG00000031379	Pir	-0.386692	4.10372	17.5801	5.03004e-05	0.00221408	X	trans
ENSMUSG00000025964	Adam23	0.384961	5.48603	20.9615	1.07425e-05	0.000747877	1	trans
ENSMUSG00000024359	Hspa9	-0.384727	9.08556	62.0749	5.93142e-06	0.000498278	18	trans
ENSMUSG00000023110	Prmt5	-0.384647	3.21521	25.0559	0.000140665	0.00227147	14	cis
ENSMUSG00000102718	Gm37761	0.384377	2.59624	15.2125	0.000852443	0.0152173	1	trans
ENSMUSG00000079065	BC005561	0.383854	4.69399	28.3295	6.6014e-07	9.02636e-05	5	trans
ENSMUSG00000028479	Gne	-0.383415	6.75019	24.2374	2.50944e-06	0.000262227	4	trans
ENSMUSG00000038539	Atf5	-0.383217	7.2196	13.728	0.000310234	0.0079431	7	trans
ENSMUSG00000059423	Zfp933	0.382595	3.1284	19.9138	0.000105613	0.00374949	4	trans
ENSMUSG00000021187	Tc2n	0.382426	2.96255	13.8948	0.000286296	0.00746403	12	trans
ENSMUSG00000039745	Htatip2	-0.381603	4.63256	13.6943	0.000315307	0.00800916	7	trans
ENSMUSG00000020253	Ppm1m	0.381332	2.9398	18.8814	0.000292137	0.007555	9	trans
ENSMUSG00000040822	1700123O20Rik	0.380746	4.3748	41.0299	1.86064e-06	6.76034e-05	14	cis
ENSMUSG00000062931	Zfp938	0.380494	2.15853	13.0525	0.0024494	0.0316403	10	trans
ENSMUSG00000101609	Kcnq1ot1	0.380426	7.25876	21.7986	7.3813e-06	0.000568095	7	trans
ENSMUSG00000074024	4632427E13Rik	0.380413	5.62604	32.9526	1.89304e-07	3.90435e-05	7	trans
ENSMUSG00000104315	Gm37906	0.37984	2.25621	13.798	0.00201931	0.0280093	1	trans
ENSMUSG00000059481	Plg	-0.379822	10.6689	32.3574	2.16859e-05	0.00122788	17	trans
ENSMUSG00000015342	Xk	0.37968	2.27707	13.1116	0.00249065	0.0320123	X	trans
ENSMUSG00000060149	BC002059	0.37929	2.04965	10.9883	0.00352082	0.0399491	17	trans
ENSMUSG00000033308	Dpyd	-0.378522	8.9588	45.6801	7.97289e-06	0.000595788	3	trans
ENSMUSG00000090623	Cfhr3	0.378224	2.89421	15.9227	0.000275466	0.00731056	1	trans
ENSMUSG00000022437	Samm50	-0.378212	6.31323	29.4435	5.09438e-07	7.44069e-05	15	trans
ENSMUSG00000019899	Lama2	-0.378185	2.79555	9.62749	0.00234749	0.0307567	10	trans
ENSMUSG00000039304	Tnfsf10	0.378173	3.32001	12.0369	0.000706022	0.0135793	3	trans
ENSMUSG00000020456	Ogdh	-0.378131	7.04084	36.2478	9.73352e-07	0.000125105	11	trans
ENSMUSG00000103839	Gm37607	0.378055	2.12058	11.7546	0.00308519	0.0366488	1	trans
ENSMUSG00000039096	Rsad1	0.37756	2.69151	10.6258	0.00142033	0.0219668	11	trans
ENSMUSG00000057396	Zfp759	0.37735	2.9406	15.5211	0.000293312	0.00757016	13	trans
ENSMUSG00000025279	Dnase1l3	0.377061	4.69129	17.0991	6.28939e-05	0.00139977	14	cis
ENSMUSG00000094441	Zfp955a	0.377053	1.87407	10.4583	0.00455817	0.0472089	17	trans
ENSMUSG00000059475	Zfp426	0.376654	3.32663	17.3563	8.10656e-05	0.00312248	9	trans
ENSMUSG00000026761	Orc4	0.376496	4.84431	40.9537	7.08073e-07	9.2866e-05	2	trans
ENSMUSG00000026074	Map4k4	-0.376306	3.89682	19.6295	1.97541e-05	0.00114369	1	trans
ENSMUSG00000104503	Gm37738	0.376226	2.54391	10.9033	0.00126076	0.0201299	1	trans
ENSMUSG00000053835	H2-T24	0.376155	2.24886	8.65806	0.00385075	0.0421582	17	trans
ENSMUSG00000022562	Oplah	-0.376131	6.94501	23.4227	3.58991e-06	0.000341786	15	trans
ENSMUSG00000063558	Aox1	0.375688	5.87442	12.9417	0.000453829	0.0103082	1	trans
ENSMUSG00000090100	Ttbk2	0.375098	2.76335	13.9326	0.000644119	0.0128813	2	trans
ENSMUSG00000058997	Vwa8	-0.374816	7.86975	25.4299	3.47015e-06	0.000100866	14	cis
ENSMUSG00000042460	C1galt1	0.37436	6.32721	47.9527	4.19619e-07	6.52907e-05	6	trans
ENSMUSG00000070709	1700049G17Rik	0.374345	2.33378	11.9374	0.00224987	0.0298427	7	trans
ENSMUSG00000026333	Gin1	0.373921	3.88028	12.1868	0.00065597	0.0129711	1	trans
ENSMUSG00000027550	Lrrcc1	0.372248	2.87731	13.0646	0.00042754	0.00993703	3	trans
ENSMUSG00000034785	Dio1	0.371831	7.09212	8.83204	0.00352154	0.0399491	4	trans
ENSMUSG00000032763	Ilvbl	-0.371413	4.69326	30.3118	2.75826e-06	0.000283615	10	trans
ENSMUSG00000021281	Tnfaip2	-0.371386	4.09332	10.5348	0.00148653	0.0227457	12	trans
ENSMUSG00000064345	mt-Nd2	0.369686	10.9107	9.75775	0.00219765	0.0294803	MT	trans
ENSMUSG00000070044	Fam149a	0.369642	4.08911	21.3849	1.35641e-05	0.000858812	8	trans
ENSMUSG00000020961	Ston2	0.369371	2.20538	11.6441	0.00324056	0.0381419	12	trans
ENSMUSG00000000581	C1d	0.369237	5.29292	37.1474	7.01331e-07	9.2866e-05	11	trans
ENSMUSG00000061331	Gm17132	0.369012	3.70173	13.5828	0.000332716	0.00833605	5	trans
ENSMUSG00000017929	B4galt5	-0.369001	4.23797	12.3541	0.00060436	0.0123104	2	trans
ENSMUSG00000026278	Bok	0.368795	3.53711	11.0515	0.00114878	0.0189299	1	trans
ENSMUSG00000038279	Nop2	-0.368768	3.84745	16.6462	7.76935e-05	0.00304304	6	trans
ENSMUSG00000026042	Col5a2	-0.368342	3.1612	9.6577	0.00231183	0.0304447	1	trans
ENSMUSG00000027750	Postn	-0.368322	4.6977	13.4728	0.00035086	0.00862951	3	trans
ENSMUSG00000020051	Pah	-0.368244	10.2258	15.485	0.000134129	0.00439787	10	trans
ENSMUSG00000030630	Fah	-0.368153	8.69006	58.6584	1.05788e-05	0.000742998	7	trans
ENSMUSG00000025428	Atp5a1	-0.367806	9.80265	55.471	2.54035e-05	0.00140133	18	trans
ENSMUSG00000049382	Krt8	-0.367701	6.8513	19.4633	2.11702e-05	0.00120934	15	trans
ENSMUSG00000033161	Atp1a1	-0.36769	7.79417	34.1726	4.98257e-06	0.000444729	3	trans
ENSMUSG00000097392	D930016D06Rik	0.367449	3.5914	14.1235	0.000256527	0.0068978	5	trans
ENSMUSG00000021477	Ctsl	-0.36679	9.90652	34.3452	2.82371e-05	0.00151854	13	trans
ENSMUSG00000027194	Ttc17	-0.366597	4.77878	41.99	2.94563e-06	0.000300478	2	trans
ENSMUSG00000088185	Scarna2	0.366419	5.56185	12.4135	0.000587069	0.0121567	3	trans
ENSMUSG00000032178	Ilf3	-0.366388	3.39994	26.2826	0.000161457	0.00507798	9	trans
ENSMUSG00000051615	Rap2a	0.365887	4.01944	16.8283	7.13585e-05	0.00148154	14	cis
ENSMUSG00000053617	Sh3pxd2a	0.365443	5.22772	14.4099	0.00022365	0.00639209	19	trans
ENSMUSG00000040640	Erc2	0.36536	2.25114	10.6751	0.00396396	0.0258482	14	cis
ENSMUSG00000038323	1700066M21Rik	0.365155	4.99965	19.6442	1.94961e-05	0.00113901	1	trans
ENSMUSG00000022443	Myh9	-0.365071	6.73404	46.2845	1.68273e-06	0.000194848	15	trans
ENSMUSG00000003762	Adck4	-0.364969	3.2614	18.8528	0.000245564	0.00678761	7	trans
ENSMUSG00000021900	Btd	-0.364813	5.66674	30.2841	1.38322e-06	5.48259e-05	14	cis
ENSMUSG00000103706	6820402A03Rik	0.36472	2.21688	8.17152	0.00495067	0.0494029	1	trans
ENSMUSG00000040147	Maob	-0.364313	7.1947	29.6912	3.00475e-06	0.000302268	X	trans
ENSMUSG00000029486	Mrpl1	0.363382	4.75159	49.1726	1.87917e-06	0.000210026	5	trans
ENSMUSG00000019849	Prep	-0.3632	4.64643	41.2182	5.84258e-06	0.000494783	10	trans
ENSMUSG00000001924	Uba1	-0.36304	6.8176	60.7602	2.03504e-06	0.000223057	X	trans
ENSMUSG00000038594	Cep85l	0.362789	5.35345	8.86284	0.00346636	0.039638	10	trans
ENSMUSG00000021806	Nid2	-0.36252	2.73118	13.188	0.00126999	0.0128771	14	cis
ENSMUSG00000054630	Ugt2b5	0.362238	9.22004	19.8906	1.74302e-05	0.00105675	5	trans
ENSMUSG00000057880	Abat	-0.362175	8.50795	28.3388	1.24003e-05	0.000809041	16	trans
ENSMUSG00000098496	1810026B05Rik	0.362105	2.64198	8.1501	0.00500598	0.0498002	7	trans
ENSMUSG00000022816	Fstl1	-0.361695	3.02261	13.6907	0.000540399	0.0115815	16	trans
ENSMUSG00000040463	Mybbp1a	-0.36124	5.10549	29.5791	2.56199e-06	0.000265559	11	trans
ENSMUSG00000053801	Grwd1	-0.361145	2.61444	11.6386	0.00205614	0.0282044	7	trans
ENSMUSG00000069565	Dazap1	-0.360944	4.39442	31.3138	1.16145e-05	0.000777507	10	trans
ENSMUSG00000027546	Atp9a	-0.36094	5.54546	14.3992	0.00022479	0.00639209	2	trans
ENSMUSG00000024039	Cbs	-0.360772	8.05271	20.957	1.07646e-05	0.000747877	17	trans
ENSMUSG00000022546	Gpt	-0.360674	7.97259	16.9476	6.74949e-05	0.00275401	15	trans
ENSMUSG00000005973	Rcn1	0.360671	3.27172	15.0067	0.000168268	0.00523667	2	trans
ENSMUSG00000028252	Ccnc	0.359694	4.84419	31.1721	1.98273e-06	0.00021969	4	trans
ENSMUSG00000007617	Homer1	0.359651	4.09171	24.1635	2.13287e-05	0.001213	13	trans
ENSMUSG00000073418	C4b	-0.359535	8.92724	9.7598	0.00219537	0.0294803	17	trans
ENSMUSG00000030494	Rhpn2	-0.359223	3.85212	8.45681	0.00427145	0.045111	7	trans
ENSMUSG00000078695	Cisd3	-0.358316	4.76833	22.3239	5.84014e-06	0.000494783	11	trans
ENSMUSG00000030541	Idh2	-0.358053	6.26727	21.8668	7.15975e-06	0.00056342	7	trans
ENSMUSG00000026361	Cdc73	0.357974	4.67638	23.5277	3.69995e-06	0.000349672	1	trans
ENSMUSG00000034371	Tkfc	-0.357841	6.90582	8.19513	0.00489044	0.0491453	19	trans
ENSMUSG00000025791	Pgm2	-0.356985	7.59765	49.0373	7.24853e-06	0.00056342	4	trans
ENSMUSG00000029369	Afm	-0.35673	7.57471	16.0438	0.000103058	0.00368971	5	trans
ENSMUSG00000027111	Itga6	-0.356615	2.31999	9.28888	0.00438773	0.0460371	2	trans
ENSMUSG00000078808	Vmn1r58	0.356529	2.93835	10.1721	0.00178313	0.0255787	7	trans
ENSMUSG00000024740	Ddb1	-0.356416	7.62972	54.3438	7.91123e-06	0.000595222	19	trans
ENSMUSG00000019806	Aig1	-0.356362	3.66143	17.2655	9.99449e-05	0.00362867	10	trans
ENSMUSG00000057894	Zfp329	0.355857	3.19265	13.1654	0.000407133	0.00954248	7	trans
ENSMUSG00000000278	Scpep1	-0.355399	4.53036	22.919	1.14487e-05	0.000774475	11	trans
ENSMUSG00000040188	Scamp2	-0.355396	3.84412	33.8174	7.80588e-05	0.00304304	9	trans
ENSMUSG00000032320	Rcn2	-0.355287	3.17752	21.5202	0.000341226	0.00848314	9	trans
ENSMUSG00000025047	Pdcd11	-0.355281	4.51078	22.2554	1.30646e-05	0.000836165	19	trans
ENSMUSG00000071281	Zfp65	0.355237	3.80835	32.1734	4.93334e-05	0.00218649	13	trans
ENSMUSG00000032898	Fbxo21	-0.354803	6.61556	15.4372	0.000137196	0.00446425	5	trans
ENSMUSG00000056211	R3hdm1	0.354594	5.40445	37.3568	1.77563e-06	0.000203769	1	trans
ENSMUSG00000027660	Skil	0.35429	5.36554	8.20579	0.00486352	0.0490665	3	trans
ENSMUSG00000020010	Vnn3	-0.35391	6.33189	13.9635	0.000276997	0.00731056	10	trans
ENSMUSG00000030382	Slc27a5	-0.353233	9.68163	32.5261	4.71433e-05	0.00213456	7	trans
ENSMUSG00000057143	Trim12c	0.353213	3.04808	11.1128	0.0011143	0.0185315	7	trans
ENSMUSG00000026791	Slc2a8	-0.353191	3.12511	14.0475	0.000580928	0.0121002	2	trans
ENSMUSG00000030652	Coq7	-0.353118	3.77812	19.1095	8.62898e-05	0.00326201	7	trans
ENSMUSG00000020190	Mknk2	-0.352747	6.60464	11.2351	0.00104868	0.017775	10	trans
ENSMUSG00000030895	Hpx	-0.352513	11.9402	12.4477	0.000577341	0.0121002	7	trans
ENSMUSG00000023892	Zfp51	0.352007	2.79636	18.1114	0.000994941	0.0170962	17	trans
ENSMUSG00000036138	Acaa1a	-0.351942	6.83961	13.0196	0.000436977	0.0100722	9	trans
ENSMUSG00000024030	Abcg1	-0.351471	3.43895	16.4853	0.000251212	0.00682628	17	trans
ENSMUSG00000067813	Xkr9	0.351423	3.72544	10.3788	0.00160733	0.0240218	1	trans
ENSMUSG00000002233	Rhoc	-0.351145	2.84203	9.01608	0.00320475	0.0378308	3	trans
ENSMUSG00000025780	Itih5	-0.351084	4.74169	10.7545	0.00133196	0.0209287	2	trans
ENSMUSG00000105471	RP23-396K22.3	0.351083	2.53419	9.40254	0.00269649	0.0337689	5	trans
ENSMUSG00000085977	Gm5970	0.351058	3.26521	10.3654	0.00161818	0.0241281	18	trans
ENSMUSG00000025347	Mettl7b	-0.350811	8.6533	20.3534	2.62977e-05	0.00143832	10	trans
ENSMUSG00000038375	Trp53inp2	0.350477	6.76839	15.3574	0.000142482	0.00458532	2	trans
ENSMUSG00000025323	Sp4	0.350422	3.96684	21.9988	4.28006e-05	0.00201576	12	trans
ENSMUSG00000024614	Tmx3	0.35022	4.84511	32.7184	4.00749e-06	0.000370563	18	trans
ENSMUSG00000064351	mt-Co1	0.349979	13.2845	35.6514	0.000160598	0.00507798	MT	trans
ENSMUSG00000075595	Zfp652	0.349846	5.84561	36.5347	1.86043e-06	0.000209755	11	trans
ENSMUSG00000002129	Sf3a1	-0.349645	4.05889	26.6123	6.30615e-05	0.00263159	11	trans
ENSMUSG00000045312	Lhfpl2	0.34933	3.6903	10.4129	0.0015801	0.0237532	13	trans
ENSMUSG00000108249	RP23-170M6.3	0.349214	2.87096	9.53841	0.00245597	0.0316616	6	trans
ENSMUSG00000028307	Aldob	-0.349185	12.2532	30.2818	0.000169166	0.00524323	4	trans
ENSMUSG00000042737	Dpm3	0.349078	3.00131	20.3782	0.000622662	0.0126061	3	trans
ENSMUSG00000022477	Aco2	-0.348794	7.3211	21.4841	8.49622e-06	0.000620466	15	trans
ENSMUSG00000029238	Clock	0.348468	6.89704	33.8274	3.32687e-06	0.000328214	5	trans
ENSMUSG00000007836	Hnrnpa0	-0.348011	4.83978	36.983	7.919e-06	0.000595222	13	trans
ENSMUSG00000003992	Ssbp2	0.347347	2.78435	9.46795	0.00254544	0.0326187	13	trans
ENSMUSG00000101970	1810026B05Rik	0.346043	3.16942	13.9163	0.000386901	0.00919195	7	trans
ENSMUSG00000047446	Arl4a	0.345999	5.86627	11.8498	0.000774031	0.0143174	12	trans
ENSMUSG00000056019	Zfp709	0.345906	2.88543	14.7067	0.001182	0.0192551	8	trans
ENSMUSG00000032435	Dync1li1	-0.34578	4.21843	34.1434	4.78185e-05	0.00214899	9	trans
ENSMUSG00000107402	RP23-285C21.7	0.345237	2.93061	14.73	0.000865616	0.0153247	6	trans
ENSMUSG00000029661	Col1a2	-0.345167	4.29877	8.80176	0.00357669	0.040361	6	trans
ENSMUSG00000030029	Lrig1	-0.345041	4.33687	17.8395	4.64598e-05	0.00212508	6	trans
ENSMUSG00000022821	Hgd	-0.344997	9.38811	24.6866	5.81847e-05	0.00247632	16	trans
ENSMUSG00000090150	Acad11	-0.344445	9.08084	28.8312	4.76801e-05	0.00214899	9	trans
ENSMUSG00000027774	Gfm1	-0.344119	6.33164	47.1397	5.1469e-06	0.000455756	3	trans
ENSMUSG00000104377	Gm37515	0.343905	4.52217	18.8823	2.76061e-05	0.00149084	3	trans
ENSMUSG00000000753	Serpinf1	-0.343783	8.79552	46.8367	4.3938e-05	0.0020393	11	trans
ENSMUSG00000025579	Gaa	-0.343758	5.71919	15.6976	0.000121316	0.00411418	11	trans
ENSMUSG00000021638	Ocln	-0.343407	4.98272	9.1023	0.00306658	0.0366043	13	trans
ENSMUSG00000021466	Ptch1	-0.343297	4.67269	16.7759	7.31231e-05	0.00291879	13	trans
ENSMUSG00000038633	Degs1	-0.3432	6.39024	50.0633	5.46247e-06	0.000474386	1	trans
ENSMUSG00000098905	Zfp953	0.342641	3.02224	15.8482	0.000734266	0.0139402	13	trans
ENSMUSG00000041147	Brca2	0.342622	3.04249	10.8554	0.00126656	0.0201724	5	trans
ENSMUSG00000030738	Eif3c	-0.342156	6.86056	52.1958	7.53861e-06	0.000576748	7	trans
ENSMUSG00000025959	Klf7	0.341913	2.81091	14.7414	0.00142212	0.0219668	1	trans
ENSMUSG00000020706	Ftsj3	-0.341771	5.54798	22.7588	6.06451e-06	0.000501494	11	trans
ENSMUSG00000066760	Psg16	0.341741	3.38449	16.0181	0.000327898	0.0082475	7	trans
ENSMUSG00000024371	C2	-0.341519	5.01865	17.1661	6.09634e-05	0.00256066	17	trans
ENSMUSG00000021670	Hmgcr	-0.34128	5.18342	12.1882	0.000655525	0.0129711	13	trans
ENSMUSG00000071650	Ganab	-0.341032	6.98049	44.5546	9.52148e-06	0.000683685	19	trans
ENSMUSG00000023176	Cpn2	-0.340995	8.37211	26.8302	3.6355e-05	0.00179031	16	trans
ENSMUSG00000037370	Enpp1	-0.34073	4.86245	20.8359	1.30763e-05	0.000836165	10	trans
ENSMUSG00000034435	Tmem30b	-0.3404	5.03238	25.6396	1.02271e-05	0.000726238	12	trans
ENSMUSG00000062232	Rapgef2	-0.340099	5.28352	27.3986	9.42532e-06	0.000683384	3	trans
ENSMUSG00000004393	Ddx56	-0.340065	4.34364	27.0781	3.95374e-05	0.00188912	11	trans
ENSMUSG00000020841	Cpd	-0.340057	6.0594	49.2434	5.85132e-06	0.000494783	11	trans
ENSMUSG00000022772	Senp5	0.339739	4.48967	33.4192	2.00174e-05	0.00115374	16	trans
ENSMUSG00000089960	Ugt1a1	-0.339081	7.35732	12.5565	0.000547457	0.0117079	1	trans
ENSMUSG00000057666	Gapdh	-0.338382	7.5435	38.7773	1.96158e-05	0.00114082	6	trans
ENSMUSG00000030613	Ccdc90b	0.337881	3.07367	20.9782	0.000709647	0.0136136	7	trans
ENSMUSG00000036352	Ubac1	-0.337518	4.12335	16.7263	8.83225e-05	0.00330003	2	trans
ENSMUSG00000030711	Sult1a1	-0.337419	8.48481	10.7118	0.00136066	0.021224	7	trans
ENSMUSG00000067942	Zfp160	0.337091	3.68191	18.559	0.000161569	0.00507798	17	trans
ENSMUSG00000020309	Chac2	0.336601	4.35296	16.9162	6.84888e-05	0.0027682	11	trans
ENSMUSG00000026192	Atic	-0.336521	4.25621	30.6051	6.63594e-05	0.0027163	1	trans
ENSMUSG00000019179	Mdh2	-0.33566	6.2961	34.9383	7.89301e-06	0.000595222	5	trans
ENSMUSG00000102858	Gm37086	0.335445	2.77709	14.7774	0.0021713	0.0293148	1	trans
ENSMUSG00000031402	Mpp1	-0.335411	4.8297	18.1388	3.88514e-05	0.00187025	X	trans
ENSMUSG00000027712	Anxa5	-0.33538	5.64265	17.4706	5.29196e-05	0.00229038	3	trans
ENSMUSG00000020102	Slc16a7	-0.335347	6.08163	8.37747	0.00445008	0.0463883	10	trans
ENSMUSG00000011114	Tbrg1	-0.335223	5.11759	30.0822	1.17919e-05	0.000781828	9	trans
ENSMUSG00000052512	Nav2	0.334833	4.96309	13.9646	0.00027685	0.00731056	7	trans
ENSMUSG00000025979	Mob4	0.334762	5.24379	34.9927	7.18709e-06	0.00056342	1	trans
ENSMUSG00000035780	Ugt2a3	0.334389	8.22481	14.4527	0.000219117	0.00634304	5	trans
ENSMUSG00000032079	Apoa5	-0.334098	9.94162	13.6505	0.000322028	0.00813169	9	trans
ENSMUSG00000029269	Sult1b1	0.333903	4.89763	9.92306	0.00202154	0.0280093	5	trans
ENSMUSG00000028158	Mttp	-0.333551	8.52531	20.2375	5.76224e-05	0.00246596	3	trans
ENSMUSG00000011148	Adssl1	-0.333103	3.09744	9.46204	0.00255309	0.0326566	12	trans
ENSMUSG00000024413	Npc1	-0.332999	7.02088	16.7887	7.26899e-05	0.00291423	18	trans
ENSMUSG00000049858	Suox	-0.332825	6.79942	26.3312	1.23798e-05	0.000809041	10	trans
ENSMUSG00000025509	Pnpla2	-0.331707	5.72011	11.6439	0.000856704	0.015251	7	trans
ENSMUSG00000030403	Vasp	-0.33152	3.49503	22.2297	0.000461743	0.0104302	7	trans
ENSMUSG00000031536	Polb	0.330854	3.62463	23.8962	0.000242019	0.00671851	8	trans
ENSMUSG00000047793	Sned1	0.330774	3.37045	11.8992	0.000755469	0.014093	1	trans
ENSMUSG00000022464	Slc38a4	-0.33068	10.5019	27.6005	0.000201159	0.00598496	15	trans
ENSMUSG00000074093	Svip	0.330046	3.66916	15.6278	0.000251796	0.0068277	7	trans
ENSMUSG00000037815	Ctnna1	-0.329937	6.72455	41.2068	1.39687e-05	0.000875803	18	trans
ENSMUSG00000030469	Zfp719	0.329657	2.81337	10.2944	0.00215721	0.0292475	7	trans
ENSMUSG00000099608	4933411E06Rik	0.329622	2.64831	10.4026	0.00383036	0.0420783	1	trans
ENSMUSG00000034528	Hsd17b13	-0.329477	8.69302	16.9759	7.81004e-05	0.00304304	5	trans
ENSMUSG00000078899	Gm4631	0.329089	5.7339	13.634	0.000324614	0.00818091	2	trans
ENSMUSG00000062014	Gmfb	0.32889	5.59396	42.4798	7.38044e-06	0.000201117	14	cis
ENSMUSG00000018574	Acadvl	-0.328775	8.71849	36.9905	8.14272e-05	0.00312413	11	trans
ENSMUSG00000031996	Aplp2	-0.328616	7.70442	33.9357	4.31287e-05	0.00201576	9	trans
ENSMUSG00000025937	Lactb2	0.328609	7.75253	47.8801	2.86117e-05	0.00153228	1	trans
ENSMUSG00000003123	Lipe	-0.328601	3.41626	10.2042	0.00175463	0.0252772	7	trans
ENSMUSG00000060798	Intu	0.32847	2.54534	11.3329	0.00464374	0.0475965	3	trans
ENSMUSG00000052609	Plekhg3	-0.328408	4.58506	17.0475	6.4425e-05	0.00266256	12	trans
ENSMUSG00000079659	Tmem243	0.328367	6.56107	23.0584	9.46413e-06	0.000683384	5	trans
ENSMUSG00000033688	1300017J02Rik	-0.327597	9.11893	34.9611	0.000116783	0.00402417	9	trans
ENSMUSG00000038535	Zfp280d	0.32734	5.14588	42.6997	1.25292e-05	0.000813319	9	trans
ENSMUSG00000029456	Acad10	-0.327324	4.36932	13.928	0.000281767	0.00739093	5	trans
ENSMUSG00000021135	Slc10a1	-0.327155	9.0202	16.3435	0.00011128	0.00386563	12	trans
ENSMUSG00000037949	Ano10	-0.326855	3.74232	13.9867	0.000342564	0.00849737	9	trans
ENSMUSG00000054469	Lclat1	-0.326744	5.57496	33.5148	1.48649e-05	0.000914158	17	trans
ENSMUSG00000001802	Lrp3	0.326733	3.21402	17.8574	0.00100225	0.0171758	7	trans
ENSMUSG00000067235	H2-Q10	-0.324768	9.62515	30.4421	0.000181607	0.00556557	17	trans
ENSMUSG00000031443	F7	-0.324399	5.86688	26.8346	1.46482e-05	0.000905158	8	trans
ENSMUSG00000027206	Cops2	0.32421	6.40361	38.4602	1.13581e-05	0.000772409	2	trans
ENSMUSG00000020075	Ddx21	-0.323917	5.45545	26.4561	1.92331e-05	0.00112878	10	trans
ENSMUSG00000022111	Uchl3	0.323873	3.01512	18.1495	0.00134394	0.0133172	14	cis
ENSMUSG00000063275	Hacd1	0.323841	2.85856	12.817	0.00222643	0.0296849	2	trans
ENSMUSG00000037709	Fam13a	-0.323301	5.53776	10.4907	0.00151968	0.0230608	6	trans
ENSMUSG00000041765	Ubac2	-0.322333	4.23926	32.5287	0.000150215	0.00233906	14	cis
ENSMUSG00000021665	Hexb	-0.322087	3.99948	11.0686	0.00113905	0.018842	13	trans
ENSMUSG00000104235	Gm37589	0.322021	3.24435	9.33579	0.00272238	0.0338878	3	trans
ENSMUSG00000097375	6720427I07Rik	0.322021	4.39792	14.7293	0.000192015	0.00576629	13	trans
ENSMUSG00000057400	Ces1c	-0.322019	10.8136	19.7687	0.000343723	0.00849737	8	trans
ENSMUSG00000004207	Psap	-0.321934	8.6192	31.5624	0.000106186	0.00374949	10	trans
ENSMUSG00000025255	Zfhx4	0.321688	4.66704	17.2586	5.83962e-05	0.00247712	3	trans
ENSMUSG00000024781	Lipa	-0.321625	7.76927	22.4926	5.877e-05	0.00248477	19	trans
ENSMUSG00000047141	Zfp654	0.321608	4.34389	20.8243	6.99797e-05	0.00281959	16	trans
ENSMUSG00000097230	Gm26853	0.321584	4.91066	23.4473	2.4593e-05	0.00137432	8	trans
ENSMUSG00000025130	P4hb	-0.321482	9.81501	26.4343	0.00023669	0.00661342	11	trans
ENSMUSG00000067150	Xpo5	-0.321454	4.25254	27.0167	0.00014169	0.00458488	17	trans
ENSMUSG00000028229	Rmdn1	0.321421	4.46746	29.9783	5.10776e-05	0.00224062	4	trans
ENSMUSG00000028737	Aldh4a1	-0.321035	6.56289	29.0647	2.22543e-05	0.00125454	4	trans
ENSMUSG00000054072	Iigp1	0.320958	8.54889	9.43629	0.00258671	0.0329504	18	trans
ENSMUSG00000027809	Etfdh	-0.320707	8.77992	32.7379	0.000124749	0.00420841	3	trans
ENSMUSG00000034707	Gns	-0.320371	7.17668	40.914	3.81414e-05	0.0018605	10	trans
ENSMUSG00000005483	Dnajb1	-0.320309	3.78818	15.9144	0.000438059	0.0100722	8	trans
ENSMUSG00000023367	Tmem176a	-0.320178	6.02402	15.5271	0.00013149	0.00437835	6	trans
ENSMUSG00000021510	Zfp729a	0.319846	3.39757	16.1764	0.000643223	0.0128813	13	trans
ENSMUSG00000031328	Flna	-0.31965	4.86778	21.5486	3.55035e-05	0.00176871	X	trans
ENSMUSG00000027204	Fbn1	-0.319491	3.16624	11.9285	0.00154754	0.0233732	2	trans
ENSMUSG00000032757	Bet1	0.319011	5.4534	23.3119	1.87576e-05	0.00111322	6	trans
ENSMUSG00000003316	Glg1	-0.318949	5.20174	38.8684	3.24962e-05	0.00167069	8	trans
ENSMUSG00000029810	Tmem176b	-0.318711	6.59504	24.8782	2.61925e-05	0.00143832	6	trans
ENSMUSG00000024597	Slc12a2	0.318346	3.66647	17.5693	0.000436999	0.0100722	18	trans
ENSMUSG00000047022	Mipol1	0.318204	2.74667	10.7763	0.00379762	0.0419337	12	trans
ENSMUSG00000038695	Josd2	0.318075	3.45626	11.1125	0.00111451	0.0185315	7	trans
ENSMUSG00000039395	Mreg	0.317614	5.54699	13.3184	0.000378069	0.00904359	1	trans
ENSMUSG00000034088	Hdlbp	-0.317457	8.59341	52.4277	0.000134093	0.00439787	1	trans
ENSMUSG00000025533	Asl	-0.317401	10.0023	13.7499	0.000313393	0.00799215	5	trans
ENSMUSG00000030304	Ergic2	0.317183	6.00444	50.4309	1.51683e-05	0.00092837	6	trans
ENSMUSG00000045538	Ddx28	-0.316571	3.53585	14.2188	0.000748231	0.0140394	8	trans
ENSMUSG00000034456	Uroc1	-0.316443	8.12183	19.2099	0.000103021	0.00368971	6	trans
ENSMUSG00000002847	Pla1a	-0.316197	5.13434	17.2826	5.77495e-05	0.00246596	16	trans
ENSMUSG00000027405	Nop56	-0.315418	3.78329	11.9434	0.000739215	0.0139723	2	trans
ENSMUSG00000020017	Hal	-0.315345	9.1651	9.30513	0.00276521	0.0342072	10	trans
ENSMUSG00000001552	Jup	-0.315337	4.57866	19.5729	8.74421e-05	0.00327666	11	trans
ENSMUSG00000026240	Cops7b	0.315304	2.69421	15.2527	0.00487916	0.0490705	1	trans
ENSMUSG00000026005	Rpe	0.314886	5.12263	33.7712	2.91725e-05	0.00155583	1	trans
ENSMUSG00000042670	Immp1l	0.314489	3.58089	22.1275	0.000535807	0.0115356	2	trans
ENSMUSG00000040697	Dnajc16	-0.314238	3.78735	25.7578	0.000558728	0.0118504	4	trans
ENSMUSG00000041959	S100a10	0.313985	6.29113	8.74944	0.00367406	0.0411276	3	trans
ENSMUSG00000030695	Aldoa	-0.313931	6.0169	15.503	0.000132996	0.00439352	7	trans
ENSMUSG00000060427	Zfp868	0.313924	2.97586	18.944	0.00214895	0.029175	8	trans
ENSMUSG00000048970	C1galt1c1	0.313721	4.35694	17.0535	9.8747e-05	0.00359545	X	trans
ENSMUSG00000032114	Slc37a4	-0.313711	8.12011	12.3676	0.0006004	0.0122686	9	trans
ENSMUSG00000099146	0610031O16Rik	0.313541	3.97166	9.34431	0.0027106	0.0337918	3	trans
ENSMUSG00000003660	Snrnp200	-0.313282	6.45482	23.6597	3.41557e-05	0.00170818	2	trans
ENSMUSG00000029195	Klb	-0.313279	5.66278	19.3581	3.00981e-05	0.00158546	5	trans
ENSMUSG00000022119	Rbm26	0.312985	5.25408	39.4125	2.76528e-05	0.000669811	14	cis
ENSMUSG00000039428	Tmem135	-0.312623	6.69036	25.0012	3.83902e-05	0.00186199	7	trans
ENSMUSG00000069892	9930111J21Rik2	0.312522	3.54342	17.084	0.000723326	0.0137936	11	trans
ENSMUSG00000030291	Med21	0.312508	3.49777	19.1202	0.000689757	0.0133637	6	trans
ENSMUSG00000020774	Aspa	0.312096	4.1674	11.4056	0.000963775	0.0167171	11	trans
ENSMUSG00000020917	Acly	-0.311951	6.44497	14.8309	0.000182942	0.00558517	11	trans
ENSMUSG00000032231	Anxa2	-0.311509	3.01806	11.0341	0.00279252	0.0344264	9	trans
ENSMUSG00000047631	Apof	-0.311406	9.12957	35.2082	0.000243653	0.0067493	10	trans
ENSMUSG00000027875	Hmgcs2	-0.311083	11.5643	21.1716	0.000650726	0.012927	3	trans
ENSMUSG00000021366	Hivep1	0.310787	4.20484	13.4672	0.000351814	0.00862951	13	trans
ENSMUSG00000022629	Kif21a	-0.31073	6.64928	20.5447	4.23339e-05	0.00200781	15	trans
ENSMUSG00000026615	Eprs	-0.310514	7.60738	39.4522	9.4381e-05	0.00348586	1	trans
ENSMUSG00000026656	Fcgr2b	0.310346	5.16455	20.1091	3.5942e-05	0.0017825	1	trans
ENSMUSG00000053931	Cnn3	-0.310342	6.28915	26.7595	3.60576e-05	0.0017825	3	trans
ENSMUSG00000031722	Hp	-0.309991	11.4	8.77455	0.00362699	0.0407141	8	trans
ENSMUSG00000085328	Gm17131	0.309975	3.56837	9.80177	0.00214927	0.029175	5	trans
ENSMUSG00000022809	Nr1i2	-0.309946	5.95893	16.1031	0.000100224	0.00362867	16	trans
ENSMUSG00000004789	Dlst	-0.309938	7.43927	31.0963	8.11412e-05	0.00312248	12	trans
ENSMUSG00000003617	Cp	-0.30953	10.6086	18.1343	0.000520168	0.011369	3	trans
ENSMUSG00000025176	Hoga1	-0.309373	6.91212	22.8476	5.23616e-05	0.00228137	19	trans
ENSMUSG00000041852	Tcf20	0.308959	6.29339	31.3153	2.94085e-05	0.00156193	15	trans
ENSMUSG00000040963	Asgr2	-0.308852	6.64734	21.5107	4.57266e-05	0.00210395	11	trans
ENSMUSG00000029664	Tfpi2	0.308696	5.30715	23.0259	3.34546e-05	0.00169957	6	trans
ENSMUSG00000015890	Amdhd1	-0.308183	7.58777	15.7152	0.00012031	0.00410171	10	trans
ENSMUSG00000025580	Eif4a3	-0.307869	4.59353	32.1232	0.000120683	0.00410354	11	trans
ENSMUSG00000019966	Kitl	0.30783	2.84423	8.52806	0.00411734	0.0439536	10	trans
ENSMUSG00000033898	Cfhr2	0.307779	9.02626	24.4191	0.000228698	0.0064662	1	trans
ENSMUSG00000004394	Tmed4	-0.307224	5.61608	22.9767	4.29128e-05	0.00201576	11	trans
ENSMUSG00000020089	Ppa1	-0.307106	7.54018	20.641	9.66826e-05	0.00354034	10	trans
ENSMUSG00000101599	Gm20342	0.307082	3.51689	11.0867	0.00112885	0.0187215	1	trans
ENSMUSG00000024391	Apom	-0.306677	7.7124	27.9574	0.0001264	0.00425294	17	trans
ENSMUSG00000061838	Suclg2	-0.306526	7.14798	45.8616	7.87655e-05	0.00305853	6	trans
ENSMUSG00000038552	Fndc4	0.306495	4.18898	16.2004	0.000236634	0.00661342	5	trans
ENSMUSG00000041438	Cirh1a	-0.306052	3.83983	16.558	0.000627808	0.0126279	8	trans
ENSMUSG00000025017	Pik3ap1	-0.306052	5.10553	22.7469	7.2782e-05	0.00291423	19	trans
ENSMUSG00000045996	Polr2k	0.305839	3.03982	14.6275	0.00238642	0.0310739	15	trans
ENSMUSG00000024120	Lrpprc	-0.3057	7.2927	36.0015	9.0783e-05	0.00336263	17	trans
ENSMUSG00000004270	Lpcat3	-0.305533	5.84114	19.2788	4.15235e-05	0.00197667	6	trans
ENSMUSG00000021930	Spryd7	0.305207	4.49823	23.0057	0.000124062	0.00227147	14	cis
ENSMUSG00000030036	Mogs	-0.30515	4.7326	16.8009	0.000112975	0.00391391	6	trans
ENSMUSG00000071302	2610044O15Rik8	0.30487	3.6909	15.0837	0.000658862	0.0129883	8	trans
ENSMUSG00000063108	Zfp26	0.304341	4.69475	33.2695	7.6679e-05	0.00303248	9	trans
ENSMUSG00000058748	Zfp958	0.303851	3.13501	9.7447	0.00221221	0.0295875	8	trans
ENSMUSG00000018559	Ctdnep1	-0.303724	3.01474	13.3598	0.00383533	0.042097	11	trans
ENSMUSG00000068040	Tm9sf4	-0.303451	5.10867	41.5072	8.30498e-05	0.00315811	2	trans
ENSMUSG00000025453	Nnt	-0.303194	5.61133	33.3594	5.97024e-05	0.00251592	13	trans
ENSMUSG00000051000	Fam160a1	0.302932	2.84957	8.16533	0.0049666	0.049485	3	trans
ENSMUSG00000001751	Naglu	-0.302919	3.90633	13.2732	0.000685642	0.0133524	11	trans
ENSMUSG00000051716	Apon	-0.302685	8.14887	20.3337	0.000211011	0.00619206	10	trans
ENSMUSG00000027249	F2	-0.302464	10.3395	39.0188	0.000649485	0.0129223	2	trans
ENSMUSG00000062248	Cks2	-0.302384	3.64036	8.67147	0.00382428	0.0420474	13	trans
ENSMUSG00000033964	Zbtb41	0.302337	5.42555	22.2483	4.88262e-05	0.00217589	1	trans
ENSMUSG00000046909	Tefm	0.302291	3.31171	13.8078	0.00146385	0.0224521	11	trans
ENSMUSG00000055296	Tmem245	0.302189	5.99347	8.31151	0.00460445	0.0473123	4	trans
ENSMUSG00000012640	Zfp715	0.30206	4.43372	27.2062	0.000154661	0.00493265	7	trans
ENSMUSG00000016319	Slc25a5	-0.301916	8.06481	46.7687	0.000204188	0.00603316	X	trans
ENSMUSG00000009614	Sardh	-0.301715	9.07354	14.8848	0.000378664	0.00904359	2	trans
ENSMUSG00000004558	Ndrg2	-0.300935	9.87225	53.4379	0.000575833	0.00738421	14	cis
ENSMUSG00000074733	Zfp950	0.300362	4.29198	16.6414	0.000238347	0.00664529	19	trans
ENSMUSG00000039943	Plcb4	0.300305	2.87053	11.2059	0.00435785	0.0457984	2	trans
ENSMUSG00000025980	Hspd1	-0.2998	8.11505	32.7747	0.000230007	0.00648306	1	trans
ENSMUSG00000001666	Ddt	-0.299541	6.31532	20.4659	6.3724e-05	0.00265063	10	trans
ENSMUSG00000070056	Mfhas1	0.299518	3.83704	16.4805	0.000800859	0.0146422	8	trans
ENSMUSG00000025196	Cpn1	-0.299343	6.85657	36.0351	8.7154e-05	0.00327541	19	trans
ENSMUSG00000027358	Bmp2	0.299179	4.14531	10.2267	0.00173487	0.0251652	2	trans
ENSMUSG00000029467	Atp2a2	-0.299074	7.32496	25.9875	0.0001427	0.00458532	5	trans
ENSMUSG00000014313	Cox6c	0.298993	7.20296	39.4918	8.99982e-05	0.0033432	15	trans
ENSMUSG00000029727	Cyp3a13	-0.298966	8.32575	8.87557	0.00344381	0.0394855	5	trans
ENSMUSG00000026715	Serpinc1	-0.298836	10.6567	43.1055	0.000816994	0.0147691	1	trans
ENSMUSG00000042524	Sun2	-0.298723	5.94413	12.5181	0.000557829	0.0118504	15	trans
ENSMUSG00000020300	Cpeb4	0.298501	6.38309	14.0215	0.000269392	0.00718361	11	trans
ENSMUSG00000029859	Epha1	-0.297809	4.43232	10.5705	0.00146022	0.0224521	6	trans
ENSMUSG00000022040	Ephx2	-0.297256	10.4461	18.3359	0.000781148	0.00920488	14	cis
ENSMUSG00000071528	Usmg5	0.296812	5.80252	22.5279	4.71653e-05	0.00213456	19	trans
ENSMUSG00000017999	Ddx27	-0.296709	4.07818	22.5977	0.000581802	0.0121002	2	trans
ENSMUSG00000097589	Dleu2	0.29669	5.52846	9.02018	0.00319804	0.0240404	14	cis
ENSMUSG00000007670	Khsrp	-0.296477	3.96033	14.9245	0.000751868	0.0140871	17	trans
ENSMUSG00000043190	Rfesd	0.29641	3.57993	18.5149	0.00109324	0.0182724	13	trans
ENSMUSG00000031545	Agpat6	-0.296156	7.5328	11.8699	0.00076641	0.0142351	8	trans
ENSMUSG00000017765	Slc12a4	-0.295757	3.31324	12.7408	0.00269859	0.0337689	8	trans
ENSMUSG00000029632	Ndufa4	0.295501	7.88726	38.7761	0.000198094	0.00590742	6	trans
ENSMUSG00000059908	Mug1	-0.294809	12.7657	8.92707	0.00335413	0.0388293	6	trans
ENSMUSG00000036442	Thap11	-0.294772	3.56642	16.0656	0.00169776	0.0249672	8	trans
ENSMUSG00000027404	Snrpb	-0.294505	5.05086	27.6857	0.000133313	0.00439352	2	trans
ENSMUSG00000042271	Nxt2	0.294383	4.98306	26.4353	9.75757e-05	0.0035629	X	trans
ENSMUSG00000025245	Lztfl1	0.294256	4.40531	20.8359	0.000248201	0.00680198	9	trans
ENSMUSG00000068874	Selenbp1	-0.293474	6.67674	17.6892	0.000106163	0.00374949	3	trans
ENSMUSG00000035236	Scai	0.292813	3.43075	11.0123	0.00192711	0.0271591	2	trans
ENSMUSG00000087687	Pet100	0.29278	3.29716	14.2162	0.00209403	0.0286325	8	trans
ENSMUSG00000054309	Cpsf3	-0.292571	4.84402	32.0661	0.000169294	0.00524323	12	trans
ENSMUSG00000018362	Kpna2	-0.292463	4.27297	12.1059	0.0006825	0.0133207	11	trans
ENSMUSG00000068134	Zfp120	0.29169	3.85743	18.8599	0.000779768	0.0143793	2	trans
ENSMUSG00000021495	Fam193b	0.291587	4.21064	13.1969	0.000507222	0.0111632	13	trans
ENSMUSG00000048217	Nags	-0.29148	5.57353	17.4669	0.000118163	0.00405001	11	trans
ENSMUSG00000031549	Ido2	0.291373	4.62007	11.7437	0.000815552	0.0147691	8	trans
ENSMUSG00000032528	Vipr1	0.291332	5.39781	23.0801	8.21738e-05	0.00313407	9	trans
ENSMUSG00000102602	A930004J17Rik	0.290651	4.16715	8.30066	0.00463037	0.0474973	4	trans
ENSMUSG00000056260	Lrif1	0.290379	3.77668	18.0059	0.000962671	0.0167171	3	trans
ENSMUSG00000023224	Serping1	-0.290263	9.04898	19.2922	0.00058909	0.0121729	2	trans
ENSMUSG00000103373	Gm37238	0.289736	3.11001	9.95228	0.00325508	0.0382144	13	trans
ENSMUSG00000012422	Tmem167	0.289532	5.93265	23.4107	7.78497e-05	0.00304304	13	trans
ENSMUSG00000002992	Apoc2	-0.289327	7.42073	12.1344	0.00067305	0.0131868	7	trans
ENSMUSG00000060961	Slc4a4	-0.289201	7.10161	14.2705	0.000239073	0.00665111	5	trans
ENSMUSG00000075700	Selt	0.288551	7.02003	29.2867	0.000135252	0.00441218	3	trans
ENSMUSG00000079293	Clec7a	0.28826	3.187	8.22544	0.00481424	0.0487993	6	trans
ENSMUSG00000060407	Cyp2a12	-0.28789	8.7161	18.8481	0.000553284	0.0118129	7	trans
ENSMUSG00000020114	Cand1	-0.287833	6.13505	43.3443	0.000128746	0.00430929	10	trans
ENSMUSG00000059447	Hadhb	-0.287649	7.98665	14.5756	0.000370373	0.00896498	5	trans
ENSMUSG00000041134	Cyyr1	0.287556	3.02759	9.26297	0.00491238	0.0491918	16	trans
ENSMUSG00000004035	Gstm7	-0.287144	4.50021	18.8655	0.000361567	0.00880155	3	trans
ENSMUSG00000107838	RP24-470M22.10	0.286836	3.57424	13.4906	0.00158652	0.0237941	6	trans
ENSMUSG00000055923	Aasdh	0.286685	3.28239	10.8538	0.00330467	0.0385085	5	trans
ENSMUSG00000035944	Ttc38	-0.286557	5.91513	18.8379	0.000117946	0.00405001	15	trans
ENSMUSG00000032673	Prorsd1	0.286547	3.62674	19.6781	0.0015097	0.0229635	11	trans
ENSMUSG00000040760	Appl1	0.286408	5.24214	18.2847	0.000128436	0.00227147	14	cis
ENSMUSG00000002524	Puf60	-0.286318	5.15433	42.6949	0.000190038	0.00574018	15	trans
ENSMUSG00000029545	Acads	-0.286237	6.69943	25.9966	0.000161588	0.00507798	5	trans
ENSMUSG00000022871	Fetub	-0.285976	8.29306	20.6946	0.000492739	0.0109193	16	trans
ENSMUSG00000031292	Cdkl5	0.285935	3.18802	10.7079	0.00403201	0.0433669	X	trans
ENSMUSG00000085396	Firre	0.28592	4.39866	19.8485	0.00037925	0.00904359	X	trans
ENSMUSG00000044393	Dsg2	-0.285835	6.24662	14.8533	0.000181005	0.00556557	18	trans
ENSMUSG00000037260	Hgsnat	-0.285517	5.90937	27.0798	0.000128104	0.004299	8	trans
ENSMUSG00000020929	Eftud2	-0.285424	3.99813	23.5703	0.00106078	0.0178691	11	trans
ENSMUSG00000040883	Tmem205	0.285287	7.60661	25.9682	0.000255165	0.00687554	9	trans
ENSMUSG00000054814	Usp46	0.285269	3.9752	20.8554	0.000892467	0.0157345	5	trans
ENSMUSG00000055240	Zfp101	0.285202	3.12462	9.52666	0.00435679	0.0457984	17	trans
ENSMUSG00000063760	Rnf217	0.284997	5.85971	17.4516	0.000108438	0.0037977	10	trans
ENSMUSG00000046352	Gjb2	-0.284988	7.56098	17.6259	0.000326658	0.00445072	14	cis
ENSMUSG00000031502	Col4a1	-0.284689	5.81231	11.0566	0.00114586	0.0189059	8	trans
ENSMUSG00000053329	D10Jhu81e	-0.284517	5.76722	25.9219	0.000138472	0.0044944	10	trans
ENSMUSG00000015016	Acsf3	-0.284481	3.8267	10.3546	0.00162697	0.0242311	8	trans
ENSMUSG00000027679	Dnajc19	0.284268	5.1079	23.0034	0.000152553	0.00487752	3	trans
ENSMUSG00000028672	Hmgcl	-0.284248	7.29801	21.0973	0.000264016	0.00705487	4	trans
ENSMUSG00000068250	Amn1	0.28398	4.88071	11.7092	0.000829565	0.0149394	6	trans
ENSMUSG00000025393	Atp5b	-0.283852	10.1072	49.7008	0.00126569	0.0201724	10	trans
ENSMUSG00000027422	Rrbp1	-0.283846	7.26391	20.1765	0.000277693	0.00731392	2	trans
ENSMUSG00000025854	Fam20c	-0.283743	4.2707	12.3321	0.000823571	0.0148671	5	trans
ENSMUSG00000038235	F11r	-0.283502	5.71524	29.969	0.000150818	0.00483408	1	trans
ENSMUSG00000059588	Calcrl	0.283412	5.56045	25.3976	0.000120101	0.00410171	2	trans
ENSMUSG00000057572	Zbtb8os	0.283357	3.98079	21.3785	0.000902692	0.0158282	4	trans
ENSMUSG00000058704	Memo1	0.283104	4.5275	26.8714	0.000358127	0.00873435	17	trans
ENSMUSG00000029864	Gstk1	-0.2831	6.36038	23.6299	0.000163788	0.00512206	6	trans
ENSMUSG00000036291	Ap5m1	0.282996	4.18975	24.2891	0.000643805	0.00801997	14	cis
ENSMUSG00000048170	Mcmbp	-0.282554	4.91164	42.1175	0.000281374	0.00739093	7	trans
ENSMUSG00000028024	Enpep	-0.282184	5.78432	11.9917	0.000721879	0.0137936	3	trans
ENSMUSG00000040466	Blvrb	0.282122	5.59529	11.5453	0.000899445	0.0158147	7	trans
ENSMUSG00000042208	0610010F05Rik	0.281995	4.79569	25.0652	0.000224519	0.00639209	11	trans
ENSMUSG00000051671	Coa6	0.281709	4.73095	14.4787	0.00021641	0.00629102	8	trans
ENSMUSG00000028641	P3h1	-0.281317	3.40976	12.9194	0.00355401	0.0401984	4	trans
ENSMUSG00000063232	Serpina11	-0.281248	4.45069	9.31212	0.00275539	0.0341514	12	trans
ENSMUSG00000036932	Aifm1	-0.281007	6.07243	30.5494	0.000177774	0.00547944	X	trans
ENSMUSG00000033102	Cdc14b	0.280955	5.17473	15.3808	0.000193882	0.00580474	13	trans
ENSMUSG00000020766	Galk1	-0.28092	4.85462	8.27476	0.00469285	0.0479389	11	trans
ENSMUSG00000038690	Atp5j2	0.28034	6.03084	20.0586	0.000134659	0.00440398	5	trans
ENSMUSG00000034157	Cipc	0.27996	4.87203	15.8008	0.000252384	0.00682926	12	trans
ENSMUSG00000037405	Icam1	-0.279636	3.33283	8.20204	0.00487296	0.0490705	9	trans
ENSMUSG00000051375	Pcdh1	-0.279525	5.65616	14.4225	0.0002223	0.00637774	18	trans
ENSMUSG00000025059	Gk	-0.279288	7.71529	13.1607	0.00047161	0.0105596	X	trans
ENSMUSG00000020877	Scrn2	-0.279276	4.32825	17.5673	0.000788137	0.014477	11	trans
ENSMUSG00000098183	Gm27010	0.279182	2.97818	9.73569	0.00706585	0.0394963	14	cis
ENSMUSG00000029624	Ptcd1	-0.278838	3.33374	11.2494	0.00458765	0.0473123	5	trans
ENSMUSG00000022877	Hrg	-0.278602	9.54295	16.2958	0.00120126	0.0194808	16	trans
ENSMUSG00000041261	Car8	0.277927	6.42255	14.5788	0.00020631	0.00606798	4	trans
ENSMUSG00000020534	Shmt1	-0.277549	7.3274	16.2863	0.000406254	0.00954248	11	trans
ENSMUSG00000031246	Sh3bgrl	0.277494	7.02123	23.1038	0.000247096	0.00680069	X	trans
ENSMUSG00000027746	Ufm1	0.277406	5.46171	30.8411	0.00018836	0.00572098	3	trans
ENSMUSG00000033386	Frrs1	-0.277148	4.37729	16.1129	0.000842012	0.0151151	3	trans
ENSMUSG00000002227	Mov10	-0.27711	3.61697	9.5839	0.0033664	0.0388754	3	trans
ENSMUSG00000038762	Abcf1	-0.277079	5.41987	32.6718	0.000263927	0.00705487	17	trans
ENSMUSG00000026687	Aldh9a1	-0.276796	7.29757	24.8394	0.000382811	0.00911162	1	trans
ENSMUSG00000022037	Clu	-0.27676	9.86387	15.1028	0.00148228	0.0139429	14	cis
ENSMUSG00000007029	Vars	-0.276632	3.7824	8.38298	0.00443743	0.046294	17	trans
ENSMUSG00000022193	Psmb5	-0.276565	4.77341	21.3641	0.000394251	0.00520889	14	cis
ENSMUSG00000107881	RP23-380L19.3	0.276387	5.2826	8.70198	0.00376476	0.0417005	6	trans
ENSMUSG00000015176	Nolc1	-0.27616	4.1301	8.65037	0.00386601	0.042254	19	trans
ENSMUSG00000035021	Baz1a	-0.276141	4.33465	9.97841	0.00196588	0.0275565	12	trans
ENSMUSG00000015023	Ddx19a	-0.275854	3.43533	15.0185	0.00417487	0.0444202	8	trans
ENSMUSG00000028381	Ugcg	-0.275804	4.63238	12.384	0.000595586	0.0122459	4	trans
ENSMUSG00000021273	Fdft1	-0.275743	4.95438	7.09017	0.00872022	0.0458074	14	cis
ENSMUSG00000021340	Gpld1	-0.27566	7.99745	19.0944	0.000682978	0.0133207	13	trans
ENSMUSG00000063576	Klhdc3	-0.275452	4.23076	13.4183	0.00102064	0.0174213	17	trans
ENSMUSG00000024293	Esco1	0.275435	4.70491	19.7299	0.000345994	0.00853563	18	trans
ENSMUSG00000003559	As3mt	-0.275428	5.97029	15.7868	0.000213589	0.00623922	19	trans
ENSMUSG00000052151	Ppap2c	-0.275375	4.09153	14.6912	0.00122079	0.0196627	10	trans
ENSMUSG00000027808	Serp1	0.275258	7.94114	17.4961	0.000563456	0.0119113	3	trans
ENSMUSG00000052738	Suclg1	-0.275156	7.50645	25.3673	0.000482629	0.0107508	6	trans
ENSMUSG00000015112	Slc25a13	-0.27513	8.32662	23.719	0.000788446	0.014477	6	trans
ENSMUSG00000024713	Pcsk5	-0.274507	3.76403	12.7891	0.00266478	0.0335647	19	trans
ENSMUSG00000070704	Ugt2b36	0.274345	9.20877	19.9133	0.00108764	0.0182261	5	trans
ENSMUSG00000053333	Dis3l2	-0.274271	4.19153	16.2879	0.00127947	0.0202772	1	trans
ENSMUSG00000034724	Cnot6l	0.274085	5.56075	16.1346	0.000221817	0.00637774	5	trans
ENSMUSG00000026553	Copa	-0.273892	7.28059	38.4094	0.000447931	0.0102421	1	trans
ENSMUSG00000022574	Naprt	-0.273787	5.90528	18.378	0.000234948	0.00659343	15	trans
ENSMUSG00000046434	Hnrnpa1	-0.273762	5.22365	16.0272	0.000291844	0.007555	15	trans
ENSMUSG00000045205	Dpy19l4	0.273696	5.02561	25.2601	0.000296767	0.00764398	4	trans
ENSMUSG00000020923	Ubtf	-0.273517	5.49835	32.866	0.000284304	0.00743229	11	trans
ENSMUSG00000090038	Gm16573	0.273402	4.42525	7.52107	0.00694977	0.0394963	14	cis
ENSMUSG00000005087	Cd44	-0.273322	3.78539	8.22636	0.00481196	0.0487993	2	trans
ENSMUSG00000022445	Cyp2d26	-0.272985	8.92879	24.6768	0.00115969	0.0190266	15	trans
ENSMUSG00000036427	Gpi1	-0.272984	6.37435	21.0865	0.000289855	0.00754152	7	trans
ENSMUSG00000020273	Papolg	0.272932	3.45005	21.0521	0.00338782	0.0390196	11	trans
ENSMUSG00000059834	Sclt1	0.272793	3.59089	14.9184	0.002754	0.0341514	3	trans
ENSMUSG00000027082	Tfpi	0.272453	3.52837	15.4634	0.00301921	0.0363351	2	trans
ENSMUSG00000058301	Upf1	-0.272393	4.72881	10.0477	0.00189836	0.0269015	8	trans
ENSMUSG00000027981	Rnpc3	0.272187	4.62292	22.3258	0.000448635	0.0102421	3	trans
ENSMUSG00000062627	Mysm1	0.272182	5.15593	25.6091	0.000284501	0.00743229	4	trans
ENSMUSG00000018199	Trove2	0.27215	3.3818	11.383	0.00397387	0.0430659	1	trans
ENSMUSG00000024292	Cyp4f14	-0.271873	6.33718	8.67441	0.0038185	0.0420474	17	trans
ENSMUSG00000040455	Usp45	0.271708	4.88641	21.2918	0.000397541	0.00939263	4	trans
ENSMUSG00000047867	Gimap6	0.271674	4.01374	15.8727	0.00123955	0.0198849	6	trans
ENSMUSG00000018102	Hist1h2bc	0.271416	5.89947	18.7734	0.000224488	0.00639209	13	trans
ENSMUSG00000023932	Cdc5l	-0.271405	4.49114	26.5506	0.000816063	0.0147691	17	trans
ENSMUSG00000005802	Slc30a4	0.271197	4.76112	21.456	0.000379245	0.00904359	2	trans
ENSMUSG00000023010	Tmbim6	-0.27107	9.50805	27.8667	0.00165645	0.0245847	15	trans
ENSMUSG00000024925	Rnaseh2c	0.271045	3.66959	14.3136	0.00288806	0.0352854	19	trans
ENSMUSG00000096929	A330023F24Rik	0.271004	4.27748	9.24185	0.00285581	0.0349912	1	trans
ENSMUSG00000039016	Timm8b	0.270992	4.58222	24.4283	0.000524435	0.0113861	9	trans
ENSMUSG00000031157	Pqbp1	-0.270267	4.11095	17.4022	0.00152497	0.0230985	X	trans
ENSMUSG00000021492	F12	-0.270252	8.64946	26.2887	0.00116057	0.0190266	13	trans
ENSMUSG00000024726	2410127L17Rik	0.270037	3.74125	16.7778	0.0022644	0.0300045	19	trans
ENSMUSG00000056076	Eif3b	-0.269547	5.53812	21.679	0.00034039	0.00847957	5	trans
ENSMUSG00000090841	Myl6	0.269205	5.92715	28.0425	0.000234246	0.00658811	10	trans
ENSMUSG00000035545	Leng8	0.269064	4.63817	12.4321	0.000581744	0.0121002	7	trans
ENSMUSG00000067038	Rps12-ps3	-0.268605	4.37519	9.76572	0.00218881	0.0294584	19	trans
ENSMUSG00000000049	Apoh	-0.268566	10.7492	25.7907	0.00266627	0.0335647	11	trans
ENSMUSG00000033285	Wdr3	-0.268488	4.25788	15.4381	0.00142366	0.0219668	3	trans
ENSMUSG00000006134	Crkl	-0.26846	4.42236	23.5957	0.00109295	0.0182724	16	trans
ENSMUSG00000027708	Dcun1d1	0.268365	5.7749	29.0259	0.000253182	0.00683646	3	trans
ENSMUSG00000059920	4930453N24Rik	0.268058	5.2881	19.9851	0.000332582	0.00833605	16	trans
ENSMUSG00000024527	Afg3l2	-0.26805	5.83583	35.0323	0.000319456	0.00809856	18	trans
ENSMUSG00000026421	Csrp1	-0.267798	3.43549	12.7441	0.00455195	0.0471824	1	trans
ENSMUSG00000003402	Prkcsh	-0.267795	5.68212	21.3482	0.000356767	0.00871772	9	trans
ENSMUSG00000035399	Oser1	-0.267471	3.60433	12.3027	0.00419082	0.0444884	2	trans
ENSMUSG00000040321	Zfp770	0.267297	3.34751	11.7818	0.00484	0.0489446	2	trans
ENSMUSG00000000600	Krit1	0.267135	5.30877	20.7167	0.000353737	0.00866016	5	trans
ENSMUSG00000040712	Camta2	0.266875	3.51466	13.7292	0.00407621	0.0437602	11	trans
ENSMUSG00000046324	Ermp1	-0.266813	5.15131	14.7324	0.000522367	0.011369	19	trans
ENSMUSG00000072501	Phf20l1	0.266604	6.27941	17.1198	0.00032056	0.00811055	15	trans
ENSMUSG00000042506	Usp22	-0.266559	4.51535	16.6319	0.000968124	0.0167448	11	trans
ENSMUSG00000031444	F10	-0.26623	8.34525	33.2809	0.00120129	0.0194808	8	trans
ENSMUSG00000095432	Zfp748	0.266175	3.48654	11.4599	0.00399188	0.0431215	13	trans
ENSMUSG00000026874	Hc	-0.26602	10.0138	8.18578	0.0049142	0.0491918	2	trans
ENSMUSG00000021136	Smoc1	-0.265904	5.45486	16.8975	0.000458778	0.0103998	12	trans
ENSMUSG00000034875	Nudt19	-0.265866	5.08835	18.2732	0.000525942	0.0113995	7	trans
ENSMUSG00000020056	Ccdc53	0.265553	3.92022	18.8194	0.00203986	0.028011	10	trans
ENSMUSG00000032220	Myo1e	-0.265491	5.33237	15.4748	0.00049889	0.0110365	9	trans
ENSMUSG00000062070	Pgk1	-0.265319	6.49767	31.2813	0.000424513	0.00988454	X	trans
ENSMUSG00000032591	Mst1	-0.265188	6.76788	28.6292	0.000465642	0.0104998	9	trans
ENSMUSG00000061032	Rrp1	-0.264883	5.56295	36.4547	0.000437044	0.0100722	10	trans
ENSMUSG00000000340	Dbt	-0.26462	6.98668	18.3076	0.000554678	0.0118137	3	trans
ENSMUSG00000076435	Acsf2	-0.264397	5.69965	9.28504	0.00279364	0.0344264	11	trans
[truncated: 318 more rows]

## Sheet: (B6.A17 x B6)F1
S4 Table. List of meQTLs in strain (B6.A17 x B6)F1.
[truncated: 50 more rows]

[truncated: 2 more sheets: (B6.A3 x B6)F1, (B6.A6 x B6)F1]
