# Supplementary material for: Widespread epistasis regulates glucose homeostasis and gene expression
Source: PLoS Genet. 2017 Sep 29;13(9):e1007025. doi: 10.1371/journal.pgen.1007025 (PMC5636166; doi:10.1371/journal.pgen.1007025)
Supplement: S5 Table — (XLSX) [file pgen.1007025.s015.xlsx]

## Sheet: Sheet1
S5 Table. Main effects on gene expression.
Strain	Cis-meQTLs			Trans-meQTLs
	Percentage of genes with cis-meQTL	Number of cis-meQTLs	Number of genes on substituted chromosome	Percentage of genes with trans-meQTL	Number of trans-eQTLs	Number of genes on other chromosomes
(B6 x B6.A8)F1	0.2209	154	697	0.1926	2425	12592
(B6.A14 x B6)F1	0.1927	84	436	0.1005	1292	12853
(B6 x B6.A4)F1	0.172	139	808	0.0847	1057	12481
(B6 x B6.A10)F1	0.0946	58	613	0.0354	449	12676
(B6.A6 x B6)F1	0.0941	67	712	0.0101	127	12577
(B6.A3 x B6)F1	0.0692	51	737	0.0069	86	12552
(B6.A17 x B6)F1	0.0585	37	632	0.0009	11	12657
(B6 x B6.A5)F1	0.0554	54	974	0.0008	10	12315
All	0.1148	644	5609	0.0542	5457	100703
