# Supplementary material for: Widespread epistasis regulates glucose homeostasis and gene expression
Source: PLoS Genet. 2017 Sep 29;13(9):e1007025. doi: 10.1371/journal.pgen.1007025 (PMC5636166; doi:10.1371/journal.pgen.1007025)
Supplement: S6 Table — (XLSX) [file pgen.1007025.s016.xlsx]

## Sheet: Sheet1
S6 Table. Summary of genes with multiple meQTLs.
Number of meQTLs	Numberof genes	Percentage of genes
0	9442	0.710512
1	2232	0.167958
2	1138	0.0856347
3	346	0.0260366
4	102	0.00767552
5	27	0.00203176
6	2	0.0001505
