# Supplementary material for: Widespread epistasis regulates glucose homeostasis and gene expression
Source: PLoS Genet. 2017 Sep 29;13(9):e1007025. doi: 10.1371/journal.pgen.1007025 (PMC5636166; doi:10.1371/journal.pgen.1007025)
Supplement: S7 Table — (XLSX) [file pgen.1007025.s017.xlsx]

## Sheet: multiple meQTLs
S7 Table. List of genes with multiple meQTLs.
Gene_name	Number of meQTLs	FDR_(B6XB6.A10)F1	FDR_(B6XB6.A4)F1	FDR_(B6XB6.A5)F1	FDR_(B6XB6.A8)F1	FDR_(B6.A14XB6)F1	FDR_(B6.A17XB6)F1	FDR_(B6.A3XB6)F1	FDR_(B6.A6XB6)F1	log.FC_(B6XB6.A10)F1	log.FC_(B6XB6.A4)F1	log.FC_(B6XB6.A5)F1	log.FC_(B6XB6.A8)F1	log.FC_B6.A14)F1	log.FC_(B6.A17XB6)F1	log.FC_(B6.A3XB6)F1	log.FC_(B6.A6XB6)F1	PValue_(B6XB6.A10)F1	PValue_(B6XB6.A4)F1	PValue_(B6XB6.A5)F1	PValue_(B6XB6.A8)F1	PValue_(B6.A14XB6)F1	PValue_(B6.A17XB6)F1	PValue_(B6.A3XB6)F1	PValue_(B6.A6XB6)F1
Vnn3	4	9.24693e-10	0.00471354	0.999681	1.33926e-05	0.00731056	0.886064	0.680296	0.771933	-0.760124	-0.355521	0.0319053	-0.550618	-0.35391	-0.126253	-0.139812	-0.0993497	1.50847e-12	0.000148419	0.736077	1.6911e-07	0.000276997	0.196254	0.125839	0.289507
Pde7b	1	2.7149e-06	0.810667	0.999681	0.810918	0.884593	0.98203	0.805323	0.93303	0.664552	0.0609284	-0.00873859	0.0496262	0.0376519	0.045474	-0.131475	0.0531339	8.85775e-09	0.576125	0.940364	0.675872	0.740142	0.698631	0.227811	0.635853
Btbd11	2	5.19757e-06	0.173577	0.839071	0.0116338	0.154136	0.98203	0.996015	0.75979	-1.10351	-0.38633	-0.309455	-0.624561	-0.390336	-0.0827398	-0.0141797	-0.199786	2.54367e-08	0.0299114	0.0987301	0.00129255	0.028932	0.662862	0.931746	0.270581
Tmem19	1	9.16266e-06	0.619643	0.929833	0.457474	0.355142	0.819199	0.559055	0.885625	0.432886	-0.073949	0.0966787	-0.0920182	-0.120533	-0.122012	0.135088	0.0529562	6.71492e-08	0.31885	0.21381	0.25792	0.122819	0.130466	0.0682784	0.487761
Nhsl1	1	9.16266e-06	0.893669	0.967047	0.522024	0.169491	0.99429	0.747714	0.745171	-0.60519	0.0346879	-0.11796	-0.113301	-0.232428	0.0141095	-0.13939	-0.125026	8.13216e-08	0.734805	0.284756	0.319134	0.0338375	0.900608	0.174288	0.246072
Timp3	2	9.16266e-06	0.0588234	0.729519	0.295277	0.976385	0.0631517	0.146634	0.0233509	-0.421732	-0.205435	-0.151875	-0.122744	0.00555519	-0.319804	-0.217361	-0.292222	8.96835e-08	0.00542938	0.0530108	0.130966	0.94195	7.84559e-05	0.00330603	0.000155958
Raet1d	2	0.000127779	0.321322	0.993344	0.523006	0.427235	0.582185	0.962988	0.024037	-1.05397	-0.325665	0.167623	-0.200493	-0.265772	-0.432502	-0.0805293	0.693561	1.45914e-06	0.0876614	0.385316	0.320026	0.16866	0.0397217	0.661074	0.000179024
Rdh1	1	0.000147033	0.487522	0.998884	0.351848	0.707374	0.848775	0.941897	0.699711	1.06769	0.305306	0.159695	0.339009	0.179649	0.366248	0.139117	0.324063	1.91886e-06	0.194798	0.533715	0.171691	0.459922	0.160407	0.547864	0.189605
Stat2	1	0.00024785	0.945699	0.901942	0.211948	0.569781	0.920539	0.345558	0.978092	0.396569	-0.0154737	0.124481	0.155189	0.0889383	0.101834	0.184969	0.0139065	3.63891e-06	0.849003	0.146791	0.0792787	0.293557	0.248805	0.0217488	0.868074
Syne1	2	0.000438302	0.00226164	0.999399	0.636978	0.810799	0.573567	0.9756	0.777761	0.391687	0.334933	0.0511075	0.0687684	-0.0444457	0.185779	0.0256688	0.0891305	7.15011e-06	5.58117e-05	0.559437	0.441888	0.607174	0.0369623	0.756348	0.295471
Adgb	1	0.000495087	0.8582	0.999681	0.141685	0.186442	0.936042	0.984883	0.735404	-0.787824	0.0683522	-0.0519328	-0.347469	-0.339866	0.174699	0.0316649	0.190154	8.88411e-06	0.661132	0.76083	0.04332	0.0400521	0.30144	0.837972	0.230739
Vnn1	1	0.000627262	0.711447	0.943925	0.225047	0.137766	0.25	0.974438	0.946281	-1.02611	-0.164576	0.251592	-0.39077	-0.496122	0.61765	0.0661508	0.0838293	1.22792e-05	0.427325	0.240963	0.0866625	0.0239091	0.00416765	0.74676	0.694172
Apon	3	0.00116195	0.498582	0.999681	4.72301e-05	0.00619206	0.761432	0.931286	0.941939	0.33568	-0.0986959	0.028322	-0.420647	-0.302685	-0.141079	0.0513917	-0.0334691	2.47792e-05	0.202926	0.727771	8.13924e-07	0.000211011	0.0923134	0.508602	0.677189
Frk	1	0.00116195	0.498799	0.999681	0.153657	0.513418	0.990345	0.694993	0.447033	-0.492071	0.135574	0.00437559	0.228145	0.131015	-0.0277805	0.157192	0.213004	2.65371e-05	0.203411	0.969801	0.0487133	0.239327	0.812845	0.13523	0.052036
Sdr9c7	5	0.00126664	5.29184e-05	0.076729	6.0277e-07	7.26183e-08	0.986052	0.0885404	0.00997832	0.604426	0.700656	0.554081	0.899909	1.01329	0.0474807	0.445664	0.573084	3.09945e-05	3.3711e-07	0.00010637	2.72855e-09	1.69497e-11	0.75038	0.00103692	3.31806e-05
Epm2a	1	0.00189055	0.794735	0.999139	0.383472	0.138289	0.96371	0.090525	0.935948	0.417172	-0.0618348	0.0664158	0.142973	0.235306	0.098389	0.321025	0.0478574	4.93455e-05	0.548247	0.541635	0.195496	0.0241224	0.368774	0.00108237	0.650409
Snrpf	1	0.00197675	0.957369	0.899065	0.413793	0.688091	0.991752	0.937671	0.760726	-0.548591	-0.0192892	-0.199767	-0.167987	-0.101635	0.0280757	-0.0773333	-0.142574	5.48202e-05	0.876666	0.139992	0.220271	0.433097	0.834661	0.528068	0.272254
Ndufa12	1	0.00259166	0.925702	0.999681	0.737868	0.850293	0.725152	0.945024	0.911707	0.299108	-0.0181348	-0.0358702	-0.0460078	-0.0316735	0.142101	-0.0419686	0.0448375	7.61009e-05	0.805409	0.647636	0.568322	0.679733	0.071788	0.569803	0.555056
E130307A14Rik	1	0.00262783	0.119193	0.976396	0.236158	0.468323	0.244134	0.480315	0.177407	0.684384	0.425328	0.195228	0.32553	0.238026	0.560116	0.347733	0.49745	8.14498e-05	0.0159007	0.314854	0.0933223	0.201189	0.00370339	0.0438792	0.00623472
Gm25117	4	0.00292192	9.94871e-05	0.6811	0.00103053	0.00119245	0.954598	0.847655	0.570095	0.748944	0.901666	0.404894	0.80475	0.804398	0.19079	0.188683	0.303499	9.54748e-05	7.41311e-07	0.0383853	4.77944e-05	2.07819e-05	0.340406	0.302279	0.103057
Rassf3	2	0.00292192	0.0124682	0.999681	0.380663	0.871211	0.459207	0.845426	0.640765	-0.349714	-0.295178	0.0425383	0.116335	0.0312185	-0.210649	0.0854085	-0.124893	0.000100098	0.000560425	0.623256	0.193687	0.715279	0.0201359	0.29783	0.144919
Hebp2	3	0.00318645	0.788222	0.998491	0.0101455	0.0392459	0.958946	0.780054	0.83518	-1.16169	-0.160183	-0.185548	-0.995951	-0.835066	-0.273554	-0.327566	-0.239758	0.000114359	0.53807	0.50593	0.00106596	0.0034168	0.351344	0.202883	0.380702
Smlr1	1	0.00331505	0.265372	0.958211	0.0686567	0.766614	0.98203	0.977445	0.80122	0.288206	-0.139021	0.0869222	0.194822	0.0469846	-0.0369345	-0.0205915	0.0744899	0.000129518	0.0621673	0.265229	0.015174	0.539308	0.647518	0.779224	0.331671
Cdc34	1	0.00331505	0.962793	0.974565	0.412264	0.803742	0.98203	0.852796	0.96688	-0.305475	0.0101648	-0.081004	0.100936	0.0412532	-0.0358957	-0.0762637	-0.0199888	0.00012979	0.891883	0.311639	0.218868	0.59616	0.658201	0.308316	0.796713
Tspyl4	1	0.00482361	0.970455	0.999681	0.106445	0.50344	0.841349	0.996015	0.575575	0.745078	-0.0224517	0.0307423	0.491304	0.245901	0.310398	-0.014715	0.338422	0.000196721	0.912601	0.88533	0.0284765	0.230353	0.147822	0.940251	0.108049
Derl3	2	0.00522118	0.0747981	0.802954	0.00773929	0.685099	0.994635	0.667162	0.705654	1.32889	0.940753	0.662765	1.29501	0.315021	-0.0494108	0.553344	-0.537696	0.000229428	0.00781482	0.0818853	0.000722178	0.429033	0.907776	0.117734	0.197159
Tmem263	1	0.00522118	0.891869	0.999139	0.218423	0.28681	0.978309	0.898413	0.827962	-0.343954	0.0292839	-0.0560977	0.161656	0.15334	0.0667167	-0.069164	-0.0811044	0.00022997	0.732029	0.540384	0.0828327	0.0837913	0.46992	0.417249	0.363563
Ckap4	1	0.00561954	0.729098	0.998491	0.0668257	0.584518	0.978309	0.84949	0.594377	-0.690587	-0.131096	-0.132199	-0.469835	-0.183196	-0.138462	-0.175078	-0.283571	0.000256684	0.45232	0.484053	0.0146314	0.309017	0.469752	0.304856	0.116544
Ttc41	1	0.00574803	0.210219	0.999681	0.180511	0.714303	0.949309	0.7119	0.914921	0.578712	0.320989	-0.0559796	0.326389	0.122712	0.174516	0.230067	-0.0986425	0.00027193	0.041552	0.75064	0.061771	0.47033	0.323911	0.145307	0.56739
1190007I07Rik	1	0.00786285	0.959978	0.998491	0.614236	0.968762	0.991752	0.934532	0.923199	0.452355	-0.018517	0.0890996	-0.112936	0.0132143	-0.0255892	0.0810064	-0.069794	0.000384805	0.88437	0.507338	0.414433	0.920256	0.851362	0.515001	0.593836
Hivep2	1	0.00985581	0.798906	0.999681	0.893035	0.284367	0.939731	0.934532	0.695063	0.304159	0.0505598	-0.0490906	0.0235523	0.154437	0.0946226	-0.0554178	0.117532	0.000498418	0.5554	0.594286	0.80332	0.0826582	0.307245	0.51704	0.183215
Pawr	3	0.0100218	0.831715	0.656409	0.0362728	0.00572098	0.999229	0.260373	0.612687	-0.426141	-0.0583464	-0.263361	-0.34771	-0.464133	0.00144228	-0.297742	-0.181957	0.000526045	0.611479	0.0340292	0.00623943	0.000187888	0.990727	0.0100399	0.126074
Klf16	1	0.0100218	0.41738	0.995614	0.341562	0.111231	0.978239	0.532081	0.752406	-0.641518	-0.247929	-0.1503	-0.25969	-0.4375	-0.142773	-0.314651	-0.19113	0.000539508	0.144198	0.398988	0.164108	0.0170486	0.442547	0.0583712	0.2596
Tdg	1	0.011471	0.280112	0.999681	0.418043	0.29734	0.981568	0.498253	0.857313	-0.360299	-0.184255	-0.0371555	-0.134466	-0.177848	-0.0596231	-0.196309	-0.0840607	0.000636238	0.0680922	0.727369	0.224127	0.0899909	0.588162	0.0481105	0.420749
Nus1	1	0.0148678	0.924154	0.999139	0.212545	0.429557	0.846355	0.828542	0.704287	-0.253894	-0.017988	-0.0463226	0.137718	0.10239	-0.110044	-0.0787269	-0.0970418	0.000848897	0.801519	0.542108	0.0796707	0.170713	0.15586	0.273738	0.193503
Igf1os	1	0.0163787	0.869035	0.999681	0.239969	0.279558	0.991752	0.974438	0.493893	0.615066	0.0757973	0.0587661	0.331108	0.333752	-0.0449596	0.0594539	0.34108	0.000984327	0.685005	0.767339	0.0954579	0.0806506	0.827929	0.744969	0.066719
Midn	3	0.0163787	0.000213033	0.236963	0.00173632	0.105806	0.577346	0.95685	0.307551	-0.39476	-0.570814	-0.388199	-0.505103	-0.287068	-0.254976	-0.0566236	-0.270786	0.00102527	2.21891e-06	0.00177025	9.73506e-05	0.0156584	0.038444	0.611161	0.0214701
Eif4ebp2	2	0.0163787	0.000538082	0.942008	0.229565	0.346733	0.354312	0.923368	0.650206	-0.269537	-0.35722	-0.0984287	-0.146022	-0.128814	-0.223662	-0.0547378	-0.115987	0.00104106	7.71706e-06	0.234986	0.0892219	0.117279	0.00957105	0.481767	0.152263
Nedd1	1	0.0163787	0.731429	0.999681	0.852144	0.918376	0.98203	0.872441	0.610975	-0.256924	0.0547992	0.00815556	0.027209	0.0192858	0.0371677	-0.0707137	-0.117783	0.00104203	0.456324	0.917345	0.736188	0.802723	0.64026	0.340357	0.125576
Izumo4	1	0.0171691	0.338227	0.998491	0.443818	0.646505	0.846486	0.922776	0.978811	0.384741	-0.200249	0.0809214	-0.150575	-0.108116	-0.184814	0.0819145	0.0190011	0.00112033	0.0967718	0.521648	0.246264	0.377853	0.157627	0.479169	0.876054
Phactr2	1	0.0213683	0.990054	0.999681	0.293655	0.323973	0.978309	0.870163	0.911405	-0.287913	-0.0032021	-0.03358	0.141027	0.143451	0.0690065	0.0813787	-0.0529408	0.0014292	0.970233	0.713605	0.129668	0.104025	0.459781	0.337195	0.554655
Rdh16	1	0.0224661	0.103269	0.999681	0.221632	0.164997	0.961246	0.981142	0.979826	0.39389	-0.305453	-0.0362371	-0.230626	-0.270898	0.1156	0.028398	0.0172518	0.00156647	0.0126097	0.773673	0.0846701	0.032491	0.362477	0.81141	0.889159
Cabin1	1	0.0224661	0.418339	0.999681	0.814874	0.519779	0.973978	0.645819	0.891333	0.262214	0.117983	0.0143786	-0.0368956	0.0978271	0.072679	0.130673	0.0560847	0.00157593	0.144765	0.868744	0.682147	0.245998	0.413777	0.103074	0.508705
Utrn	2	0.0241584	0.0109297	0.999681	0.315122	0.456018	0.922099	0.996015	0.873821	0.229953	0.244751	-0.0145471	0.113943	0.0967498	0.087646	-0.00440807	0.0546804	0.00173405	0.000476386	0.846982	0.144131	0.191251	0.251692	0.950953	0.459122
Rps12	2	0.0242141	0.562717	0.581069	0.0402589	0.696693	0.851786	0.359151	0.16549	-0.233776	-0.0797216	-0.177752	-0.21004	-0.0565161	0.10579	-0.162064	-0.207274	0.00179559	0.261183	0.0194302	0.00719888	0.444495	0.163194	0.0242402	0.00533713
Dot1l	1	0.0242141	0.903367	0.995466	0.622442	0.894056	0.98203	0.526245	0.992845	-0.294739	-0.0276662	-0.0819827	0.0791439	0.0288884	0.0394208	-0.172674	-0.00380221	0.00181705	0.758215	0.392284	0.423776	0.757225	0.690772	0.0541461	0.967584
Ormdl2	2	0.0260939	0.449306	0.976396	0.0435823	0.684792	0.949727	0.807126	0.921005	0.246752	0.106121	0.0817015	0.220285	0.0636328	0.0809548	0.092052	0.0436342	0.00200067	0.166458	0.318243	0.00800061	0.428681	0.330007	0.229689	0.584279
Zfc3h1	3	0.0289528	0.0010452	0.999681	0.000242086	0.746929	0.892748	0.962988	0.542135	0.223891	0.297203	-0.0316706	0.345154	0.0487769	0.0967004	0.0318233	0.123888	0.0022671	1.95581e-05	0.674628	7.05573e-06	0.51108	0.203914	0.654645	0.0909522
Mthfd1l	2	0.0311918	0.711654	0.774697	0.185806	0.00229038	0.750762	0.0809553	0.928646	0.600967	-0.160743	-0.401378	-0.418564	-0.93543	-0.387605	-0.710142	-0.106706	0.00249331	0.427638	0.0691284	0.0646011	5.29249e-05	0.0877525	0.000844897	0.609515
C920009B18Rik	3	0.0379159	0.0648392	0.997449	0.0018268	0.0363827	0.980643	0.913968	0.510032	0.523274	0.470633	0.156822	0.721565	0.542926	0.134151	0.131641	0.324607	0.00309265	0.00630677	0.40982	0.000104165	0.00303165	0.506272	0.454953	0.0746479
Ppap2c	3	0.0420609	0.448407	0.915224	0.014059	0.0196627	0.98203	0.350672	0.706999	-0.249416	-0.113303	-0.119158	-0.280247	-0.275375	0.0415813	-0.186033	-0.108578	0.0035174	0.165411	0.172332	0.00165502	0.00122079	0.63441	0.0225456	0.198827
Syn3	2	0.0420609	0.0206782	0.999681	0.171659	0.50512	0.573567	0.984883	0.730759	0.57668	0.63009	-0.0936471	0.417782	0.256408	0.46741	-0.0393345	0.25643	0.00360941	0.00117521	0.678488	0.0571912	0.232053	0.0375149	0.845041	0.225381
Tle2	3	0.0420609	0.614257	0.716422	0.00121014	0.0488393	0.991752	0.905946	0.869644	0.441898	0.150942	0.30791	0.648357	0.441321	0.0357998	0.117181	0.114756	0.00370449	0.313026	0.048784	5.9296e-05	0.00482579	0.829999	0.429956	0.446473
Plagl1	1	0.0420609	0.276591	0.924206	0.351031	0.105372	0.0748027	0.557746	0.437267	-0.641031	-0.380352	-0.290505	-0.296591	-0.530319	-0.953834	-0.368201	-0.417724	0.0037052	0.0667711	0.188689	0.171083	0.0155638	0.000130923	0.0677889	0.0491139
Gucd1	1	0.0425336	0.208059	0.999681	0.546759	0.9866	0.966323	0.925266	0.482646	-0.223392	-0.15158	-0.0356702	-0.0769763	-0.00363783	0.0692022	-0.0517964	-0.143425	0.0038195	0.0405988	0.647681	0.343157	0.962267	0.382433	0.487008	0.0631022
Lgr5	3	0.0425336	0.0163326	0.769888	0.953181	0.830915	0.162373	0.0196889	0.9855	0.482319	0.541929	0.315298	-0.0208324	0.0815293	0.576163	0.65153	0.0150072	0.00388562	0.00083096	0.0676608	0.909703	0.640758	0.00114175	4.5489e-05	0.930334
Slc19a1	2	0.046308	0.458357	0.827165	0.0293916	0.124195	0.932763	0.273906	0.884838	-0.333791	-0.15262	-0.201953	-0.354801	-0.272456	-0.128365	-0.279066	-0.08169	0.00430596	0.172274	0.0925566	0.00463094	0.0202724	0.291573	0.0121284	0.480949
Oit3	3	0.0465669	0.000461967	0.998491	0.0168456	0.991894	0.798291	0.266828	0.774661	-0.217399	-0.334796	0.0591898	-0.245601	-0.00240177	-0.122945	-0.187432	-0.0795874	0.00440601	6.10725e-06	0.439596	0.00212175	0.974619	0.118279	0.0106502	0.291707
Tbc1d32	0	0.0561027	0.434454	0.999681	0.0904244	0.254491	0.978309	0.700205	0.727098	0.244025	0.120184	0.0164072	0.209492	0.161022	-0.0667299	0.125663	0.10643	0.00541699	0.155075	0.857115	0.0222758	0.0681838	0.469399	0.13806	0.222239
Ddo	1	0.0561027	0.600716	0.656409	0.718467	0.999551	0.81162	0.0400477	0.94174	0.25158	0.091788	0.199074	-0.0592577	0.000353711	0.14521	0.32058	-0.0387511	0.0054913	0.297829	0.0334483	0.542844	0.996984	0.125959	0.000220883	0.67466
Tbc1d15	0	0.0568726	0.975126	0.130164	0.880467	0.446204	0.981698	0.596702	0.98668	-0.255137	0.00806608	-0.337907	0.0258457	-0.119951	0.0470678	-0.151954	-0.00736855	0.00565943	0.924889	0.000437444	0.783135	0.183134	0.606737	0.0806562	0.934118
Zbtb7a	0	0.0649003	0.142076	0.999681	0.970544	0.565329	0.901136	0.691815	0.84452	-0.235979	-0.191475	-0.00747329	-0.00655445	0.0911669	-0.113229	-0.123516	-0.0731191	0.00656414	0.0216136	0.931361	0.942642	0.289152	0.215797	0.132829	0.393554
Map7	0	0.0713358	0.853512	0.999399	0.185498	0.245793	0.998355	0.680296	0.445927	-0.212401	-0.0340643	-0.0473732	-0.15571	-0.147237	0.0024352	-0.116011	-0.154339	0.00733141	0.652586	0.556579	0.0643431	0.0637188	0.976223	0.125402	0.051695
Gamt	0	0.0738767	0.213061	0.998491	0.206882	0.620179	0.994635	0.282173	0.467519	0.351162	-0.262341	0.104172	-0.25154	-0.125288	0.0108556	0.309562	0.248831	0.00771306	0.0425863	0.430691	0.0764141	0.347991	0.93645	0.0131722	0.0573573
B4galnt1	1	0.0805285	0.113482	0.953611	0.00134973	0.110363	0.460502	0.311324	0.7652	-0.198674	-0.176565	-0.0877093	-0.316204	-0.181255	-0.183435	-0.173278	-0.0806722	0.00853891	0.0146767	0.251759	6.87594e-05	0.0167781	0.0203781	0.0170564	0.280349
Cdk1	0	0.0818806	0.448772	0.959267	0.928713	0.588247	0.950639	0.954624	0.474113	-0.553449	0.258681	-0.232479	-0.0342352	-0.201084	-0.20515	-0.101035	0.360622	0.00892361	0.165837	0.271149	0.866084	0.313269	0.331451	0.59277	0.060118
Slc35e3	0	0.0818806	0.330291	0.999681	0.271869	0.882829	0.980643	0.962844	0.731246	-0.294219	0.174092	-0.00681729	0.178666	-0.0371625	0.0735915	-0.0470352	-0.131275	0.00894943	0.0923311	0.951039	0.115533	0.73592	0.512265	0.64972	0.22617
Tet1	0	0.0886325	0.560534	0.999139	0.773496	0.114394	0.959233	0.961224	0.608056	-0.611519	-0.258342	-0.143625	-0.116109	-0.570818	-0.236255	-0.0990921	-0.365546	0.00984161	0.258193	0.546148	0.618278	0.0178236	0.353725	0.643269	0.12343
Dcbld1	0	0.0886325	0.496953	0.958849	0.152594	0.999521	0.918755	0.0983279	0.927437	-0.30528	-0.145016	-0.134281	-0.245859	0.000503434	-0.14826	-0.364306	0.0602071	0.00997658	0.201831	0.269085	0.048243	0.996644	0.232947	0.00133896	0.603833
Fgd6	0	0.102513	0.69234	0.85022	0.567536	0.253039	0.981568	0.736131	0.812498	-0.191274	0.060038	-0.12325	-0.0716879	-0.13904	0.0413209	-0.101162	-0.0705044	0.0117062	0.400948	0.108875	0.364305	0.0673581	0.592333	0.164093	0.346451
Rev3l	0	0.112301	0.111897	0.995614	0.160969	0.945162	0.936614	0.894568	0.760894	0.183439	0.172397	-0.0635754	0.151016	0.0129825	0.0789363	-0.0597519	0.0805633	0.013108	0.0143267	0.402339	0.0521052	0.861924	0.303097	0.405584	0.273337
Qrsl1	0	0.112301	0.878606	0.923344	0.422489	0.373305	0.981568	0.910053	0.978092	-0.302082	-0.044258	-0.166185	-0.152391	-0.181613	0.0758505	-0.0877213	-0.020006	0.0131903	0.702547	0.185229	0.228356	0.1334	0.5428	0.440835	0.867843
Zc3h12d	0	0.112451	0.450771	0.999399	0.939533	0.79117	0.240435	0.922827	0.988867	-0.403055	-0.216759	-0.0990117	-0.0243785	-0.0877911	0.468512	0.103665	0.00969599	0.0133914	0.167545	0.549256	0.884468	0.579096	0.0036019	0.480955	0.951586
Mbd3	0	0.112671	0.332222	0.999399	0.570531	0.376309	0.981568	0.697578	0.604366	-0.227003	-0.147139	-0.0526184	0.0852985	0.13466	0.0499903	-0.129425	-0.139806	0.0136014	0.0935028	0.570089	0.367592	0.135088	0.593433	0.136481	0.12095
Akap12	0	0.112793	0.181518	0.999681	0.635194	0.15182	0.62872	0.974572	0.488587	-0.525038	-0.445865	-0.0130404	-0.169052	-0.47246	-0.452025	0.0616645	-0.39535	0.0138002	0.0321122	0.951186	0.439533	0.0282151	0.0478039	0.748881	0.0654584
Fbxo7	0	0.118722	0.550937	0.999681	0.471157	0.940692	0.840267	0.746424	0.807244	0.207311	0.0948061	0.0416718	-0.101072	-0.0161992	0.130207	0.111491	0.0818396	0.0147192	0.249491	0.636879	0.269853	0.852061	0.146126	0.173472	0.339055
Jmjd1c	1	0.119715	0.0488548	0.999681	0.12673	0.994409	0.984953	0.974438	0.469492	0.180173	0.202948	-0.00241729	0.162925	0.00171539	0.0253856	0.0234885	0.140202	0.0150376	0.00411788	0.97458	0.0364531	0.981725	0.741744	0.744781	0.0581218
Shmt2	2	0.121877	0.139252	0.696776	6.43159e-05	0.0424595	0.998264	0.9388	0.977746	0.176295	-0.164357	-0.151875	-0.38352	-0.214982	0.00242026	-0.0442322	-0.0126423	0.015508	0.0209261	0.0443173	1.17477e-06	0.0039014	0.97479	0.533423	0.863522
Acss3	0	0.122526	0.548474	0.995614	0.444218	0.641401	0.983961	0.929928	0.746788	-0.387017	-0.176281	0.135483	-0.196526	-0.140829	0.0583427	0.100245	0.180203	0.0158277	0.246706	0.394869	0.246627	0.371127	0.718009	0.502157	0.249739
Avpr1a	0	0.122526	0.670918	0.999139	0.637506	0.179356	0.777688	0.928728	0.614351	0.288602	-0.102926	0.0744683	-0.0982166	-0.258966	0.203782	-0.0781597	-0.186531	0.0159904	0.377684	0.544195	0.44264	0.0374955	0.103231	0.499733	0.12713
Mdm1	0	0.125234	0.763447	0.982042	0.459958	0.475489	0.823776	0.904869	0.7652	0.586086	0.164456	0.237522	0.308761	0.317	-0.441703	0.1913	0.282811	0.016548	0.502929	0.360316	0.260516	0.207465	0.133362	0.425371	0.280029
Igf1	1	0.12674	0.804421	0.992377	0.0141246	0.231114	0.832564	0.90558	0.989593	0.206381	0.0466326	0.0747148	0.286611	0.164319	0.128273	0.0649916	-0.0047649	0.0169538	0.565794	0.381353	0.00167135	0.0570727	0.137693	0.428009	0.955306
Col6a1	2	0.126942	0.866724	0.998491	0.00403449	0.0143782	0.860621	0.624646	0.224987	-0.293151	-0.0482822	0.0885479	-0.478688	-0.429869	-0.18122	-0.196413	-0.320764	0.017188	0.678602	0.472341	0.000292847	0.000778589	0.167884	0.0937283	0.0104318
Ppa1	2	0.127709	0.177945	0.928468	0.0129186	0.00354034	0.307729	0.81567	0.729491	-0.187179	-0.162801	-0.101044	-0.26171	-0.307106	-0.219931	-0.0878161	-0.0948727	0.0175001	0.0310508	0.204637	0.00148453	9.66826e-05	0.0066097	0.246627	0.22454
Nab2	2	0.127894	0.00287159	0.729519	0.0531137	0.0126146	0.990345	0.954708	0.814478	-0.390827	-0.663497	-0.330914	-0.450776	-0.585966	0.0408024	-0.0810566	-0.152115	0.0177341	7.68458e-05	0.0530775	0.0105283	0.000626168	0.809693	0.596182	0.349827
Pa2g4	3	0.129745	0.00891639	0.796361	0.0216414	0.0135073	0.994635	0.77543	0.57395	-0.179237	-0.260386	-0.135779	-0.235202	-0.257382	0.00643714	-0.0930144	-0.121693	0.0182024	0.000362199	0.0775971	0.00299533	0.000698853	0.933785	0.198941	0.105115
Ltv1	1	0.133931	0.0736329	0.899631	0.0131712	0.070944	0.994635	0.861285	0.784609	-0.207127	-0.227268	-0.13301	-0.297577	-0.233395	-0.00878169	-0.0828576	-0.0906481	0.0190081	0.00762818	0.141512	0.0015261	0.00834226	0.922668	0.320305	0.303735
Nudt4	1	0.134987	0.519429	0.711176	0.12195	0.0303819	0.987631	0.808203	0.377949	-0.186691	-0.0936736	-0.160481	-0.176396	-0.244187	0.020685	-0.0919139	-0.168867	0.0193782	0.219033	0.0472385	0.0344486	0.00230234	0.799725	0.232539	0.0338072
Arl1	0	0.135191	0.562465	0.929196	0.573398	0.951053	0.95284	0.942642	0.60046	-0.17663	-0.0810872	-0.0954157	0.0704842	-0.0113836	0.0740375	-0.0425552	-0.117039	0.0198143	0.26102	0.211948	0.371079	0.879648	0.335229	0.557504	0.119395
Stx7	0	0.135191	0.685074	0.999681	0.215732	0.139463	0.983961	0.981142	0.979826	-0.195414	0.0673655	0.0462367	0.150556	0.184027	0.0316602	0.018598	0.0112584	0.0198486	0.393172	0.584214	0.0813108	0.024508	0.711871	0.813943	0.890833
Perp	1	0.14202	0.386804	0.969174	0.137304	0.0331241	0.980643	0.977445	0.999526	-0.173635	-0.110012	-0.0809318	-0.161324	-0.227024	-0.0515786	-0.0190968	0.000244118	0.0210829	0.125918	0.287815	0.0411847	0.00261581	0.505955	0.790944	0.997381
Ccdc28a	0	0.143469	0.181444	0.999681	0.214274	0.619769	0.981959	0.962988	0.691619	0.232642	0.209757	-0.0484854	0.186147	0.0963121	0.0517623	0.0420079	0.136216	0.021532	0.0320505	0.650016	0.0806251	0.347665	0.628533	0.669626	0.180519
Polr2e	0	0.146859	0.318218	0.999681	0.290254	0.208929	0.998807	0.995843	0.87806	-0.217823	-0.157012	-0.0224523	-0.151577	-0.188025	0.00204404	0.0100526	-0.0685178	0.0222804	0.0861007	0.816164	0.127228	0.0477178	0.98335	0.910175	0.466273
Mknk2	3	0.152412	0.0420691	0.631735	9.40528e-06	0.017775	0.885279	0.296536	0.3074	-0.240636	-0.302819	-0.236922	-0.631294	-0.352747	-0.140717	-0.253307	-0.243468	0.0233714	0.0032392	0.0283796	1.10545e-07	0.00104868	0.193707	0.0144	0.0212575
Gm15343	0	0.158723	0.708862	0.999681	0.172716	0.277753	0.988036	0.586565	0.959165	0.325207	0.115777	0.0249613	0.29528	0.259574	0.0398604	0.246589	0.0506333	0.0245981	0.424369	0.872955	0.0576634	0.0798791	0.801612	0.0761175	0.739396
4930430F08Rik	1	0.164136	0.796957	0.999681	0.00577379	0.147866	0.986052	0.932977	0.99835	-0.299034	0.0736507	-0.0707452	0.465996	0.28371	-0.0432296	-0.0807334	-0.00158542	0.0257048	0.551759	0.59492	0.000478704	0.0271003	0.749692	0.512035	0.990193
Zfp433	2	0.17555	0.978768	0.958329	1.40164e-05	0.00170304	0.978309	0.818007	0.52309	-0.215374	0.00724977	0.108935	0.511336	0.388561	0.0755147	0.104097	0.165321	0.0283726	0.937911	0.26785	1.84115e-07	3.38678e-05	0.452866	0.25203	0.0806594
Ddx21	2	0.17555	0.227176	0.596201	0.000681905	0.00112878	0.991752	0.0657631	0.160974	-0.164601	-0.142274	-0.174308	-0.333843	-0.323917	-0.0157569	-0.249731	-0.211336	0.0284826	0.047493	0.0227168	2.81058e-05	1.92331e-05	0.838633	0.000550121	0.00500443
Agap2	0	0.17555	0.229956	0.811587	0.423988	0.926049	0.994635	0.735867	0.499816	-0.541753	-0.490702	-0.45193	-0.313203	-0.0532869	-0.0256963	-0.325721	-0.482161	0.0285387	0.0486021	0.0874995	0.229672	0.821426	0.919626	0.163461	0.0694047
Fbxo30	0	0.17555	0.954277	0.901942	0.0781769	0.677436	0.920062	0.776122	0.740688	-0.17511	-0.012559	-0.116962	0.1936	0.0639054	-0.0947898	-0.0974141	-0.0914883	0.0286378	0.867516	0.146629	0.0182467	0.417872	0.244142	0.199409	0.238075
Osbpl8	1	0.177735	0.142076	0.9253	0.00259733	0.0915121	0.98203	0.480315	0.974438	0.160906	0.161472	0.0967672	0.291922	0.18535	0.0345071	0.142894	0.013941	0.0292842	0.0217229	0.195559	0.000162539	0.0123783	0.648833	0.0439293	0.849647
Mif	1	0.178035	0.402167	0.981345	0.0002863	0.0816132	0.98203	0.595859	0.406963	-0.175055	-0.114859	-0.0761224	-0.392135	-0.208187	-0.0339171	-0.135168	-0.163938	0.0296241	0.135076	0.347177	8.84455e-06	0.0102929	0.680393	0.0795343	0.0411403
Suox	2	0.179088	0.123461	0.981345	1.40164e-05	0.000809041	0.556827	0.925624	0.879961	0.162076	-0.173328	-0.0728659	-0.41691	-0.332825	-0.164685	-0.0500008	0.053878	0.0300914	0.0168658	0.340613	1.84777e-07	1.23798e-05	0.034447	0.492431	0.469933
Stab2	0	0.191613	0.645719	0.976396	0.202162	0.996843	0.918913	0.979364	0.965565	0.158513	-0.0675877	0.075599	-0.141159	0.000827114	0.0915547	0.0184086	0.0202663	0.0326952	0.346312	0.315872	0.0734666	0.99117	0.234004	0.798487	0.785611
Ntn4	0	0.191613	0.0948277	0.999681	0.0713467	0.429512	0.440575	0.661268	0.695791	-0.200239	-0.230913	-0.0357192	-0.238246	0.125621	-0.233239	-0.141146	-0.123892	0.0328212	0.0110381	0.709246	0.0160745	0.170662	0.0182021	0.114647	0.184392
Sgk1	1	0.193774	0.037873	0.899065	0.499908	0.685899	0.949628	0.539414	0.60046	-0.346341	0.44576	-0.24266	-0.175832	0.123864	-0.159114	-0.290545	-0.246307	0.0335074	0.00277045	0.138961	0.297713	0.430441	0.328589	0.0608147	0.119497
Syt1	0	0.194978	0.497913	0.911858	0.551785	0.872042	0.202082	0.827983	0.790233	0.304479	-0.180999	0.204307	-0.14342	0.0534372	0.45867	0.150341	-0.144111	0.0340337	0.202421	0.160149	0.348634	0.7164	0.00197943	0.272273	0.315232
Fig4	0	0.196661	0.912214	0.999681	0.284472	0.492169	0.978239	0.802083	0.754947	0.18371	-0.0240632	0.00985501	-0.144343	-0.109119	0.0696318	0.101954	0.0969748	0.0346483	0.776197	0.913149	0.123643	0.220984	0.442881	0.222011	0.266163
Nfic	0	0.196778	0.756853	0.998491	0.885908	0.614189	0.723754	0.802083	0.96688	-0.19185	-0.058947	0.0639302	0.0251515	0.0856606	-0.172944	0.10421	-0.0232424	0.0349899	0.492987	0.477781	0.791421	0.340069	0.0708911	0.221166	0.794066
Sarnp	0	0.203237	0.104126	0.637588	0.441255	0.786713	0.978239	0.877495	0.973894	-0.192879	-0.220367	-0.204475	0.110086	0.0510075	-0.0734833	-0.0816022	0.0173486	0.03647	0.0127811	0.0302407	0.243895	0.5723	0.436404	0.348286	0.846428
Iyd	1	0.207912	0.302096	0.998491	0.010353	0.167705	0.93393	0.958066	0.978811	0.153172	-0.125822	-0.0533211	-0.256935	-0.159176	-0.0802889	0.0354753	-0.0118175	0.037648	0.0779383	0.479759	0.00109628	0.0332592	0.296043	0.618981	0.872829
Gpr182	1	0.208198	0.0113518	0.999681	0.336858	0.917787	0.981568	0.662317	0.941359	-0.180699	-0.295977	0.00439161	-0.127527	-0.0219737	-0.0502331	-0.131046	-0.0363775	0.0383931	0.00049933	0.960373	0.160698	0.800109	0.579516	0.11569	0.672438
BC048403	0	0.208198	0.937745	0.899065	0.673196	0.752928	0.978309	0.925624	0.670581	-0.34412	-0.0331642	-0.251268	0.11913	-0.105606	0.118795	-0.105439	-0.234064	0.0383979	0.832949	0.139996	0.485665	0.520686	0.488034	0.491886	0.164646
Ctgf	0	0.208198	0.822824	0.928468	0.147659	0.647364	0.919306	0.206699	0.902332	-0.490237	-0.116316	-0.306213	-0.492907	-0.203657	-0.286615	-0.636432	-0.142775	0.0387801	0.597752	0.205605	0.0459025	0.37944	0.236708	0.0065211	0.531227
Cenpw	0	0.208198	0.743209	0.998491	0.583511	0.547836	0.978239	0.513397	0.923483	-0.428846	-0.140329	0.154163	0.175965	0.211094	0.159172	0.3512	0.102768	0.0391475	0.472686	0.44562	0.382369	0.272064	0.43286	0.0514755	0.594469
Mmp19	1	0.208198	0.237988	0.999681	0.0248734	0.330366	0.402702	0.951318	0.777975	0.151956	-0.139207	0.00643906	-0.230443	-0.120325	-0.191627	0.0387218	0.0767874	0.0393979	0.0513312	0.931757	0.00364844	0.107826	0.0130156	0.585933	0.295862
Ifngr1	1	0.208304	0.499131	0.979465	0.0178076	0.0998978	0.978239	0.844682	0.809573	-0.167134	-0.0989603	-0.0813696	-0.261522	-0.199628	-0.0669176	-0.0816329	-0.0763094	0.0397579	0.204115	0.326409	0.00228676	0.0143633	0.427743	0.2926	0.343091
Aifm2	0	0.209915	0.932498	0.946937	0.0640047	0.117566	0.307729	0.149328	0.940748	-0.157713	-0.0166099	-0.0918263	-0.20176	-0.181967	-0.220102	-0.217568	0.0331388	0.0404077	0.821308	0.243606	0.0136978	0.018626	0.00661312	0.00343816	0.664577
Arg1	1	0.223878	0.567905	0.983695	0.035573	0.278315	0.564081	0.273382	0.960132	-0.182231	-0.0953673	-0.0820851	-0.258924	-0.157028	-0.193917	-0.219394	-0.0289081	0.0434608	0.265593	0.364379	0.00608515	0.0801571	0.0355197	0.0119136	0.744646
Rpf2	0	0.235713	0.994172	0.999681	0.526279	0.657516	0.959696	0.962988	0.763146	-0.207923	-0.0019924	0.0183794	0.105483	0.0865588	0.0976849	-0.0420644	0.110572	0.0461429	0.983976	0.862423	0.323324	0.392831	0.3597	0.667331	0.277844
Rps26	1	0.24587	0.273532	0.929196	0.00477481	0.190881	0.892996	0.395553	0.328335	-0.147257	-0.131303	-0.0943823	-0.278566	-0.151194	0.0962498	-0.155395	-0.166842	0.0485322	0.0653969	0.21191	0.000368197	0.0417168	0.205099	0.0301581	0.0248737
Ddx50	0	0.250962	0.959978	0.999681	0.0933249	0.261609	0.978239	0.996015	0.903772	-0.147275	0.0103309	-0.0411107	0.176147	0.133798	-0.059717	-0.00658639	-0.0457109	0.0499469	0.884358	0.587209	0.0234128	0.0718039	0.436919	0.926544	0.536882
Cd63	0	0.251872	0.653172	0.999681	0.297579	0.556039	0.950197	0.661268	0.931805	-0.425306	-0.193957	-0.0231097	-0.335532	-0.229345	-0.225318	-0.330301	-0.103132	0.0505388	0.354453	0.91564	0.132696	0.280161	0.331186	0.11304	0.628602
Reep3	0	0.254243	0.721882	0.999681	0.187019	0.382977	0.98203	0.97197	0.966689	-0.147576	-0.0553463	0.0228419	0.145634	0.111607	-0.0301145	-0.0260155	0.0197309	0.0514293	0.442754	0.763304	0.065407	0.139065	0.698666	0.719686	0.79184
Hddc2	0	0.264882	0.87889	0.999399	0.929372	0.934706	0.981568	0.82731	0.934951	-0.416835	-0.0777973	-0.122589	0.0363785	-0.0419367	-0.136707	-0.219896	0.0943302	0.0540134	0.704417	0.576194	0.867206	0.837165	0.539508	0.271486	0.647415
Ado	0	0.273016	0.874841	0.999681	0.583511	0.647364	0.966748	0.972713	0.987027	-0.158001	0.0305955	0.0124827	-0.0756936	0.0718002	-0.0747185	-0.0270979	0.00654536	0.0561174	0.696382	0.881094	0.382655	0.379463	0.384081	0.729035	0.935913
Marcks	0	0.275313	0.181124	0.684224	0.179945	0.710858	0.729933	0.996336	0.847109	-0.160123	-0.173548	-0.1773	-0.163969	-0.0608415	-0.153459	-0.00369586	-0.0699058	0.0570387	0.0319409	0.0400631	0.0614488	0.465117	0.0772694	0.963066	0.397084
Asf1a	0	0.279512	0.729897	0.91323	0.413952	0.238786	0.981568	0.99809	0.839591	-0.181429	-0.0687028	-0.136949	0.120763	0.174887	-0.0618981	-0.00260077	-0.0823709	0.0586799	0.453517	0.16507	0.22048	0.0604603	0.530966	0.976947	0.386471
Gm24119	0	0.279512	0.207651	0.9253	0.0643714	0.784577	0.990345	0.976482	0.202932	0.408327	0.426539	0.292224	0.547845	0.122039	0.0522271	-0.0608419	0.567054	0.0592687	0.0403623	0.19706	0.0138313	0.569088	0.820773	0.775093	0.00813211
Coq10a	1	0.279512	0.896283	0.998491	0.0251407	0.760387	0.993031	0.972866	0.900868	0.174393	-0.0294162	-0.0740982	-0.291268	-0.0589748	-0.0166292	-0.0296334	-0.0588247	0.0592765	0.742749	0.441311	0.00369763	0.530662	0.864604	0.739496	0.527184
Pdss2	0	0.284542	0.555725	0.999681	0.425949	0.965777	0.994493	0.998845	0.51031	0.189934	0.110735	0.0279325	0.12692	-0.0110525	-0.012823	0.000733098	0.176537	0.0608076	0.253997	0.789018	0.231192	0.914907	0.904026	0.993843	0.0749418
Epb4.1l2	0	0.306875	0.323708	0.999681	0.971902	0.786049	0.981959	0.758003	0.526556	-0.15754	-0.140572	-0.00947221	-0.00610505	0.0480928	-0.0429936	-0.110047	-0.148166	0.0660808	0.088857	0.913341	0.945659	0.571368	0.629264	0.180916	0.0826282
Aim1	1	0.311545	0.783393	0.953611	0.00112636	0.0582186	0.990249	0.809594	0.2492	-0.134696	-0.0444741	-0.0866841	-0.316919	-0.203318	-0.018688	-0.0846941	-0.184723	0.0680495	0.53114	0.251809	5.41177e-05	0.00622816	0.807722	0.235831	0.0133503
Col6a2	0	0.311545	0.972461	0.999681	0.0799168	0.337773	0.725152	0.879856	0.399498	-0.288852	-0.0153517	-0.0539931	-0.393308	-0.257569	-0.316175	-0.139181	-0.330124	0.0686974	0.918544	0.738006	0.0187987	0.11182	0.0715469	0.352085	0.0382227
Usp15	0	0.311545	0.908567	0.926063	0.843393	0.884965	0.996801	0.90195	0.988867	-0.135134	0.020573	-0.0964006	0.0272791	-0.0242859	-0.00296028	-0.057022	0.00452396	0.0692663	0.76989	0.199836	0.724643	0.741889	0.968919	0.42269	0.950723
Agpat3	1	0.311545	0.183497	0.999681	0.012242	0.182621	0.98203	0.929928	0.501354	-0.144307	-0.163111	-0.0148487	-0.268951	-0.164446	0.0351488	-0.0511719	-0.143614	0.0696186	0.0327237	0.853044	0.00138926	0.0386197	0.668626	0.50447	0.070581
Gm9978	0	0.311545	0.67274	0.993344	0.651214	0.807258	0.642541	0.958914	0.855877	0.241996	-0.118183	-0.123325	0.104928	0.0713899	0.282843	-0.065524	0.110017	0.0696274	0.38042	0.385356	0.458901	0.602238	0.0496488	0.621131	0.418111
Kitl	1	0.311885	0.760579	0.999681	0.173648	0.0439536	0.959696	0.964783	0.631009	-0.199208	-0.0710987	0.0415012	0.21225	0.30783	-0.105768	0.0426121	-0.162913	0.0702122	0.499245	0.710577	0.0581952	0.00411734	0.358359	0.678604	0.139067
Ank3	0	0.316194	0.477448	0.941452	0.0640047	0.976385	0.973978	0.898784	0.965343	0.146014	-0.103856	0.0991589	-0.214634	-0.00596333	-0.0693591	-0.0634492	0.0220868	0.0716982	0.187177	0.2299	0.0136874	0.941346	0.414507	0.417785	0.785276
Pkib	1	0.31638	0.00293481	0.998491	0.074962	0.292879	0.990345	0.94476	0.956796	0.208761	0.437079	-0.0792634	0.29053	0.201087	0.0291796	-0.0654969	0.0411572	0.0722565	7.92429e-05	0.524609	0.0171986	0.0873876	0.816812	0.566911	0.727618
Cct2	1	0.316649	0.337986	0.941975	0.00913255	0.119612	0.925279	0.736051	0.642905	-0.136058	-0.120458	-0.0920313	-0.265102	-0.178058	0.0864304	-0.101901	-0.109636	0.0728344	0.0966756	0.230292	0.000919178	0.0191613	0.266261	0.163665	0.146293
Sesn1	0	0.32384	0.403771	0.981345	0.0591102	0.236401	0.980643	0.742899	0.273287	-0.194451	-0.155721	-0.103326	-0.291114	-0.206746	-0.0738654	-0.14324	-0.266159	0.0750168	0.136245	0.355458	0.0121981	0.0594532	0.512572	0.170412	0.0161882
Tjp3	0	0.325528	0.354687	0.86557	0.421074	0.0866135	0.978309	0.104722	0.525854	0.185115	0.162578	0.166764	0.13241	0.265229	0.0781172	0.313779	0.179498	0.0759388	0.105792	0.118303	0.227084	0.0113481	0.476094	0.00166719	0.0820539
Rfx4	0	0.326592	0.126658	0.323483	0.118145	0.0781818	0.211424	0.357035	0.708939	-0.310126	0.384345	0.491795	0.378552	0.433087	0.544687	0.355848	0.218834	0.0767199	0.0175156	0.00375626	0.0330922	0.00965473	0.00229012	0.0236658	0.200739
Gm4924	0	0.336475	0.505975	0.999681	0.178337	0.208166	0.552206	0.962988	0.290357	0.372207	0.267872	0.0553546	0.425032	0.419676	-0.547866	0.089034	0.508351	0.0795903	0.208657	0.815893	0.0605173	0.0474345	0.033997	0.66687	0.018594
Thap2	0	0.33847	0.182145	0.999681	0.851963	0.640083	0.981568	0.529077	0.84011	0.200362	0.236092	0.0589388	0.040605	0.10429	-0.0755948	0.209495	-0.0993812	0.0806144	0.0323252	0.617811	0.735927	0.369817	0.532777	0.0558077	0.387601
Irak3	0	0.339163	0.181201	0.899065	0.0591441	0.279558	0.981698	0.861285	0.923739	-0.331241	-0.412892	-0.300122	-0.509718	-0.3358	-0.103717	-0.180335	-0.102424	0.0813327	0.0319689	0.13999	0.0122309	0.0806371	0.611259	0.319574	0.595285
Tfam	0	0.342547	0.500498	0.999681	0.896936	0.870436	0.841349	0.962988	0.868743	-0.129913	-0.0907578	0.00561563	0.0187994	-0.0272647	-0.111396	-0.0304277	0.0562744	0.0828496	0.205116	0.940722	0.809607	0.713624	0.148479	0.669779	0.44497
Rdh9	0	0.342547	0.0911397	0.976396	0.120891	0.171301	0.942991	0.996015	0.97216	-0.258089	-0.375394	0.149449	-0.335261	-0.317891	-0.154847	0.0127081	0.0313923	0.0838014	0.0104057	0.314995	0.0340534	0.0345944	0.316243	0.927152	0.82772
Apof	2	0.342547	0.180872	0.999681	0.00136633	0.0067493	0.903443	0.996015	0.950028	0.144202	-0.173588	-0.0241805	-0.352637	-0.311406	-0.107315	-0.00504502	-0.0316156	0.0840052	0.0318385	0.775731	7.0068e-05	0.000243653	0.218084	0.950461	0.70625
Dram1	0	0.342547	0.795437	0.998491	0.79964	0.720396	0.544232	0.962988	0.490971	-0.351743	-0.116171	0.148715	-0.0903628	-0.140859	-0.481895	0.0777754	-0.378077	0.0850298	0.549307	0.467821	0.659446	0.477759	0.0325567	0.674276	0.0660899
Spock2	0	0.342547	0.637788	0.999681	0.812921	0.482127	0.846355	0.829376	0.828564	-0.558731	-0.308974	0.156983	-0.137988	-0.418506	-0.545334	-0.333334	-0.305959	0.0854759	0.337469	0.624379	0.678786	0.212375	0.155614	0.274383	0.364772
Ccdc138	1	0.342547	0.2328	0.913447	0.0124012	0.108523	0.994635	0.81083	0.626261	0.285932	0.313975	0.238383	0.544361	0.39644	-0.0189988	0.187319	0.247123	0.0854969	0.0495592	0.168771	0.00141221	0.016338	0.916538	0.238196	0.13517
Ddt	3	0.345235	0.000298275	0.653001	0.00099561	0.00265063	0.543694	0.807761	0.752856	-0.128058	-0.336337	-0.162766	-0.322725	-0.299541	-0.165098	-0.0859324	-0.0832573	0.0867311	3.39356e-06	0.0325069	4.57007e-05	6.3724e-05	0.0323459	0.231	0.261925
Hsd17b6	0	0.364387	0.83293	0.999681	0.39293	0.617585	0.994635	0.86329	0.569362	-0.377639	0.104752	0.0126978	-0.300366	-0.207886	0.0213474	-0.207451	-0.363222	0.0926083	0.614038	0.954001	0.20289	0.344615	0.923865	0.324616	0.101441
Inhbe	1	0.364387	0.0163744	0.999681	0.972038	0.356011	0.994767	0.937671	0.989593	-0.436894	-0.880281	-0.140507	-0.0181407	-0.397349	-0.0180547	0.146715	0.0137601	0.092984	0.000835707	0.585574	0.945946	0.123314	0.944611	0.52801	0.955915
A930033H14Rik	0	0.364387	0.925048	0.998491	0.34378	0.399393	0.98203	0.450261	0.474113	0.45084	0.0642739	-0.203546	-0.403335	0.389156	0.119584	0.515192	0.476264	0.0933258	0.803465	0.477423	0.165474	0.150323	0.665718	0.0393286	0.0601124
Plekhg1	1	0.368458	0.725089	0.999681	0.0296611	0.583266	0.729449	0.847422	0.927437	0.156216	-0.0696862	0.00876499	0.277717	0.0966469	-0.177452	0.0927639	0.0488552	0.0949697	0.447219	0.928227	0.00470404	0.306903	0.0765676	0.301611	0.60304
Ptprk	0	0.374865	0.706431	0.959767	0.357911	0.200497	0.664342	0.824006	0.835026	0.122045	-0.0569541	-0.0826005	-0.104878	-0.149548	-0.147883	-0.07969	-0.0645222	0.0972326	0.421164	0.272069	0.176947	0.0447543	0.0540236	0.265438	0.3803
Rap1b	0	0.376019	0.247848	0.974209	0.541703	0.781419	0.888163	0.929928	0.777747	-0.123591	-0.137093	-0.0776767	0.074492	0.0428409	-0.0985034	-0.0479837	-0.0772697	0.0981452	0.055245	0.305147	0.337747	0.563646	0.200456	0.501943	0.295219
Cdc40	0	0.383607	0.114108	0.998491	0.154254	0.0889996	0.931475	0.207891	0.752406	-0.131066	-0.187464	-0.0605433	-0.165735	-0.202138	-0.0884117	-0.209495	-0.0892702	0.100752	0.0147832	0.456634	0.048976	0.0118269	0.284198	0.00660147	0.260265
Gadd45b	0	0.393046	0.492978	0.999681	0.600756	0.176418	0.925279	0.881574	0.630692	-0.501848	0.353903	0.0152196	-0.27073	0.581081	0.345179	-0.262929	0.434017	0.104061	0.198716	0.960642	0.399566	0.0365656	0.26055	0.360282	0.138734
Rmnd1	0	0.393046	0.164006	0.999681	0.745613	0.878866	0.981568	0.914926	0.79369	0.122972	0.159091	0.0364898	-0.0442648	0.0262892	0.0407549	0.0539832	0.0749055	0.104513	0.0275162	0.637584	0.578573	0.729118	0.604858	0.45857	0.320161
Naca	0	0.393121	0.258124	0.915887	0.407261	0.65956	0.991752	0.72712	0.885625	-0.123602	-0.13724	-0.104302	-0.0988745	-0.0644805	0.0152584	-0.10509	-0.0520502	0.105174	0.059583	0.176324	0.214627	0.394927	0.845229	0.152534	0.491393
Sgta	1	0.405776	0.117112	0.999681	0.0142745	0.259477	0.873456	0.602038	0.979826	-0.124328	-0.181284	-0.0195605	-0.258051	-0.140329	-0.107889	-0.128586	-0.0101457	0.109222	0.0153415	0.80353	0.0016959	0.0705572	0.180253	0.0833127	0.894978
Uhrf1bp1l	0	0.406186	0.53967	0.999681	0.264543	0.339479	0.994635	0.843786	0.917307	-0.120198	-0.0846105	0.011167	-0.126618	-0.120066	-0.00648048	-0.0761663	-0.0421642	0.110584	0.237917	0.882538	0.111111	0.112788	0.933464	0.291264	0.572453
Tmcc3	0	0.406186	0.824674	0.998491	0.940698	0.832737	0.493554	0.818007	0.950721	-0.136129	-0.042644	-0.0621488	-0.0127265	-0.0390228	-0.203474	-0.09334	0.0312237	0.110658	0.600285	0.475247	0.886387	0.645706	0.0241766	0.24975	0.711171
Atxn7l3b	0	0.408247	0.256974	0.999681	0.0702669	0.564339	0.896929	0.981152	0.851665	-0.120002	-0.13636	-0.0320511	-0.191892	-0.0799409	-0.0972973	-0.0168577	-0.0619077	0.111885	0.0591733	0.673532	0.0157364	0.28835	0.210033	0.815783	0.408255
Hsp90b1	0	0.412017	0.413725	0.998491	0.155937	0.477563	0.98203	0.937942	0.2492	0.134137	0.118905	-0.0572677	0.175006	-0.107625	-0.0399914	0.0519594	-0.212478	0.11359	0.141776	0.506476	0.0497582	0.209224	0.644957	0.529129	0.0133116
Eef2	1	0.418036	0.25105	0.941975	0.0140966	0.261888	0.981568	0.672757	0.249128	-0.138067	-0.16028	-0.105452	-0.292028	-0.15844	0.0581805	-0.131931	-0.217748	0.115932	0.0566426	0.234566	0.00166404	0.0720075	0.521218	0.121407	0.013267
Appl2	0	0.421312	0.962793	0.999681	0.635194	0.90655	0.98203	0.996015	0.928554	0.130417	-0.0110213	-0.0117924	0.0681336	-0.0233965	0.0411939	-0.0076832	0.043366	0.117527	0.891979	0.891685	0.439247	0.782026	0.640323	0.924273	0.606494
4632428N05Rik	0	0.422088	0.89701	0.999681	0.989018	0.84436	0.770349	0.607896	0.752406	-0.156071	-0.0313547	0.0253524	-0.00283282	-0.0433956	-0.176533	0.160251	-0.112522	0.118433	0.744313	0.804517	0.978336	0.665318	0.0975402	0.0858355	0.26032
Rpl41	0	0.426358	0.674425	0.999681	0.828818	0.581941	0.981568	0.936856	0.751877	-0.116201	0.061909	0.0123994	-0.0298047	0.075591	0.0466631	-0.0457786	-0.0841182	0.120326	0.382141	0.8698	0.703495	0.30576	0.545514	0.523856	0.257284
Cep57l1	0	0.431977	0.604651	0.999681	0.385005	0.843525	0.885279	0.959035	0.767688	0.178259	0.115983	0.0219077	0.157211	0.0509174	0.157381	-0.0539324	0.124624	0.123176	0.302417	0.857389	0.196508	0.663496	0.194579	0.631808	0.284736
Ahi1	0	0.431977	0.44002	0.999681	0.38992	0.487521	0.98203	0.346999	0.592666	0.277539	0.248604	0.0180286	-0.257882	-0.238223	-0.0946783	-0.425462	-0.310212	0.123321	0.15893	0.926383	0.200467	0.216355	0.643007	0.0219569	0.114324
Tube1	0	0.436319	0.239015	0.999681	0.78591	0.487905	0.990345	0.942642	0.988116	0.38548	0.454677	-0.094492	0.125584	0.311117	0.0625278	0.137938	0.0161112	0.125573	0.0517899	0.722162	0.63849	0.216868	0.811607	0.553575	0.947064
Aig1	2	0.436319	0.873468	0.924335	0.00393673	0.00362867	0.99832	0.680296	0.975445	-0.138484	-0.0344347	-0.122802	-0.347987	-0.356362	0.00283619	-0.132927	-0.0167195	0.125984	0.692727	0.191143	0.000282625	9.99449e-05	0.97584	0.12611	0.853263
Bcr	0	0.439411	0.735854	0.896263	0.919537	0.852295	0.978239	0.728962	0.887714	0.128836	0.0600478	0.128782	-0.0172384	0.0350889	0.0690315	0.115335	-0.0574625	0.127985	0.462149	0.13473	0.848487	0.684263	0.438679	0.154551	0.499652
Dnajc12	0	0.439411	0.377129	0.999681	0.700546	0.530572	0.981568	0.96857	0.834541	-0.163713	-0.162759	0.0400882	0.0712211	-0.122422	0.0654397	-0.039048	0.0928666	0.128311	0.119656	0.715312	0.521425	0.25605	0.557268	0.702716	0.378745
Tbc1d30	0	0.441438	0.304633	0.999681	0.667366	0.753763	0.525131	0.96758	0.570095	-0.289035	0.311296	-0.0402603	-0.14018	-0.120896	0.415088	0.0704966	-0.318157	0.130262	0.0793251	0.836386	0.477868	0.521713	0.0288619	0.69219	0.10271
Txnrd1	1	0.441438	0.313618	0.999681	0.0384145	0.154521	0.738147	0.999074	0.921068	0.112344	-0.124493	-0.0373964	-0.214402	-0.164182	-0.134577	-0.000384543	-0.0405278	0.130343	0.0834488	0.621601	0.00675427	0.0290753	0.0811535	0.995727	0.585508
Abca7	0	0.451475	0.555232	0.951281	0.981769	0.750104	0.949371	0.956219	0.964257	-0.18704	0.13522	-0.149674	-0.00570301	-0.0818909	-0.131116	-0.061437	-0.0349599	0.136498	0.253209	0.2487	0.965029	0.516245	0.325066	0.604626	0.776609
Hdac2	0	0.451475	0.939925	0.999681	0.915313	0.959839	0.992677	0.70588	0.933888	-0.12217	0.015986	0.034436	0.0172206	-0.0104368	0.0149465	-0.115504	-0.0377311	0.136808	0.837318	0.678057	0.839352	0.897931	0.858889	0.140241	0.641136
Sirt1	0	0.451475	0.744389	0.519753	0.693045	0.572399	0.975484	0.883714	0.650206	-0.126685	-0.0582641	-0.217523	0.05818	-0.0892506	-0.0714878	-0.0737793	-0.121317	0.138299	0.474127	0.0135211	0.511625	0.295868	0.419129	0.365529	0.152423
Gm15344	0	0.451475	0.319998	0.999681	0.0773807	0.158067	0.978239	0.942138	0.789914	0.38488	0.429752	0.0557856	0.640099	0.566181	0.217448	0.150657	0.264638	0.138609	0.0867883	0.841228	0.0179809	0.0301575	0.435013	0.550763	0.314424
Os9	2	0.451475	0.0742621	0.601997	6.35823e-08	2.11016e-05	0.823343	0.802083	0.207673	0.113103	-0.197929	-0.177606	-0.52559	-0.420584	-0.119492	-0.0915489	-0.203437	0.138824	0.00771716	0.0237719	1.46613e-10	7.71628e-08	0.132847	0.220449	0.00848553
Tpgs1	0	0.451475	0.215697	0.999681	0.81516	0.947959	0.978309	0.888043	0.914921	0.162158	0.21243	0.00616148	-0.0476369	0.0181626	0.0865545	0.0897731	0.0632427	0.139544	0.0433952	0.95679	0.682578	0.869133	0.451273	0.391786	0.565426
Smpd2	0	0.451475	0.579316	0.981345	0.0637507	0.819325	0.978309	0.645819	0.851665	0.116984	0.0829033	0.0779359	-0.210104	-0.0399409	0.0601209	0.123282	0.065723	0.140901	0.27585	0.337702	0.0135835	0.618877	0.467854	0.103242	0.406891
Msrb3	0	0.451475	0.61152	0.999681	0.425145	0.783671	0.782329	0.991747	0.969196	-0.122436	-0.0815125	-0.0180305	-0.104946	-0.0475719	-0.141007	0.0120772	0.0200633	0.141331	0.310111	0.832833	0.230602	0.567648	0.108098	0.878899	0.808011
Rnf126	0	0.451475	0.894347	0.999399	0.237318	0.844926	0.983961	0.885873	0.752702	-0.149917	-0.0327509	-0.0606845	-0.181592	0.0436252	-0.0396647	-0.0835648	-0.113742	0.141728	0.736272	0.557026	0.0941476	0.666317	0.709921	0.385068	0.261284
Metap2	0	0.451475	0.273532	0.973092	0.60743	0.44549	0.994635	0.681932	0.851665	-0.109316	-0.131295	-0.077746	-0.0645104	-0.0988649	0.00756025	-0.109024	-0.0609704	0.141736	0.0652435	0.301929	0.406317	0.182612	0.920856	0.12702	0.408476
Atp5d	2	0.451475	0.347769	0.999681	0.000277399	0.0115058	0.942288	0.567428	0.961078	-0.11101	-0.118168	0.0265877	-0.357061	-0.263274	-0.0786818	-0.132257	-0.0230938	0.142028	0.102205	0.726654	8.51538e-06	0.000533235	0.314573	0.069938	0.758152
Dyrk2	1	0.451475	0.225426	0.999681	0.100127	0.0250137	0.846355	0.874802	0.726203	-0.119645	0.152747	0.0444085	0.189146	0.250687	0.119641	0.0728812	0.0982309	0.142145	0.0469239	0.590429	0.0260098	0.00170563	0.155058	0.344364	0.221146
Slc25a16	0	0.46677	0.662095	0.995614	0.721421	0.582687	0.975078	0.996015	0.917362	-0.108232	-0.0645635	0.0640225	0.0472473	0.0761017	-0.0627518	0.00531144	-0.0418177	0.147722	0.366298	0.393968	0.54712	0.306372	0.417445	0.940921	0.573228
Adora2a	0	0.46771	0.979185	0.954302	0.202876	0.174465	0.991752	0.998845	0.996242	0.311511	0.0167435	0.259045	0.404389	0.453924	-0.052171	-0.00132043	-0.00507823	0.148782	0.939017	0.252461	0.0739648	0.0359028	0.83101	0.994344	0.981607
Hal	2	0.469034	0.222434	0.929196	0.00800074	0.0342072	0.701103	0.925624	0.95092	-0.150138	-0.200411	-0.132733	-0.372502	-0.315345	-0.196947	-0.0688262	-0.0374363	0.149969	0.045646	0.207598	0.00075547	0.00276521	0.0653631	0.491921	0.714874
Tmtc2	1	0.472152	0.992366	0.85861	0.0345391	0.201424	0.873456	0.0741865	0.626261	0.132148	-0.00257934	-0.152454	-0.278552	-0.190206	0.128896	-0.314722	-0.139887	0.152543	0.976932	0.114326	0.00585893	0.045008	0.181566	0.000720991	0.135244
Wibg	0	0.472152	0.428866	0.915224	0.442787	0.749098	0.953629	0.864311	0.959628	-0.151994	-0.148045	-0.149906	-0.131623	-0.0689944	-0.107849	-0.0984362	-0.0350835	0.15316	0.151365	0.174033	0.245479	0.5149	0.338195	0.329388	0.742394
Rps15	0	0.472152	0.602895	0.999681	0.146365	0.925842	0.966323	0.758768	0.760894	-0.106886	-0.0740425	-0.0258896	-0.157253	-0.0168768	0.0678538	-0.0955226	-0.0818287	0.153581	0.300071	0.73216	0.0452625	0.820319	0.379891	0.184659	0.27321
Cdk19	0	0.472152	0.779355	0.988662	0.488206	0.260821	0.996304	0.953671	0.807244	0.139213	0.0598607	-0.0905619	0.110369	0.176157	0.005818	0.0502916	0.0927652	0.154046	0.525148	0.375308	0.285721	0.0712069	0.954928	0.590043	0.33863
Map3k5	0	0.473062	0.757246	0.585354	0.0545024	0.163985	0.969218	0.117019	0.214386	-0.118835	0.0541069	-0.199999	-0.228023	-0.181412	0.0722229	-0.25282	-0.21957	0.155214	0.493686	0.0206102	0.0109464	0.0321135	0.401927	0.00224678	0.009272
Zwint	0	0.473062	0.879077	0.999948	0.721421	0.243652	0.917374	0.861028	0.526556	-0.105877	-0.0268917	0.00098533	0.0468564	-0.138714	-0.0917658	-0.0715436	0.126892	0.155887	0.705173	0.989576	0.547196	0.062823	0.231938	0.316797	0.0825401
Reep6	0	0.474086	0.067614	0.999681	0.145657	0.62959	0.918913	0.920837	0.919313	-0.118641	-0.220125	0.00843378	-0.176795	-0.0762116	-0.101724	0.0570014	0.0458916	0.156997	0.0067376	0.919448	0.045009	0.358337	0.235319	0.473283	0.57686
Plekhj1	0	0.494875	0.697568	0.999681	0.408048	0.731762	0.925279	0.994042	0.540126	0.146835	0.0849672	-0.0266191	0.137844	0.073412	0.122204	0.0132974	0.178886	0.165569	0.406547	0.809633	0.215366	0.492187	0.27107	0.895681	0.0888525
Ctdsp2	0	0.494875	0.415728	0.999681	0.097291	0.0552416	0.98203	0.677657	0.7652	-0.10476	-0.106706	0.0275513	-0.180246	-0.211467	-0.0343316	-0.112136	-0.0818533	0.165752	0.143061	0.71955	0.0249486	0.00570339	0.664466	0.123956	0.280478
Myct1	0	0.494875	0.780274	0.938697	0.579901	0.641885	0.873456	0.996015	0.984028	-0.185062	0.0802046	0.163951	0.119913	0.1177	0.182757	0.0131771	0.0125339	0.167016	0.526653	0.224511	0.378096	0.371728	0.181359	0.91601	0.923579
Dse	0	0.494875	0.435758	0.999681	0.602664	0.997955	0.999229	0.97999	0.686558	-0.11451	-0.113291	-0.0126174	-0.0721621	-0.000710278	0.000862495	0.0197883	-0.111118	0.167507	0.15596	0.881587	0.401566	0.993083	0.992002	0.802058	0.175953
Lace1	0	0.494875	0.68329	0.998491	0.414168	0.849221	0.981568	0.910053	0.870684	0.137859	0.0827171	0.0822775	-0.130891	-0.0421146	0.063614	0.0735834	0.0749702	0.169074	0.391601	0.424379	0.220715	0.677556	0.53993	0.441772	0.451572
Zufsp	1	0.494875	0.0626418	0.941975	0.0370184	0.128911	0.978309	0.343504	0.238455	0.143826	0.276648	0.130214	0.298216	0.239132	0.084495	0.228756	0.263952	0.169545	0.00594601	0.232852	0.00643417	0.0214712	0.447732	0.0212174	0.0117648
Zdhhc17	0	0.494875	0.867177	0.999681	0.944816	0.94829	0.99429	0.954653	0.959729	-0.120498	0.0344309	-0.0462833	0.0120055	0.0141955	-0.0131827	-0.0446442	-0.0283868	0.170067	0.679581	0.606748	0.89537	0.870748	0.884659	0.593388	0.743021
Lin7a	0	0.494875	0.674442	0.999681	0.848778	0.971812	0.986837	0.121863	0.995666	0.140203	-0.0864719	-0.0240065	0.036803	0.00940311	0.0286576	0.296877	-0.00290817	0.17034	0.382207	0.819523	0.731491	0.927322	0.786467	0.00243688	0.977181
Snrpd3	0	0.499127	0.465232	0.982297	0.118691	0.231957	0.986052	0.622465	0.706725	-0.132214	-0.125376	-0.0904273	0.212256	0.180524	0.0315683	-0.155674	0.121413	0.172618	0.177877	0.361232	0.0332979	0.0574964	0.750969	0.0920575	0.19763
Mettl1	0	0.505637	0.228056	0.999681	0.346039	0.644282	0.98203	0.921784	0.404917	-0.153619	-0.221177	-0.0190288	-0.167485	-0.100767	-0.0559796	-0.0765825	-0.240057	0.175694	0.0478635	0.870456	0.167267	0.37495	0.637813	0.476607	0.0406028
Nr1h4	0	0.506308	0.391181	0.553561	0.741215	0.601937	0.98203	0.694993	0.397226	0.102289	0.11028	0.185288	-0.0452745	-0.0749885	-0.0352965	0.108962	0.158427	0.176753	0.128158	0.0158674	0.57257	0.327323	0.658179	0.13469	0.0373131
Med23	0	0.519773	0.737135	0.999681	0.991865	0.0980588	0.978239	0.997097	0.916259	0.114356	0.0608153	-0.00340044	0.00177076	-0.218708	0.0694007	0.00295087	0.0493867	0.182809	0.464216	0.969654	0.984539	0.0139539	0.443946	0.971674	0.57001
Zbtb2	0	0.519773	0.977266	0.998491	0.382798	0.92977	0.981568	0.600148	0.92	-0.160865	-0.00989822	-0.0846787	-0.16608	-0.0262205	-0.0659498	0.195036	-0.0657153	0.184435	0.931393	0.494899	0.194986	0.828424	0.604519	0.082435	0.5785
Btg1	0	0.519773	0.619771	0.999948	0.279346	0.898564	0.978309	0.742371	0.849796	-0.149681	0.105978	0.00183626	0.181184	0.0331482	-0.0847831	-0.149859	0.0924385	0.184495	0.319361	0.987111	0.120483	0.76825	0.465644	0.169894	0.401581
Llph	0	0.519773	0.644455	0.999681	0.879036	0.965895	0.986052	0.958914	0.849161	-0.126734	-0.0866759	0.0101102	0.0274857	-0.0100275	0.0295584	-0.0442491	0.0785258	0.184846	0.344271	0.917251	0.781094	0.915244	0.76257	0.623734	0.400605
Adat2	0	0.523364	0.56844	0.774697	0.245818	0.383734	0.980259	0.920738	0.876237	-0.22119	-0.183608	-0.324256	-0.297171	-0.250188	0.116858	-0.114381	-0.12507	0.187655	0.266425	0.0691119	0.098985	0.139659	0.502248	0.469098	0.463165
Creb3l3	2	0.523364	0.244747	0.999681	0.00244241	0.0335083	0.98203	0.977445	0.827841	-0.105719	-0.148782	-0.0204043	-0.320312	-0.241773	-0.03468	-0.0210283	-0.0729231	0.187875	0.0540801	0.801074	0.000149935	0.00265397	0.675452	0.78572	0.362851
Scyl2	0	0.523364	0.800015	0.999681	0.149795	0.221611	0.978309	0.617791	0.870425	-0.0974365	0.0412833	-0.026411	-0.155605	-0.144228	-0.0540448	-0.121203	-0.0559547	0.188684	0.558466	0.725503	0.0468277	0.0528562	0.481298	0.0899647	0.448968
Mcu	0	0.52686	0.816012	0.999681	0.58636	0.908269	0.992677	0.996015	0.986764	0.116709	-0.0470454	0.0103886	0.0814488	0.0245996	0.0166375	-0.00793792	0.00731232	0.190804	0.586854	0.909598	0.386173	0.785488	0.859581	0.926076	0.934696
Ccar1	0	0.530941	0.665389	0.716422	0.252718	0.518566	0.51231	0.737634	0.257881	-0.0975311	-0.0641077	-0.150608	-0.128079	-0.0873237	-0.171418	-0.100075	-0.183474	0.193148	0.370279	0.0488671	0.10362	0.244846	0.0269573	0.165686	0.0142565
Gm17249	1	0.538399	0.61642	0.999681	0.0154039	0.184521	0.93355	0.731418	0.950241	0.257322	0.195012	0.076154	0.615195	0.411212	-0.235131	0.268886	0.0738372	0.1985	0.314988	0.71493	0.0018741	0.0395228	0.293436	0.156691	0.706719
Sppl2b	0	0.538399	0.723318	0.999681	0.919017	0.348608	0.975078	0.872932	0.987795	0.124741	0.0718284	-0.00824682	0.0200079	0.152401	0.0836187	0.0882345	-0.0069942	0.198885	0.444948	0.935057	0.847196	0.118564	0.418003	0.341467	0.943261
Lmnb2	0	0.538399	0.302649	0.999399	0.719516	0.586562	0.978239	0.96857	0.976245	-0.179163	-0.240463	0.077679	-0.0891353	-0.142018	-0.11111	-0.0498415	-0.0242893	0.199347	0.0782509	0.577622	0.544037	0.311727	0.444449	0.70246	0.858786
Raet1e	1	0.538399	0.722541	0.997685	0.937992	0.705961	0.986052	0.686978	0.0368976	-0.327586	0.18078	0.205561	0.0375099	0.178839	-0.0835707	0.337751	0.819742	0.199375	0.443298	0.410991	0.882338	0.457287	0.751858	0.129657	0.000345473
1810014B01Rik	0	0.540645	0.659544	0.981345	0.637204	0.827514	0.981568	0.954708	0.764482	0.20249	-0.145498	0.159551	-0.132406	-0.0779338	-0.0967972	0.080967	-0.179585	0.201088	0.361866	0.339712	0.4422	0.633464	0.577317	0.596776	0.27906
Rtn4ip1	0	0.545309	0.33308	0.999681	0.817045	0.923248	0.843868	0.885707	0.374858	-0.110574	-0.141023	0.0438887	-0.0371137	-0.0204891	0.12749	0.0718783	0.18287	0.203713	0.094125	0.619655	0.685207	0.813147	0.151897	0.381106	0.032812
Tspan8	0	0.54591	0.877578	0.999681	0.26394	0.934557	0.996801	0.939404	0.921068	0.299278	0.0899173	-0.0889109	0.386286	-0.0506105	-0.0106617	0.140201	-0.136331	0.204827	0.70081	0.730264	0.110746	0.836667	0.96673	0.534439	0.585488
Cpm	2	0.546498	0.0239224	0.540609	0.0205419	0.0782863	0.890958	0.372094	0.0884896	0.179242	-0.480187	-0.38371	-0.488685	-0.393333	-0.201816	-0.318314	-0.503498	0.20594	0.00145095	0.0152328	0.00280266	0.00968027	0.20266	0.0262351	0.00159713
Sf3a2	0	0.547193	0.321692	0.999681	0.0861337	0.830685	0.501341	0.998845	0.772482	-0.161965	-0.21602	0.063143	-0.319956	-0.0605407	-0.315369	-0.0014538	-0.138165	0.20756	0.0878138	0.627415	0.020952	0.63952	0.0251357	0.990508	0.290231
1600002K03Rik	0	0.547193	0.87157	0.999681	0.776917	0.402739	0.977002	0.984883	0.941009	0.202633	-0.0636897	-0.0382267	0.0839951	-0.239534	0.136016	-0.0316662	-0.0695559	0.20909	0.689247	0.821473	0.622959	0.152758	0.420744	0.837901	0.670596
Krr1	0	0.547193	0.44064	0.998491	0.725108	0.820472	0.981698	0.913763	0.966689	-0.10105	-0.108778	-0.0653659	0.0499742	-0.0397055	-0.0409417	-0.0574755	-0.0210688	0.209197	0.159436	0.426018	0.551547	0.62086	0.623082	0.45346	0.791674
Lyz2	0	0.547193	0.750222	0.999681	0.162564	0.968924	0.986837	0.937025	0.95419	-0.114726	-0.0611176	-0.0173191	-0.185485	-0.00890474	0.0245746	0.0549935	-0.0318523	0.209772	0.482796	0.851223	0.0528559	0.92128	0.791914	0.526334	0.722994
Upb1	0	0.555236	0.533484	0.999681	0.104463	0.382977	0.998355	0.996015	0.96688	0.0992367	-0.0919886	0.0269032	-0.187381	-0.119235	-0.00249837	-0.0055208	-0.0205245	0.215188	0.232703	0.739709	0.0275758	0.139121	0.976028	0.943352	0.798116
Ankrd24	0	0.555236	0.735623	0.949816	0.506831	0.252749	0.99429	0.487042	0.681112	0.183396	0.107148	0.179531	0.161312	0.271816	0.0220644	0.280903	0.201695	0.215414	0.461555	0.24562	0.304573	0.067116	0.8901	0.0455782	0.171564
Tspan31	0	0.555236	0.130922	0.726293	0.0550949	0.0653142	0.985283	0.530645	0.799542	-0.0995189	-0.182401	-0.158875	-0.215001	-0.21668	0.026878	-0.148292	-0.0782461	0.218007	0.0186192	0.051954	0.0111135	0.00735821	0.7441	0.0569877	0.328741
Rhobtb1	0	0.555236	0.347291	0.979957	0.159724	0.624616	0.254803	0.183891	0.963677	-0.170201	-0.218718	-0.137558	-0.291756	-0.129675	-0.433459	-0.385892	-0.040189	0.218014	0.101575	0.330159	0.0513944	0.352911	0.00443022	0.0049225	0.770164
Dusp6	0	0.555236	0.40009	0.999681	0.9908	0.617585	0.802179	0.0567603	0.984028	0.207775	-0.251206	0.0309855	-0.00402194	-0.163643	0.271406	0.567749	0.0167339	0.218465	0.133513	0.858385	0.98183	0.344758	0.120169	0.000425069	0.920401
Slc16a7	3	0.555236	0.0329812	0.998491	0.0399569	0.0463883	0.994635	0.880788	0.921747	-0.142182	-0.347133	-0.0728542	-0.333584	-0.335347	-0.0118006	-0.102554	0.0613569	0.218476	0.00223028	0.532087	0.00712066	0.00445008	0.920371	0.355728	0.589883
Arid3a	0	0.555236	0.648956	0.999681	0.924807	0.71037	0.875542	0.94883	0.870684	-0.253962	-0.187548	-0.101531	0.0375167	-0.150013	-0.293793	-0.104607	-0.153019	0.220268	0.349718	0.628091	0.859221	0.464589	0.186807	0.580413	0.451021
Ppm1h	0	0.555236	0.888252	0.695291	0.453492	0.962454	0.981568	0.935645	0.487239	-0.167077	-0.04648	-0.29355	-0.164833	-0.0157634	-0.0881233	-0.0827485	-0.254584	0.220292	0.723307	0.0419942	0.254261	0.907484	0.54311	0.521947	0.0646349
Tspyl1	0	0.555236	0.537848	0.999681	0.240022	0.223037	0.991752	0.837163	0.885755	-0.0987024	-0.0918458	-0.0311746	-0.141104	-0.156313	-0.016708	-0.0827912	-0.0547303	0.221007	0.236065	0.704138	0.0955363	0.0536779	0.840688	0.282456	0.493778
2610008E11Rik	2	0.55785	0.536933	0.924335	0.000692586	0.0366043	0.930206	0.586565	0.287961	0.10039	0.0941643	0.110502	0.357929	0.242028	0.0928778	0.13937	0.194401	0.223853	0.234892	0.192731	2.88191e-05	0.00307359	0.281496	0.076218	0.0179045
Nt5dc3	0	0.55785	0.724557	0.993692	0.0688088	0.428892	0.994635	0.962988	0.873698	0.103105	-0.0630844	-0.0758923	-0.22178	-0.118997	-0.00664805	-0.0358377	-0.0638315	0.223868	0.446252	0.388029	0.015235	0.170212	0.940787	0.66186	0.457773
Nr2c1	0	0.558154	0.707993	0.863829	0.444122	0.587787	0.98203	0.885627	0.88328	-0.113107	-0.0720852	-0.150731	-0.113761	-0.094681	0.0377621	-0.0781475	-0.0662711	0.224901	0.423008	0.116693	0.246473	0.312886	0.696362	0.379524	0.47917
Tmtc3	0	0.573241	0.708862	0.620833	0.293929	0.984904	0.958946	0.911604	0.980774	-0.11003	0.0691822	-0.210024	0.143605	-0.00474744	-0.0886845	-0.0660982	-0.0109028	0.231915	0.424296	0.0259458	0.130065	0.95885	0.350662	0.448918	0.903428
Ipmk	0	0.581415	0.98329	0.839071	0.879548	0.912075	0.981568	0.794321	0.979352	-0.0912653	-0.00466333	-0.130258	0.02242	0.0203715	-0.0480217	-0.0927421	0.0116873	0.237093	0.949374	0.0987632	0.781758	0.790668	0.547181	0.213325	0.878512
Vezt	3	0.581415	0.00618437	0.999681	0.0407158	0.045111	0.848775	0.943915	0.753748	-0.0945068	0.276177	-0.0386763	0.219604	0.224491	0.11568	0.0441104	0.0873339	0.237769	0.000219012	0.635486	0.0073044	0.00427489	0.160341	0.56231	0.264421
Kif1bp	0	0.581415	0.665453	0.999399	0.201503	0.487602	0.98203	0.937671	0.94174	0.112703	0.0822861	0.0585787	-0.184665	-0.12062	-0.0457061	0.0576395	0.0397891	0.238067	0.370644	0.551518	0.0731152	0.216506	0.649472	0.528	0.676504
Wdr18	1	0.582442	0.560612	0.987098	0.0437532	0.75245	0.986052	0.883714	0.870684	0.0896695	-0.0834844	0.0696883	-0.21591	-0.0495476	0.0257443	0.0650218	0.0573595	0.239438	0.258443	0.371209	0.00803695	0.51925	0.74673	0.372865	0.451277
Frs2	0	0.595339	0.730638	0.999681	0.537626	0.69503	0.986052	0.987888	0.946304	-0.0991119	0.0610899	-0.0434005	0.0865573	-0.0661383	0.0283256	-0.0145567	0.033217	0.246695	0.454505	0.619651	0.333626	0.442498	0.750928	0.858342	0.69608
Stk11	0	0.595339	0.890425	0.999681	0.87892	0.954992	0.994493	0.731566	0.9618	0.08636	-0.0248581	0.0399465	-0.0219748	0.0106605	-0.00927272	0.100564	0.022645	0.246893	0.729235	0.598942	0.780851	0.886963	0.905273	0.159835	0.760742
AU041133	2	0.595339	0.992366	0.998491	3.65755e-06	0.00538872	0.994635	0.873136	0.758359	0.146622	0.00358056	0.105813	0.709704	0.46117	-0.012085	0.114305	0.140392	0.247653	0.976963	0.423723	3.22417e-08	0.000174411	0.928921	0.341825	0.269497
Pex3	0	0.600015	0.932447	0.999681	0.96813	0.996177	0.991752	0.995808	0.778486	-0.0874476	-0.0164624	0.0086137	0.00613775	-0.00115608	0.0156856	0.00825107	0.0784818	0.250577	0.820831	0.911077	0.938453	0.987807	0.841894	0.909509	0.29658
Rwdd1	0	0.613769	0.727955	0.999681	0.755634	0.938428	0.98203	0.964775	0.782803	-0.101589	0.0641719	-0.00494147	0.0495148	0.0171352	0.0432199	-0.03536	-0.0917331	0.258881	0.451202	0.956863	0.591748	0.846594	0.63872	0.677464	0.301036
Zfp280b	0	0.613769	0.926345	0.999681	0.246179	0.992832	0.991515	0.985372	0.551386	-0.121718	-0.0252137	-0.0374214	0.185031	0.00316485	0.0253289	-0.0195254	-0.180874	0.259573	0.807408	0.734723	0.0992347	0.976737	0.824158	0.847991	0.094965
Dcn	0	0.613769	0.809121	0.910668	0.836621	0.851051	0.978309	0.974726	0.933221	-0.0884413	0.0419758	0.11156	-0.0299247	-0.0321041	-0.0595725	0.0236735	-0.0367573	0.259969	0.573874	0.155782	0.714503	0.681741	0.461471	0.753552	0.637145
Inhbc	1	0.613769	0.224614	0.999681	0.00901151	0.137169	0.991752	0.600148	0.834541	-0.121761	-0.206169	0.00650054	-0.385507	-0.248472	0.0211592	-0.178424	-0.0926007	0.260326	0.046647	0.951619	0.000901883	0.0237348	0.848326	0.0825723	0.37916
Fbxo5	0	0.615639	0.0918111	0.999681	0.752143	0.446384	0.978309	0.486958	0.762417	-0.228144	-0.550492	0.0447676	-0.115854	-0.275165	-0.156171	-0.403197	-0.230897	0.262124	0.0105192	0.830938	0.587582	0.18334	0.478566	0.0453904	0.276209
Lrp1	0	0.627147	0.474089	0.601997	0.0683438	0.824942	0.98203	0.529072	0.927437	0.0966209	0.110412	-0.203573	-0.226816	-0.042275	0.0390708	0.161516	0.0452286	0.268046	0.184796	0.0237766	0.0150995	0.62835	0.665408	0.055765	0.603189
Pwp1	0	0.633869	0.415263	0.998491	0.19479	0.190881	0.62872	0.814783	0.971945	-0.0946665	-0.121392	-0.0653442	-0.164622	-0.175675	-0.17717	-0.0953093	-0.0190816	0.271969	0.142713	0.457855	0.0695047	0.041707	0.0478375	0.24579	0.823516
Chchd10	1	0.633869	0.14828	0.999681	0.000582327	0.113403	0.987292	0.758284	0.752406	-0.0902708	-0.179354	0.0147939	-0.368679	-0.195956	0.0216871	-0.106223	-0.0927146	0.273768	0.023452	0.858247	2.27586e-05	0.017585	0.798698	0.182427	0.2584
Smpdl3a	0	0.633869	0.962793	0.998491	0.834254	0.91421	0.978309	0.885793	0.799542	-0.0811379	-0.00958599	0.0542312	-0.0288811	-0.0192591	0.0551865	-0.0621747	0.0714553	0.275562	0.892414	0.470333	0.710759	0.794707	0.467539	0.383336	0.32957
Mterf2	0	0.633869	0.774332	0.998491	0.735425	0.3361	0.994635	0.319	0.979826	0.191733	-0.11332	0.120272	0.105544	0.274895	-0.0212273	0.397406	0.0250663	0.275903	0.518041	0.516304	0.564534	0.110822	0.909005	0.0181966	0.888423
1810043G02Rik	0	0.633869	0.945431	0.999681	0.593247	0.400224	0.9956	0.893897	0.96193	0.133101	0.0227843	0.0641492	0.110186	0.175837	-0.00862243	0.0975432	0.0367746	0.276358	0.848448	0.613467	0.392498	0.150898	0.94761	0.404156	0.763652
Nrbf2	0	0.633869	0.539083	0.899065	0.685878	0.99978	0.983961	0.953671	0.969573	-0.0993844	-0.103744	-0.138648	-0.064441	0.000243056	-0.034398	-0.0465822	0.0212977	0.277124	0.237471	0.139069	0.501924	0.997842	0.71519	0.5912	0.812808
Bloc1s1	0	0.634012	0.369407	0.433522	0.969041	0.378316	0.534334	0.929928	0.793491	0.222488	0.311225	0.54068	0.01623	0.300215	0.453101	0.129977	0.201617	0.278221	0.114276	0.00815576	0.940422	0.136368	0.0298987	0.50395	0.319323
Ube2g2	0	0.635486	0.92953	0.998491	0.941085	0.581941	0.888163	0.996015	0.440737	-0.0886465	-0.0186	-0.0652959	-0.0121921	0.0835354	-0.110822	0.00631335	-0.161465	0.279904	0.812902	0.438323	0.887723	0.30582	0.200608	0.93552	0.0505322
Chpt1	2	0.637859	0.0961084	0.899453	4.76536e-07	9.47096e-06	0.977719	0.680296	0.09759	-0.0874501	0.194139	0.119302	0.522815	0.453193	-0.0671193	0.11853	0.245641	0.28199	0.0112349	0.140962	1.85437e-09	2.72641e-08	0.42407	0.126119	0.00200725
Traf3ip2	0	0.638831	0.806371	0.992457	0.35545	0.66762	0.923698	0.914473	0.939379	0.162149	0.0849422	0.136801	0.217988	-0.132393	-0.195592	0.106986	0.0682856	0.283462	0.570285	0.38296	0.174846	0.403809	0.253368	0.456981	0.662023
Mon2	0	0.644149	0.718561	0.981345	0.212418	0.523627	0.983961	0.845042	0.891414	-0.0796125	0.0550979	-0.0708613	-0.138372	-0.086172	0.0284493	-0.0754743	-0.0490256	0.287209	0.437796	0.349624	0.0795699	0.249641	0.711756	0.295131	0.509602
Ptges3	0	0.644149	0.589349	0.956846	0.594182	0.759498	0.983961	0.975884	0.887291	-0.0805479	-0.0768543	-0.0858651	0.0671456	0.0472693	-0.0267948	-0.0222475	-0.0506607	0.287923	0.286193	0.259926	0.3934	0.529043	0.728558	0.758444	0.49758
Gas2l3	0	0.662386	0.94153	0.999681	0.96209	0.53311	0.758016	0.996015	0.922734	-0.162022	0.0293884	-0.0805771	0.0145642	-0.176118	-0.285112	-0.0106589	0.081327	0.297155	0.841501	0.611984	0.928472	0.259234	0.0914506	0.940718	0.593115
Cited2	0	0.665744	0.532215	0.328706	0.328767	0.538109	0.978239	0.996015	0.893035	0.134187	0.150486	0.378366	0.194534	0.146525	0.107838	-0.0105412	0.0854235	0.299748	0.231727	0.00411049	0.154906	0.263674	0.441074	0.932666	0.514008
R3hdm2	0	0.666188	0.435534	0.956846	0.795215	0.896958	0.981568	0.995216	0.968984	-0.0824107	-0.108922	-0.0912696	-0.0378575	0.0240255	-0.0514858	0.00939803	-0.019435	0.301071	0.155778	0.262418	0.652048	0.763133	0.537094	0.901581	0.806412
Gm29571	0	0.666188	0.537706	0.999399	0.535685	0.85535	0.846486	0.823487	0.854458	-0.200023	0.215405	0.117167	0.191101	0.0767664	0.283652	0.199984	0.152996	0.302121	0.235831	0.554767	0.33157	0.688979	0.157753	0.264424	0.415115
P4ha1	0	0.666731	0.948789	0.965314	0.47421	0.489726	0.727109	0.542314	0.159593	-0.0993441	0.0167568	-0.107438	-0.110537	-0.120365	-0.181998	-0.174858	-0.268022	0.303455	0.85521	0.277899	0.272995	0.219087	0.0756239	0.0619998	0.00493612
Rnf146	0	0.669912	0.540315	0.969174	0.600381	0.266936	0.94432	0.934406	0.855373	-0.0782588	0.0854278	-0.0832543	0.0672909	0.134927	-0.0791466	-0.0478206	-0.0617102	0.305996	0.23875	0.28607	0.399174	0.0742652	0.319234	0.514102	0.417414
Cdk17	0	0.679668	0.0668125	0.999681	0.473931	0.63091	0.996504	0.868368	0.982807	-0.0772879	0.195981	-0.00377591	0.0872289	0.0694592	-0.0036542	-0.070794	0.00835372	0.311561	0.00659833	0.961223	0.272646	0.360149	0.96297	0.333955	0.912145
AA474331	0	0.681045	0.453754	0.995614	0.530205	0.921177	0.981568	0.645819	0.95231	0.124304	0.163987	0.108459	0.126654	0.0305112	0.0750622	0.188958	0.0449569	0.313462	0.169306	0.399264	0.326782	0.807293	0.564285	0.103678	0.71781
Ascc3	0	0.681045	0.1094	0.999681	0.159413	0.923382	0.986052	0.999063	0.974783	0.0749822	0.174103	-0.0249083	0.151899	0.0175974	0.0223245	0.000415144	0.0138744	0.315553	0.0137958	0.742214	0.0512344	0.814069	0.771395	0.995402	0.851599
Gns	3	0.681045	0.0264089	0.955657	1.62005e-05	0.0018605	0.981959	0.869434	0.496982	0.0767349	-0.233427	-0.0879745	-0.423647	-0.320371	-0.0376205	-0.0714205	-0.140593	0.315776	0.001661	0.258395	2.22576e-07	3.81414e-05	0.633213	0.336081	0.0677276
Pdxk	0	0.681045	0.697288	0.929833	0.0609672	0.613872	0.925279	0.608315	0.995452	-0.0830251	-0.0663142	0.103943	-0.222266	-0.0799654	0.0949837	0.1353	0.00268136	0.317908	0.406216	0.213431	0.0127435	0.339485	0.267236	0.0863868	0.974082
Tcp11l2	1	0.681045	0.805705	0.839071	0.014743	0.120473	0.981568	0.210114	0.945284	-0.101503	-0.0552438	-0.173049	-0.345366	-0.242734	-0.0657938	-0.270876	-0.0399701	0.318621	0.569242	0.100162	0.00176677	0.0193649	0.531462	0.00703373	0.691465
Ncoa7	0	0.681045	0.969758	0.995614	0.457882	0.943259	0.974521	0.907278	0.914921	-0.137871	-0.015064	-0.120368	-0.163391	-0.0246904	0.115949	0.10092	0.0778751	0.318858	0.910138	0.403041	0.258613	0.857046	0.416313	0.433184	0.566306
Serinc1	0	0.681195	0.976236	0.999681	0.995841	0.611308	0.98203	0.937942	0.949807	-0.0809938	-0.00688759	-0.00671502	-0.000804286	-0.0779763	-0.0340277	-0.0492905	-0.030545	0.320039	0.929061	0.93448	0.992438	0.33683	0.681821	0.529498	0.704596
Echdc1	0	0.681525	0.811433	0.995614	0.153279	0.598671	0.98203	0.271693	0.893878	0.0750039	-0.0404281	0.0640659	0.155239	0.0745436	0.0323232	0.181781	-0.0491301	0.321306	0.57823	0.402446	0.0485176	0.32344	0.677839	0.0112851	0.515204
Cirbp	0	0.682594	0.925799	0.807088	0.764635	0.962618	0.985053	0.98248	0.859883	0.0762737	-0.0185393	0.137317	0.0424522	-0.00898656	0.0269575	0.016749	0.0624961	0.322947	0.805771	0.0844629	0.605202	0.907884	0.743401	0.822412	0.428472
Ust	0	0.682594	0.978184	0.942911	0.779909	0.813734	0.925279	0.935645	0.857458	-0.212391	-0.0171627	-0.27464	-0.10719	-0.109679	0.254286	-0.131664	0.168451	0.324037	0.934814	0.237555	0.628725	0.611139	0.256977	0.521811	0.421604
Mier2	0	0.688784	0.988752	0.999681	0.916107	0.897783	0.981568	0.861028	0.859883	-0.120645	-0.005268	-0.0380744	-0.0258009	-0.0368929	0.084663	-0.117795	-0.0986679	0.329126	0.964866	0.766362	0.84217	0.766115	0.518123	0.319213	0.42796
Gm15662	0	0.688784	0.13902	0.999681	0.991217	0.672833	0.864183	0.881574	0.961024	-0.205326	-0.476206	0.0687202	-0.00476136	-0.172347	-0.294846	-0.185499	0.0645173	0.329405	0.0207928	0.742417	0.982603	0.412085	0.170556	0.357612	0.755965
Fzr1	0	0.688784	0.376879	0.999681	0.524778	0.216668	0.992725	0.844682	0.470132	-0.102434	-0.159545	-0.0276075	-0.110081	-0.208107	-0.0191914	-0.105341	-0.20149	0.330346	0.119426	0.798434	0.321768	0.0508588	0.862997	0.292664	0.0589423
Ccdc38	0	0.698546	0.575886	0.911858	0.541304	0.292961	0.725152	0.847655	0.989593	0.243854	0.269819	-0.404485	0.25736	0.431155	0.47097	-0.261081	0.0146926	0.337299	0.272741	0.158093	0.337412	0.0874803	0.0732125	0.302338	0.955485
Sept10	0	0.698546	0.91658	0.999399	0.537127	0.918457	0.978309	0.972424	0.930444	-0.084543	0.022934	-0.0499788	0.0872327	-0.021882	0.0657225	-0.0295875	0.0427818	0.337361	0.783864	0.577618	0.333146	0.802979	0.466149	0.723424	0.618471
R3hdm4	0	0.698546	0.517388	0.999994	0.132484	0.616921	0.925279	0.914926	0.9688	-0.0809728	-0.100692	8.81471e-05	-0.184501	-0.0803688	-0.0984602	0.0593853	0.0206529	0.338447	0.217385	0.999119	0.0389078	0.343679	0.268876	0.458642	0.804939
Ube2n	0	0.699805	0.640703	0.999399	0.329222	0.457505	0.986052	0.979364	0.972543	-0.0738739	-0.0706752	-0.0458161	0.114099	0.0999448	0.0247128	0.0188368	0.0158436	0.341027	0.340398	0.560688	0.155512	0.192213	0.755274	0.798336	0.835735
G630090E17Rik	0	0.699805	0.257869	0.928468	0.465768	0.874843	0.819724	0.942642	0.935256	0.0922565	0.173625	-0.128107	-0.114317	0.034574	0.149701	0.0540783	-0.043761	0.34134	0.0594827	0.205026	0.265286	0.722172	0.131641	0.555771	0.64944
Hsf2	0	0.700803	0.938331	0.931599	0.581618	0.0945693	0.978309	0.912652	0.965283	-0.0743804	-0.0155722	0.0972057	0.0711028	-0.197063	-0.0565783	-0.0565534	0.021031	0.342971	0.83465	0.216708	0.380324	0.0130882	0.484131	0.450437	0.784164
Gtf3c6	0	0.70172	0.945431	0.999681	0.114156	0.162564	0.981568	0.920837	0.944684	-0.105555	0.0202471	-0.0163124	0.245464	0.234022	0.0724726	0.0748252	0.0433624	0.347185	0.848426	0.885634	0.0313985	0.0316145	0.527201	0.471192	0.689542
Sgpl1	0	0.70172	0.790592	0.999681	0.371582	0.415238	0.978239	0.972305	0.849847	0.0690243	0.0431676	0.0405149	0.101952	-0.105017	-0.0589369	0.0253141	0.0613302	0.349893	0.540997	0.587939	0.187031	0.160795	0.443851	0.721947	0.40266
Ddit3	0	0.70172	0.479637	0.999681	0.700546	0.668724	0.938045	0.908921	0.523976	-0.137269	-0.187633	0.0747695	0.0963144	-0.122999	-0.159056	-0.109732	-0.256191	0.349949	0.189072	0.615969	0.521366	0.405459	0.304752	0.436086	0.0815127
Nfyb	1	0.70172	0.901799	0.941175	0.0282872	0.999521	0.998675	0.880168	0.714791	-0.0761609	-0.024267	0.0993353	0.238256	-0.000356882	0.00204245	0.071653	0.100764	0.350184	0.75534	0.227225	0.00440528	0.996486	0.980722	0.353575	0.207371
Cd164	0	0.70172	0.898078	0.998491	0.842209	0.926782	0.991752	0.962988	0.95249	-0.0753075	-0.0247984	0.0516337	0.0299772	-0.0180503	0.0159416	0.0346679	-0.0289566	0.35211	0.747259	0.523406	0.722884	0.823165	0.847056	0.654877	0.718512
Shprh	0	0.70172	0.319998	0.999681	0.195895	0.955454	0.981568	0.959035	0.568576	0.069387	0.122318	-0.00742199	0.141469	-0.0105764	0.0460143	0.0344555	0.121968	0.353046	0.0868587	0.922779	0.0699912	0.888624	0.553094	0.632477	0.100729
Slc39a5	1	0.70172	0.595535	0.999681	0.0516523	0.00111017	0.991752	0.311324	0.846696	-0.224664	-0.252863	-0.0689177	-0.707867	-1.25229	-0.0559701	-0.585857	-0.212043	0.353694	0.292649	0.783875	0.0100868	1.85705e-05	0.831026	0.0172881	0.396319
Slc25a3	2	0.70172	0.121835	0.999681	0.00463951	0.0312861	0.986837	0.698416	0.689626	-0.0729465	-0.181819	-0.0249878	-0.297991	-0.240488	-0.0223506	-0.11307	-0.105682	0.35474	0.016419	0.753342	0.000352974	0.00240981	0.783523	0.137469	0.178728
Nup107	0	0.70172	0.493377	0.999399	0.971803	0.806708	0.981568	0.972713	0.9855	-0.120575	-0.163649	-0.0776034	0.00934344	-0.0682153	-0.0767692	0.0425432	0.0117555	0.355171	0.198956	0.563767	0.9451	0.601683	0.577415	0.727907	0.927956
Armt1	0	0.70172	0.304892	0.999681	0.886785	0.679701	0.978309	0.885873	0.961024	0.0777605	0.141621	0.0106409	0.0232462	-0.0689425	0.0643975	0.0700362	0.026464	0.355915	0.0794785	0.902808	0.793902	0.420682	0.467385	0.385102	0.754849
Mical1	0	0.70172	0.536933	0.999681	0.801647	0.704719	0.959696	0.751897	0.608333	-0.179333	-0.229904	0.0115311	-0.0884171	-0.146131	-0.194756	-0.253012	-0.308246	0.356011	0.235074	0.954898	0.662224	0.454926	0.359506	0.176952	0.123969
Mum1	0	0.702534	0.682578	0.999681	0.791446	0.26104	0.966323	0.924988	0.786158	-0.0980529	-0.0893548	-0.0403251	-0.0517567	-0.195932	-0.100748	-0.0710992	-0.109866	0.358353	0.390815	0.716281	0.647056	0.0714794	0.378797	0.486101	0.307515
E030030I06Rik	1	0.702534	0.0252568	0.811587	0.215439	0.357327	0.725152	0.940802	0.644371	0.129688	0.421566	0.246918	0.259651	0.21895	0.267734	0.0817671	0.203176	0.358916	0.00155738	0.0874547	0.0811832	0.124132	0.0738592	0.545247	0.148681
BC089597	1	0.702534	0.849408	0.872728	0.00192578	0.188754	0.978239	0.940802	0.545284	-0.0932276	-0.0452366	0.157552	-0.434289	-0.211945	0.0825082	0.0590306	0.170623	0.363352	0.642177	0.124301	0.000110573	0.0408259	0.431033	0.544399	0.0918272
Herc4	0	0.702534	0.485101	0.999681	0.950744	0.242545	0.984947	0.981142	0.895716	0.0666488	0.091673	-0.0069637	-0.0091729	-0.138977	0.0250944	0.0169893	0.0474125	0.366524	0.192742	0.926086	0.90529	0.0621898	0.740606	0.811561	0.518439
Nt5dc1	0	0.702534	0.778356	0.999681	0.749785	0.882659	0.999229	0.807761	0.928867	-0.0709654	-0.0481966	0.0126801	0.0451878	-0.0266564	-0.000935518	0.0894201	0.0394652	0.367043	0.523415	0.874089	0.58443	0.735155	0.990802	0.230748	0.612658
Gm23105	0	0.702534	0.303499	0.756969	0.872641	0.446204	0.994931	0.986358	0.832326	0.250428	0.4612	0.505166	-0.0821033	0.346896	-0.02026	0.0483555	0.237264	0.367054	0.0785193	0.0620453	0.770352	0.1832	0.945329	0.854027	0.371663
Esyt1	1	0.702534	0.959229	0.999681	0.0496201	0.755026	0.998675	0.486438	0.864581	0.0864361	-0.0138826	0.00490759	-0.270575	-0.0626634	0.00252328	0.183311	-0.0761608	0.36937	0.882632	0.961044	0.00953233	0.523989	0.980482	0.0450496	0.435631
Adgrg6	1	0.702534	0.363563	0.217767	0.00808211	0.13947	0.0787046	0.604588	0.43719	-0.155394	-0.272944	-0.613352	-0.635968	-0.40175	-0.737081	-0.290502	-0.3468	0.369565	0.111408	0.00146769	0.000768288	0.0245562	0.000198985	0.0844966	0.0487003
Srgap1	0	0.702534	0.349839	0.656409	0.154852	0.294088	0.913614	0.710586	0.746788	-0.184168	-0.335422	-0.481636	-0.432241	-0.364242	-0.27394	-0.288618	-0.238027	0.370168	0.103177	0.0342471	0.0492274	0.0881143	0.229952	0.143947	0.24913
Pcnt	0	0.702534	0.306433	0.999681	0.751454	0.958896	0.920062	0.629056	0.888472	0.0778624	0.146806	-0.0331779	-0.0508825	-0.0115573	0.108027	-0.141478	-0.0595839	0.371178	0.0802358	0.71378	0.586864	0.896119	0.243604	0.0954208	0.501389
Prdm4	0	0.702534	0.778536	0.998491	0.685212	0.923663	0.98203	0.959161	0.878174	0.0927734	0.0642166	-0.0695788	0.0741577	0.0246396	0.0519192	-0.0477073	-0.0763611	0.372613	0.52364	0.521595	0.500903	0.815165	0.638258	0.63264	0.467092
Cep83os	0	0.702534	0.572997	0.999681	0.430342	0.648343	0.796315	0.587915	0.601385	0.109374	0.134084	0.00391597	0.15599	0.109632	0.207279	0.209049	0.197568	0.376159	0.270195	0.9766	0.234993	0.380561	0.117032	0.0765338	0.119945
Cpsf6	2	0.702534	0.273895	0.999681	0.00671573	0.0147305	0.981568	0.966183	0.921005	0.065296	0.129555	0.0284236	0.266275	0.246628	-0.049665	0.0287499	0.0402669	0.378156	0.0656288	0.705065	0.000594133	0.000806838	0.517148	0.686654	0.584587
Hmha1	0	0.702534	0.137754	0.999681	0.40851	0.762888	0.966323	0.972866	0.928646	-0.0897744	-0.233399	-0.0127117	0.131962	0.0633666	-0.0952607	0.0331343	-0.0528458	0.378772	0.0203745	0.904298	0.215837	0.53446	0.382321	0.732176	0.607099
Tmem194	0	0.702534	0.9832	0.981345	0.957653	0.947809	0.993031	0.997741	0.783721	0.0946325	0.00671957	-0.10523	-0.0117155	0.0181143	-0.0194081	-0.00314787	0.111489	0.379049	0.949087	0.355826	0.918056	0.867612	0.865303	0.975793	0.302409
Lilr4b	0	0.702534	0.89701	0.9253	0.783341	0.751104	0.940282	0.978918	0.931004	0.147751	-0.0559642	-0.245296	0.0859903	-0.11411	0.190873	0.0431419	0.0858428	0.380342	0.744483	0.19599	0.634354	0.517644	0.308337	0.794411	0.625627
Hnrnph3	0	0.702534	0.619643	0.998491	0.0940851	0.482386	0.978309	0.94592	0.897252	0.0836457	0.0919063	-0.0766059	0.227414	0.119249	0.0740164	0.0519901	0.0620399	0.380425	0.318882	0.443967	0.0237006	0.212691	0.462863	0.571718	0.520858
Susd2	0	0.702534	0.56127	0.999681	0.622178	0.576651	0.952381	0.694993	0.527283	0.154625	0.194725	-0.0153808	-0.154487	-0.192737	-0.194671	-0.262193	-0.32794	0.380616	0.259243	0.934623	0.423547	0.300152	0.334407	0.134236	0.0830025
Fam207a	0	0.702534	0.999894	0.999681	0.849261	0.963995	0.909221	0.812152	0.963809	0.0725148	2.57765e-05	-0.046706	-0.0301324	0.00918349	0.104528	0.0920144	0.0240554	0.380676	0.999734	0.584782	0.731975	0.912019	0.225117	0.242656	0.772104
Apba3	0	0.702534	0.505904	0.999681	0.358702	0.947137	0.994635	0.818007	0.870425	-0.0716057	0.0977115	0.0156582	-0.115835	-0.0137334	0.00616965	0.0894846	-0.0615586	0.38208	0.208588	0.850858	0.177585	0.866594	0.942295	0.249443	0.449335
Xrcc6bp1	0	0.702534	0.970455	0.899631	0.58806	0.648079	0.98203	0.996015	0.999526	-0.15435	-0.0180778	-0.263826	-0.156718	-0.154203	0.0686878	0.0109739	-0.000488716	0.382284	0.912978	0.143433	0.387684	0.380084	0.697553	0.945924	0.997421
Gm16222	0	0.702534	0.718332	0.999681	0.232352	0.774186	0.771784	0.885707	0.287961	0.199068	0.177955	0.0295552	0.412305	0.144333	0.416417	-0.203467	0.542323	0.382983	0.437306	0.905715	0.0908961	0.551321	0.0996372	0.383228	0.0178701
Cdk4	1	0.702534	0.233926	0.85861	0.0229565	0.230111	0.992677	0.995216	0.902334	-0.0688423	-0.14983	-0.128639	-0.24675	-0.150816	-0.0145703	0.00935904	-0.0490886	0.383237	0.0500052	0.114435	0.00325241	0.0566438	0.858357	0.901136	0.531975
Pttg1ip	1	0.702534	0.617924	0.999681	0.0464229	0.190406	0.931475	0.932381	0.960925	0.0692048	-0.0766184	0.0370202	-0.220947	-0.163578	-0.0878296	0.0506265	-0.0249233	0.38393	0.316876	0.645629	0.00865637	0.0415388	0.288198	0.510819	0.753704
Gstt1	0	0.708522	0.44689	0.631735	0.849894	0.872279	0.978309	0.414542	0.051598	0.0885063	0.136632	0.228131	0.0373278	0.0372395	0.0778758	0.208821	0.359634	0.388358	0.16356	0.0277658	0.733167	0.717044	0.464682	0.0338186	0.000527592
Lilrb4a	0	0.722992	0.153201	0.999681	0.456789	0.35365	0.99329	0.996015	0.9855	0.105126	-0.283514	-0.0315562	-0.149621	-0.197672	-0.0218943	0.00770051	0.011074	0.398462	0.0248406	0.811796	0.25727	0.121699	0.869139	0.949179	0.929842
Pex7	0	0.722992	0.660775	0.998491	0.546247	0.778284	0.994635	0.990469	0.807803	-0.0626416	-0.0642848	0.0478958	-0.0738888	-0.0434401	-0.00836645	-0.0113602	0.0697435	0.398648	0.364583	0.521389	0.342489	0.558236	0.913042	0.873368	0.340347
Slc39a3	0	0.724999	0.693459	0.981345	0.179401	0.963858	0.981568	0.920837	0.738704	0.0883716	-0.0870762	0.102664	-0.21358	-0.0118406	0.0709637	0.0722531	-0.12801	0.400937	0.401901	0.34721	0.0611155	0.911533	0.524363	0.473248	0.236204
Akap7	0	0.730418	0.519377	0.999681	0.37092	0.759121	0.928526	0.946213	0.851123	0.0805661	-0.117341	-0.0543824	-0.137548	0.061056	0.110692	0.0524079	-0.0828984	0.405126	0.21897	0.59233	0.186491	0.528721	0.27692	0.572369	0.404024
Specc1l	0	0.734418	0.759073	0.899065	0.904828	0.810212	0.969218	0.995808	0.738365	0.0654162	0.0519774	0.119628	-0.0188358	0.0411481	0.0708962	-0.00901196	-0.0952173	0.408774	0.496804	0.14025	0.822479	0.606603	0.395413	0.906406	0.235398
Prim1	0	0.734418	0.398042	0.998491	0.299364	0.239029	0.965755	0.996015	0.941359	-0.155898	0.268402	0.143667	0.283594	0.339463	0.170511	-0.0132329	-0.0798467	0.409741	0.132192	0.453336	0.133801	0.0607464	0.375528	0.940127	0.671992
Bbs10	0	0.734735	0.882575	0.999681	0.646905	0.994409	0.994635	0.93084	0.939379	0.0856462	0.0376309	-0.0165149	0.082161	-0.00240663	-0.00994889	0.0661869	-0.0461332	0.411408	0.711024	0.879336	0.453378	0.981815	0.927765	0.505614	0.661461
Arhgef25	0	0.734735	0.837889	0.999681	0.886785	0.947959	0.981568	0.810417	0.698218	0.191093	0.111583	0.11074	0.064427	0.039412	-0.149014	0.253895	-0.318715	0.412315	0.622391	0.647034	0.793736	0.869592	0.564486	0.23719	0.187286
Ncln	2	0.741816	0.80566	0.998491	2.17591e-05	0.040652	0.979053	0.531524	0.2492	-0.0627731	-0.0422996	-0.062425	-0.44904	-0.231824	-0.0558016	-0.142609	-0.195137	0.417499	0.569005	0.430252	3.14498e-07	0.00361513	0.491077	0.0574405	0.0133903
Tysnd1	1	0.743487	0.922152	0.998491	0.00540708	0.171872	0.98203	0.993186	0.972543	-0.066545	-0.0204331	-0.0652123	-0.310257	-0.175053	-0.0408893	-0.0107549	0.0173456	0.419652	0.795922	0.438662	0.000437901	0.0348416	0.634284	0.890797	0.832233
Spic	1	0.749105	0.950147	0.130164	0.0644348	0.0392525	0.966323	0.934532	0.223066	-0.114285	-0.0251213	-0.576153	-0.381738	-0.436371	-0.137385	-0.0891896	-0.391849	0.424669	0.858337	0.000456919	0.0138572	0.00342043	0.377578	0.516569	0.0101805
Ccdc162	0	0.749105	0.553559	0.633454	0.12923	0.247025	0.622733	0.557746	0.945274	0.0816868	-0.115591	0.227964	0.223831	0.187954	0.211076	0.177358	-0.0413657	0.425422	0.251477	0.028844	0.0375622	0.064208	0.0469108	0.0676656	0.691065
Rdh7	0	0.749105	0.421335	0.999968	0.271869	0.598871	0.981568	0.998845	0.928867	0.0677032	-0.118882	-0.000849773	-0.14145	-0.0845838	0.046797	-0.00100789	0.0429712	0.426489	0.146747	0.992122	0.115524	0.323642	0.594682	0.990255	0.613133
D10Jhu81e	3	0.752651	0.0318334	0.981345	1.36524e-05	0.0044944	0.89351	0.954708	0.998533	0.0578438	-0.219855	-0.0713128	-0.412053	-0.284517	-0.0973101	-0.0378084	-0.00081159	0.430597	0.00211951	0.343316	1.74558e-07	0.000138472	0.206306	0.594653	0.991183
Btbd2	1	0.752651	0.587063	0.990578	0.0385643	0.446979	0.873456	0.853935	0.855373	0.0773492	-0.103608	0.0888315	-0.286094	-0.133686	-0.141342	0.0951428	-0.0799205	0.431359	0.283019	0.377696	0.00679031	0.18414	0.181034	0.309953	0.417451
Slc17a8	1	0.752651	0.942099	0.58567	0.413952	0.0412516	0.986052	0.942367	0.0903456	0.171623	0.0417219	0.494449	0.280461	0.638356	-0.0743669	-0.125313	0.660256	0.432799	0.842596	0.0208728	0.220493	0.003699	0.748751	0.551891	0.00165218
Mex3d	0	0.752651	0.881688	0.999681	0.999607	0.988205	0.994635	0.925324	0.979826	-0.144517	0.0656234	0.0463269	-0.000148995	0.00754349	-0.0190512	0.117391	-0.0242709	0.434218	0.708738	0.803011	0.999382	0.967294	0.922523	0.488733	0.892518
Trpm2	0	0.752651	0.715531	0.999681	0.829502	0.802396	0.978309	0.989662	0.96688	0.0842827	0.0831191	-0.0504407	0.0437162	0.0583522	0.0865833	-0.0173959	0.0280694	0.435292	0.432448	0.661225	0.704536	0.593744	0.459204	0.868637	0.798519
Timeless	0	0.752651	0.7404	0.999681	0.854355	0.616921	0.969519	0.901403	0.67595	0.132064	-0.123443	-0.0374062	0.0605094	-0.167325	-0.15624	-0.132786	-0.243806	0.437192	0.468125	0.835654	0.739488	0.343532	0.405768	0.421458	0.168753
Poc1b	0	0.752651	0.286358	0.976396	0.77911	0.803896	0.996304	0.966183	0.917362	0.109804	0.241901	0.143868	0.0721127	0.075505	0.00819715	0.0541867	-0.079581	0.437556	0.0709872	0.31868	0.62676	0.596585	0.956426	0.686335	0.57279
Dazap1	2	0.752651	0.315759	0.958211	0.00104656	0.000777507	0.920062	0.745797	0.535736	-0.0621135	-0.134647	-0.0922542	-0.351844	-0.360944	-0.100206	-0.105662	-0.139656	0.439352	0.0847776	0.266398	4.87297e-05	1.16145e-05	0.239381	0.173199	0.0865839
Itga7	0	0.752651	0.835973	0.998491	0.59985	0.239029	0.998675	0.91776	0.40765	0.0824617	0.0520128	0.0727322	-0.0982851	-0.208493	-0.00288388	0.0753167	0.220309	0.440018	0.619093	0.512908	0.39863	0.0607298	0.980105	0.463121	0.0414553
Dctn2	0	0.752651	0.508604	0.999681	0.0841316	0.429504	0.986837	0.962988	0.963677	-0.0572909	-0.0891768	0.0233875	-0.182436	-0.102023	0.021224	-0.0300171	-0.0215323	0.440786	0.210845	0.755374	0.0202546	0.170625	0.781825	0.674412	0.77066
Lrig3	0	0.755742	0.903367	0.999681	0.842866	0.10011	0.978309	0.595859	0.973894	0.0765547	0.029899	0.00426979	-0.0379459	-0.254094	0.0736914	0.166382	0.0202746	0.443829	0.758403	0.96706	0.723786	0.014424	0.486179	0.0795728	0.841165
Gopc	0	0.762088	0.729637	0.999681	0.833642	0.51839	0.874557	0.972528	0.960969	-0.0594677	-0.0563861	-0.0118208	-0.0307869	-0.0920164	-0.107846	-0.0263582	-0.0243258	0.448799	0.453081	0.882143	0.709972	0.244575	0.186079	0.724833	0.754059
Arhgap9	0	0.762854	0.729897	0.854454	0.321796	0.781726	0.99329	0.607896	0.745883	-0.127337	0.121507	-0.290307	-0.257272	-0.096935	-0.0303069	0.26729	-0.198967	0.450495	0.453498	0.111631	0.149602	0.564088	0.866666	0.0858179	0.248006
Gcc2	0	0.767427	0.355673	0.999681	0.186661	0.240559	0.981568	0.739241	0.997151	-0.0553789	0.113211	-0.0144624	0.14243	0.137488	0.0487995	0.0972319	-0.00127121	0.455094	0.106876	0.84698	0.0651505	0.0613141	0.517842	0.167972	0.98618
Bclaf1	0	0.767427	0.787039	0.999681	0.246179	0.651266	0.978239	0.962988	0.987433	-0.0561979	-0.0445999	-0.0370297	0.130024	0.0654895	-0.061436	0.0327919	-0.0056728	0.45805	0.536888	0.628412	0.0992383	0.383929	0.429821	0.652221	0.939731
Dna2	0	0.767427	0.983507	0.999681	0.392674	0.986242	0.437321	0.689239	0.307551	-0.0765305	0.00616054	-0.0361376	0.137511	0.00506649	0.248465	-0.148972	0.231007	0.458525	0.95049	0.731843	0.202543	0.96115	0.0175787	0.130582	0.0214081
Lsm7	0	0.767427	0.877406	0.998491	0.790544	0.715588	0.986052	0.882671	0.971945	-0.131011	0.0644204	0.132155	0.0829332	-0.12693	0.0526782	0.147489	-0.0387144	0.460493	0.700296	0.456066	0.645833	0.472178	0.769452	0.363747	0.824252
Rdh5	0	0.767427	0.719318	0.999681	0.126611	0.368154	0.385028	0.958914	0.813153	0.0824536	-0.0847952	-0.0306535	-0.254814	-0.17325	-0.30757	-0.0527326	-0.107512	0.460782	0.439049	0.79277	0.0363754	0.13025	0.0117646	0.624107	0.34745
L3mbtl3	1	0.767427	0.0349673	0.971362	0.750773	0.692995	0.796315	0.580516	0.963677	0.075831	0.296878	0.110928	0.0597928	-0.0808636	0.168882	0.172826	0.0303234	0.461459	0.00240941	0.296158	0.585915	0.440717	0.116713	0.0745303	0.770647
Rrp1	2	0.767427	0.205095	0.999681	0.000267035	0.0100722	0.981568	0.930525	0.767688	-0.0547383	-0.147741	-0.00319311	-0.354095	-0.264883	-0.0428601	-0.047722	-0.0796303	0.461958	0.0395861	0.966281	8.03736e-06	0.000437044	0.57762	0.505165	0.284536
Tpd52l1	0	0.767891	0.706431	0.998491	0.136822	0.338067	0.994635	0.667162	0.932763	-0.0883254	0.0925645	-0.0994437	0.253502	0.187146	0.0114865	0.175093	0.0573685	0.46349	0.420701	0.425326	0.0410291	0.112021	0.927596	0.11749	0.631008
Gja1	0	0.768176	0.437696	0.999681	0.866266	0.541371	0.676384	0.966183	0.70303	-0.0980433	0.180408	0.010275	0.0432924	0.148143	-0.274199	0.0515089	-0.176898	0.465916	0.157214	0.940229	0.759496	0.267021	0.0591041	0.684751	0.192198
Amd1	0	0.768176	0.175065	0.956846	0.732282	0.92285	0.842796	0.995843	0.864581	-0.0735464	-0.210728	-0.115119	0.0612083	0.0238384	-0.149747	0.0105384	-0.0768996	0.466169	0.0303444	0.261795	0.560251	0.811905	0.151028	0.911033	0.435682
Atg5	1	0.773081	0.868944	0.956846	0.0271174	0.156926	0.996304	0.580516	0.797747	-0.0536695	0.0288881	0.0837609	0.220976	0.159832	0.00382646	0.126236	0.0721291	0.470407	0.683194	0.263628	0.00413227	0.0297907	0.960213	0.0744151	0.325391
Erbb3	0	0.773835	0.729574	0.999681	0.0825985	0.139747	0.949628	0.96783	0.805634	-0.06739	-0.0676873	-0.0439515	-0.231815	-0.214388	0.0938276	0.0354591	-0.0904049	0.472987	0.452908	0.644559	0.019705	0.0246268	0.32612	0.697053	0.335654
Pofut2	0	0.773835	0.969813	0.999681	0.22605	0.862283	0.871513	0.94221	0.749439	-0.0680188	0.0101499	0.0126544	-0.170568	-0.0364026	0.131829	-0.0538611	-0.106714	0.47339	0.910906	0.895473	0.0872765	0.70154	0.177399	0.551227	0.255273
Sirt6	0	0.775555	0.782444	0.999681	0.213669	0.895176	0.996065	0.974619	0.857358	-0.127535	0.107407	0.0592765	0.316934	0.0543472	-0.011445	-0.0530318	0.140947	0.475984	0.529261	0.748542	0.0802446	0.759211	0.951995	0.753088	0.421351
Nup43	0	0.775555	0.514742	0.999681	0.787271	0.227178	0.978309	0.880329	0.915166	-0.11002	-0.187721	-0.0545801	-0.074879	-0.298641	-0.116054	0.132181	0.0870503	0.476973	0.215822	0.731715	0.640629	0.0553987	0.469055	0.354657	0.567859
Pbld2	0	0.777489	0.56127	0.993004	0.589267	0.976734	0.981959	0.794163	0.663226	0.0571678	-0.0878727	0.0710993	-0.0737694	-0.00584822	-0.0407417	0.0972268	0.113317	0.479511	0.259522	0.384076	0.388789	0.942609	0.630266	0.213156	0.159429
Polr3b	0	0.777489	0.968451	0.999399	0.346039	0.238696	0.98203	0.9703	0.891323	-0.061669	0.00961851	-0.0508887	-0.126891	-0.165411	-0.0387151	-0.0309119	-0.0572083	0.480699	0.90785	0.568694	0.167276	0.0603937	0.668654	0.709714	0.50815
Bicc1	0	0.782033	0.833828	0.999681	0.279461	0.18833	0.717578	0.911302	0.683159	-0.0865514	-0.0606342	-0.0500078	-0.204186	-0.264036	-0.24909	0.0900695	-0.172898	0.485816	0.616102	0.700153	0.120577	0.0406464	0.0696772	0.446068	0.173779
Lama4	0	0.782033	0.963655	0.999681	0.0752219	0.646505	0.63354	0.273349	0.995666	0.0686631	0.0126329	-0.00986955	-0.253277	-0.0882048	-0.209263	-0.246805	-0.0026004	0.486283	0.894494	0.923139	0.0172963	0.377707	0.0486029	0.0116169	0.978906
Actr6	0	0.782033	0.988783	0.901942	0.20623	0.369151	0.985283	0.972866	0.858196	-0.0624124	-0.00377245	0.130924	0.163481	0.133976	-0.0305306	0.0285146	0.0705218	0.487336	0.965201	0.15048	0.0759277	0.130882	0.744119	0.739313	0.422579
Gstt3	0	0.79039	0.621787	0.999681	0.558449	0.516411	0.840267	0.879856	0.48212	-0.145545	-0.205186	-0.0494322	-0.218125	-0.252698	-0.328323	0.186032	0.393921	0.493832	0.32303	0.820771	0.354929	0.242578	0.146385	0.351655	0.0625288
Rbms2	0	0.790607	0.661809	0.999681	0.247998	0.166395	0.991752	0.985832	0.828564	-0.0731382	-0.0941953	-0.0137058	0.1841	0.226613	-0.0219737	0.0193218	0.096245	0.495723	0.365891	0.900793	0.100404	0.0328459	0.847505	0.849448	0.36484
Sar1a	0	0.790607	0.798917	0.999681	0.664957	0.874424	0.981568	0.98808	0.998512	-0.050682	-0.0419039	-0.0132869	-0.0561612	-0.0265136	-0.0477652	0.0124552	0.000847597	0.496548	0.555805	0.859862	0.474277	0.721214	0.53412	0.86135	0.99085
Dgka	0	0.796916	0.867562	0.969174	0.315444	0.937293	0.986837	0.976482	0.726074	0.0690214	-0.0411513	-0.114615	-0.162325	-0.0207092	0.0285635	-0.0286545	0.126546	0.502372	0.68141	0.287686	0.14452	0.842501	0.79333	0.77178	0.219491
Palm	0	0.796916	0.950385	0.929196	0.866344	0.970339	0.986837	0.977445	0.914921	-0.137529	-0.036501	0.263479	0.0657483	0.0198842	-0.0655737	-0.0535361	-0.122352	0.505166	0.859118	0.211167	0.759818	0.924438	0.777138	0.786474	0.565013
Ranbp2	0	0.796916	0.715564	0.999948	0.162713	0.616598	0.98203	0.998845	0.982807	-0.0539112	0.0601825	0.001479	0.163135	0.0761574	-0.0380895	0.000609253	0.00875297	0.506025	0.432572	0.985466	0.0529383	0.343211	0.643929	0.99374	0.913013
Pip4k2c	0	0.796916	0.931308	0.999852	0.100197	0.605298	0.994635	0.982149	0.931004	0.0583184	-0.0196157	-0.00229241	-0.210768	-0.0869486	0.00721467	0.0191511	-0.0435041	0.507965	0.818159	0.979877	0.0260438	0.330976	0.938106	0.820099	0.624024
Itgb2	0	0.796916	0.229155	0.965748	0.108805	0.336355	0.991752	0.822232	0.335479	-0.0770785	-0.228796	-0.132034	-0.270425	-0.188442	-0.0247105	-0.126355	-0.265053	0.508682	0.0481224	0.282375	0.0294564	0.110932	0.84136	0.260435	0.0259543
Elk3	0	0.796916	0.252617	0.785906	0.257707	0.998033	0.994635	0.661268	0.760726	0.064241	-0.182422	0.17723	0.163697	-0.000798586	0.00825914	0.145403	-0.107574	0.509468	0.0573368	0.0732462	0.106893	0.993557	0.936056	0.115075	0.272069
Nap1l1	1	0.796916	0.373338	0.901942	0.0216968	0.950265	0.98158	0.796554	0.97736	-0.0507912	0.113792	-0.113585	0.234276	0.0117836	0.0404007	-0.0912052	-0.0131989	0.509611	0.116689	0.146401	0.00300674	0.877649	0.605385	0.21531	0.861391
Mcm3ap	0	0.797612	0.899125	0.999681	0.667272	0.696553	0.994635	0.95676	0.88971	0.0539267	-0.0254314	-0.0122044	-0.0626811	-0.0642503	0.00981709	-0.0404116	-0.0553495	0.513017	0.75021	0.885524	0.477138	0.444281	0.910321	0.610787	0.505444
Nuak1	0	0.797612	0.922549	0.854454	0.282144	0.383734	0.705862	0.694993	0.806785	0.0964954	-0.0373491	0.238485	0.237554	0.217582	0.285558	0.205228	0.140809	0.513091	0.797331	0.111857	0.122206	0.139543	0.0662988	0.135257	0.336807
Ascc1	1	0.797612	0.42799	0.995614	0.0146038	0.832452	0.981698	0.998845	0.933888	0.0677971	-0.146782	0.0886352	-0.351858	-0.048452	-0.0549924	0.00087986	-0.0484799	0.516024	0.15071	0.405413	0.00174546	0.645071	0.614291	0.992931	0.642173
Abracl	0	0.797612	0.585338	0.923344	0.789498	0.949291	0.930206	0.874802	0.979363	-0.0756328	-0.122318	-0.162232	-0.0557383	-0.0183513	-0.131772	-0.104967	0.017557	0.516061	0.280436	0.185104	0.644288	0.873324	0.280646	0.346001	0.878678
Sbno2	0	0.797612	0.85855	0.999681	0.694971	0.728041	0.990345	0.731566	0.924281	-0.0537959	0.0348802	-0.0290184	-0.0574019	0.0576695	-0.0201067	0.110748	-0.044339	0.516561	0.662333	0.734311	0.514384	0.487362	0.819287	0.158998	0.596801
Cfap54	0	0.799688	0.357539	0.999681	0.795215	0.663092	0.635448	0.880335	0.868743	0.143698	0.356112	0.0548569	0.108049	0.190079	0.469397	0.200773	-0.186747	0.51921	0.107969	0.82125	0.652049	0.398691	0.0488999	0.355166	0.4442
Ddit4	0	0.801907	0.208436	0.623863	0.104392	0.623813	0.966323	0.940509	0.563833	0.236702	0.708924	-0.973268	-0.944462	0.342008	-0.341869	0.230593	-0.650277	0.521959	0.0407486	0.0261906	0.0275284	0.352022	0.379629	0.540599	0.0988064
Katna1	0	0.801991	0.914	0.993692	0.798025	0.703782	0.983961	0.956502	0.878805	-0.0574038	0.0239821	-0.0790843	0.0412805	-0.067324	-0.0330152	0.0434045	0.0636655	0.523322	0.779254	0.388819	0.65673	0.453693	0.722843	0.609953	0.468517
Cactin	0	0.803286	0.805244	0.999681	0.17434	0.945024	0.925279	0.969356	0.63398	-0.0724513	-0.0630271	-0.0483244	-0.230963	0.0199124	-0.139325	0.0406734	-0.169003	0.525478	0.56769	0.680882	0.0586259	0.861499	0.257295	0.7047	0.14084
Vps26a	0	0.808262	0.347576	0.994488	0.998761	0.970358	0.981568	0.996015	0.960132	-0.0470784	-0.117726	-0.0655601	-0.000191625	0.00705019	-0.0421227	0.00410724	0.0240782	0.530051	0.101842	0.389642	0.998048	0.92473	0.584994	0.954312	0.74461
Arhgap18	0	0.810646	0.871423	0.999681	0.994544	0.555327	0.729449	0.702443	0.526564	0.0604853	-0.037441	-0.0536536	-0.00134262	-0.105996	-0.179834	-0.139589	-0.16863	0.533648	0.688923	0.591638	0.989412	0.279061	0.0763825	0.138787	0.0827221
Pip5k1c	0	0.810646	0.63643	0.998491	0.513406	0.445421	0.959696	0.972294	0.981279	-0.0538461	-0.08108	0.0659036	0.0929179	0.115557	-0.0852545	0.029482	-0.0101876	0.535268	0.336364	0.454785	0.3104	0.182356	0.35715	0.721193	0.906486
Esr1	1	0.810646	0.975232	0.52595	0.00236433	0.226764	0.593056	0.954657	0.574592	0.0704232	-0.0102259	-0.294671	-0.482672	-0.223303	-0.242756	-0.0582803	-0.185879	0.535582	0.925146	0.0143072	0.000143264	0.0552399	0.0412814	0.59377	0.10628
Polrmt	0	0.810704	0.984604	0.969935	0.128675	0.706084	0.983961	0.942642	0.833432	-0.0561937	0.00514901	0.0976048	-0.204702	-0.068277	-0.0352333	-0.0508291	-0.0816394	0.537809	0.953127	0.291501	0.0373701	0.458436	0.715335	0.558221	0.373786
Ftcd	1	0.810704	0.236723	0.955657	0.036975	0.106576	0.981568	0.926375	0.860205	0.0492086	-0.151013	-0.092792	-0.230631	-0.1942	-0.0428087	-0.0530837	-0.0634647	0.538526	0.0507929	0.254941	0.00641601	0.0158534	0.60507	0.494574	0.428707
1700040L02Rik	3	0.810704	0.0177881	0.999968	0.00398259	0.00431218	0.982637	0.531524	0.998512	-0.107415	-0.612727	0.000421456	-0.739934	-0.738436	0.0695143	-0.327758	0.00180926	0.539588	0.000929923	0.998013	0.000287111	0.000129167	0.704433	0.0575528	0.991049
Ppp1r12a	0	0.814573	0.386358	0.998491	0.404908	0.671818	0.991752	0.928728	0.946281	0.0462008	0.111511	-0.0558854	0.100128	0.0629841	0.0170199	-0.0496645	-0.0299218	0.543492	0.125646	0.476379	0.212583	0.410889	0.831076	0.500101	0.695264
Lss	1	0.81803	0.849488	0.981345	0.0140142	0.255927	0.978309	0.999458	0.0870106	0.0678929	-0.0510796	0.110368	-0.39842	-0.214021	-0.0853784	0.000325409	-0.382479	0.547133	0.642442	0.340073	0.00164604	0.0689747	0.482211	0.997623	0.0015154
Lemd3	0	0.818118	0.509851	0.998491	0.420496	0.707695	0.960318	0.96857	0.987795	-0.0551266	0.109402	-0.0718502	-0.119394	-0.0683654	0.0880845	-0.0336239	-0.00659145	0.548894	0.211804	0.449337	0.226244	0.461005	0.360423	0.701774	0.943077
Ccdc59	0	0.818118	0.667388	0.998491	0.486726	0.701449	0.897852	0.872441	0.979826	0.052346	-0.0760117	-0.062503	0.0986288	0.0660741	-0.11608	-0.0809056	-0.0118126	0.54986	0.373825	0.494175	0.284104	0.450147	0.213024	0.340697	0.893435
Rab3ip	1	0.818821	0.56572	0.999681	0.0370651	0.335392	0.978309	0.824381	0.864606	-0.0490857	0.0870911	-0.0280204	-0.237626	-0.132275	0.0593036	-0.0874682	-0.06329	0.551669	0.264208	0.738115	0.0064493	0.110353	0.485213	0.267728	0.437976
Ube2d1	0	0.822117	0.519553	0.97766	0.720114	0.252043	0.93295	0.994042	0.979826	-0.0733019	-0.149465	-0.127413	-0.0796177	-0.233011	-0.139203	-0.0154212	-0.0162857	0.555231	0.219226	0.323867	0.545011	0.066771	0.292124	0.896161	0.895894
Ankrd52	0	0.826844	0.561828	0.999399	0.798587	0.746929	0.980643	0.996015	0.560848	-0.0498352	-0.093242	-0.0487385	-0.0405237	-0.0569759	-0.0598292	-0.00807693	-0.142661	0.559772	0.26032	0.577154	0.657383	0.511798	0.509332	0.921446	0.0978374
Pcbd1	1	0.827431	0.0308081	0.999968	0.322559	0.167931	0.981568	0.95685	0.795196	-0.0437369	-0.224967	0.000717982	-0.1144	-0.161297	-0.0460801	-0.0369344	0.0740616	0.562421	0.00201668	0.992488	0.150244	0.0333431	0.555184	0.611766	0.321826
Aldh8a1	0	0.827431	0.798906	0.999681	0.0523015	0.145954	0.981568	0.962988	0.882438	-0.0469427	-0.0456887	0.0203189	-0.21845	-0.180695	-0.0522045	-0.0334404	0.0573156	0.562869	0.555562	0.803394	0.0102759	0.0265949	0.531372	0.669407	0.475441
Hbs1l	0	0.832348	0.918888	0.899631	0.105881	0.0851485	0.978309	0.604588	0.668027	0.0422837	0.0187664	-0.110423	-0.171138	-0.189613	-0.0530912	-0.123768	-0.102634	0.567571	0.790195	0.143577	0.0282023	0.0110435	0.486095	0.0842503	0.163276
Snx3	0	0.835139	0.621885	0.999139	0.198266	0.65039	0.981568	0.910053	0.77469	-0.0436026	-0.0726992	-0.0475087	-0.145642	-0.0673152	-0.0469067	-0.0566102	-0.0803548	0.570837	0.323623	0.543212	0.0713738	0.382706	0.556054	0.44148	0.291779
Cstb	0	0.838736	0.611338	0.981817	0.357233	0.381002	0.98203	0.984181	0.969399	-0.0479201	-0.0833081	-0.0800433	-0.120854	-0.126739	-0.0392973	-0.0173563	-0.0200658	0.574664	0.309902	0.360039	0.176387	0.137989	0.656713	0.830851	0.81193
Ccdc53	2	0.841617	0.548309	0.956846	0.039225	0.028011	0.84623	0.984883	0.720055	0.0488189	0.0969821	0.100725	0.243818	0.265553	0.128755	0.0163955	0.107597	0.578011	0.246487	0.261286	0.0069435	0.00203986	0.153574	0.845302	0.212879
Syde1	0	0.844987	0.853512	0.929196	0.904269	0.91421	0.98203	0.970481	0.98209	0.0912488	-0.0744023	0.212033	-0.0399718	0.0437033	0.0825223	-0.0586476	-0.0193162	0.581704	0.652493	0.208794	0.821541	0.794673	0.64151	0.714652	0.908845
Supv3l1	0	0.846665	0.976236	0.97766	0.363331	0.513559	0.953357	0.972866	0.977746	-0.0486541	-0.00761737	-0.0900214	-0.126119	-0.105163	0.0877247	-0.0283728	-0.0151073	0.58424	0.928557	0.323497	0.180929	0.239459	0.33627	0.736952	0.864535
Tle6	0	0.847079	0.381485	0.999681	0.401557	0.304069	0.99429	0.850506	0.347306	0.125197	0.331775	0.0850646	0.292782	0.378498	0.0320314	-0.225181	0.46554	0.585908	0.121833	0.709928	0.209931	0.0941417	0.894234	0.306597	0.0279525
Mtrf1l	0	0.848572	0.867562	0.998491	0.959835	0.970358	0.959475	0.802083	0.882438	-0.0627827	0.0457374	-0.0893497	0.0118079	-0.0110202	-0.112945	-0.136559	0.0818294	0.588771	0.681752	0.458606	0.923145	0.924727	0.35487	0.221794	0.476535
Ginm1	0	0.848572	0.332521	0.999681	0.17434	0.66991	0.928526	0.952192	0.968906	0.0400998	0.119099	0.0371529	0.148193	0.0618959	0.083932	0.0388455	0.0184015	0.590928	0.0938337	0.624908	0.0586659	0.407429	0.276857	0.587523	0.805278
Tspan15	0	0.848572	0.500498	0.999681	0.245812	0.854011	0.953145	0.693509	0.960793	-0.0598698	-0.139384	-0.0147667	-0.19524	-0.0447537	-0.115348	-0.161367	-0.0358099	0.591093	0.205042	0.898958	0.0989534	0.686882	0.335563	0.133813	0.751104
Tmem259	1	0.848768	0.963655	0.995614	0.0418594	0.572825	0.996304	0.352315	0.834541	-0.0395141	0.00938629	-0.064101	-0.209724	-0.0774549	-0.00389318	-0.163324	-0.0649211	0.592614	0.894328	0.394756	0.00758935	0.296258	0.959804	0.0227902	0.37831
A430046D13Rik	0	0.849856	0.275447	0.999399	0.60968	0.860916	0.986052	0.981142	0.940748	-0.0852243	0.272803	0.0957842	0.137712	0.06187	-0.0491625	0.0358567	0.0679033	0.594761	0.0662961	0.553388	0.40916	0.698203	0.771226	0.809099	0.664608
Lims1	0	0.854318	0.453361	0.981817	0.676458	0.616522	0.738147	0.996015	0.798358	-0.0405595	-0.102402	0.0718337	0.0555789	0.0727801	-0.140313	0.00727909	-0.075515	0.599277	0.168943	0.359759	0.489459	0.343013	0.0806448	0.921649	0.3262
A230046K03Rik	0	0.855656	0.593828	0.999681	0.106369	0.427287	0.992369	0.956502	0.978507	-0.0388407	0.0747269	0.0340791	0.168901	0.101592	-0.0141671	0.0365269	0.0121325	0.602205	0.290515	0.650521	0.0284226	0.168935	0.852808	0.608279	0.868891
Tmem26	0	0.855656	0.898615	0.959767	0.583583	0.968762	0.971409	0.947534	0.965099	0.0740407	0.0450798	-0.168265	-0.134006	-0.0143551	-0.129164	0.0756962	0.040541	0.603007	0.74837	0.272616	0.38339	0.920449	0.410183	0.577118	0.781839
Cdk2	0	0.862684	0.710641	0.999681	0.692325	0.485565	0.986496	0.996015	0.953806	0.057324	0.0857973	-0.0475374	-0.0785496	-0.142655	0.0336351	-0.00763025	0.039427	0.611218	0.426367	0.681096	0.510556	0.215263	0.776056	0.943094	0.721393
AI317395	1	0.862684	0.521666	0.999681	0.0201317	0.539032	0.257252	0.201188	0.704287	-0.0381428	-0.0890867	-0.0079492	-0.239296	-0.0845329	0.219015	0.195742	0.0967175	0.613159	0.221064	0.91765	0.0027177	0.264672	0.00451693	0.00628311	0.194751
Gstt2	0	0.862684	0.318552	0.999139	0.137566	0.207051	0.991752	0.999195	0.964874	-0.0711833	-0.238349	-0.088882	-0.309793	-0.282587	-0.0290339	0.000582456	0.0393238	0.613389	0.0862165	0.54118	0.0413542	0.0471192	0.841969	0.996539	0.779877
Heca	1	0.862684	0.0119106	0.999681	0.172747	0.348608	0.994011	0.408313	0.834541	-0.0380728	0.245254	-0.0172719	0.149129	0.117123	-0.0123337	-0.155461	-0.0658078	0.61359	0.000526147	0.821499	0.0576985	0.118635	0.873988	0.0326599	0.378784
Yeats4	0	0.864692	0.879111	0.979385	0.820552	0.727832	0.999766	0.93828	0.864581	-0.0450303	-0.0326412	-0.0908808	-0.0375344	-0.0623988	0.000148378	-0.0536555	-0.069671	0.616428	0.705487	0.325726	0.689767	0.486882	0.998759	0.530887	0.436719
Enpp1	2	0.86601	0.798906	0.999681	0.000589828	0.000836165	0.725152	0.884786	0.977605	-0.0380983	-0.0433824	-0.0310858	-0.346167	-0.34073	0.14074	-0.0650557	0.0133167	0.619413	0.55558	0.691335	2.34922e-05	1.30763e-05	0.0739249	0.377291	0.861926
Ggt5	0	0.86601	0.52828	0.999681	0.0777806	0.749465	0.901335	0.807364	0.982367	-0.0786915	-0.193243	0.0472288	-0.412693	-0.105477	-0.221832	-0.185824	-0.0184567	0.620421	0.22803	0.77831	0.0180862	0.515523	0.216272	0.229821	0.910429
Sf3b5	0	0.86601	0.57762	0.999399	0.578304	0.92285	0.949628	0.883714	0.568576	0.0487881	0.103182	0.0600603	-0.0920256	0.0234008	0.0997992	0.083137	-0.163049	0.621606	0.27407	0.552606	0.376682	0.811933	0.327966	0.371991	0.100768
Timm13	0	0.866982	0.775163	0.85861	0.952726	0.975806	0.996304	0.975884	0.864581	-0.0377295	-0.047561	0.122896	-0.00927838	-0.00595852	0.00459645	-0.0216847	0.059205	0.624531	0.519405	0.114323	0.90855	0.938056	0.954231	0.768563	0.437075
Bend3	0	0.866982	0.935998	0.999681	0.725109	0.587787	0.994011	0.903833	0.976112	-0.0603509	-0.0260717	-0.04918	0.0776068	0.124752	0.0212234	0.0920461	-0.0223164	0.626248	0.827632	0.697124	0.551605	0.312895	0.872666	0.424266	0.856612
Tnfaip3	1	0.866982	0.00165549	0.97766	0.131314	0.0609299	0.796315	0.911604	0.612687	-0.0664215	-0.59726	-0.141351	-0.300891	-0.388038	-0.230465	-0.100393	-0.212143	0.626547	3.68742e-05	0.322684	0.0383767	0.00666517	0.116455	0.447664	0.12617
Icosl	0	0.871477	0.922694	0.926336	0.741603	0.276054	0.981568	0.972713	0.238455	-0.0968571	-0.0515192	-0.284843	-0.121098	-0.381972	0.134637	-0.0684296	-0.565973	0.631217	0.798126	0.20169	0.573164	0.0788634	0.54046	0.727766	0.0117829
Pla2g12b	0	0.872351	0.891574	0.999681	0.997685	0.923404	0.98203	0.896261	0.9855	0.036318	-0.0250553	0.0131027	-0.000370938	0.0177963	-0.0314208	0.0594077	0.00659326	0.633272	0.731478	0.865827	0.996313	0.814704	0.691722	0.413579	0.930424
Uqcr11	0	0.880326	0.80566	0.998491	0.445647	0.329895	0.994635	0.996032	0.96193	-0.0352707	0.0408832	0.0586047	0.0913593	0.12091	0.00687834	0.00406136	0.0223835	0.640498	0.569052	0.440703	0.247845	0.10739	0.929836	0.955347	0.76503
Lrp11	0	0.889994	0.986414	0.999681	0.35567	0.433959	0.986993	0.845042	0.838746	0.0936906	-0.0108008	-0.0644588	-0.311433	0.278689	-0.0584952	0.205497	-0.192398	0.650664	0.958832	0.77146	0.175222	0.174269	0.796662	0.294592	0.385635
Gpx4	0	0.889994	0.702139	0.999994	0.21205	0.454011	0.986052	0.927176	0.688963	-0.0350842	0.0603437	1.61106e-05	0.142523	0.101134	-0.0246861	0.0504797	0.10355	0.6507	0.413643	0.999834	0.0793503	0.18978	0.757767	0.497377	0.177501
D10Wsu102e	0	0.889994	0.0989306	0.951281	0.28272	0.238609	0.855381	0.925266	0.870684	-0.040911	-0.223779	-0.10815	-0.149877	-0.172595	0.130532	-0.0601481	-0.0689508	0.651888	0.0117391	0.248817	0.12259	0.0603345	0.16598	0.486593	0.450142
Tab2	0	0.892885	0.376557	0.958211	0.643211	0.975318	0.942288	0.845042	0.762417	0.0328011	0.109839	-0.0837519	0.0588088	-0.00586512	-0.0773221	-0.0744044	-0.0803212	0.655462	0.118479	0.266704	0.449052	0.936967	0.314557	0.297376	0.27587
Adarb1	0	0.894352	0.983507	0.999139	0.293653	0.999155	0.981568	0.756934	0.625182	-0.0414112	0.00558966	-0.0591301	-0.152857	0.000513162	-0.0543816	-0.122163	-0.142836	0.658286	0.950489	0.540495	0.129469	0.995657	0.583943	0.179681	0.133368
Rnf217	3	0.894352	0.0426214	0.999681	0.00285488	0.0037977	0.99429	0.845042	0.99009	-0.0325278	0.205049	0.0290213	0.288853	0.284997	0.00962859	-0.0746367	-0.00385674	0.660658	0.0032988	0.698002	0.000182964	0.000108438	0.898884	0.295681	0.958128
Lrrc20	0	0.894352	0.992366	0.998491	0.628032	0.700783	0.986837	0.644927	0.976893	0.0570157	-0.00367309	-0.0864358	-0.110698	-0.101457	0.0371097	0.198368	-0.0231693	0.661581	0.97701	0.525364	0.431423	0.449352	0.788505	0.102286	0.860327
Dnajb12	1	0.894352	0.493888	0.999681	0.00889899	0.321481	0.981698	0.943915	0.830636	-0.0328242	-0.093062	-0.00508263	-0.266868	-0.123432	-0.0387997	-0.0419418	-0.0677867	0.662375	0.19928	0.947005	0.000884104	0.10295	0.619513	0.562431	0.368724
Mrpl42	0	0.894586	0.461619	0.999399	0.058105	0.221611	0.995856	0.961224	0.930614	-0.0343957	-0.103412	-0.0461757	-0.209838	-0.153913	0.00510206	-0.0350857	-0.0387325	0.664007	0.174568	0.567869	0.0119237	0.0529434	0.950109	0.642979	0.622208
Atp2b1	0	0.895217	0.880651	0.992457	0.623207	0.221611	0.964365	0.896261	0.953777	0.0316922	0.0263749	-0.0656795	-0.0619705	-0.144131	-0.0679467	-0.0587473	-0.0262668	0.6663	0.707533	0.382428	0.424743	0.0526638	0.371391	0.409767	0.72066
Trappc10	0	0.895217	0.818432	0.995614	0.709351	0.163985	0.986052	0.931172	0.851123	0.0332751	0.0399109	0.0667354	0.0514389	0.165849	-0.023399	0.0489585	-0.0648881	0.667396	0.590837	0.396309	0.532182	0.0321258	0.774356	0.508168	0.403967
Mbd6	1	0.901825	0.931308	0.999681	0.0113395	0.393753	0.9247	0.996015	0.927437	-0.0506785	-0.0272551	-0.0412058	0.407028	0.175884	-0.152935	-0.00715221	0.063832	0.673794	0.818333	0.740847	0.00125083	0.146742	0.254779	0.950857	0.602533
Rexo1	0	0.9025	0.667388	0.999681	0.923767	0.669817	0.888163	0.9562	0.77013	-0.0365973	-0.075932	0.0290786	-0.0168757	0.0728032	-0.12087	-0.0438461	-0.0947199	0.675771	0.373609	0.747159	0.857254	0.407249	0.200621	0.602563	0.287754
Nabp2	0	0.908025	0.864339	0.999681	0.324184	0.704824	0.99429	0.998543	0.691967	-0.036463	-0.0359665	0.00435033	-0.13524	-0.0666629	-0.0129114	0.00160832	-0.119698	0.681389	0.674588	0.961761	0.151845	0.455559	0.890279	0.984825	0.180736
Slc18b1	0	0.922625	0.355568	0.999681	0.127185	0.443701	0.931475	0.621821	0.941009	-0.0591412	0.231794	0.0579595	0.326201	0.200255	0.171661	0.236368	0.0653937	0.69385	0.106682	0.711889	0.0366343	0.1808	0.286503	0.0914501	0.670427
Cnn2	0	0.923613	0.152841	0.998491	0.230304	0.139463	0.981568	0.973905	0.305966	-0.0499646	-0.284857	-0.0848306	-0.2263	-0.293508	-0.0816703	-0.0398326	-0.300053	0.696293	0.0246878	0.524968	0.0897764	0.024544	0.544202	0.743847	0.0207344
Rnf41	0	0.923613	0.993165	0.941975	0.851481	0.757992	0.922951	0.962988	0.848649	0.0392397	0.00235896	-0.126556	-0.0362776	0.0643194	0.122244	0.0433941	-0.0859474	0.697606	0.980782	0.231183	0.735241	0.527463	0.252158	0.651037	0.399257
Slc16a10	0	0.926168	0.068596	0.999681	0.386904	0.864979	0.564046	0.801308	0.623409	0.0302923	0.206921	-0.0135184	-0.109613	-0.0302302	0.172962	-0.0952218	-0.120581	0.704044	0.00687487	0.867179	0.197938	0.705281	0.0354729	0.218515	0.132784
Map2k2	1	0.926168	0.711654	0.999681	0.0295246	0.355142	0.99429	0.906198	0.979826	0.0279356	0.0557801	0.0337659	-0.221256	-0.114416	-0.00975893	-0.0559749	-0.0100124	0.704196	0.427642	0.651332	0.0046599	0.122788	0.899006	0.430877	0.891521
Pias4	0	0.926168	0.876986	0.999681	0.406582	0.267943	0.994011	0.994042	0.888472	-0.0396004	-0.0388734	0.0572537	-0.138311	-0.190389	-0.0167704	-0.012871	-0.0695057	0.705243	0.699776	0.590133	0.213849	0.0747921	0.878929	0.896769	0.503319
Ptprb	0	0.926168	0.999151	0.999139	0.23375	0.134525	0.991752	0.95685	0.859531	0.0290186	-0.000141985	0.0468678	0.136663	0.174324	-0.0172138	0.0374021	0.0611307	0.706801	0.998461	0.545434	0.0918703	0.0230135	0.827215	0.614524	0.424517
Prep	3	0.926168	0.0178781	0.999399	0.00134973	0.000494783	0.94432	0.731566	0.48607	-0.0293444	-0.251375	-0.0447464	-0.332673	-0.3632	-0.0812185	-0.105484	-0.144422	0.70709	0.00094555	0.573258	6.88158e-05	5.84258e-06	0.318525	0.159601	0.0643867
Ybey	0	0.928585	0.755295	0.999681	0.491523	0.291792	0.98203	0.925624	0.960793	0.0452878	0.0814601	0.0579211	0.136835	0.2085	0.0538331	0.0792854	0.0392008	0.710923	0.489869	0.643622	0.289246	0.0866318	0.673818	0.491254	0.748809
Tsfm	0	0.928585	0.956598	0.971362	0.526991	0.943873	0.991752	0.998312	0.799543	-0.0396745	-0.0164667	0.114221	-0.111657	0.0190268	-0.0242532	-0.00235763	-0.1044	0.712317	0.873318	0.294929	0.323928	0.858981	0.829536	0.981514	0.330129
Slc16a9	0	0.928585	0.351024	0.796361	0.109663	0.396582	0.932763	0.853935	0.535736	-0.0452291	-0.19933	-0.232898	-0.288166	-0.181661	-0.140656	-0.120668	-0.215803	0.714854	0.104202	0.0768405	0.0297459	0.148753	0.29065	0.309692	0.0865388
Anapc16	0	0.928585	0.344417	0.998491	0.601342	0.171301	0.981568	0.967539	0.878174	0.0291226	0.125485	0.0607185	0.0710726	0.167619	-0.04912	0.0304427	-0.0583778	0.715617	0.0999248	0.456675	0.400385	0.0346082	0.560028	0.690384	0.466683
Fam26f	0	0.928585	0.858311	0.720581	0.377623	0.872952	0.725152	0.53344	0.401498	0.0790339	0.0970523	0.443463	0.292683	0.0791244	0.420799	0.387884	0.450804	0.717559	0.661485	0.0502281	0.19154	0.71803	0.0733848	0.0588603	0.038725
Rab32	0	0.928585	0.86461	0.999681	0.991865	0.867986	0.986052	0.977445	0.889711	0.0272896	-0.0310978	0.0190699	-0.00157066	-0.0287845	-0.0257376	0.0197305	0.050751	0.724065	0.674937	0.808471	0.984463	0.709894	0.748105	0.789039	0.505591
Fyn	0	0.928585	0.704776	0.999681	0.856178	0.826312	0.968324	0.996074	0.527807	-0.0346073	-0.0773842	0.0368321	-0.033791	0.0470122	-0.0900234	-0.0049356	-0.171264	0.72436	0.417185	0.715367	0.743094	0.631708	0.386684	0.958003	0.0833026
Tmem198b	0	0.928585	0.944364	0.999139	0.641089	0.679881	0.98203	0.957776	0.851665	0.0482193	0.0259708	-0.0888957	0.112141	0.111551	-0.0611885	0.0650261	0.114219	0.725288	0.846498	0.539711	0.446349	0.421182	0.681803	0.617535	0.407472
Lrrc3	0	0.928585	0.182736	0.899065	0.140034	0.289399	0.981568	0.901009	0.965099	0.0259358	-0.152295	0.110005	-0.157224	-0.128546	-0.0485751	0.056887	0.0203601	0.725414	0.0324886	0.138304	0.0424682	0.0850206	0.527456	0.421002	0.781049
Gnptab	0	0.928585	0.404092	0.874153	0.329473	0.360391	0.99429	0.932977	0.892895	0.0336931	-0.140865	-0.154823	-0.146369	-0.149753	0.0124795	0.0602064	-0.063428	0.725973	0.136532	0.124784	0.155736	0.126042	0.901713	0.511994	0.513095
Sumo3	1	0.928585	0.991641	0.981345	0.0860989	0.0297853	0.990345	0.940802	0.993736	-0.025854	-0.00229414	0.0720999	0.178127	0.223897	-0.0183314	0.043121	-0.0027643	0.726653	0.9741	0.334439	0.020934	0.00224299	0.811427	0.542434	0.969962
Mcm9	0	0.928585	0.613521	0.999681	0.607018	0.770523	0.98203	0.996015	0.888472	-0.0433128	0.11918	0.0476009	0.107439	0.0745306	0.056778	0.00816151	0.082143	0.727114	0.312238	0.70733	0.405804	0.546014	0.662278	0.944234	0.502739
Lats1	0	0.929331	0.316616	0.999948	0.743184	0.619591	0.981568	0.996015	0.907404	-0.0257248	0.12123	-0.00114924	0.0438534	0.0697849	-0.0473608	-0.00411636	-0.0448821	0.729369	0.0852105	0.987819	0.575153	0.34734	0.538362	0.953931	0.544863
Eea1	0	0.929331	0.0688418	0.999681	0.132898	0.64887	0.986052	0.838327	0.807244	0.0254958	0.188851	0.038175	0.160105	0.0649213	-0.0230325	-0.0764869	0.0701441	0.73073	0.0069057	0.609544	0.0390611	0.381255	0.762661	0.284652	0.338725
Dapk3	0	0.933732	0.870944	0.999681	0.171591	0.197561	0.818096	0.812152	0.67144	-0.0344507	-0.0394099	0.0438359	-0.205844	-0.209439	-0.162799	-0.114397	-0.141463	0.736169	0.688409	0.674544	0.0571516	0.0438223	0.129466	0.242269	0.165581
Amdhd1	3	0.933732	0.00836635	0.810104	2.28968e-05	0.00410171	0.667996	0.754084	0.568418	0.0262228	-0.275593	-0.137389	-0.438282	-0.308183	-0.155913	-0.102656	-0.128678	0.737592	0.000333152	0.0863716	3.36396e-07	0.00012031	0.0559962	0.178212	0.100515
Cradd	0	0.933732	0.180006	0.998491	0.327661	0.601937	0.836998	0.645819	0.834406	0.0332533	-0.213051	-0.079503	-0.152282	-0.0998352	-0.156804	0.154255	0.0877002	0.742273	0.0315731	0.446644	0.15407	0.326858	0.141991	0.103994	0.377828
Pah	2	0.933732	0.421535	0.964352	0.000326375	0.00439787	0.969218	0.769046	0.914448	-0.0305094	-0.129019	-0.101733	-0.449563	-0.368244	-0.0800242	-0.11716	-0.053405	0.743182	0.146884	0.276659	1.05697e-05	0.000134129	0.39589	0.192248	0.561087
9030616G12Rik	1	0.933732	0.0313064	0.937686	0.0855824	0.380731	0.729933	0.942642	0.62798	0.069479	0.590004	0.252523	0.48319	0.307651	0.363649	0.11607	0.288273	0.744756	0.00207188	0.223019	0.0207635	0.137825	0.0770697	0.55529	0.136355
Hmg20b	0	0.933732	0.560571	0.999681	0.582831	0.988205	0.99429	0.967539	0.889471	-0.0301576	0.0998139	0.010526	-0.0856237	-0.00389166	-0.0137763	-0.0354365	0.0611022	0.745066	0.258345	0.911712	0.381765	0.966587	0.887381	0.689158	0.504531
Ap3d1	1	0.933732	0.775045	0.998491	0.0107301	0.117196	0.978309	0.837828	0.499816	-0.0241334	-0.0462838	-0.0562067	-0.258276	-0.17802	-0.0570105	-0.0773005	-0.136186	0.74716	0.519201	0.461459	0.00116178	0.0185464	0.463138	0.283707	0.0692725
Pald1	0	0.933732	0.644455	0.999681	0.58863	0.752928	0.99853	0.927176	0.977746	-0.0296365	-0.0853885	0.0468039	-0.0853677	-0.0602113	-0.00285453	0.0598547	-0.0158763	0.749168	0.344427	0.622054	0.388239	0.520219	0.97676	0.496255	0.864496
Spryd4	0	0.933732	0.148802	0.999681	0.0980481	0.576651	0.978239	0.874802	0.932763	0.0245115	-0.168788	-0.040743	-0.181712	-0.079538	-0.0616892	0.0689045	0.036879	0.749391	0.0236409	0.604881	0.0252499	0.3002	0.439092	0.346138	0.631966
Psap	2	0.933732	0.0758023	0.999399	9.23957e-05	0.00374949	0.832564	0.910053	0.570095	-0.0263024	-0.210747	-0.0462043	-0.416211	-0.321934	-0.125943	-0.0616185	-0.134203	0.749422	0.00799262	0.578783	1.93174e-06	0.000106186	0.137642	0.439151	0.103037
Slc29a3	0	0.937148	0.926956	0.656409	0.992814	0.908801	0.981568	0.747942	0.969196	-0.0477916	-0.036249	-0.347413	-0.00272621	-0.0421816	-0.0956823	0.193489	-0.0373484	0.753693	0.808251	0.034126	0.986585	0.786124	0.566308	0.174792	0.808473
Pan2	0	0.941506	0.594605	0.998491	0.66909	0.287925	0.796315	0.905387	0.532714	0.0258973	-0.0869466	-0.0598324	-0.0639415	-0.149295	-0.142516	-0.0648915	-0.148357	0.759654	0.291323	0.494751	0.479971	0.084386	0.116192	0.426921	0.085061
Aes	0	0.941506	0.651784	0.998491	0.470327	0.996157	0.932763	0.996336	0.921593	0.0237504	-0.0694236	0.0493209	-0.0909417	0.00130713	-0.0861021	-0.00339675	0.0418662	0.76027	0.352499	0.529169	0.269153	0.986642	0.290139	0.963914	0.58826
Arid5b	0	0.946086	0.96143	0.97766	0.243529	0.727868	0.796315	0.465863	0.920366	-0.033446	0.0151629	0.112188	-0.199275	-0.0793885	-0.189577	-0.225689	0.061925	0.765651	0.888404	0.324061	0.0975896	0.487015	0.116002	0.0419024	0.580227
Phlda1	0	0.946086	0.0904436	0.998491	0.678271	0.480236	0.98203	0.654044	0.335764	-0.0820451	-0.745727	0.192817	-0.203694	-0.364688	0.137812	-0.444231	-0.660864	0.767055	0.0102828	0.488426	0.491736	0.210843	0.647036	0.108553	0.0261802
Mfsd12	0	0.947721	0.798298	0.999681	0.293884	0.842303	0.979053	0.962988	0.955771	-0.0338912	-0.0672883	-0.0454519	-0.187851	-0.051349	-0.0843635	-0.0491096	-0.0410908	0.771412	0.554094	0.708716	0.129953	0.661758	0.494714	0.661084	0.725054
Stat6	0	0.947721	0.774511	0.999399	0.426907	0.546369	0.981568	0.998845	0.630692	0.021658	0.0462552	0.0444917	-0.0943203	-0.0830115	0.0478826	0.000515038	0.109727	0.77256	0.518285	0.558075	0.232066	0.271123	0.535962	0.994295	0.138755
BC021785	0	0.947721	0.968451	0.999681	0.117741	0.114847	0.871513	0.972713	0.971945	-0.0566188	0.0223118	0.0356042	0.427821	0.45512	0.279324	0.0656085	0.0434073	0.776216	0.907805	0.862558	0.0328949	0.0179759	0.177057	0.728199	0.826607
Ikbip	0	0.947721	0.716744	0.999948	0.822816	0.803209	0.978239	0.991747	0.914137	-0.0396615	-0.109314	0.00213558	-0.0579264	-0.0762172	0.117912	-0.0206858	0.0820045	0.778778	0.434552	0.988754	0.694763	0.595173	0.431755	0.878873	0.560386
Micu1	0	0.947721	0.804421	0.969935	0.19772	0.339456	0.99329	0.977445	0.83746	0.0220771	-0.0438097	0.0847038	-0.150782	-0.126531	0.0137707	0.0199989	-0.0691925	0.779579	0.565706	0.292436	0.0710829	0.112747	0.866832	0.79141	0.382628
Socs2	0	0.947721	0.565281	0.999681	0.240854	0.0604931	0.981568	0.722453	0.86502	-0.0925783	-0.353057	-0.141772	-0.577601	-0.952437	-0.178885	-0.45395	-0.247824	0.780082	0.263414	0.669215	0.0960177	0.00660327	0.589622	0.150051	0.439607
Reps1	0	0.947721	0.779711	0.848862	0.60537	0.127597	0.932763	0.554645	0.194941	-0.0228408	0.0500206	-0.137394	-0.0725661	-0.192038	0.0905335	-0.146513	-0.225235	0.780493	0.525701	0.107963	0.404317	0.0210976	0.290778	0.0653735	0.00745194
Gm21781	0	0.947721	0.704763	0.904764	0.173528	0.646505	0.986052	0.981142	0.699711	0.030251	0.0856075	0.161226	0.216347	0.0967715	-0.0363186	-0.0256351	0.143812	0.780749	0.417043	0.151786	0.0581294	0.37767	0.758075	0.807545	0.189496
Zbtb39	0	0.948005	0.910593	0.998491	0.100153	0.967745	0.981568	0.977445	0.625838	0.027218	0.0279469	0.0715515	0.233665	0.0103762	0.065444	0.0255227	0.149188	0.785057	0.772629	0.487585	0.0260245	0.917846	0.536296	0.788572	0.133917
Smarcc2	0	0.948005	0.391904	0.999681	0.79964	0.724597	0.983961	0.929928	0.957519	0.0202079	-0.109551	0.0308313	-0.0347697	0.0526073	-0.0283841	0.0480878	-0.0253225	0.786864	0.128583	0.683741	0.659487	0.48314	0.717106	0.502569	0.7333
Foxo3	1	0.948005	0.735506	0.847882	0.039269	0.395951	0.920062	0.865307	0.74781	-0.0253227	-0.06741	-0.159268	-0.278467	-0.139692	-0.117601	-0.0904041	-0.10971	0.790152	0.461288	0.106028	0.00695753	0.148196	0.240996	0.331002	0.251569
Fuca2	0	0.948005	0.61642	0.999681	0.0750857	0.139463	0.968324	0.962988	0.947166	0.0289058	-0.107505	-0.0183536	-0.281531	-0.251306	-0.0997149	0.0438042	0.0423745	0.790431	0.315027	0.871902	0.017252	0.0245287	0.386782	0.674006	0.699097
Slc41a2	0	0.948005	0.981477	0.433522	0.731948	0.229417	0.819199	0.896261	0.96193	-0.0684949	-0.0174138	-0.773771	-0.160874	-0.522046	-0.433988	0.201297	0.0776773	0.790839	0.945026	0.00817988	0.559831	0.0562075	0.130709	0.410267	0.76419
Xpot	0	0.948005	0.644521	0.999681	0.463035	0.471624	0.846486	0.962988	0.950721	-0.0196621	-0.0674266	-0.0182108	-0.0880768	-0.095258	-0.109062	-0.03214	-0.0274425	0.791851	0.344595	0.809019	0.262958	0.204034	0.158035	0.654395	0.711138
Ppil4	0	0.948005	0.74306	0.999681	0.164202	0.329546	0.991515	0.981142	0.987433	-0.0208792	0.0546719	0.0078718	0.160212	0.12702	0.0183672	-0.0181072	0.00607664	0.792401	0.472115	0.922853	0.0536335	0.107199	0.824638	0.8119	0.939138
Mrpl54	0	0.948005	0.617924	0.974209	0.512954	0.879904	0.99429	0.879856	0.752856	-0.0226831	-0.0842895	-0.0920326	-0.0928773	-0.0297314	-0.0113952	-0.0774186	-0.0977374	0.794889	0.316927	0.305519	0.310045	0.731436	0.899402	0.353091	0.261946
Unc5b	0	0.948005	0.444592	0.999681	0.944212	0.860916	0.860465	0.845042	0.853714	-0.0436494	0.225398	0.0268402	-0.0241691	0.065158	-0.263854	0.163764	-0.14464	0.795663	0.162299	0.87814	0.893706	0.698988	0.167715	0.294911	0.413652
Hcfc2	0	0.948005	0.762433	0.981345	0.754141	0.946124	0.981568	0.626985	0.857313	-0.0221208	-0.0553722	-0.0817487	0.0484142	0.0147989	-0.049764	-0.137838	0.0679883	0.796448	0.501498	0.352386	0.590041	0.863532	0.578251	0.094907	0.420885
Zfp873	0	0.949487	0.315799	0.999681	0.524778	0.577337	0.67044	0.84586	0.608056	-0.0393731	-0.265219	0.0460897	0.158023	0.158696	0.298979	0.149175	0.228332	0.799242	0.084896	0.772575	0.321777	0.300909	0.0563747	0.29907	0.123622
Rufy2	0	0.954936	0.451387	0.999681	0.0873896	0.846477	0.981568	0.998845	0.927801	0.0257256	0.137994	-0.029982	0.251559	0.0446125	-0.0677911	0.00117145	0.0545449	0.805387	0.167882	0.783052	0.0213408	0.669648	0.54148	0.990621	0.604688
BC025920	0	0.956667	0.447317	0.999681	0.191981	0.630638	0.925279	0.996015	0.9855	0.0458826	0.262867	0.0895042	0.362154	0.178245	0.232741	0.0105404	-0.0181971	0.811589	0.163788	0.661913	0.0678001	0.359944	0.264806	0.954485	0.928214
Gna11	1	0.956667	0.660199	0.956846	0.0366893	0.936819	0.982144	0.975884	0.974438	0.0179359	-0.0670404	0.0865014	-0.222422	-0.0153687	-0.0306527	0.0215155	0.0144334	0.814106	0.363148	0.263271	0.00633438	0.841046	0.702148	0.768722	0.849787
Man1a	0	0.956667	0.309939	0.999681	0.892972	0.938428	0.978239	0.974619	0.748171	0.0188103	0.1322	-0.0377673	-0.0210339	-0.0156376	-0.0655011	-0.0244697	0.0905406	0.81479	0.0820038	0.641317	0.802771	0.846111	0.426825	0.752685	0.253001
Thop1	0	0.956667	0.859823	0.998491	0.105076	0.247025	0.999229	0.994233	0.900465	0.0278286	-0.0517469	-0.0931719	-0.293571	-0.233021	-0.00151561	-0.0150761	-0.0790451	0.819338	0.665353	0.467359	0.027846	0.0642115	0.990736	0.897519	0.525731
Fabp7	0	0.956667	0.338866	0.998491	0.586027	0.585694	0.992677	0.974438	0.864581	0.0335563	-0.248789	0.101492	0.135355	0.149985	-0.0277926	0.0464121	0.112943	0.824351	0.0974976	0.511129	0.38572	0.31055	0.858132	0.745555	0.436097
Oaz1	0	0.956667	0.929198	0.908748	0.48158	0.890899	0.996801	0.989835	0.966791	0.016422	-0.0174673	0.109729	-0.0878591	-0.0243106	0.00346251	-0.0119998	-0.0200559	0.830344	0.811718	0.154889	0.279379	0.751911	0.965348	0.871141	0.792681
Galnt4	0	0.956667	0.961237	0.704079	0.978348	0.922509	0.99429	0.975375	0.960132	0.018513	-0.0117112	0.174013	-0.00464541	-0.0210162	0.0119754	0.0255733	0.0279237	0.830372	0.887918	0.0455642	0.959384	0.809824	0.895118	0.755776	0.745262
Ppfia2	0	0.956667	0.756853	0.999681	0.221632	0.128911	0.925279	0.94883	0.942259	0.0421751	0.13196	-0.0221667	0.34755	0.440297	0.241381	0.103966	0.0828867	0.830532	0.493007	0.915749	0.0846418	0.0214734	0.256823	0.580161	0.678474
Dip2a	0	0.956667	0.408816	0.999681	0.93184	0.242627	0.997105	0.995216	0.782803	0.0274026	0.183075	0.0313156	-0.021835	0.238343	-0.00498951	-0.0152913	0.132733	0.830589	0.139012	0.814641	0.872481	0.0623404	0.971187	0.901657	0.300988
4933406P04Rik	0	0.956667	0.676873	0.999681	0.141721	0.322636	0.978309	0.805983	0.998512	0.0465252	0.181757	0.0633412	0.437083	0.337694	-0.16536	0.240217	0.0024623	0.831795	0.384995	0.784809	0.0433656	0.103417	0.479997	0.22885	0.990943
Abhd17a	0	0.956667	0.987263	0.98149	0.162713	0.865458	0.98203	0.957776	0.961024	0.016378	0.00363533	0.07225	-0.158433	-0.0291598	-0.0338437	-0.0370502	-0.0239596	0.832186	0.961003	0.35869	0.0529412	0.706278	0.675549	0.618197	0.755735
Lum	0	0.956667	0.31278	0.423021	0.962336	0.981136	0.994493	0.691499	0.929366	0.0258735	0.203603	0.333665	-0.0113725	0.00743886	-0.0152685	0.176087	-0.0622908	0.832778	0.0830255	0.00763651	0.928862	0.951747	0.906398	0.132493	0.614356
Mettl7b	2	0.956667	0.33229	0.998491	0.000755002	0.00143832	0.98203	0.989835	0.592666	0.0173197	-0.133027	-0.0531489	-0.362011	-0.350811	-0.0392979	-0.013096	-0.129919	0.83396	0.0936917	0.523836	3.2078e-05	2.62977e-05	0.64221	0.86951	0.114305
Stx11	0	0.956667	0.958013	0.999681	0.653272	0.79553	0.949628	0.969805	0.896525	0.0470902	-0.0339507	-0.0994171	0.172844	0.122777	0.232885	-0.0800159	-0.147203	0.833964	0.878469	0.67435	0.461878	0.585089	0.327205	0.707354	0.519751
Cnot2	0	0.956667	0.668216	0.998884	0.452799	0.335449	0.899221	0.943915	0.789914	0.0158687	-0.0647188	-0.0483021	-0.0910189	-0.121913	-0.0982021	-0.0422312	-0.0763499	0.834136	0.375306	0.533187	0.253513	0.110402	0.21342	0.562873	0.314392
Zc3h10	0	0.956667	0.955929	0.999681	0.724977	0.992832	0.949628	0.942642	0.876342	-0.0245165	0.0184938	0.0265956	-0.0748211	0.00340125	-0.12312	-0.066907	-0.0864281	0.836444	0.87122	0.826073	0.551217	0.977429	0.328615	0.554313	0.463429
Slc26a10	0	0.956667	0.849848	0.917831	0.131841	0.514448	0.99329	0.57163	0.553859	0.0654992	-0.147363	0.423339	0.665718	0.370874	-0.0556795	0.523263	-0.54237	0.838549	0.642987	0.178041	0.0386037	0.240572	0.868637	0.0718679	0.0958115
Mdm2	0	0.956667	0.464537	0.999681	0.414503	0.845981	0.981698	0.991747	0.889551	0.0150222	0.0979492	-0.0076503	0.0976152	0.0325854	-0.0407214	-0.0108341	-0.0506475	0.843663	0.177131	0.921471	0.221118	0.668992	0.60637	0.881957	0.504789
Srgn	0	0.956667	0.765675	0.999968	0.278336	0.84756	0.802179	0.962988	0.906094	-0.019864	-0.0666174	-0.000747197	0.166126	-0.0436535	0.16445	0.0419082	-0.0629034	0.846726	0.505378	0.994386	0.11978	0.671803	0.121026	0.667938	0.542129
Tbxa2r	0	0.956667	0.665453	0.942911	0.872641	0.920484	0.778379	0.973156	0.508949	0.0533379	-0.261652	0.338469	-0.0897264	-0.0722148	0.487647	0.0871139	-0.5614	0.847826	0.370619	0.238684	0.77016	0.806471	0.103624	0.742188	0.0737549
E130317F20Rik	0	0.956667	0.86556	0.744696	0.415519	0.746929	0.887383	0.715188	0.928646	0.0327067	-0.0727286	0.335275	0.221593	0.113582	0.239198	0.236405	-0.0934683	0.84791	0.676511	0.0568707	0.222048	0.510621	0.199323	0.147174	0.609964
2310011J03Rik	0	0.956667	0.774166	0.907549	0.795958	0.999893	0.920062	0.850506	0.931805	-0.0184971	-0.061022	0.140274	-0.0455369	-3.0839e-05	0.117147	0.093959	0.0467926	0.848379	0.51727	0.154044	0.65356	0.999726	0.246387	0.306668	0.627811
Col13a1	1	0.956667	0.994986	0.924335	0.026328	0.0579146	0.981568	0.958914	0.665671	0.0284088	-0.0025836	0.19905	0.465971	0.410836	-0.083148	0.0683124	-0.21916	0.848757	0.985818	0.191167	0.00395378	0.00617311	0.603625	0.630498	0.160842
Apaf1	0	0.956667	0.595175	0.999681	0.185718	0.90362	0.980643	0.996015	0.980159	0.0192125	0.102994	0.0231583	-0.199777	0.0288254	-0.0714983	-0.00630457	0.0130616	0.848841	0.292318	0.825425	0.0644968	0.776914	0.51109	0.948414	0.897629
Tcf3	0	0.956667	0.735506	0.999681	0.13623	0.900476	0.978309	0.940156	0.663571	-0.0192032	-0.0738881	0.0406832	-0.227649	0.0299076	-0.0780686	0.0599043	-0.147233	0.851222	0.461273	0.699508	0.040722	0.771566	0.476053	0.536904	0.159759
Tbpl1	0	0.956667	0.959076	0.901942	0.86675	0.280381	0.981568	0.871945	0.64213	-0.0185457	0.0144911	-0.153856	-0.0324062	-0.180453	0.0619335	-0.0927894	-0.148028	0.85545	0.882157	0.146409	0.760471	0.0809097	0.556317	0.339344	0.145458
Sec63	0	0.956667	0.874907	0.998491	0.684353	0.365952	0.994011	0.972866	0.941359	0.0135654	0.0279431	-0.0478671	-0.0534072	-0.114998	-0.0117858	0.0240934	-0.0317283	0.856723	0.696575	0.530029	0.499786	0.129121	0.878792	0.739289	0.672093
Zbtb24	0	0.956667	0.850161	0.999681	0.468747	0.792573	0.999229	0.737365	0.922734	-0.0170975	0.0419327	-0.0356712	0.109737	0.0524683	-0.00122687	-0.126125	-0.0502889	0.857271	0.643691	0.713836	0.267654	0.581557	0.990215	0.165395	0.593137
Pfkl	2	0.956667	0.259619	0.941975	0.0174203	0.0280093	0.43296	0.529066	0.960969	-0.0149395	-0.151832	-0.102291	-0.271453	-0.262026	-0.210054	-0.154369	-0.0259354	0.857955	0.0601681	0.23222	0.00221809	0.00203369	0.0169766	0.055428	0.753878
4732465J04Rik	2	0.956667	0.000624096	0.999681	0.00286082	0.0739816	0.264375	0.975884	0.855044	-0.0203996	0.484314	-0.0407971	0.446999	0.298878	0.328668	0.0328208	0.0908232	0.858296	9.75072e-06	0.727098	0.000183727	0.00891025	0.00484169	0.764537	0.416004
Col18a1	1	0.956667	0.0810137	0.999681	1.62005e-05	0.0594539	0.727109	0.975884	0.176523	0.0148302	-0.213162	-0.00318278	-0.465017	-0.231879	-0.155863	0.0248414	-0.232516	0.859786	0.0087417	0.970153	2.21806e-07	0.0064112	0.075896	0.760936	0.00614808
Vta1	0	0.956667	0.853387	0.999681	0.224237	0.882829	0.998675	0.885888	0.777747	-0.0160227	-0.0398191	0.042121	-0.167478	-0.0308373	-0.00257943	-0.0755699	-0.095972	0.861359	0.651053	0.652021	0.0861189	0.736052	0.97833	0.38691	0.295062
Themis	0	0.956667	0.973898	0.974209	0.303792	0.943198	0.666027	0.138513	0.976737	-0.0575747	0.0314578	0.339909	0.491347	0.0590677	0.610032	0.858486	0.0582398	0.861491	0.922557	0.305233	0.136624	0.856766	0.0554308	0.00289997	0.859662
Atp5b	2	0.956667	0.653293	0.999681	0.00193463	0.0201724	0.989326	0.680296	0.868743	-0.0151381	-0.0772712	-0.03679	-0.356907	-0.283852	-0.0220666	-0.129737	-0.0664794	0.862009	0.354727	0.676251	0.000111389	0.00126569	0.806308	0.125887	0.444991
Helb	0	0.956667	0.625734	0.998491	0.992218	0.698098	0.841349	0.921259	0.948785	0.0146717	0.0811956	-0.0631345	-0.00168127	-0.0663102	0.129055	-0.0589458	0.0331029	0.864992	0.32688	0.479523	0.985366	0.446529	0.148332	0.475071	0.703535
Rab21	0	0.956667	0.720382	0.999139	0.715689	0.973201	0.925279	0.976482	0.927437	-0.013556	0.0585019	-0.0504034	0.0513081	0.00680881	0.092605	-0.021941	-0.0411452	0.865399	0.440679	0.536433	0.539438	0.932011	0.261735	0.773383	0.602955
Ptbp1	3	0.956667	0.029543	0.81739	0.000640007	0.0300784	0.738921	0.540349	0.506579	-0.0125654	-0.223865	-0.129277	-0.33544	-0.230022	-0.135186	-0.134433	-0.133546	0.866313	0.00190514	0.0890572	2.59215e-05	0.00227466	0.0819345	0.0613306	0.0727425
Cep85l	1	0.956667	0.172104	0.999968	0.835654	0.039638	0.979053	0.822196	0.887291	0.0200559	0.256155	-0.000847165	0.0479318	0.362789	-0.0878706	-0.136825	0.083533	0.870118	0.0295642	0.994674	0.713345	0.00346636	0.496831	0.259968	0.497563
Ccdc6	0	0.956667	0.630295	0.941452	0.293271	0.718472	0.981568	0.996015	0.855373	0.012875	0.0746269	-0.0996076	-0.130245	-0.0578287	-0.0530619	0.00761071	-0.0651669	0.872219	0.331081	0.228308	0.129119	0.475814	0.529549	0.921324	0.417444
Dohh	0	0.956667	0.693793	0.999681	0.375748	0.875343	0.978309	0.956078	0.72853	0.0143948	0.0722913	0.0105687	-0.124551	0.0317848	-0.0668693	-0.0450058	-0.110306	0.872976	0.402345	0.908552	0.190132	0.723454	0.480624	0.60139	0.223129
Hk1	0	0.956667	0.125803	0.999681	0.831211	0.781127	0.978309	0.861028	0.640765	-0.0237813	-0.361272	-0.0142883	0.0592173	0.0876202	-0.120725	0.141234	-0.222817	0.874615	0.0173569	0.927006	0.70711	0.562745	0.458117	0.317515	0.144965
Rtcb	0	0.956667	0.262392	0.999681	0.0979855	0.164384	0.999229	0.965652	0.885578	0.0116356	-0.133479	-0.0113821	-0.174299	-0.159162	0.00139801	0.029214	-0.0518681	0.874778	0.0611779	0.879851	0.0252201	0.032268	0.985424	0.680803	0.482185
Mars	0	0.956667	0.54081	0.999968	0.0644146	0.111151	0.98203	0.567428	0.963809	-0.0118207	-0.0852829	-0.000705437	-0.196114	-0.181697	0.0330165	-0.131699	-0.0216829	0.875468	0.239175	0.992622	0.0138477	0.017019	0.670217	0.0699376	0.772569
Ndufs7	0	0.956667	0.957902	0.998491	0.0504517	0.76334	0.991752	0.922776	0.882937	-0.0116535	0.0109733	0.0516927	-0.203439	-0.0461729	0.0163876	-0.0506888	-0.052815	0.875514	0.8777	0.494464	0.00975882	0.534986	0.832247	0.480263	0.477728
Myl6	2	0.956801	0.686046	0.97766	0.00635451	0.00658811	0.979053	0.881574	0.819932	-0.0114741	0.0601786	0.0738923	0.266265	0.269205	0.0519715	0.0647389	0.0678499	0.877198	0.39409	0.32352	0.000551074	0.000234246	0.496999	0.361843	0.354952
5330438D12Rik	0	0.963476	0.763334	0.999399	0.308943	0.733085	0.986052	0.646029	0.941542	0.0305595	0.137442	-0.132286	0.322181	0.145609	-0.0676926	-0.343947	-0.0911055	0.885679	0.502721	0.560728	0.139873	0.494102	0.76939	0.10433	0.673969
Med16	1	0.963476	0.275685	0.999399	0.00246249	0.351237	0.994011	0.959543	0.753748	-0.0136316	-0.175965	0.0571133	-0.408677	-0.153438	0.0156489	-0.0442384	-0.110164	0.888649	0.0664272	0.567319	0.000152146	0.120269	0.879128	0.633574	0.264894
Ric8b	0	0.963476	0.867206	0.999399	0.61326	0.968924	0.98203	0.975375	0.928646	-0.0133095	0.0378313	-0.0583439	0.0815187	0.00961396	-0.0434307	-0.0284377	-0.0486066	0.889489	0.679674	0.552247	0.412965	0.920696	0.664215	0.755391	0.608003
Smarcb1	0	0.963476	0.614257	0.981345	0.524225	0.541364	0.981568	0.961224	0.980774	-0.0138161	-0.0987254	0.0984393	-0.105863	-0.113569	0.0666413	0.0441928	0.0119513	0.890391	0.312991	0.335858	0.321188	0.266912	0.52835	0.642938	0.904881
Cand1	2	0.963476	0.934746	0.995614	0.00699389	0.00430929	0.994662	0.918282	0.90087	0.0101224	-0.01564	-0.0635336	-0.268493	-0.287833	-0.00546262	-0.0522288	-0.046742	0.891176	0.82528	0.399121	0.00062759	0.000128746	0.942973	0.465067	0.527719
Tbk1	0	0.966647	0.98792	0.999681	0.38897	0.274367	0.768933	0.962988	0.96688	0.0099615	-0.00334281	-0.0291279	-0.103445	-0.135527	-0.133513	-0.0322305	0.0196673	0.895948	0.963603	0.709141	0.199836	0.0781202	0.0942865	0.660509	0.796434
Utp20	2	0.966647	0.924603	0.696776	0.0312464	0.0334187	0.994635	0.920837	0.973894	0.00982563	-0.0186396	-0.161822	-0.233858	-0.238461	0.00843979	-0.0537247	0.0155787	0.898882	0.802592	0.0441121	0.00508124	0.00264427	0.917196	0.471892	0.84167
Cnksr3	0	0.966647	0.439357	0.999681	0.59887	0.493178	0.978309	0.975884	0.983267	-0.01293	-0.141107	0.0382141	-0.0915545	-0.126869	-0.0806589	-0.0287799	0.0106264	0.899597	0.15848	0.716229	0.397741	0.221951	0.460537	0.768546	0.917292
Ilvbl	2	0.966647	0.585705	0.999681	0.000194012	0.000283615	0.925279	0.646069	0.885625	0.00969468	-0.0805437	0.0149315	-0.378265	-0.371413	-0.0907663	-0.121618	-0.053288	0.900417	0.281517	0.850669	5.3002e-06	2.75826e-06	0.26372	0.104693	0.491087
Cd24a	0	0.967402	0.523641	0.941975	0.236202	0.267774	0.876521	0.896261	0.927801	0.0222153	-0.222522	-0.234074	-0.325949	-0.337805	-0.259528	0.143758	-0.0958793	0.903716	0.22253	0.232253	0.093378	0.0747093	0.187542	0.411746	0.604549
Rspo3	0	0.967402	0.924113	0.901942	0.149795	0.384778	0.96371	0.299097	0.968984	0.0134078	0.0276003	0.165444	0.232075	0.165033	0.106001	0.258074	0.0276639	0.905779	0.800831	0.149161	0.0468402	0.140494	0.367675	0.014787	0.806053
1700021F05Rik	0	0.967402	0.974217	0.981345	0.953313	0.772292	0.981959	0.932381	0.961094	-0.0101009	-0.00839151	-0.0912102	-0.010733	-0.0546603	0.0452587	-0.0574431	-0.0277782	0.911636	0.923559	0.332267	0.910009	0.54847	0.62982	0.510268	0.758513
Adat3	0	0.967402	0.778588	0.999681	0.855058	0.678515	0.838204	0.929928	0.433923	-0.0248578	0.140386	0.120467	0.0786157	0.181287	0.351681	-0.144856	0.436963	0.911683	0.524195	0.603934	0.741657	0.419367	0.144181	0.504232	0.0477498
Cep290	0	0.967402	0.0831997	0.999681	0.0940035	0.159654	0.984953	0.738683	0.99082	0.01145	0.256546	-0.0466334	0.242663	0.221871	0.035568	0.136418	0.0047882	0.912123	0.00916717	0.666631	0.0236651	0.0307991	0.743187	0.166898	0.963247
Mob3a	0	0.967402	0.84809	0.999681	0.571178	0.487566	0.991752	0.956219	0.923739	0.0170359	-0.0713222	-0.0666343	-0.147107	-0.198009	-0.0310339	0.076101	-0.0817675	0.912735	0.640133	0.681868	0.368734	0.216451	0.851584	0.603793	0.594943
1500026H17Rik	0	0.967402	0.244747	0.999681	0.171659	0.0857082	0.725152	0.974438	0.608056	0.0162287	0.266823	0.0822607	0.285689	0.366223	-0.283739	0.0453334	0.219596	0.913697	0.0541141	0.585614	0.0572017	0.0111847	0.0738699	0.746445	0.12339
Rab5b	0	0.967402	0.716536	0.899631	0.977838	0.86149	0.981698	0.709026	0.972543	0.00803245	-0.0557955	0.108853	-0.00418906	0.0286226	-0.0379302	0.104366	-0.0153932	0.913745	0.433844	0.145008	0.95726	0.700156	0.622632	0.142347	0.835026
Cry1	0	0.970833	0.0569338	0.999681	0.186244	0.514524	0.978239	0.911046	0.916259	0.0175112	0.451484	-0.0778237	0.335087	0.202505	0.137001	-0.124506	0.0978959	0.918777	0.00510447	0.657609	0.0648866	0.240986	0.442741	0.445713	0.570524
Cs	0	0.970833	0.934596	0.998491	0.312725	0.49537	0.98203	0.940802	0.873698	-0.00740587	0.0156637	0.0554521	-0.11571	-0.0907873	0.0338841	0.0429923	-0.0551055	0.920274	0.82467	0.458884	0.142529	0.223578	0.658493	0.544032	0.457935
Dnajc14	0	0.970833	0.90038	0.998491	0.340263	0.310709	0.994635	0.956078	0.967827	-0.00747128	-0.0230306	0.0495026	0.11144	0.125659	0.00828256	0.0381272	0.0189137	0.921737	0.752781	0.522588	0.162928	0.0972763	0.916853	0.600859	0.802599
Sash1	0	0.970937	0.478268	0.769888	0.214224	0.267774	0.781407	0.936856	0.7671	0.00707803	-0.0945809	-0.140191	-0.1386	-0.134334	-0.125182	-0.0458613	-0.0801077	0.924448	0.187843	0.0672826	0.0805891	0.0746725	0.10662	0.524366	0.282612
Plxnc1	2	0.970937	0.0863829	0.595357	0.0203759	0.000699075	0.725152	0.120534	0.534618	0.0101769	0.267514	0.249996	0.3465	0.48788	0.200307	0.316084	0.18539	0.925004	0.00967364	0.0222226	0.00276537	9.79021e-06	0.0735343	0.00238614	0.0859078
Enpp3	0	0.971595	0.0732401	0.938697	0.628528	0.961335	0.981959	0.947068	0.873698	0.00925427	0.257928	0.123685	0.0820972	-0.0121984	-0.0509115	-0.0549983	0.0738988	0.927215	0.00756988	0.225267	0.431962	0.904491	0.629169	0.575096	0.458053
Cnpy2	0	0.972388	0.853669	0.999681	0.409515	0.598871	0.865174	0.927073	0.978811	0.0065838	-0.0320201	0.0166885	0.0960069	0.0729461	0.104843	0.0485567	0.01144	0.929559	0.653675	0.825569	0.21664	0.323734	0.171162	0.495775	0.877177
Adamts14	0	0.974079	0.362254	0.955657	0.471306	0.731844	0.953405	0.885707	0.921747	0.0183416	-0.359453	-0.270842	-0.263028	-0.15409	-0.235944	-0.18734	-0.123091	0.933873	0.110583	0.257395	0.270013	0.492413	0.337366	0.38313	0.589873
Pcsk4	0	0.974079	0.362114	0.999681	0.997614	0.818113	0.98203	0.981152	0.719305	0.0126738	-0.248371	0.0257719	0.000893169	0.0778707	0.0675084	0.0348311	0.193142	0.935301	0.110497	0.87205	0.995784	0.617356	0.679396	0.815048	0.21104
Tmbim4	0	0.974079	0.873613	0.998491	0.960623	0.961328	0.994635	0.977445	0.952255	0.0060346	-0.0283404	-0.0619566	-0.0073907	-0.00902663	-0.00818175	-0.0199537	0.0269142	0.935942	0.693305	0.418769	0.925156	0.90411	0.915996	0.781992	0.717583
Lama2	1	0.975971	0.672308	0.999681	0.0656883	0.0307567	0.666027	0.861285	0.79006	0.00878104	0.0992538	-0.0630857	-0.309242	-0.378185	-0.247186	-0.113773	0.117785	0.940319	0.379657	0.608724	0.0142767	0.00234749	0.0547988	0.319847	0.314723
Tcf21	0	0.975971	0.976236	0.998491	0.683075	0.459693	0.977606	0.835705	0.930569	-0.0133027	-0.0156064	0.131813	-0.129351	-0.242498	-0.155374	-0.185546	-0.0897093	0.940945	0.928679	0.469545	0.497745	0.194112	0.422571	0.281631	0.620507
Csrp2	0	0.979299	0.815029	0.998491	0.83741	0.773891	0.961167	0.222863	0.982807	0.00535196	0.0419968	-0.0538038	-0.0305305	-0.0479452	0.0750633	-0.20738	0.00871922	0.946977	0.58458	0.514201	0.715576	0.55081	0.362308	0.00767344	0.912489
Mettl25	0	0.979299	0.954339	0.992377	0.2603	0.551322	0.981568	0.997406	0.94174	0.0099001	-0.023949	-0.1367	0.246742	0.162127	-0.103909	-0.00469362	0.0612196	0.947348	0.868169	0.381798	0.108341	0.274439	0.516207	0.973492	0.676659
Hint3	0	0.985111	0.718186	0.981345	0.342507	0.387848	0.98203	0.823487	0.943723	0.0043552	-0.0613091	0.079653	0.1188	0.119141	-0.0330712	0.0871302	0.0325208	0.957673	0.437092	0.338462	0.164737	0.14258	0.696963	0.2626	0.687926
Zfp938	2	0.985111	0.681552	0.981345	0.0162986	0.0316403	0.725152	0.808185	0.567047	0.00656119	0.107086	0.127753	0.410082	0.380494	0.242061	0.145468	0.210835	0.959481	0.38934	0.338241	0.00202309	0.0024494	0.0719657	0.23205	0.099925
Tmem5	0	0.985111	0.965619	0.999223	0.278723	0.248535	0.943828	0.956502	0.934507	-0.00422552	0.00996387	-0.0521922	0.135248	0.152322	0.0863368	-0.0409754	0.0381667	0.959858	0.901222	0.547316	0.119972	0.0650294	0.316921	0.609929	0.645654
Nup37	0	0.985111	0.864267	0.998491	0.86677	0.797424	0.999229	0.996015	0.868743	0.00590212	-0.0524852	-0.0871961	0.041171	-0.0700783	-0.00133831	0.00788763	0.0979748	0.96328	0.674462	0.518583	0.760566	0.587909	0.992053	0.9484	0.44513
Baz2a	0	0.985111	0.867562	0.720581	0.608316	0.939771	0.981959	0.998845	0.96688	-0.00339013	0.0301704	-0.154703	0.067045	-0.0146791	0.0388043	-0.000581374	0.0198827	0.964718	0.681763	0.0506604	0.407492	0.849303	0.629972	0.993702	0.795626
Stxbp5	0	0.985111	0.383994	0.999681	0.614457	0.79117	0.981568	0.984883	0.969196	0.00370462	0.123948	-0.00577959	0.0725108	-0.047616	0.0471862	-0.0169928	0.0203275	0.965122	0.123917	0.946925	0.41479	0.578984	0.593007	0.834211	0.809122
Gls2	2	0.985111	0.375244	0.705226	0.00242636	0.00304304	0.236919	0.187921	0.957519	-0.00420042	-0.144939	-0.196763	-0.397068	-0.397082	-0.298665	-0.264817	-0.0323628	0.965234	0.117735	0.0460213	0.000148179	7.81299e-05	0.00318252	0.00540584	0.733107
Tmpo	0	0.985111	0.958013	0.999852	0.743489	0.285049	0.981568	0.986816	0.950484	0.00316235	-0.0109244	-0.00196008	-0.0443064	-0.130743	-0.048038	0.0131616	-0.0280704	0.966409	0.879152	0.979557	0.575626	0.0830553	0.535584	0.854737	0.707468
Dtx3	0	0.985111	0.587399	0.976396	0.964712	0.186378	0.980643	0.896261	0.984028	-0.00697894	0.179767	0.180461	-0.0155055	0.347142	0.12572	-0.137808	0.0174077	0.967433	0.283888	0.318241	0.933298	0.0400221	0.508076	0.41252	0.921265
Bsg	0	0.986248	0.961624	0.999681	0.14285	0.691971	0.98203	0.962988	0.960793	-0.00284494	-0.0105782	-0.0409216	-0.168787	-0.0614896	-0.0339169	0.0336751	0.0252473	0.971387	0.888967	0.610304	0.0438579	0.438852	0.679195	0.659354	0.749216
Cep83	0	0.986248	0.270769	0.829905	0.0736496	0.221611	0.980643	0.72712	0.959171	0.0032526	0.172315	-0.171688	0.240969	0.18753	-0.0679188	-0.135516	0.0321812	0.973687	0.0641073	0.0937821	0.0167747	0.0527343	0.509144	0.152768	0.739746
Hace1	0	0.986248	0.231328	0.974209	0.31067	0.998458	0.969218	0.974298	0.639688	-0.00358771	0.208517	-0.119639	0.170915	-0.000797764	0.0985713	-0.0348303	0.162346	0.974289	0.0491161	0.30855	0.141104	0.994341	0.400388	0.744469	0.144446
Csnk1g2	0	0.986248	0.755883	0.999139	0.97384	0.58864	0.989122	0.95685	0.950028	-0.00236999	-0.0499647	0.0470964	-0.00497512	0.075604	-0.0195192	0.0362778	-0.0284278	0.974986	0.491397	0.53894	0.950098	0.314448	0.804985	0.615963	0.705382
4930403O15Rik	0	0.986751	0.929283	0.951281	0.880817	0.720848	0.984476	0.735506	0.978507	0.00462918	0.0376126	-0.200123	-0.0466069	0.113449	0.0580067	-0.220662	-0.0273373	0.977092	0.812089	0.247923	0.784159	0.478453	0.737366	0.162884	0.869274
Ostm1	0	0.992429	0.547857	0.905719	0.411531	0.510449	0.874249	0.883714	0.914921	-0.00148141	0.0922569	0.12063	0.10734	0.0978859	0.113339	0.0708938	0.0474271	0.985827	0.245819	0.15327	0.218185	0.237016	0.184584	0.369916	0.565952
Trmt11	0	0.992429	0.711447	0.899631	0.339689	0.0841668	0.834391	0.921066	0.95419	-0.0017358	-0.0802482	-0.158746	0.151287	0.260796	-0.161478	-0.07123	-0.0366276	0.986785	0.427347	0.142421	0.162561	0.0108311	0.139889	0.474104	0.72302
Pwp2	1	0.992429	0.357962	0.999968	0.00195916	0.0838846	0.988543	0.985964	0.960793	0.00129679	-0.150182	0.000242961	-0.40222	-0.250678	-0.025181	-0.0168509	-0.0305679	0.989121	0.108326	0.997985	0.00011322	0.0107882	0.803344	0.853208	0.750698
Pcmt1	0	0.992429	0.364238	0.969935	0.809822	0.374008	0.981698	0.894957	0.940748	0.00102884	-0.116541	0.0809816	-0.03372	-0.114525	-0.0395937	-0.0604086	0.0327451	0.989191	0.111777	0.292124	0.673959	0.133855	0.61616	0.40698	0.664962
Lta4h	0	0.996938	0.896283	0.999681	0.200128	0.249441	0.965755	0.749039	0.574592	-0.000464367	0.0249158	0.0427779	-0.150358	-0.147107	0.0720377	0.101607	0.12643	0.995312	0.741819	0.594451	0.0724069	0.065577	0.375985	0.175325	0.10619
Cisd1	1	0.999451	0.667729	0.999681	0.0218799	0.0667213	0.981568	0.950202	0.957519	5.17293e-05	-0.064605	0.0162276	-0.237336	-0.203915	-0.0502082	-0.0402673	-0.0258651	0.999451	0.374444	0.832415	0.00304255	0.00756864	0.523572	0.582597	0.732563
Zkscan3	5	3.14591e-11	5.06613e-05	0.814318	4.16145e-15	0.0252973	8.76544e-09	0.120284	0.348391	0.606131	0.360785	0.128851	0.732795	0.232378	0.559289	0.217009	0.162686	2.48178e-15	3.1033e-07	0.0884883	9.9145e-19	0.00175957	6.92537e-13	0.00235597	0.0282824
Gsap	1	3.45031e-06	0.560307	0.866785	0.141634	0.845179	0.981568	0.261062	0.48212	0.50939	0.0853074	0.0521627	0.166713	0.0340038	0.0527665	0.195002	0.145402	8.098e-10	0.25791	0.515754	0.043272	0.66718	0.519109	0.0101289	0.0625602
Apol9b	1	3.45031e-06	0.191724	0.130164	0.281908	0.266687	0.369933	0.437297	0.176494	0.717189	0.225111	0.396834	0.180565	0.201139	0.295402	0.22147	0.300064	8.16577e-10	0.0351619	0.000448056	0.122036	0.0740739	0.0107715	0.0370337	0.0061198
Fbxo47	1	1.84198e-05	0.742102	0.999968	0.276504	0.573454	0.996801	0.896261	0.974663	2.01666	0.280405	0.00208871	0.646207	0.413143	-0.0185656	0.30693	0.0778965	7.33442e-09	0.470903	0.996389	0.118511	0.297069	0.96663	0.413676	0.850541
Apol9a	1	1.84198e-05	0.314569	0.559276	0.0616365	0.643274	0.68661	0.155451	0.402785	0.890632	0.250579	0.363202	0.391615	0.137026	0.291505	0.409305	0.300339	8.2401e-09	0.0840055	0.0168185	0.0129519	0.373475	0.0616665	0.00382614	0.0399189
Gm15372	2	1.84198e-05	0.00121817	0.999681	0.448107	0.895176	0.745357	0.586565	0.111328	0.966726	0.676978	-0.0221551	0.203531	0.0539497	0.307924	0.285261	0.501111	8.71876e-09	2.41059e-05	0.900279	0.249749	0.759503	0.0838101	0.0759356	0.00254725
Neb	2	3.44793e-05	0.043823	0.981345	0.652629	0.940692	0.195609	0.614427	0.968984	0.944182	0.453038	0.15367	0.125394	-0.0306631	0.52122	0.266623	0.0400908	1.90403e-08	0.003455	0.350791	0.460707	0.851887	0.00176182	0.0884608	0.805507
Slc25a32	4	5.09202e-05	0.352679	0.0988222	0.002907	0.204271	0.770349	0.00128134	0.0220558	-0.490668	-0.1292	-0.326909	-0.335189	-0.165362	-0.141616	-0.428665	-0.324687	3.32314e-08	0.104891	0.000200613	0.000187863	0.046118	0.0962763	5.10414e-07	0.000140293
Mup-ps13	5	5.09202e-05	0.00267712	0.181191	7.74641e-05	0.000501494	0.536458	0.0331332	0.396309	1.12845	0.72632	0.688737	1.0327	0.936803	0.46681	0.7278	0.423839	3.66527e-08	0.000212049	0.000949044	1.53181e-06	6.08675e-06	0.0310457	0.000154176	0.0369223
Gm10319	4	5.09202e-05	1.99363e-06	0.344766	1.14459e-05	0.00056342	0.113656	0.309741	0.768926	0.64819	0.661274	0.328589	0.645269	0.525787	0.417206	0.263491	-0.0843352	4.01706e-08	5.43093e-09	0.00463778	1.39619e-07	7.21151e-06	0.000467684	0.0163932	0.46222
Tiam2	5	6.7895e-05	2.15976e-05	0.210108	2.72125e-05	0.0345463	0.537262	0.0723906	0.0336767	1.67182	1.50587	0.963268	1.61616	0.966298	0.476652	0.950601	1.02076	5.8918e-08	1.12478e-07	0.00138993	4.21413e-07	0.00281413	0.141966	0.000680536	0.000299896
Gm15374	3	9.92189e-05	0.000395832	0.863829	0.200318	0.637005	0.493854	0.839578	0.024225	0.932905	0.772294	0.286294	0.336682	-0.172761	0.422326	0.181981	0.660521	9.74846e-08	5.01093e-06	0.116861	0.0725422	0.366106	0.0242304	0.287752	0.000182983
Gm7497	2	9.92189e-05	9.94871e-05	0.911244	0.224799	0.292233	0.774656	0.974438	0.353639	1.09724	0.992926	0.307207	0.386604	0.3755	0.376202	0.0665363	0.459435	1.02782e-07	7.38241e-07	0.157313	0.0864697	0.0870129	0.100942	0.746607	0.0296644
Agxt2	1	9.92189e-05	0.889008	0.88223	0.995457	0.816412	0.981568	0.376178	0.950572	0.408174	0.0251812	0.115238	-0.000826665	-0.037904	-0.0465073	0.158747	-0.0279284	1.09582e-07	0.72554	0.126729	0.991663	0.614894	0.549615	0.0270625	0.710179
Gm15369	3	0.000107743	0.00111061	0.999681	0.491523	0.803896	0.594184	0.535258	0.000890761	0.934962	0.728335	0.0299369	0.201382	-0.100819	0.385146	0.32357	0.886825	1.28855e-07	2.10892e-05	0.874619	0.289239	0.596603	0.0414525	0.0595726	7.08246e-07
Tert	1	0.000107743	0.337546	0.716422	0.128635	0.0707438	0.994635	0.276016	0.109788	0.850574	0.257908	0.327169	0.353851	0.428669	0.0167569	0.383044	0.481493	1.35997e-07	0.0962134	0.048918	0.0373475	0.00827812	0.923447	0.0124462	0.0024791
Mug-ps1	3	0.000108719	3.7732e-06	0.981345	0.00439641	0.223241	0.49233	0.607896	0.665807	0.654756	0.685679	0.114213	0.457956	0.236682	0.285345	0.202275	0.124102	1.53175e-07	1.23949e-08	0.354922	0.000328543	0.0537736	0.0234596	0.0858634	0.307655
Gm20705	3	0.000108719	0.000903024	0.999681	0.811393	0.848351	0.202082	0.271693	0.00326854	1.13599	0.932168	0.029744	-0.109357	-0.106541	0.77777	0.549573	0.891436	1.54382e-07	1.62792e-05	0.905508	0.676486	0.674737	0.00191816	0.011195	0.000100994
Syne2	2	0.000133641	9.0826e-06	0.999681	0.256726	0.550737	0.141947	0.817679	0.0938132	0.379176	0.38333	-0.0138973	0.125294	0.0811314	0.253915	0.082652	0.228927	2.00314e-07	3.92965e-08	0.85438	0.106344	0.273925	0.000874762	0.248066	0.00177509
Pik3c2a	1	0.000159265	0.979946	0.631735	0.259293	0.883625	0.430878	0.120534	0.28987	-0.401731	0.00542523	-0.171887	0.128874	-0.0255601	-0.18743	-0.226208	-0.179981	2.51286e-07	0.940767	0.0273591	0.107757	0.737445	0.0165538	0.0023854	0.0184151
Gm15371	3	0.000176202	0.000967033	0.999681	0.521819	0.531541	0.557941	0.923562	0.024037	0.978933	0.788112	0.0355474	0.204051	-0.23889	0.433486	0.13248	0.7183	2.91909e-07	1.76311e-05	0.861059	0.318885	0.257619	0.0347559	0.482162	0.000172951
Gbp11	4	0.000190817	0.321322	1.92902e-38	0.0363349	0.446733	0.0777342	0.0267694	0.249128	0.907112	0.300515	2.89617	0.5087	0.240288	0.702723	0.666467	0.440995	3.3138e-07	0.0876496	3.96102e-41	0.00625299	0.183924	0.00019039	7.98852e-05	0.0132715
Slc35g1	2	0.000190817	0.709109	0.653001	0.179684	0.228027	0.729933	0.0170715	0.539457	-0.54333	-0.0754119	-0.218533	-0.198865	-0.191708	-0.183683	-0.417772	-0.168459	3.46229e-07	0.424636	0.0326039	0.0613167	0.0557426	0.0776816	3.1144e-05	0.088237
Hsd3b7	1	0.000234351	0.429818	0.368101	0.186353	0.514524	0.914685	0.0514052	0.511311	0.402274	0.110197	0.222958	0.155343	0.0945868	0.0995786	0.275355	0.142363	4.43707e-07	0.151961	0.00576885	0.0649393	0.240837	0.230681	0.000357859	0.0756549
Gm4117	5	0.000276283	1.38323e-07	0.744696	0.00292655	0.0359223	0.770349	0.987726	0.00110319	0.394125	0.484658	0.157173	0.313409	0.239103	0.140515	-0.0139787	0.387383	5.44895e-07	1.21909e-10	0.0569633	0.000189649	0.00296534	0.0980137	0.857828	1.1403e-06
Mmadhc	1	0.000278774	0.802086	0.999681	0.982178	0.530633	0.991752	0.230177	0.979393	-0.383163	-0.0418215	-0.017049	0.00338486	-0.0855041	-0.0156395	-0.192872	-0.0111621	5.718e-07	0.561736	0.823429	0.965777	0.256296	0.841114	0.00804699	0.881431
Gm25099	3	0.000285149	0.00367029	0.433522	0.0141209	0.0735684	0.782329	0.998312	0.3074	1.65409	1.14743	0.90421	1.06794	0.855763	0.559587	-0.00946666	0.763635	6.07371e-07	0.000345225	0.00818475	0.00166867	0.00884332	0.107657	0.978994	0.0212426
E230016M11Rik	1	0.000369484	0.350035	0.999681	0.0632582	0.266751	0.873456	0.325967	0.265662	0.936591	0.30807	-0.113659	0.512872	0.348611	0.278101	0.420744	0.370822	8.16153e-07	0.10338	0.589761	0.0134283	0.0741332	0.183198	0.0193212	0.0596992
Gm23153	2	0.000421115	0.00015502	0.920005	0.122804	0.162851	0.782329	0.972866	0.885625	1.88907	1.72712	0.573099	0.880723	0.876682	0.681787	-0.141036	0.279768	1.0156e-06	1.46562e-06	0.181044	0.034797	0.0317009	0.10746	0.738843	0.483221
Postn	3	0.000421115	0.0651198	0.999681	0.00158565	0.00862951	0.873456	0.0657885	0.149062	-0.521231	-0.268154	-0.0554353	-0.424602	-0.368322	-0.139338	-0.276661	-0.292212	1.01898e-06	0.00635494	0.587931	8.53771e-05	0.00035086	0.179943	0.00507756	0.00432184
Gm26871	2	0.000421115	0.000483184	0.981345	0.117342	0.255734	0.98203	0.783782	0.293938	1.23168	1.09807	0.268308	0.577019	0.48241	-0.119752	-0.212809	0.600035	1.02986e-06	6.65873e-06	0.33836	0.0327458	0.068863	0.686598	0.430708	0.0190054
Gm12840	1	0.000462327	0.925077	0.995466	0.0637936	0.261904	0.978309	0.769046	0.072725	-0.407669	-0.0183521	-0.0690566	-0.208431	-0.143175	0.060046	-0.0998113	-0.266953	1.16712e-06	0.809443	0.391791	0.0136028	0.0722503	0.458709	0.192507	0.0010813
Ccdc30	5	0.00049628	2.56967e-07	0.999681	0.0104291	0.851225	0.0456116	0.303682	0.0354813	0.665013	0.772616	-0.0166591	-0.502156	-0.0568163	0.599797	0.318579	0.488041	1.29199e-06	5.72452e-09	0.907056	0.00110984	0.682184	2.99317e-05	0.0154437	0.000318787
Ugt1a6b	1	0.00056172	0.610488	0.999681	0.243709	0.152858	0.983961	0.531524	0.90078	0.389929	0.0769375	0.0441387	-0.139394	-0.179433	0.0301682	0.143771	0.049609	1.50667e-06	0.308986	0.582313	0.0977198	0.0285011	0.713388	0.0579557	0.526878
Gm4787	2	0.000622486	2.15599e-06	0.999968	0.152078	0.497149	0.342506	0.963662	0.319866	0.981847	1.16194	0.000785062	0.433802	0.265877	0.586007	0.0879051	0.478207	1.71876e-06	6.04596e-09	0.998108	0.0479109	0.224961	0.00849702	0.675661	0.0235252
Pole4	1	0.000662333	0.844064	0.956846	0.426962	0.869726	0.998675	0.275313	0.780317	-0.371036	0.0350878	-0.0883251	-0.0970484	0.0281486	-0.00184525	-0.185918	-0.0543322	1.88103e-06	0.631307	0.263479	0.23213	0.712162	0.981398	0.0123201	0.476739
9030622O22Rik	2	0.000662526	0.124937	0.998491	0.00105085	0.197084	0.362792	0.265783	0.113436	0.649648	0.309048	0.0936141	0.580353	0.278225	0.366559	0.330194	0.403122	1.95528e-06	0.0171575	0.504489	4.91543e-05	0.043599	0.0102494	0.0105613	0.00270579
Cycs	1	0.000662526	0.653293	0.999681	0.0719102	0.212967	0.98203	0.808744	0.94014	-0.358013	-0.0657432	-0.0222483	0.185146	0.143662	0.0337672	-0.0850398	-0.0156674	1.98612e-06	0.35482	0.767963	0.0162415	0.0494764	0.658806	0.233713	0.831323
Gm15376	2	0.000674721	0.00947185	0.999399	0.519596	0.413366	0.949628	0.992766	0.148026	0.96171	0.689812	-0.127459	0.22166	-0.31835	0.212584	-0.0281958	0.579822	2.0759e-06	0.00039202	0.565967	0.316347	0.159527	0.328234	0.888461	0.00422529
Zfp488	3	0.000719415	3.0521e-06	0.716422	0.0308918	0.683864	0.264375	0.83049	0.0956524	0.394268	0.462766	0.173128	0.250511	0.0599314	0.251988	0.0899061	0.266897	2.27016e-06	9.53704e-09	0.0490728	0.00498999	0.487802	0.00490859	0.276332	0.00186331
Gm15368	2	0.000736129	0.00954564	0.998491	0.92284	0.489378	0.99687	0.961791	0.501354	0.911917	0.653439	0.130128	0.0381443	-0.262302	0.00788282	0.0876884	0.344501	2.38098e-06	0.000396938	0.521769	0.855122	0.218237	0.970393	0.645102	0.0705519
Sned1	4	0.000799637	0.0085262	0.999139	0.00937474	0.014093	0.827646	0.482847	0.762417	0.459434	0.33305	0.0619694	0.339266	0.330774	0.154444	0.184234	0.105279	2.64948e-06	0.000342934	0.534934	0.000953704	0.000755469	0.135606	0.044403	0.276253
AI661453	1	0.000851231	0.16624	0.999681	0.392766	0.491102	0.855184	0.401823	0.259853	-0.524844	-0.233206	-0.0569809	-0.148467	-0.13649	-0.0770133	-0.223952	-0.268675	2.93005e-06	0.028104	0.605987	0.202682	0.220276	0.510134	0.0312123	0.0147106
Gm20696	2	0.000851231	0.000262237	0.827242	0.445265	0.929246	0.404243	0.94883	0.127187	0.848074	0.82214	-0.343839	0.22809	-0.0421205	0.479741	0.0990197	0.43558	2.95473e-06	2.94152e-06	0.0926323	0.24742	0.827378	0.0132263	0.580638	0.018827
Tmem72	4	0.000860089	3.98887e-08	0.999681	0.00501936	0.280805	0.0576432	0.642745	0.00301779	0.381841	0.540017	0.0263077	0.300173	0.139676	0.338662	0.126249	0.319234	3.06732e-06	2.87636e-11	0.745319	0.000393019	0.0810807	5.92053e-05	0.101338	8.90078e-05
RP23-461C23.2	3	0.000860089	9.92036e-06	0.974209	0.0119538	0.537555	0.846486	0.913856	0.361217	0.665131	0.763987	0.151398	0.483064	0.163079	0.217771	0.103161	0.238676	3.13148e-06	4.68954e-08	0.307288	0.00134139	0.263052	0.158019	0.45371	0.0996945
Irf7	1	0.000860089	0.484335	0.924206	0.737377	0.531145	0.534334	0.570092	0.964257	0.443939	0.116542	0.124018	0.0557667	0.106387	0.210061	0.160058	0.0257335	3.18903e-06	0.192205	0.190297	0.567555	0.256892	0.0302148	0.071095	0.778341
Extl1	4	0.000861536	3.13553e-30	0.999681	0.733576	0.00372993	0.956263	0.0292863	0.4654	0.932359	2.59563	0.0395295	0.137572	0.789085	0.216277	0.732922	0.416941	3.26236e-06	1.16418e-32	0.8576	0.562248	0.000104762	0.341983	0.000116347	0.0562487
Invs	2	0.000878758	0.0171581	0.999681	0.581206	0.0781818	0.981698	0.513397	0.93834	0.39757	0.252857	0.00915913	0.0804364	0.224753	0.0460192	0.161973	0.0388847	3.3969e-06	0.00225093	0.919007	0.379686	0.00965081	0.611104	0.051669	0.655801
Rnf213	2	0.000888887	0.0620625	0.999681	0.687959	0.601672	0.252088	0.0451187	0.198294	0.409847	0.227611	0.00758871	0.0600388	0.0844879	0.256206	0.305011	0.229075	3.50618e-06	0.00584773	0.930547	0.504878	0.326232	0.00422238	0.000283969	0.00775464
RP24-97D9.3	5	0.000913725	0.00019799	0.49405	0.00697601	0.0224521	0.113656	0.826167	0.0262365	0.360707	0.358027	0.203706	0.284152	0.252638	0.289493	0.0845177	0.246252	3.67623e-06	2.01464e-06	0.0122427	0.000624915	0.00146196	0.000484902	0.269136	0.00191615
Svil	2	0.000963234	0.0479728	0.929196	0.154629	0.79117	0.981568	0.3643	0.2492	0.358673	0.216695	0.1015	0.162448	0.0444249	0.0434341	0.168685	0.193306	3.96863e-06	0.0040051	0.208623	0.0491443	0.578774	0.598785	0.0251051	0.013318
Prox1os	1	0.000963234	0.968451	0.999681	0.942725	0.637439	0.886064	0.18623	0.846607	0.505448	0.0128156	-0.0251871	-0.0166748	0.102524	0.152895	0.296313	0.0971587	4.07754e-06	0.907728	0.831693	0.890113	0.36695	0.196991	0.00514619	0.396143
Pnpla2	4	0.000963234	0.224362	0.863829	2.09043e-06	0.015251	0.999766	0.0427965	0.23934	-0.472793	-0.187486	-0.155988	-0.630273	-0.331707	0.000149851	-0.354126	-0.248952	4.10339e-06	0.0465245	0.116836	1.45046e-08	0.000856704	0.998781	0.000255836	0.0118557
Tmprss11a	4	0.000977281	0.00118813	0.423518	0.0185194	0.00680198	0.761432	0.830923	0.992932	1.39876	1.21469	0.55039	0.938295	1.08362	0.530954	0.318623	0.0122929	4.24033e-06	2.2942e-05	0.0717459	0.00241493	0.000247889	0.0926436	0.276891	0.968103
Nav2	4	0.0010215	0.631895	0.218182	0.0330293	0.00731056	0.458496	0.00777603	0.0527384	0.420652	0.0840114	0.292686	0.266399	0.334833	0.223503	0.393715	0.313394	4.51279e-06	0.332782	0.00150593	0.00548216	0.00027685	0.0200685	7.31191e-06	0.00057028
Fabp4	4	0.00102398	0.0587231	0.0455963	0.0199716	0.266364	0.225812	0.139728	0.024037	-0.660989	-0.371455	-0.621486	-0.43504	-0.239786	-0.433021	-0.317196	-0.527822	4.63238e-06	0.00539723	3.33225e-05	0.00268678	0.0739221	0.00265683	0.0155464	0.000179651
Crip2	3	0.00102398	0.0369293	0.999681	2.72125e-05	0.140854	0.98203	0.977445	0.219862	-0.364737	-0.224864	0.00793527	-0.432062	-0.171647	-0.0305101	-0.0192637	-0.200233	4.75591e-06	0.00262745	0.917851	4.1923e-07	0.0249675	0.700838	0.790547	0.00993154
RP23-256D7.2	4	0.00102398	7.74071e-08	0.913447	2.09043e-06	7.44069e-05	0.140763	0.515904	0.137135	0.39791	0.56632	0.120865	0.526999	0.445453	0.302471	0.120097	0.250426	4.85387e-06	6.202e-11	0.167529	1.47751e-08	5.0382e-07	0.000838849	0.144901	0.00362001
Map4k4	3	0.00102398	0.189377	0.584497	0.0379845	0.00114369	0.460238	0.311324	0.429429	-0.401807	-0.177598	-0.210127	-0.247501	-0.376306	-0.213501	-0.199007	-0.174209	4.85752e-06	0.0343522	0.0201586	0.00666358	1.97541e-05	0.0202474	0.0172745	0.0463913
2310001H17Rik	5	0.00102398	0.0157372	0.559276	3.53842e-06	9.67428e-07	0.771646	0.528718	0.0470936	0.383761	0.273054	0.207654	0.494518	0.533412	0.147306	0.156705	0.241205	4.97193e-06	0.000784333	0.0170552	3.00676e-08	6.77418e-10	0.0993745	0.0551996	0.004353
Aox3	2	0.00102398	0.00193876	0.412981	0.070344	0.251295	0.958746	0.0982128	0.798909	0.661157	0.557949	0.383828	0.358533	0.26196	0.136057	0.439943	0.138694	5.0865e-06	4.53584e-05	0.00700877	0.0157592	0.0664945	0.348745	0.00129031	0.327199
Hmox1	5	0.00102398	0.000965116	0.0826201	2.26719e-05	0.000336789	0.285816	0.150949	0.0301918	-0.757396	-0.696633	-0.66025	-0.858417	-0.768891	-0.463125	-0.451633	-0.604388	5.08918e-06	1.74759e-05	0.000140887	1.00836e-06	3.45881e-06	0.00568021	0.00354765	0.000254459
Gm26905	4	0.00114245	1.58868e-09	0.867708	0.0286879	0.334484	0.202082	0.6304	2.90311e-05	0.41145	0.669523	0.142735	0.264717	0.144236	0.292972	0.143599	0.541483	5.76814e-06	3.81863e-13	0.119852	0.00514488	0.109873	0.00201298	0.0964975	9.23309e-09
Ppnr	2	0.00129292	0.000758229	0.969935	0.166818	0.440072	0.300428	0.0656219	0.402571	0.826728	0.789372	-0.222269	0.385397	0.263747	0.564216	0.619459	0.396913	6.65248e-06	1.28791e-05	0.290441	0.0550565	0.178453	0.00636127	0.000543713	0.0395343
A330023F24Rik	5	0.00129292	9.50163e-09	0.785906	0.00332228	0.0349912	0.134414	0.716558	0.0173026	0.410803	0.642414	0.167304	0.352028	0.271004	0.326885	0.126282	0.362459	6.73185e-06	3.7401e-12	0.0732618	0.00022532	0.00285581	0.000679664	0.147684	8.80472e-05
Ddx60	2	0.00142732	0.188764	0.653001	0.0191816	0.247262	0.585616	0.0517782	0.403482	0.513433	0.230421	0.248599	0.349579	0.210409	0.240863	0.387502	0.229392	7.54419e-06	0.0341351	0.0320201	0.00310978	0.0643928	0.0406234	0.00036714	0.0401034
Tlcd2	2	0.00164885	0.664755	0.530316	0.386986	0.650983	0.986052	0.0119721	0.360813	0.533069	0.101006	0.290788	-0.161143	0.102625	-0.0380431	0.48815	0.253259	8.84522e-06	0.369085	0.0146609	0.198011	0.383494	0.757947	1.9076e-05	0.0304957
Gm13773	4	0.00167523	0.456031	0.411653	0.000438157	8.29342e-06	0.285816	0.0196889	0.950572	0.972315	0.257803	0.588624	0.981252	1.23736	0.616565	0.827506	0.0793881	9.1422e-06	0.220678	0.00692246	1.5554e-05	2.07337e-08	0.0057186	4.40392e-05	0.7103
Lincpint	2	0.00167523	0.000638761	0.998491	0.97119	0.597935	0.630852	0.972866	0.174929	0.507755	0.491086	-0.0918232	0.00853552	0.113849	0.238103	0.0370438	0.243991	9.25105e-06	1.00822e-05	0.45095	0.943809	0.322177	0.0483202	0.739581	0.0334134
Tmed5	1	0.00182271	0.518291	0.142268	0.870523	0.816412	0.986052	0.731566	0.588625	-0.473202	-0.119822	-0.267108	0.0314457	0.0507074	-0.0326452	-0.138392	-0.160114	1.02092e-05	0.218272	0.0104631	0.766685	0.614969	0.7516	0.158165	0.112744
Gbp10	2	0.00201843	0.90539	0.00879025	0.0584727	0.652294	0.871513	0.296536	0.746788	1.10934	-0.0809447	0.90216	0.653385	0.236774	0.358671	0.591144	0.274808	1.14647e-05	0.763571	0.000342946	0.0120224	0.38489	0.176833	0.0143915	0.250392
Zbtb20	3	0.00203026	2.69258e-08	0.924206	0.0712911	0.301448	0.182918	0.205418	0.00328024	0.388833	0.589524	-0.115848	0.219132	0.146042	0.283404	0.228313	0.402999	1.17163e-05	1.72588e-11	0.189091	0.0160564	0.0925007	0.00148855	0.00646431	5.47706e-06
Phldb2	2	0.00203026	0.33845	0.52592	0.120126	0.654982	0.897286	0.0123115	0.31007	0.321941	0.117761	0.184	0.164784	0.064089	0.0952902	0.300958	0.168476	1.18523e-05	0.0971611	0.0142381	0.0338092	0.390417	0.211856	2.05976e-05	0.0218186
Defb1	2	0.00234699	0.477983	0.999681	8.12553e-06	0.709961	0.867519	0.547326	0.726171	-0.680299	-0.187378	0.0378686	-0.872152	-0.104616	-0.211167	-0.264812	-0.183744	1.38864e-05	0.187515	0.802179	3.03104e-07	0.463985	0.172037	0.0633577	0.2202
Slc25a47	1	0.00245249	0.163641	0.448639	0.0634092	0.221834	0.978309	0.279089	0.499688	-0.500553	-0.235322	-0.296291	-0.291156	-0.214732	-0.0792217	-0.270367	-0.202203	1.47041e-05	0.0273762	0.00918044	0.0134755	0.0530386	0.487616	0.0126515	0.0687156
Slc1a4	1	0.00264986	0.737634	0.91323	0.560125	0.405817	0.978309	0.661268	0.948644	0.745873	0.122684	0.244632	-0.177942	-0.263474	-0.138647	0.252031	0.0654848	1.60965e-05	0.464708	0.163191	0.356573	0.154401	0.460762	0.114011	0.702828
Snord13	4	0.00285138	7.24429e-06	0.407502	7.94714e-06	0.00168487	0.96371	0.972866	0.615276	1.32786	1.59622	0.844914	1.61932	1.25254	0.289407	0.101575	0.458757	1.75456e-05	2.85458e-08	0.00678343	2.85048e-07	3.3023e-05	0.36926	0.741317	0.127946
1810055G02Rik	2	0.00289474	0.0822335	0.617471	0.0195595	0.335537	0.832564	0.311324	0.658454	-0.732965	-0.411909	-0.378193	-0.528852	-0.255668	-0.246112	-0.376374	-0.22878	1.80408e-05	0.00900016	0.0250306	0.00260647	0.110492	0.13729	0.0171445	0.156105
Arhgap26	2	0.00295465	0.984426	0.999681	0.089513	0.437254	0.983961	0.0292863	0.982641	0.417983	0.00554967	0.0255003	0.233444	0.131689	0.0371046	0.357622	-0.0107358	1.86472e-05	0.952325	0.797412	0.0219731	0.176732	0.714703	0.000103529	0.910815
Erdr1	4	0.0030304	0.0879458	0.870803	0.0302519	0.01655	0.202082	0.000523321	0.978811	-1.06828	-0.598316	-0.378567	-0.739621	0.725152	0.723081	-1.35416	-0.0369009	1.93643e-05	0.00992835	0.122527	0.00485154	0.0009477	0.00191205	1.66769e-07	0.872468
4930581F22Rik	1	0.00338468	0.386358	0.84202	0.245267	0.198615	0.958946	0.496561	0.569362	0.367651	-0.129385	0.144003	0.149121	0.173488	0.0847327	0.16321	0.140371	2.18952e-05	0.125693	0.102614	0.0985673	0.044195	0.35127	0.047659	0.101902
Kcnq1ot1	5	0.00345987	7.3351e-06	0.807715	1.39236e-05	0.000568095	0.502474	0.531524	0.0233863	0.357769	0.453765	0.143326	0.467299	0.380426	0.190844	0.150258	0.313764	2.29028e-05	2.99728e-08	0.0848895	1.80116e-07	7.3813e-06	0.0255266	0.0577749	0.000159913
Atl2	2	0.00345987	0.354987	0.909862	0.41223	0.353144	0.843148	0.0292863	0.615007	-0.336235	-0.121058	-0.112613	-0.101791	-0.121446	-0.0559553	-0.293881	-0.118851	2.29275e-05	0.106061	0.155233	0.218817	0.121387	0.48638	0.000111766	0.127481
Afmid	1	0.00362239	0.335804	0.769888	0.969538	0.69132	0.973978	0.713933	0.147149	0.421572	0.156289	0.182976	0.00763971	0.0769475	-0.0846981	0.136688	0.279271	2.42902e-05	0.0953251	0.065372	0.941219	0.437901	0.41387	0.146461	0.00416723
Hsd3b3	1	0.00377476	0.572677	0.938697	0.076921	0.309329	0.98203	0.0677194	0.375035	0.465096	0.114268	0.133099	0.270063	0.18118	0.045042	0.292499	0.231092	2.58528e-05	0.269706	0.223712	0.0178069	0.0965555	0.689111	0.00542123	0.0330259
Ifih1	1	0.00377476	0.829411	0.999681	0.791183	0.782983	0.978309	0.104188	0.767688	0.309329	0.0366225	0.0350372	0.0357242	-0.0429302	0.0550255	0.224577	0.0792882	2.60509e-05	0.607593	0.643997	0.646543	0.565992	0.473162	0.00154424	0.284471
Naa50	1	0.00377476	0.251136	0.981345	0.638785	0.857107	0.969218	0.974619	0.999451	-0.319381	-0.136543	-0.0732504	0.0599473	0.0295827	-0.0656474	-0.0225658	0.000316023	2.62053e-05	0.0567023	0.332818	0.443976	0.691527	0.390826	0.752851	0.99659
Pla2g7	2	0.00385255	0.896515	0.901942	0.0334505	0.0599657	0.218209	0.635837	0.781549	-0.549266	-0.0390211	-0.187296	-0.368268	-0.342502	0.273974	-0.198164	-0.128527	2.70493e-05	0.743085	0.149796	0.00558128	0.00649644	0.0305242	0.0987796	0.300017
Map7d1	2	0.00387439	0.628141	0.998491	0.00582128	0.341068	0.202082	0.993881	0.276858	-0.389069	-0.0780085	-0.0755799	-0.340224	-0.144909	-0.301489	-0.0116467	-0.218646	2.75083e-05	0.372376	0.416856	0.000487124	0.113707	0.0021011	0.892169	0.0166859
C2cd2l	3	0.00388728	0.302338	0.924335	0.000129586	0.0282305	0.940282	0.503062	0.0645444	-0.341448	-0.13488	-0.105319	-0.408438	-0.247136	-0.0841163	-0.149266	-0.26816	2.79065e-05	0.0780494	0.192638	3.07704e-06	0.00206023	0.3085	0.0488955	0.000857034
Gm16731	1	0.00390208	0.095952	0.85861	0.176405	0.390995	0.97895	0.821784	0.699149	1.20474	0.674943	0.497138	0.591767	0.448817	0.228841	0.336361	-0.444534	2.83205e-05	0.0205442	0.114814	0.0597357	0.144643	0.488887	0.256396	0.188431
C130089K02Rik	2	0.00411135	0.000338991	0.999399	0.614038	0.17989	0.225812	0.661153	0.249128	0.821574	0.901221	-0.137425	-0.189649	-0.481198	0.686397	0.226819	0.528851	3.01638e-05	3.9212e-06	0.548641	0.414137	0.037847	0.00262707	0.248493	0.0131967
Gm22513	2	0.00413796	0.0135186	0.186767	0.290254	0.53311	0.991752	0.992282	0.662507	1.14627	0.88937	0.912223	0.442232	0.308048	0.0553676	-0.0387066	0.382969	3.08778e-05	0.000636405	0.0010626	0.127199	0.259177	0.848054	0.885974	0.15917
RP23-148L8.3	2	0.00413796	0.985586	0.998491	0.15566	0.338464	0.999229	0.661268	0.00240823	-0.330762	-0.00407938	-0.0589588	-0.162606	-0.124903	0.0015067	-0.120405	-0.317345	3.13427e-05	0.956874	0.459436	0.049608	0.112222	0.985015	0.113739	6.42646e-05
Gm38194	4	0.00413796	1.08489e-06	0.186767	0.0246892	0.257146	0.383269	0.824006	0.020351	0.355526	0.503108	0.285003	0.260861	0.154367	0.225285	0.0908317	0.331235	3.22134e-05	2.78155e-09	0.00108883	0.00359434	0.0695033	0.0115402	0.265928	0.000118122
Gckr	1	0.00413796	0.866724	0.862507	0.236434	0.555774	0.601936	0.98217	0.280343	0.334594	-0.031421	0.0538923	0.140576	0.0857459	-0.168931	0.017359	0.188133	3.24453e-05	0.678559	0.501108	0.0935258	0.279682	0.0435833	0.82051	0.0171857
C730036E19Rik	6	0.00413796	3.37525e-05	0.344766	0.000589828	6.45631e-07	0.981568	0.0293463	0.00997832	0.828068	0.974604	0.56696	0.867057	1.3008	-0.12173	0.724461	0.785225	3.25105e-05	1.97415e-07	0.0047278	2.34815e-05	2.5225e-10	0.577272	0.000126221	3.33219e-05
Tmem245	4	0.00413796	1.95753e-10	0.982297	0.0118324	0.0473123	0.430878	0.817041	0.0575402	0.45021	0.751918	0.0985235	0.36247	0.302189	0.264909	0.118031	0.36111	3.25479e-05	2.66495e-12	0.361092	0.00132401	0.00460445	0.0166809	0.247608	0.00067253
Gm25541	3	0.00413796	0.000553861	0.992022	0.0195595	0.0545781	0.784892	0.917773	0.570095	1.34539	1.36479	0.308426	0.998269	0.892558	0.553298	-0.254218	0.533006	3.26441e-05	8.12086e-06	0.380054	0.00260649	0.00558393	0.110482	0.463529	0.1025
Parp14	2	0.00418512	0.435534	0.973092	0.25608	0.666454	0.873456	0.0493529	0.614351	0.352408	0.113488	0.0875048	0.141216	-0.0706428	0.115924	0.291178	0.126621	3.33463e-05	0.155828	0.302117	0.105771	0.402572	0.179066	0.000338142	0.127202
Bco2	1	0.00452441	0.845594	0.941452	0.0955006	0.216298	0.983961	0.273349	0.0870106	0.353353	-0.0399037	0.10672	0.202671	0.168942	0.031787	0.20768	0.268964	3.64066e-05	0.635161	0.228712	0.0242466	0.0507072	0.726174	0.0116653	0.00151894
Nrg4	4	0.00480341	0.831715	0.127959	0.0472816	0.0111331	0.436604	0.00031029	0.533197	-0.776864	-0.0867884	-0.699977	-0.508563	-0.645932	-0.444886	-1.04932	-0.311109	3.90305e-05	0.610533	0.000333967	0.00892632	0.000504987	0.0174527	4.94407e-08	0.0853301
Adrbk2	2	0.00496516	0.372258	0.0179993	0.0955006	0.856288	0.98203	0.595118	0.924281	0.508827	0.189529	0.428828	-0.305276	0.0496378	-0.0572316	0.208974	0.0672496	4.10988e-05	0.116023	0.000813108	0.0242771	0.6904	0.66779	0.0792258	0.596647
Mocos	1	0.00496516	0.223543	0.999681	0.34947	0.400869	0.952381	0.519573	0.383	0.307536	0.143721	-0.00921681	0.10931	0.108812	0.0754485	0.13994	0.158188	4.11282e-05	0.0462479	0.905167	0.1698	0.151702	0.333877	0.0527355	0.0345635
Gm25788	2	0.00542672	0.000100548	0.75966	0.0532817	0.10011	0.980643	0.930992	0.585365	0.757706	0.810897	0.348363	0.488194	0.44631	0.128371	0.117914	0.289115	4.53797e-05	4.35543e-06	0.0627348	0.0106081	0.0144242	0.505875	0.505825	0.111423
Gm26202	4	0.00546315	0.00121265	0.998491	0.0163047	0.00218939	0.940282	0.513397	0.780792	1.83656	1.79136	0.395627	1.3971	1.79088	0.519254	0.887162	0.493291	4.61153e-05	2.3707e-05	0.423811	0.00202514	4.95692e-05	0.30821	0.0517895	0.299168
RP23-63A19.3	1	0.00558234	0.189584	0.999948	0.096576	0.879199	0.911105	0.823907	0.236127	0.842161	0.441981	0.00340336	0.506571	-0.0807305	0.292174	0.142145	0.545175	4.75617e-05	0.0344695	0.98863	0.0246349	0.73001	0.227326	0.495626	0.0115479
RP23-93A21.1	4	0.00560175	6.41747e-06	0.781439	0.0355116	0.192701	0.653194	0.526249	0.0246811	0.371531	0.494338	0.174846	0.269058	0.191097	0.192968	0.172637	0.293646	4.8169e-05	2.31381e-08	0.0711152	0.00607183	0.0423245	0.0522266	0.0543672	0.00169856
RP24-127J3.1	3	0.00560905	3.15798e-06	0.493752	0.132981	0.396292	0.846355	0.962988	0.012451	0.492269	0.690049	0.208258	0.265058	0.178305	0.186369	0.0528388	0.503243	4.86743e-05	1.01209e-08	0.0991347	0.0391083	0.148521	0.155993	0.654187	5.28178e-05
Nr3c2	3	0.00563797	0.0366898	0.791461	0.104122	0.127766	0.918913	0.189276	0.0216199	0.405795	0.286708	0.178885	0.222495	0.228812	0.122471	0.262319	0.37867	4.93701e-05	0.00259123	0.0749908	0.0324847	0.0211535	0.234724	0.00553643	0.000135801
Nmd3	1	0.00577925	0.504452	0.946891	0.320089	0.252799	0.999766	0.681276	0.933221	-0.316442	-0.0928811	-0.0915807	0.116333	0.138943	0.000278475	-0.0802964	0.0359475	5.13853e-05	0.207342	0.243431	0.148224	0.0672268	0.997209	0.27476	0.637442
Acot11	6	0.00577925	3.53486e-14	0.076729	0.0265644	1.51326e-05	0.285816	0.0292863	2.05445e-05	0.829368	1.64318	0.791364	0.640763	1.14044	0.59839	0.74195	1.18673	5.18096e-05	2.62489e-16	0.00011215	0.00400735	5.06266e-08	0.0057809	0.00011603	4.9005e-09
A330044P14Rik	4	0.00577925	1.05832e-06	0.999681	0.00423527	0.00637774	0.727109	0.996015	0.269584	0.572257	0.829431	-0.0360883	0.534162	0.529735	0.263657	0.0146401	0.265373	5.19749e-05	2.28945e-09	0.809571	0.000312465	0.000221652	0.0757589	0.915296	0.061338
1700028E10Rik	1	0.00596934	0.12063	0.726235	0.489814	0.295547	0.868782	0.557771	0.238455	0.632827	0.368739	0.173723	0.178394	0.275921	0.233762	0.277192	0.396683	5.41554e-05	0.016189	0.293029	0.287929	0.0890572	0.17272	0.067855	0.0117929
Nim1k	2	0.00614696	0.0264576	0.76419	0.261941	0.0906139	0.978309	0.596702	0.0991914	0.587705	0.448248	0.285535	0.258267	0.372591	0.114386	0.244599	0.455576	5.62518e-05	0.0016683	0.0637911	0.10944	0.0121895	0.476769	0.0806726	0.00211364
Pkhd1	2	0.00620751	0.507675	0.901942	0.183337	0.109871	0.300083	0.0804311	0.00823167	0.383003	0.114051	0.140559	0.184109	0.227612	0.271966	0.305369	0.408654	5.74632e-05	0.210243	0.148249	0.063306	0.0166776	0.00633027	0.000828015	1.89806e-05
Npr2	3	0.00620751	0.922801	0.182219	0.000430684	0.00201576	0.596327	0.115105	0.809459	0.524013	-0.0312609	0.429013	0.59867	0.538946	0.276204	0.374558	0.121245	5.80975e-05	0.804025	0.000985277	1.51732e-05	4.30029e-05	0.0416883	0.00219169	0.342057
Cd93	2	0.00620751	0.401773	0.999681	0.796598	0.917162	0.0102828	0.954708	0.148842	-0.360535	-0.124518	-0.0170241	-0.0406653	-0.0218043	-0.4544	0.0433691	-0.252704	5.8275e-05	0.134629	0.845872	0.65445	0.79935	2.43726e-06	0.595345	0.00428408
Snora21	3	0.00627738	0.00160996	0.926063	0.00916672	0.0825594	0.923698	0.996015	0.399595	1.05774	1.03897	0.358247	0.895394	0.667331	0.317969	0.0169144	0.540167	5.94944e-05	3.54199e-05	0.200823	0.000928902	0.0105022	0.253207	0.948928	0.0383169
RP23-429E19.5	4	0.00627738	0.000565147	0.752998	0.0339438	0.0421582	0.366453	0.556929	0.853975	0.731915	0.786357	0.201336	0.548999	0.550739	0.522872	0.332213	0.162681	6.03984e-05	8.41198e-06	0.321609	0.00570941	0.0038444	0.0105966	0.0668677	0.414392
RP24-127M20.6	4	0.00627738	0.00172458	0.999399	0.0347048	0.0118753	0.653194	0.486438	0.0621003	0.629812	0.616595	0.0991881	0.462514	0.551802	0.332681	0.307039	0.432041	6.04165e-05	3.93146e-05	0.558138	0.00589827	0.000560826	0.052213	0.0452645	0.00619259
Rps12-ps3	4	0.00692195	0.0227051	0.446813	0.0187407	0.0294584	0.957548	0.407279	0.0720575	-0.35718	-0.272033	-0.235041	-0.278348	-0.268605	-0.0834947	-0.17819	-0.288025	6.71663e-05	0.00134406	0.00885281	0.00245713	0.00218881	0.345074	0.0320278	0.00105163
Gulo	2	0.00728895	0.514742	0.752444	0.000923852	0.0546804	0.822375	0.0768716	0.142111	0.312834	-0.0946429	0.150074	-0.347626	-0.202839	0.123687	0.254956	-0.232872	7.13024e-05	0.215902	0.0597042	4.12329e-05	0.0114126	0.13226	0.000783904	0.00386746
Gata6	2	0.00769175	0.363733	0.283678	0.0407712	0.538584	0.49303	0.0910913	0.67393	-0.488117	-0.183487	-0.379201	-0.341568	-0.133634	-0.292388	-0.379093	-0.165107	7.58496e-05	0.11153	0.00256621	0.00733377	0.263949	0.0240755	0.00110308	0.167476
Enpp5	2	0.00771486	0.965361	0.796933	0.247099	0.955934	0.00284879	0.0982128	0.720677	0.310569	0.00948328	0.140339	0.134424	0.0108548	0.317043	0.23971	0.0968539	7.66861e-05	0.900312	0.0782258	0.0998639	0.89104	0.000101507	0.0013184	0.214564
RP24-479J14.2	1	0.00791833	0.191452	0.656409	0.876325	0.514559	0.978309	0.390578	0.123172	0.977679	0.532513	0.567286	0.0789537	0.305684	0.201918	0.525254	0.616765	7.93332e-05	0.0350968	0.0338401	0.777224	0.241086	0.475893	0.0296232	0.0171039
Snord49b	2	0.00821629	0.00119863	0.899631	0.0687067	0.0604641	0.97895	0.972713	0.977746	1.70731	1.7008	0.653524	1.06781	1.17415	0.333501	-0.163588	-0.0796674	8.29666e-05	2.32408e-05	0.144026	0.0151916	0.00658576	0.48947	0.729507	0.8655
Gm37846	4	0.00830882	0.000418516	0.707887	0.00551127	0.0027682	0.932763	0.920497	0.219979	0.563761	0.626686	0.30307	0.540778	0.580699	0.170301	-0.0434587	0.383208	8.45564e-05	5.39869e-06	0.0464624	0.000448623	6.84389e-05	0.290385	0.762781	0.00998713
Gm26814	3	0.00835032	1.84861e-07	0.998491	0.0352397	0.472677	0.254575	0.589166	0.115378	0.97096	1.52566	0.181579	0.750157	0.3396	0.78657	0.431094	0.638185	8.56375e-05	2.0759e-10	0.514934	0.00601414	0.205301	0.00428416	0.0773195	0.0157187
Arhgef40	2	0.00841401	0.0872362	0.999681	0.618447	6.79056e-16	0.981568	0.854809	0.858602	0.368191	0.236686	0.0228975	0.0822127	0.836409	0.0588319	0.0927635	0.0768619	8.69545e-05	0.00982027	0.817545	0.418891	1.55747e-18	0.566721	0.310679	0.422986
Adrb3	2	0.0085156	0.00710465	0.865023	0.208483	0.495547	0.643045	0.975884	0.959165	0.697455	0.630785	0.294611	0.329162	0.227573	0.392062	-0.053363	-0.0620079	8.89376e-05	0.000267541	0.117324	0.0879396	0.223696	0.0498459	0.763719	0.73928
Rny1	2	0.0085156	0.0460797	0.979957	0.890223	0.570384	0.981568	0.656427	0.150893	1.15774	0.832763	0.310475	0.080609	-0.331973	0.175832	-0.508769	0.656505	8.96374e-05	0.00374737	0.329902	0.798621	0.294023	0.578437	0.109988	0.0271097
Dusp3	1	0.0085156	0.978184	0.981345	0.91608	0.963424	0.981568	0.571892	0.672135	-0.293563	0.00567068	-0.0705372	-0.015644	0.00833806	-0.04686	-0.128056	-0.101503	9.02731e-05	0.935886	0.34671	0.841275	0.910277	0.538114	0.0719876	0.166555
Tpm4	1	0.0085156	0.0556458	0.720581	0.28535	0.153078	0.406569	0.572731	0.094964	-0.334074	-0.228815	-0.169297	-0.128122	-0.184696	-0.216286	-0.144146	-0.261369	9.10061e-05	0.00492658	0.0505294	0.144108	0.0285957	0.0134712	0.0725574	0.00181987
Gm37409	1	0.0085156	0.0899619	0.999681	0.768516	0.976385	0.406569	0.949983	0.249203	0.823411	0.541986	-0.126764	0.121007	0.0168124	0.588939	0.116955	0.548798	9.13633e-05	0.0102136	0.601176	0.611358	0.941685	0.0135464	0.582315	0.0134538
Vps13c	2	0.00886389	6.08955e-07	0.981817	0.356033	0.84756	0.774656	0.672241	0.14369	0.286298	0.423351	-0.0694435	0.104954	-0.0315753	0.124348	0.11055	0.211166	9.68299e-05	1.07339e-09	0.359951	0.1755	0.671964	0.101318	0.120789	0.00395298
Acadl	4	0.00886389	0.000124206	0.62988	0.000140626	1.93491e-05	0.994493	0.154296	0.752406	-0.30572	-0.367519	-0.174407	-0.38026	-0.425569	-0.00936764	-0.218532	-0.0872285	9.77008e-05	1.07478e-06	0.0271081	3.46738e-06	6.77435e-08	0.906151	0.00376151	0.259228
BC024139	1	0.00886389	0.967862	0.602541	0.483813	0.261904	0.962468	0.329386	0.965283	0.432294	-0.0126928	0.256291	0.124812	0.198425	-0.106916	0.246626	0.030144	9.77744e-05	0.906135	0.0240233	0.281274	0.0722556	0.365196	0.0196489	0.784384
Megf9	1	0.00886389	0.887991	0.848862	0.356258	0.779834	0.35329	0.139936	0.225516	-0.341404	0.0276428	-0.138939	-0.121727	-0.0491738	-0.231529	-0.247201	-0.219459	9.8155e-05	0.729735	0.108117	0.175724	0.560399	0.00947171	0.00299894	0.0105971
mt-Nd6	3	0.00886389	0.739621	0.999681	0.00580966	0.00224592	0.978309	0.861285	0.887714	-0.592368	-0.099479	-0.0673576	0.536405	0.594731	-0.107213	-0.137325	0.0949231	9.9453e-05	0.4675	0.639914	0.000483062	5.13734e-05	0.46405	0.321952	0.499563
Stra6l	1	0.00886389	0.104428	0.999681	0.92991	0.799302	0.990345	0.661268	0.709572	0.289568	-0.163856	0.0407804	0.0131208	-0.0407231	-0.0179176	0.113892	0.0954917	9.97181e-05	0.0242562	0.592548	0.868096	0.590062	0.818314	0.115145	0.201509
Mup9	4	0.00886389	2.05532e-22	0.370494	1.96356e-05	1.26423e-06	0.236919	0.375918	0.978811	1.49395	3.8616	1.04279	1.99598	2.28747	1.14468	0.795069	0.0615566	9.9995e-05	1.01749e-24	0.00583644	2.7609e-07	1.12984e-09	0.00320075	0.0267443	0.871462
3930402G23Rik	1	0.00908679	0.828305	0.744415	0.194331	0.189063	0.770349	0.151662	0.335948	-1.21638	-0.149528	-0.624203	-0.541902	-0.588381	0.479595	-0.861157	-0.730707	0.000103226	0.605903	0.0562911	0.0802973	0.0409813	0.0987653	0.00360813	0.0264441
Irgm2	1	0.00918723	0.383438	0.696776	0.526402	0.894056	0.994635	0.197986	0.624041	0.45073	-0.171958	0.2313	0.117994	0.035742	-0.0101176	0.300384	0.168445	0.000105092	0.123415	0.0445357	0.323441	0.757016	0.931756	0.00604115	0.132975
Park2	2	0.00920735	0.000171346	0.966563	0.354627	0.965221	0.218209	0.951318	0.112618	0.414831	0.488219	-0.124408	0.155803	0.0120905	0.245318	-0.0580768	0.322435	0.000106731	1.67488e-06	0.284357	0.174103	0.913719	0.0318933	0.585885	0.00266243
Wdr93	2	0.00920735	0.515366	0.559276	0.185311	0.0232564	0.440575	0.0831983	0.493661	0.874046	0.284916	0.561144	0.442511	0.731718	0.579203	0.71535	0.417952	0.000107832	0.216284	0.0164655	0.0642377	0.001538	0.0184077	0.000893438	0.0666483
Cidec	2	0.00920735	0.555725	0.304929	0.104873	0.036141	0.986837	0.799084	0.316672	-1.51295	-0.441624	-1.26847	-0.884381	-1.10627	0.0924369	-0.423465	-0.706827	0.000108102	0.253681	0.00339223	0.0277424	0.00299465	0.794023	0.216636	0.0809471
Gm37515	4	0.00920735	3.01152e-05	0.999681	5.43299e-06	0.00149084	0.0748027	0.67899	0.134012	0.313589	0.413322	-0.0276788	0.472238	0.343905	0.319202	0.0866166	0.235448	0.000108228	1.73727e-07	0.737785	5.47959e-08	2.76061e-05	0.000162444	0.26108	0.0034843
Aqp8	4	0.00936879	0.27513	0.0954047	0.0273731	0.113452	0.924432	0.000523321	0.00801945	0.627273	0.287528	0.614909	0.48393	0.38822	0.196253	0.817096	0.699328	0.000110865	0.0661318	0.000185929	0.00420199	0.0176184	0.254169	1.54909e-07	1.65783e-05
Ybx3	3	0.00960462	0.350139	0.130164	0.00174327	0.0972224	0.969949	0.139292	0.0140624	-0.330866	-0.132396	-0.307086	-0.350179	-0.209314	-0.0729108	-0.2423	-0.28768	0.000114413	0.103726	0.000486198	9.78791e-05	0.013712	0.4075	0.00295565	0.000711022
Lrit1	5	0.00963532	0.000574636	0.338669	0.000542425	6.34849e-06	0.492449	0.325095	9.95946e-06	0.410247	0.451329	0.302131	0.472874	0.579991	0.247504	0.234029	0.640387	0.000115736	8.60964e-06	0.00434508	2.02898e-05	1.01925e-07	0.0237659	0.019126	1.58376e-09
Gm37216	2	0.00963532	0.00480562	0.901942	0.0916325	0.810058	0.349005	0.942138	0.0620429	0.798665	0.7752	0.329383	0.532565	0.117615	0.610175	-0.131321	0.735739	0.000116779	0.000152859	0.146951	0.0227445	0.606425	0.00915183	0.549234	0.000802176
Pcbp1	2	0.00963532	0.0108385	0.720581	0.136217	0.172363	0.98203	0.605426	0.737658	-0.304705	-0.263293	-0.154996	-0.16738	-0.164456	-0.0322369	-0.127959	-0.0650895	0.000117059	0.000468935	0.0509457	0.0407073	0.0351679	0.687374	0.0848482	0.397846
Ubn2	4	0.0101606	1.84861e-07	0.999681	0.0193359	0.525939	0.557941	0.57163	0.0133413	0.284823	0.446642	-0.00630765	0.236018	0.0865701	0.164518	0.12988	0.254066	0.000124242	2.18736e-10	0.93476	0.00257207	0.252112	0.034786	0.0719091	0.000637087
Acyp2	1	0.0102736	0.972142	0.941452	0.287597	0.608928	0.978239	0.919569	0.734638	-0.857686	0.0203114	-0.264119	0.317177	0.190762	-0.170708	-0.139959	0.236572	0.000126434	0.91676	0.229405	0.125412	0.334754	0.431172	0.467432	0.229556
Cln8	2	0.0105426	0.894347	0.899631	0.0123194	0.480236	0.999229	0.174434	0.171477	-0.408438	-0.0328004	-0.153229	-0.344783	-0.128024	0.00109329	-0.288878	-0.288128	0.000130577	0.736234	0.144922	0.00182051	0.210812	0.991652	0.00447304	0.00575639
Cobll1	3	0.010794	0.38999	0.222001	0.00633786	0.11866	0.980268	0.0267694	0.63398	-0.332999	-0.123074	-0.277262	-0.316483	-0.200376	-0.0578838	-0.333258	-0.123563	0.000134541	0.127435	0.00160439	0.00054812	0.018898	0.503649	8.10419e-05	0.14083
Bag3	2	0.0108102	0.0636663	0.999681	0.0467377	0.0893691	0.539751	0.381332	0.375035	-0.469468	-0.317898	-0.00710172	-0.330966	-0.302752	-0.268632	-0.248086	-0.250886	0.000135596	0.00611924	0.951599	0.00874105	0.0119172	0.0318554	0.0280729	0.0329631
Sult5a1	2	0.0109484	0.119096	0.899631	1.83501e-05	0.343427	0.840267	0.728962	0.957031	0.709863	0.428771	0.280101	0.990479	0.299646	0.285376	0.251051	0.0654245	0.000138988	0.0158781	0.141801	7.37164e-07	0.115248	0.145788	0.154946	0.728369
Sord	1	0.0109484	0.964095	0.970394	0.617368	0.950265	0.878361	0.179199	0.753275	0.318184	0.0103151	0.0892023	-0.0725022	0.0130057	0.114077	0.228474	0.094505	0.000139057	0.898397	0.292891	0.417773	0.878155	0.189454	0.00472552	0.262765
Ttll7	2	0.0109774	0.0178831	0.996266	0.931894	0.625978	0.245932	0.568307	0.567867	-0.480227	-0.401856	-0.104183	-0.02032	-0.112405	-0.37608	-0.1602	-0.202075	0.000140292	0.000952829	0.407324	0.872688	0.35446	0.00396562	0.169644	0.100326
Gbp6	2	0.011045	0.690075	0.752998	0.0190129	0.828889	0.536458	0.375487	0.719334	0.724502	-0.169119	-0.215201	0.598133	-0.0963942	0.434053	0.403894	0.236188	0.000142219	0.398918	0.31398	0.00250647	0.635742	0.0314218	0.0265591	0.211981
Leng8	4	0.011045	0.00119905	0.855052	0.00601112	0.0121002	0.725152	0.561092	0.39461	0.294325	0.319295	0.127827	0.287069	0.269064	0.14892	0.136978	0.164011	0.000143368	2.3345e-05	0.112063	0.000509837	0.000581744	0.0746161	0.0687954	0.0366779
Slc38a6	4	0.011045	0.000532549	0.716422	0.000810496	0.0539167	0.348363	0.764427	0.0259058	0.293016	0.332076	0.157498	0.335985	0.216591	0.211543	0.0990201	0.288062	0.000143791	7.59504e-06	0.0490666	3.47651e-05	0.0054861	0.00898754	0.187696	0.000203918
Cebpe	4	0.011045	0.0228719	0.696776	0.00344886	0.251194	0.486089	0.109187	0.014631	0.965162	0.760517	0.512063	0.951805	-0.505995	0.580326	0.71721	0.914995	0.000144641	0.00136341	0.0437335	0.000237967	0.0985189	0.0230044	0.00185283	7.01708e-05
Gm37954	4	0.0112023	0.000164018	0.924018	8.15775e-06	0.000126592	0.140763	0.59437	0.165229	0.331038	0.407184	0.11709	0.500152	0.437439	0.308245	0.145565	0.241896	0.000147585	1.56383e-06	0.185948	9.39385e-08	9.94769e-07	0.000845223	0.0790478	0.0052924
Akap5	4	0.0112585	0.0074486	0.133213	0.0107863	0.267334	0.426878	0.548524	0.0457927	0.613348	0.574949	0.587827	0.572297	0.29717	0.435748	0.291209	0.600849	0.000149518	0.000289446	0.000530755	0.00117155	0.0744224	0.0160539	0.0637148	0.000447842
Gm37334	3	0.0112585	1.37742e-05	0.941975	0.203192	0.807312	0.209844	0.556929	0.00110319	0.62289	0.872523	-0.223272	0.313554	0.0901828	0.545093	0.296507	0.826743	0.000150729	6.83979e-08	0.23327	0.0741317	0.602953	0.00222163	0.0664453	1.05726e-06
Cdc25a	3	0.0112585	0.0671174	0.752444	0.0370825	0.0387629	0.978239	0.110208	0.335479	-0.575048	-0.388817	-0.282517	-0.423535	-0.440917	-0.120936	-0.438435	-0.321495	0.00015099	0.00664667	0.059611	0.00645821	0.00333555	0.427368	0.00191263	0.0259558
Gm22486	3	0.0112902	0.0033523	0.929722	0.00145877	0.250332	0.966323	0.970481	0.765076	0.679051	0.664102	0.227471	0.735107	0.325019	0.161823	0.0632301	0.135807	0.000152305	9.61868e-05	0.212443	7.72713e-05	0.065992	0.378626	0.713826	0.439817
Cbr1	2	0.0114144	0.355194	0.899631	0.0188843	0.0915121	0.683616	0.18669	0.98572	-0.386173	-0.15204	-0.147281	-0.32187	-0.250489	-0.191488	-0.269829	0.00827422	0.000154881	0.106407	0.141537	0.00248201	0.0123877	0.0608908	0.00520567	0.931765
Gm38042	3	0.0118765	0.000652999	0.981345	0.0890439	0.332588	0.681637	0.164146	0.00936637	0.707723	0.830598	0.195297	0.474638	0.330465	0.425307	0.535494	0.839041	0.000162089	1.04116e-05	0.343537	0.0252951	0.108818	0.05987	0.00408011	2.61631e-05
Rny3	3	0.0118904	0.00765488	0.628519	0.0979855	0.0392377	0.980643	0.998312	0.363929	1.09295	0.985202	0.650237	0.653747	0.823491	0.1954	-0.00715009	0.465689	0.000163216	0.000300528	0.0268225	0.0252114	0.00341304	0.513102	0.980391	0.101205
H19	5	0.0119224	0.00209729	0.0541601	3.3265e-06	1.35334e-05	0.404243	0.18623	0.0109278	-1.83435	-2.26829	-2.58507	-3.6372	-3.15844	-1.36396	-1.35839	-2.70614	0.000164596	5.07477e-05	4.83768e-05	2.77385e-08	4.42234e-08	0.0133502	0.00514095	4.34438e-05
Prnp	1	0.0120803	0.946522	0.696776	0.921307	0.759802	0.811788	0.0576155	0.475833	0.32475	-0.0155977	0.176357	-0.0168838	-0.0545049	-0.139497	0.289058	0.160142	0.000167729	0.850342	0.0432126	0.852018	0.529786	0.127383	0.000440654	0.0609469
Psen2	1	0.0123546	0.957369	0.796361	0.955873	0.834726	0.981568	0.853935	0.934197	0.278982	0.0111516	0.133864	-0.0083678	0.0342143	-0.0410368	0.0734843	-0.0347336	0.000173703	0.876827	0.0774489	0.915284	0.649246	0.600848	0.309834	0.642804
Prkdc	2	0.0123546	6.55633e-07	0.942911	0.0516112	0.230111	0.440575	0.119723	0.09759	0.30056	0.483512	0.0960748	0.214773	0.15191	0.195243	0.233195	0.24635	0.000174412	1.2082e-09	0.237583	0.0100689	0.056646	0.0182771	0.00232732	0.00202656
Gm37206	4	0.0123546	0.00143674	0.981345	0.000710556	0.182018	0.738453	0.999074	0.0103467	0.403971	0.435668	-0.108172	0.4775	0.230954	0.206628	0.00056455	0.451287	0.000174461	3.06203e-05	0.356611	2.97946e-05	0.0384343	0.0816587	0.995732	3.61975e-05
2010003K11Rik	1	0.0123667	0.0613059	0.754966	0.0893743	0.0915121	0.981698	0.817996	0.976112	-0.748513	-0.537531	-0.380879	-0.462979	-0.477442	-0.0933285	-0.20969	0.0337929	0.000175607	0.00572241	0.0613342	0.0219319	0.0123779	0.623362	0.248488	0.856669
Acss2	2	0.0123928	0.959765	0.769888	0.0120672	0.429731	0.981568	0.512634	0.978811	0.273735	0.0103583	0.137238	-0.251156	-0.10209	-0.0456062	0.138205	0.0118477	0.000176956	0.88379	0.0657281	0.00136178	0.170816	0.554316	0.0511433	0.872563
Lrit2	5	0.0124206	0.00026783	0.949058	0.00310612	0.00225246	0.981698	0.731566	0.00411307	0.691969	0.800499	0.214021	0.699058	0.722218	0.0928564	0.242899	0.758151	0.000178333	3.02572e-06	0.245041	0.000205597	0.000113656	0.625507	0.159239	7.19469e-06
Stat1	2	0.0124238	0.755883	0.965748	0.537006	0.95068	0.432985	0.0363227	0.50008	0.382288	-0.0679378	0.111234	0.10274	-0.0155621	0.25113	0.363717	0.182185	0.000179359	0.491406	0.281459	0.332899	0.879108	0.0171046	0.000185202	0.0698121
Ulk1	2	0.0128023	0.510757	0.531029	0.00606395	0.0978674	0.98203	0.352739	0.560626	-0.291016	-0.0914148	-0.119	-0.287858	-0.189413	-0.0364771	-0.167849	-0.126777	0.000185833	0.212389	0.127578	0.000517208	0.0139114	0.648503	0.0230157	0.0977541
Gm11960	4	0.0131332	0.0178781	0.696776	0.0100233	0.00183484	0.506222	0.529876	0.364408	0.574759	0.49638	0.332585	0.541614	0.645595	0.377812	0.287488	0.342712	0.000191673	0.000950671	0.0426732	0.00104834	3.74021e-05	0.0260959	0.0563558	0.0312051
Herc6	1	0.0132947	0.869398	0.911858	0.0929459	0.523627	0.969949	0.556929	0.590519	0.351832	0.0369445	0.136119	0.222631	0.109475	0.0819343	0.164754	0.110254	0.000195078	0.686252	0.159451	0.0232166	0.24963	0.40749	0.0670871	0.237203
Apol7a	2	0.013337	0.739621	0.186767	0.251314	0.408141	0.99429	0.0493529	0.167873	0.488207	0.0905824	0.429532	0.222475	0.185181	-0.0185983	0.45283	0.359963	0.000196752	0.467347	0.00110945	0.102492	0.155599	0.891828	0.000336039	0.00551256
Ssbp2	4	0.0134174	7.71956e-06	0.959767	0.00220607	0.0326187	0.953629	0.9129	0.654442	0.424154	0.621589	0.129975	0.460457	0.347347	0.116359	-0.0838963	0.162278	0.000198996	3.21622e-08	0.272551	0.000131222	0.00254544	0.338671	0.451139	0.154335
Sparc	2	0.0138165	0.146895	0.998491	0.00417769	0.298867	0.113656	0.533611	0.257888	-0.375472	-0.214557	-0.0699271	-0.379862	-0.165654	-0.360666	-0.179729	-0.240851	0.000206376	0.0231271	0.478239	0.000307554	0.0911243	0.000483508	0.0589642	0.0142918
Ghr	3	0.0138165	0.183334	0.803813	0.0312464	0.0365284	0.999229	0.164146	0.0870106	0.302342	0.166025	0.14186	0.239945	0.242446	0.000861794	0.224959	0.256011	0.00020713	0.0326097	0.0835857	0.00507398	0.00304664	0.991847	0.00407178	0.0015358
Aasdh	3	0.0138165	0.0024215	0.326038	0.0605942	0.0385085	0.725152	0.352739	0.328934	0.356473	0.370597	0.208483	0.254097	0.286685	0.18533	0.212101	0.218102	0.000208184	6.15027e-05	0.0381605	0.012627	0.00330467	0.0719049	0.0230147	0.0249767
Gm25291	4	0.0145268	0.000505535	0.744415	0.00112253	0.00308558	0.828789	0.976482	0.250479	0.932979	1.0613	0.492382	1.03804	0.982896	0.393985	0.0716673	0.598455	0.00022056	7.16927e-06	0.0559861	5.38443e-05	7.97021e-05	0.135938	0.774545	0.0135941
Gm38312	4	0.0145268	1.08489e-06	0.999681	0.0182346	0.377799	0.855381	0.691274	0.0224013	0.434593	0.696011	0.0194972	0.380104	0.17987	0.178559	0.173197	0.45551	0.000221179	2.73358e-09	0.87775	0.00235929	0.135948	0.165861	0.13201	0.000144733
Cyp2d37-ps	2	0.0145746	0.536933	0.998491	0.0192324	0.402324	0.171901	0.239018	0.464935	0.455561	0.142459	0.102462	0.394405	0.179597	0.424264	0.313656	0.239358	0.000223312	0.235277	0.420988	0.00254925	0.152534	0.00130382	0.00854997	0.056116
Selenbp2	3	0.0145746	0.0483804	0.653001	0.0790395	0.0440375	0.371711	0.681276	0.385376	1.29127	0.94956	0.742645	0.874169	1.04238	0.933131	0.351644	-0.784619	0.000224206	0.00405076	0.032571	0.0185108	0.00412862	0.0108662	0.295338	0.0350161
Lpp	2	0.0148605	0.00248792	0.959267	0.138018	0.782583	0.849022	0.753339	0.52309	0.27464	0.283333	-0.084331	-0.162185	-0.0434537	0.107832	0.0975972	0.130587	0.000229777	6.43858e-05	0.271073	0.0415852	0.565319	0.160722	0.177592	0.0804581
Gm38115	2	0.0149189	7.24429e-06	0.999681	0.884912	0.870169	0.240435	0.881574	0.150572	0.726462	1.07369	-0.0558003	-0.0597107	0.0774104	0.631198	0.180323	0.587445	0.000231857	2.90213e-08	0.800718	0.789581	0.713191	0.00357662	0.359259	0.00439373
RP23-33C9.1	3	0.0150763	3.54815e-07	0.237403	0.0719102	0.21769	0.50191	0.883994	9.09752e-05	0.335443	0.565829	0.216499	0.230362	0.178453	0.214574	0.0777285	0.521669	0.000235492	5.40139e-10	0.0212054	0.0162484	0.0513528	0.0254413	0.376078	3.61673e-08
Nlrp12	1	0.0156436	0.990054	0.999681	0.741357	0.688382	0.802528	0.283121	0.214386	-0.374427	-0.00352909	-0.00377369	-0.0578852	0.0764254	0.156391	-0.239943	-0.259619	0.000245587	0.970011	0.969678	0.572797	0.434249	0.12282	0.0132628	0.00934023
Glrx	1	0.0158133	0.970455	0.810104	0.849575	0.277393	0.981568	0.996015	0.741366	-0.29224	-0.008024	0.133476	0.0278335	0.134229	0.0469905	0.00667182	0.0899284	0.000249499	0.912994	0.0859206	0.732583	0.0796507	0.554141	0.927654	0.239199
Irf9	1	0.0159107	0.978184	0.942911	0.524426	0.565866	0.925279	0.272667	0.725741	0.34135	0.00711812	0.110436	0.0959315	0.0869234	0.106257	0.224217	0.112083	0.00025241	0.935941	0.238768	0.321394	0.348635	0.269855	0.0114914	0.219332
Gm23297	3	0.0159107	0.000776979	0.130164	0.0163679	0.0856075	0.959475	0.991009	0.741366	1.00672	1.14172	0.979089	0.869312	0.69009	0.276077	-0.0443806	0.329514	0.000253547	1.33844e-05	0.000484401	0.00204079	0.0111564	0.355075	0.875972	0.238699
RP23-480I16.3	2	0.0161469	0.000242123	0.959767	0.995154	0.899223	0.729933	0.881574	0.0772197	0.589678	0.738246	0.190966	0.0021095	0.0507036	0.309997	0.146823	0.533468	0.000258585	2.62118e-06	0.272496	0.990686	0.769166	0.0776819	0.362035	0.00121567
Klhdc3	3	0.0161473	0.00199624	0.924335	0.0930427	0.0174213	0.719589	0.107108	0.961024	-0.306873	-0.330973	-0.110859	-0.198499	-0.275452	-0.0897538	-0.250486	-0.0253478	0.000259866	4.73429e-05	0.192076	0.0232637	0.00102064	0.299475	0.00180049	0.75753
RP24-323L24.1	4	0.0163564	9.42759e-06	0.979163	0.00030823	0.00213456	0.419291	0.98808	0.265033	0.411196	0.607897	0.0166563	0.527803	0.466922	0.286294	-0.0190921	0.271996	0.00026452	4.22999e-08	0.886192	9.80885e-06	4.69562e-05	0.0150759	0.861041	0.0151936
Gm21750	4	0.017121	0.00130945	0.940656	0.0334415	0.0168296	0.806492	0.994042	0.458379	0.700188	0.773652	-0.253916	0.555706	0.602817	0.310873	-0.0254252	0.366002	0.000278236	2.67445e-05	0.226705	0.00557447	0.00208441	0.124125	0.893873	0.0543077
RP23-400L4.7	3	0.0172289	0.00732681	0.958211	0.983557	0.922316	0.770349	0.899087	0.0272888	0.690238	0.684922	0.232932	-0.0080124	0.0495077	0.359368	0.157654	0.608625	0.00028135	0.000281778	0.267499	0.969888	0.809583	0.0990813	0.419173	0.00211055
Mup8	4	0.0176708	0.444008	0.354447	8.43457e-05	3.60914e-05	0.768951	0.0308741	0.793491	1.03139	0.342216	0.781938	1.38152	1.47179	0.483652	0.991345	0.271246	0.000289959	0.212662	0.0053088	1.70808e-06	1.57249e-07	0.0945359	0.000137743	0.319146
Prkcz	1	0.0177304	0.104428	0.823504	0.611154	0.294706	0.430806	0.823403	0.895455	0.327583	0.194582	0.155249	0.0778908	0.153141	0.224392	0.0965621	-0.0586414	0.000292336	0.0242246	0.0914614	0.41051	0.0885865	0.0164739	0.261873	0.517749
Cd9	3	0.0177554	0.886313	0.631735	0.0039105	0.00147127	0.991752	0.273382	0.148953	-0.519285	0.0469813	-0.322408	-0.544447	-0.614773	0.0288691	-0.339438	-0.31515	0.00029415	0.717658	0.0277164	0.00028043	2.71291e-05	0.838713	0.0119125	0.0243136
F830112A20Rik	2	0.0177693	2.71667e-06	0.999681	0.459695	0.393951	0.316392	0.836279	0.402785	0.583464	0.914258	0.0889691	0.197043	0.243673	0.471686	0.171015	0.341351	0.000296545	8.27126e-09	0.607931	0.260112	0.146939	0.00694928	0.281958	0.0397116
Slc46a3	2	0.0177693	0.253702	0.0307213	0.47171	0.860916	0.994635	0.257615	0.840967	0.383483	0.190965	0.337828	-0.124734	-0.0414117	0.00879391	0.260256	0.0909524	0.000297183	0.0578374	0.00160861	0.270282	0.698933	0.936853	0.0098925	0.388752
Gm13775	4	0.0180739	0.135854	0.559276	6.39225e-06	7.12701e-07	0.811788	0.0203957	0.720055	1.0009	0.548754	0.668792	1.60811	1.75671	0.433379	1.03716	0.334326	0.000303787	0.0361492	0.016492	6.95472e-08	3.88151e-10	0.127394	5.19967e-05	0.212675
Gpsm2	1	0.0180739	0.667236	0.601997	0.254658	0.894056	0.98203	0.0864298	0.585228	0.308132	0.074232	0.197865	0.147781	0.027053	0.0380919	0.218495	0.137313	0.00030513	0.372874	0.0238531	0.104982	0.757301	0.674689	0.00727089	0.111196
Gstp1	2	0.0181359	0.000378419	0.696776	0.0850019	0.134525	0.994493	0.512832	0.331729	0.603347	0.732573	0.336706	0.402564	0.384139	-0.0208155	0.309791	0.364602	0.000307606	4.60444e-06	0.0423026	0.0205417	0.0230157	0.904378	0.0512342	0.0253472
Mettl7a1	1	0.0181706	0.900239	0.999681	0.37425	0.701346	0.986837	0.308293	0.90714	0.272747	0.0230064	-0.00486614	-0.105401	-0.0578537	-0.02166	0.176338	0.0459877	0.000309628	0.752303	0.949745	0.189176	0.449889	0.782728	0.0160876	0.544308
Cops6	2	0.018231	0.00548745	0.769423	0.636731	0.585068	0.98203	0.361928	0.885625	-0.269561	-0.268117	-0.0704116	-0.059508	-0.0746246	-0.029365	-0.160703	0.0507233	0.000312096	0.000187297	0.351078	0.441608	0.309788	0.698714	0.024608	0.48812
Traf4	3	0.0183633	0.335804	0.931599	0.0338479	0.0487993	0.981568	0.568626	0.674207	-0.298577	-0.129959	-0.102041	-0.237643	-0.232253	0.0498285	-0.141016	-0.111046	0.000315989	0.0953128	0.217274	0.00568522	0.00481425	0.55355	0.0702344	0.167681
4921513D11Rik	4	0.0183633	0.000354287	0.965314	0.00144982	0.029175	0.827554	0.624646	0.220508	0.650174	0.788256	0.202146	0.755459	0.570174	0.156729	0.287793	0.456546	0.000317258	4.17276e-06	0.277809	7.64517e-05	0.00214073	0.420968	0.0936113	0.0100462
F11	1	0.018568	0.749039	0.999681	0.104861	0.521139	0.825461	0.805323	0.644371	0.331642	-0.0615767	-0.0498509	-0.207429	-0.106343	0.139405	0.105676	-0.133345	0.000322259	0.481555	0.591586	0.0329478	0.247186	0.134557	0.226692	0.147876
Syde2	1	0.018739	0.464537	0.502213	0.41235	0.937971	0.979873	0.833568	0.96688	-0.375694	-0.131269	-0.263926	-0.131905	0.0196373	-0.0718583	-0.0603307	-0.0260973	0.000327654	0.177153	0.0126828	0.219004	0.844508	0.500271	0.52771	0.794013
Gm38381	1	0.018739	0.127133	0.998491	0.830306	0.400224	0.7676	0.992139	0.46416	0.819459	0.540473	-0.195368	-0.0985883	-0.377742	0.42847	-0.0339966	0.466599	0.000328185	0.0176118	0.462042	0.705879	0.150885	0.0939019	0.885669	0.0558011
Cyp4a31	2	0.0189994	0.402248	0.999681	0.015911	0.28212	0.548295	0.622465	0.957519	-0.808016	0.265699	-0.0838633	-0.717703	-0.37238	0.464753	-0.350041	-0.0729536	0.000338355	0.181918	0.69913	0.00195224	0.0816091	0.033182	0.0916319	0.729851
Cml1	1	0.0189994	0.369828	0.839071	0.495735	0.838517	0.978239	0.0741865	0.831907	0.34219	0.141739	0.157127	-0.104982	0.0422342	0.0773997	0.305925	-0.0487661	0.000339186	0.114439	0.0984977	0.293654	0.655741	0.430027	0.000732881	0.605235
Oasl1	1	0.0189994	0.969775	0.608862	0.421074	0.501497	0.959696	0.271693	0.548722	0.647495	-0.0200897	0.250194	0.228939	0.220168	0.175386	0.430056	0.302299	0.000339442	0.910589	0.17676	0.226796	0.22859	0.356924	0.0113432	0.0938976
Cgref1	1	0.0189994	0.912554	0.798489	0.432841	0.355335	0.897707	0.841456	0.734093	-1.08039	-0.0790709	-0.258701	-0.360205	-0.42282	0.341666	-0.282394	-0.371422	0.000341586	0.776633	0.382029	0.236976	0.122914	0.212588	0.28951	0.228043
Dbn1	4	0.0189994	0.033354	0.969935	0.0466354	0.00166048	0.967463	0.665204	0.347306	-0.789556	-0.672577	-0.231528	-0.590213	-0.972451	-0.197869	-0.311542	-0.478251	0.00034197	0.00226885	0.290168	0.0087145	3.20391e-05	0.385037	0.116753	0.0279869
Hilpda	1	0.0189994	0.585705	0.981345	0.753113	0.170373	0.793882	0.921066	0.558694	-0.691562	-0.191107	-0.176958	-0.101405	-0.385305	-0.310526	-0.122039	-0.237967	0.000342665	0.281484	0.353476	0.588878	0.034286	0.114262	0.474659	0.206372
Id1	2	0.0189994	0.00539384	0.891613	0.151203	0.0687615	0.969218	0.275876	0.436401	-0.861258	-0.894737	-0.359427	-0.479623	-0.617277	-0.207978	-0.552034	-0.463721	0.000343236	0.000181941	0.132256	0.04752	0.00790706	0.392716	0.0124179	0.0485435
Gm37315	4	0.0193437	0.000897181	0.999399	0.00878813	0.0311662	0.851786	0.940215	0.717924	0.475333	0.552881	0.0832327	0.472827	0.414529	0.204502	0.0817427	0.17397	0.000350982	1.6102e-05	0.565065	0.000871987	0.00239815	0.163002	0.539184	0.210172
Rab1	1	0.0193735	0.0658661	0.999681	0.652734	0.565566	0.795371	0.943915	0.916259	-0.273111	-0.19848	-0.0256413	-0.0587184	-0.080226	-0.12292	-0.0421573	-0.0427121	0.000353052	0.00646998	0.737108	0.461004	0.289618	0.114858	0.562819	0.570354
A230050P20Rik	3	0.0198648	0.253302	0.310398	0.000720729	0.00369641	0.661602	0.843786	0.159522	0.371015	0.189001	0.309539	0.464099	0.410222	0.209561	0.104473	0.291443	0.000363584	0.0576197	0.00347827	3.03357e-05	0.000103533	0.0536307	0.291244	0.00492124
Gm10660	3	0.0198648	0.0599577	0.507993	0.00481843	0.0246501	0.529869	0.140547	0.261062	0.496412	0.378412	0.359906	0.508364	0.450058	0.332151	0.398523	0.343428	0.000365139	0.00556152	0.0129112	0.000573788	0.00166277	0.0292825	0.00303714	0.0148206
Gm26599	1	0.0199636	0.256414	0.720581	0.0818832	0.602507	0.981568	0.808515	0.615276	0.814773	0.434466	0.47379	0.597675	0.243297	0.159225	0.268878	0.37034	0.000368529	0.0588686	0.0503904	0.0194499	0.328291	0.547938	0.232918	0.127982
Dnhd1	2	0.0201038	0.0863829	0.999681	0.0494586	0.349821	0.959696	0.896422	0.850345	0.496357	0.351258	0.0548508	0.385504	0.225495	0.140017	0.111475	0.119356	0.000372703	0.00967865	0.712756	0.00947381	0.119592	0.359418	0.414032	0.403098
RP23-324P1.1	5	0.020422	2.69698e-07	0.999681	6.87854e-06	0.0103082	0.265883	0.681276	0.00132945	0.264728	0.460404	0.031988	0.426402	0.262186	0.216656	0.0784602	0.356773	0.000381419	3.67347e-10	0.674158	7.64768e-08	0.000453821	0.00497861	0.278196	1.79698e-06
Irgm1	2	0.020422	0.550174	0.91323	0.350153	0.862283	0.99429	0.0292863	0.470132	0.316871	-0.0981894	0.123901	0.126753	0.0337393	0.0119631	0.331605	0.165218	0.000381825	0.248616	0.164259	0.170405	0.701531	0.894548	0.000102766	0.0582744
Nlrp6	1	0.0206542	0.907202	0.470381	0.235275	0.0567895	0.683616	0.672757	0.99835	0.26084	-0.0211749	0.191413	0.131128	0.203677	0.144221	0.110512	0.000914957	0.000389871	0.766553	0.0101376	0.0927683	0.00597742	0.0606969	0.121461	0.99015
Nr1i2	4	0.0206542	0.0622417	0.221451	0.00046584	0.00362867	0.266539	0.047493	0.322804	-0.279536	-0.206489	-0.253842	-0.363926	-0.309946	-0.229205	-0.274966	-0.175547	0.000390368	0.00587659	0.00158243	1.67217e-05	0.000100224	0.00503301	0.000315792	0.0239979
Gm37728	2	0.0206542	5.06613e-05	0.999681	0.589605	0.941722	0.193905	0.83049	0.086485	0.579921	0.830993	0.0448467	-0.159049	-0.0321481	0.559644	0.178655	0.438909	0.000392764	3.16608e-07	0.803521	0.389153	0.85358	0.00170532	0.275489	0.00990655
1810053B23Rik	2	0.0206542	0.188038	0.899631	0.102085	0.891118	0.796315	0.0430345	0.177407	-0.658158	-0.379525	-0.279739	-0.429864	-0.0551846	-0.305012	-0.670471	-0.526346	0.000393102	0.0339562	0.143277	0.0267211	0.752864	0.115645	0.000267423	0.00623472
Mup6	4	0.0206542	6.58517e-05	0.159503	4.17219e-06	7.31104e-06	0.249567	0.0845077	0.976893	0.917205	1.1259	0.861322	1.44491	1.45551	0.741298	0.789019	-0.0450004	0.000394314	2.61678e-06	0.000738261	3.90977e-08	1.19452e-08	0.00414072	0.0009291	0.860229
Gm22154	2	0.0206663	0.00291255	0.596201	0.223354	0.295807	0.986052	0.81083	0.568418	0.644033	0.63729	0.416547	0.324278	0.306578	-0.0556382	0.203425	0.295958	0.000396175	0.000237906	0.0225499	0.0856734	0.0892047	0.773664	0.23883	0.100581
Stbd1	1	0.0207965	0.671087	0.881555	0.484343	0.744127	0.969218	0.861715	0.809573	-0.313278	-0.0720739	-0.0490856	-0.0962484	-0.0566312	-0.0756121	-0.0814234	-0.0803941	0.000400312	0.377994	0.570086	0.282027	0.507336	0.394755	0.322559	0.343153
Ywhag	2	0.021292	0.0750693	0.994699	0.0469393	0.15363	0.770349	0.660861	0.950572	-0.267984	-0.192224	0.00266483	-0.208584	-0.165525	-0.129373	-0.114579	-0.0277246	0.000412915	0.00784916	0.971865	0.00881231	0.0287456	0.0961836	0.111723	0.709079
Por	4	0.021292	0.376665	0.525671	5.49207e-06	0.0115058	0.823343	0.0116524	0.389018	-0.443801	-0.18123	-0.189569	-0.751147	-0.433019	-0.188935	-0.532046	-0.25568	0.000413209	0.118843	0.122712	5.58279e-08	0.000533531	0.133069	1.67099e-05	0.0358744
Zc3hav1	1	0.0214308	0.853509	0.999681	0.44769	0.358839	0.949628	0.631231	0.765076	0.274974	-0.0333359	0.0379749	-0.0928053	-0.119241	0.0776679	0.122631	0.0584232	0.000418045	0.651959	0.625989	0.249443	0.125159	0.327021	0.0970259	0.443429
RP23-299O17.4	4	0.0214308	0.000111362	0.948391	0.0351392	0.0269735	0.548295	0.922776	0.39775	0.51467	0.698641	0.051551	0.419089	0.459202	0.328454	-0.101858	0.304611	0.000419283	8.75465e-07	0.737104	0.00598861	0.00190764	0.0331894	0.479373	0.0374758
Nid1	3	0.0216582	0.041448	0.839071	0.000390123	0.0566054	0.140763	0.29745	0.507684	-0.27922	-0.22452	-0.133354	-0.364895	-0.217964	-0.277929	-0.185033	-0.14097	0.000425441	0.00318142	0.0981578	1.32292e-05	0.00590724	0.000844563	0.0145739	0.0730625
Lpl	3	0.0219548	5.06613e-05	0.344766	0.107082	0.000153536	0.147571	0.249039	0.0884937	-0.538899	-0.797117	-0.440525	-0.329729	-0.769222	-0.525378	-0.384637	-0.485652	0.000434495	3.13261e-07	0.00481147	0.0344137	1.24233e-06	0.000979373	0.00929377	0.00160424
Nit2	1	0.0219548	0.435507	0.703288	0.193168	0.472727	0.995568	0.526249	0.399498	0.260549	-0.10187	0.14992	0.141677	0.0944279	-0.00516437	0.137544	0.153	0.00043473	0.155556	0.045401	0.0685875	0.205487	0.946721	0.0544711	0.0379485
Rpl12	4	0.0223157	0.0371838	0.584497	0.0274657	0.291063	0.983961	0.309741	0.00823167	-0.264924	-0.216247	-0.177002	-0.22532	-0.127874	0.0273605	-0.1732	-0.321826	0.000443639	0.00265152	0.020229	0.00422936	0.086109	0.720791	0.0165489	1.85714e-05
Kdsr	1	0.0225863	0.920336	0.966069	0.392073	0.363779	0.986837	0.844812	0.196869	-0.274404	0.0193309	-0.084012	-0.103553	-0.118048	-0.0212326	-0.0776105	0.200678	0.000450799	0.792177	0.284104	0.202139	0.127901	0.788893	0.293035	0.00762307
Slc15a5	1	0.0227145	0.464357	0.863829	0.983557	0.276667	0.957548	0.186693	0.581228	0.641584	0.242132	0.296076	0.00751063	0.32616	0.179751	0.478019	0.220769	0.000455151	0.176951	0.116158	0.969883	0.0792999	0.346984	0.00523002	0.225311
Golgb1	2	0.0230369	0.044283	0.998491	0.779457	0.875343	0.978239	0.724942	0.763331	0.259943	0.207707	-0.0494409	0.038195	-0.0266573	0.0615463	0.103701	0.0812304	0.000463427	0.00351255	0.517661	0.628047	0.723581	0.425644	0.151261	0.277987
Gm26691	2	0.0230856	0.00171034	0.981345	0.940959	0.929731	0.121128	0.945976	0.207673	0.441276	0.503192	-0.12537	-0.0193482	-0.0283148	0.468811	0.0246295	0.336433	0.000466228	3.87811e-05	0.353872	0.887366	0.828252	0.000545491	0.842009	0.00852024
Plin5	2	0.023396	0.447347	0.838165	0.00730482	0.484532	0.253521	0.0730053	0.402785	-0.42768	-0.157974	-0.201319	-0.43864	-0.146567	-0.255484	-0.399038	-0.244965	0.000474343	0.163942	0.0971904	0.000663073	0.214474	0.0405151	0.000692131	0.0399358
Ppp1r9a	2	0.0237801	0.000244358	0.998491	0.256083	0.221611	0.785172	0.874802	0.747723	0.381987	0.504015	-0.0927677	0.185958	0.213449	0.184373	0.100119	-0.0919814	0.000484007	2.70182e-06	0.42397	0.105793	0.0527575	0.110856	0.346406	0.409589
Mup-ps18	4	0.023821	9.13603e-05	0.848715	3.3577e-07	1.78418e-05	0.442954	0.409639	0.891323	1.04693	1.26913	0.496725	1.86961	1.58281	0.716133	0.592836	0.194858	0.000486717	3.84437e-06	0.106397	1.19994e-09	6.10782e-08	0.0189683	0.0328638	0.508275
Brix1	1	0.0239539	0.0810137	0.965748	0.998965	0.371918	0.440575	0.458203	0.749439	-0.305909	-0.219967	-0.0951427	0.000169379	-0.130243	-0.211639	-0.169282	-0.0981565	0.000496104	0.00874431	0.282267	0.998489	0.132325	0.0184982	0.0403373	0.255246
Gsdmd	1	0.0239539	0.896749	0.949058	0.695501	0.764706	0.978309	0.635759	0.28987	0.291232	0.0268988	0.101146	-0.0589789	-0.0532009	0.0643907	0.134091	0.198481	0.00049623	0.743383	0.245038	0.515106	0.536579	0.47002	0.0985023	0.0182823
RP23-342M4.7	4	0.0239539	0.000687814	0.919603	0.0158011	0.471217	0.391142	0.94236	0.0243196	0.365883	0.449273	0.049301	0.343181	0.135563	0.282357	0.0602578	0.398483	0.000496256	1.12422e-05	0.654296	0.00193623	0.203658	0.012162	0.551747	0.000185631
Gm24233	2	0.0239539	0.0197052	0.477786	0.11343	0.19914	0.838204	0.952192	0.35445	0.730001	0.663948	0.550023	0.471638	0.419005	0.323302	0.111117	0.457146	0.000497331	0.00109359	0.01086	0.0311321	0.0443894	0.144119	0.58798	0.0297606
Ywhae	2	0.0239539	0.00156874	0.823977	0.215007	0.276054	0.994011	0.64368	0.95092	-0.261831	-0.299029	-0.127241	-0.136862	-0.130989	-0.0117583	-0.117438	-0.026999	0.000498882	3.39363e-05	0.0918308	0.0810033	0.0788845	0.877682	0.10169	0.715042
Gm28196	1	0.0240725	0.888976	0.998491	0.934087	0.531541	0.978309	0.481923	0.691238	-0.476905	-0.0460271	-0.112044	-0.0221239	-0.152855	-0.103641	-0.261282	-0.188396	0.000503252	0.725369	0.428155	0.8763	0.257484	0.472348	0.04423	0.18027
Nab1	2	0.0244367	0.0391523	0.995614	0.872641	0.63393	0.98203	0.556929	0.938769	-0.261398	-0.213234	-0.06293	-0.02269	-0.067596	-0.0327451	-0.131535	-0.0326588	0.000512793	0.00291109	0.402378	0.770283	0.363598	0.667379	0.0666464	0.65759
Hsd17b11	1	0.0248658	0.174127	0.299035	0.647689	0.179735	0.896929	0.48041	0.859531	-0.383948	-0.22573	-0.238799	-0.083261	-0.22383	0.136992	-0.211152	-0.0850728	0.000523758	0.0301489	0.0308502	0.454524	0.0376865	0.210666	0.0439764	0.424495
Mrpl12	1	0.0251456	0.11267	0.998491	0.709612	0.69624	0.949371	0.477598	0.919628	-0.263789	-0.1772	0.0500131	0.04901	0.0569617	0.0759167	-0.145812	0.0414512	0.000531636	0.0144888	0.50921	0.532603	0.443981	0.325833	0.0434906	0.577719
Jund	2	0.026874	0.564164	0.999681	0.000453776	0.311121	0.516318	0.149352	0.598191	-0.337471	-0.102132	0.0417293	-0.434653	-0.157733	-0.223424	-0.272715	-0.149312	0.000570299	0.26217	0.663249	3.71093e-05	0.0979546	0.0275353	0.00348631	0.118453
Otud6b	1	0.026904	0.884153	0.989505	0.0647044	0.154521	0.981568	0.943205	0.856542	-0.263829	-0.0269138	-0.0680948	0.193459	0.163587	-0.0405641	-0.0422746	-0.060613	0.000573058	0.709587	0.376116	0.0139408	0.0290786	0.601651	0.55949	0.419696
Myadm	4	0.0270355	5.29184e-05	0.405376	1.94794e-06	0.000154354	0.643045	0.402787	0.104868	-0.295361	-0.430599	-0.239434	-0.529881	-0.421705	-0.176044	-0.175949	-0.264446	0.00057974	3.39193e-07	0.00671512	1.32408e-08	1.27298e-06	0.0498755	0.0313918	0.00231798
Gm10644	2	0.0270355	0.326924	0.999681	0.00146374	0.198375	0.992871	0.688926	0.739139	0.536245	0.262764	0.0432359	0.627513	0.329297	-0.0305639	0.232155	0.187785	0.000581858	0.0906042	0.798979	0.000140704	0.0441108	0.863553	0.130408	0.236898
Snx32	1	0.0270355	0.577868	0.915224	0.32022	0.30362	0.994635	0.731566	0.969957	0.677209	0.216207	0.281866	0.302851	0.345078	0.022118	0.269805	0.0458525	0.000583971	0.274349	0.172227	0.14845	0.0938521	0.919101	0.15787	0.81612
Pgpep1	1	0.0270355	0.183561	0.998491	0.94233	0.437204	0.876521	0.210114	0.809459	0.25318	-0.15324	0.0526483	0.0100196	0.100007	0.0999533	0.19008	0.0697632	0.000584574	0.0327677	0.482456	0.897944	0.17661	0.188199	0.00701954	0.341983
Snora78	2	0.0270355	0.0057198	0.65289	0.12208	0.481065	0.894647	0.962988	0.912447	0.649625	0.67143	0.41061	0.417815	0.234345	0.098289	0.0815775	0.110599	0.000586523	0.000197977	0.0317126	0.0345144	0.211582	0.620745	0.652306	0.556326
Xkrx	4	0.0276787	8.231e-05	0.470381	2.58366e-06	1.26423e-06	0.163335	0.958914	0.0670191	1.03511	1.44844	0.870456	1.79969	1.85593	1.06209	0.160743	1.03038	0.000603205	5.67155e-07	0.0103432	2.0669e-08	1.21128e-09	0.00120014	0.622785	0.000911245
Pdia4	2	0.0276787	0.380938	0.999399	0.665272	0.268718	0.996304	0.93847	0.0346921	0.321943	0.137923	0.0552373	-0.0698341	-0.168975	-0.00474207	0.0566286	-0.287138	0.000604845	0.121487	0.557849	0.474862	0.0751398	0.960593	0.531598	0.00287477
Tbx3os1	1	0.0281801	0.998845	0.683628	0.0825218	0.346278	0.834773	0.576079	0.995666	0.698152	-0.00116663	0.245376	0.488413	0.330782	0.317788	0.34741	0.00458764	0.000618739	0.996998	0.244096	0.0196802	0.116818	0.140151	0.0733868	0.980249
Snora28	3	0.0281801	0.00240881	0.323483	0.0024749	0.0842229	0.793882	0.927731	0.349606	0.902675	1.00471	0.767591	1.01461	0.663109	0.435931	0.177016	0.568233	0.000620247	6.07944e-05	0.00399204	0.000153109	0.0108711	0.114344	0.498001	0.0284088
Snx29	4	0.0284379	0.0279236	0.981345	0.0416705	0.222938	0.0363281	0.604588	0.735404	0.372234	0.327261	0.10667	0.306059	0.211911	0.489977	0.178457	0.130578	0.000628394	0.00178224	0.341172	0.00755178	0.0536314	2.00914e-05	0.0842973	0.230805
Furin	3	0.0284379	0.0335469	0.999681	0.00867646	0.69789	0.98203	0.346999	0.28987	-0.260017	-0.222489	-0.0398089	-0.267941	-0.0575046	-0.0328159	-0.167981	-0.179087	0.000630407	0.00228699	0.602057	0.000855106	0.44622	0.676349	0.0219696	0.0183313
Ggact	1	0.0292046	0.58109	0.999681	0.0613713	0.590922	0.746488	0.940215	0.964198	0.250433	-0.0771986	0.0127935	-0.194831	-0.0644919	0.131117	0.043519	0.0210871	0.000652184	0.277439	0.864657	0.0128815	0.387292	0.0846928	0.539743	0.774234
RP23-76J15.4	2	0.0292046	0.00243831	0.776034	0.296466	0.552892	0.0862009	0.526249	0.207673	0.521802	0.604393	0.15237	0.248309	0.17197	0.613304	0.287813	0.42368	0.000653982	6.21251e-05	0.359561	0.13174	0.27582	0.000231558	0.0544843	0.00849788
Itgb3	4	0.0292046	0.00130945	0.344766	0.00099561	0.214888	0.213791	0.00777603	0.0969145	-0.384913	-0.476651	-0.337358	-0.500136	-0.217706	-0.366785	-0.507484	-0.356901	0.000654315	2.66987e-05	0.00459514	4.56644e-05	0.0501399	0.00244449	6.8955e-06	0.00193961
RP23-170M6.3	5	0.0292463	0.00248531	0.296185	0.000557455	0.0316616	0.69737	0.785315	0.013544	0.386633	0.440412	0.348735	0.512889	0.349214	0.222898	0.137386	0.389718	0.000657556	6.37209e-05	0.00307849	2.13384e-05	0.00245597	0.0634173	0.207278	0.000665788
Adcy9	2	0.0293328	0.601327	0.999681	0.0468444	0.718472	0.990264	0.991573	0.964198	0.264536	0.0771574	0.031921	-0.221516	-0.0556828	0.0196889	0.0114831	0.0222322	0.000663742	0.29876	0.687155	0.00878333	0.475809	0.808641	0.87758	0.774427
Gm37694	4	0.0293328	0.000111362	0.58567	0.0157696	0.0466923	0.249567	0.101011	0.353287	0.660109	0.906268	0.473997	0.639785	0.567204	0.601138	0.590474	0.433404	0.00066413	8.97664e-07	0.0207626	0.00192987	0.00450103	0.00412358	0.00144854	0.0295231
Caskin2	1	0.029602	0.491939	0.999681	0.160969	0.674666	0.515259	0.812152	0.314543	-0.338521	-0.123284	0.0184881	-0.204485	-0.0809582	-0.235542	-0.109185	-0.229475	0.00067256	0.197824	0.853919	0.0520838	0.414069	0.0274381	0.242977	0.0227235
Meiob	2	0.0297524	0.905264	0.584497	0.223738	0.489378	3.01538e-11	0.186693	0.623316	0.412051	-0.0370603	0.29317	0.21852	0.152018	0.951193	0.325797	0.183893	0.0006807	0.763248	0.0201371	0.0858428	0.218661	3.81694e-13	0.00528104	0.132623
A930004J17Rik	3	0.0297524	0.00525395	0.999681	0.446424	0.0474973	0.699579	0.962988	0.723055	0.346227	0.34035	0.0259017	0.124109	0.290651	0.196847	0.0442876	0.126023	0.000682104	0.0005397	0.805815	0.248568	0.00463037	0.0638467	0.653456	0.217946
Mup14	3	0.0297524	0.289516	0.608298	2.72125e-05	8.06448e-05	0.812545	0.0741865	0.978811	0.846541	0.37428	0.555971	1.37097	1.2903	0.394405	0.796089	-0.0384603	0.000684101	0.113446	0.0243609	4.19862e-07	5.7097e-07	0.127995	0.00073022	0.877172
C4a	5	0.0297524	0.0449028	0.998491	0.0044414	0.0306137	9.78597e-33	0.253149	0.96688	0.576386	0.479789	-0.147532	0.643587	0.521999	2.54508	0.415725	-0.0457067	0.000685365	0.00357611	0.425672	0.000334375	0.00233182	3.09683e-35	0.00955962	0.793429
Aox1	5	0.0302349	0.00159445	0.915887	2.51793e-06	0.0103082	0.68661	0.151008	0.00110319	0.359916	0.421597	0.143518	0.6522	0.375688	0.201291	0.294767	0.523054	0.000698866	3.4748e-05	0.176237	1.97963e-08	0.000453829	0.0615544	0.00356106	1.02872e-06
4931414P19Rik	1	0.030283	0.448116	0.999681	0.757613	0.851838	0.861655	0.282173	0.921747	0.50792	0.207501	-0.0320959	0.0876576	0.0560914	0.22446	0.355339	0.0843897	0.000704749	0.165122	0.844162	0.594893	0.722902	0.169215	0.0131098	0.589031
Vmn1r58	4	0.030283	0.000111973	0.976396	0.0203759	0.0255787	0.666027	0.958914	0.255361	0.380151	0.542701	0.117503	0.356212	0.356529	0.231772	0.0537389	0.280288	0.000705208	9.33032e-07	0.318838	0.00276672	0.00178313	0.0553517	0.62447	0.0139487
Uvssa	1	0.030283	0.0791824	0.919603	0.134898	0.121238	0.994635	0.914156	0.517369	0.274646	0.207148	0.0380161	0.177803	0.191285	0.00832629	0.0590415	0.145179	0.000712528	0.00844418	0.653428	0.0401191	0.019573	0.923357	0.455719	0.0781587
AW112010	3	0.030283	0.498582	0.884987	4.25158e-05	0.0818031	0.552206	0.0374443	0.621067	0.307588	0.109599	0.138125	0.485725	0.231031	0.197058	0.322907	0.134067	0.000713403	0.203016	0.129281	7.19177e-07	0.0103397	0.0339276	0.000196887	0.131355
Gm24407	2	0.030283	0.0178781	0.353288	0.0573853	0.462204	0.978239	0.914156	0.466849	0.76805	0.708376	0.449761	0.59217	0.289692	0.180236	-0.16654	0.42424	0.000714251	0.00094942	0.0478788	0.0117031	0.196094	0.44195	0.455767	0.0568906
Arhgap5	3	0.030283	0.429818	0.999681	0.00192994	2.48306e-06	0.964365	0.942138	0.995325	-0.276289	0.109403	0.0160686	0.325748	0.472261	-0.0742818	-0.046685	0.0026134	0.000714311	0.151884	0.842803	0.000110965	3.28422e-09	0.371257	0.548629	0.973849
Firre	3	0.030678	0.370363	0.929196	0.000681084	0.00904359	0.585616	0.534484	0.83873	0.268904	0.122754	0.104811	0.355083	0.28592	0.174912	0.146547	0.0708208	0.00072605	0.114854	0.210141	2.80179e-05	0.00037925	0.0405757	0.0594391	0.385229
Sfxn5	2	0.0308719	0.730143	0.524693	0.328262	0.50512	0.981568	0.595859	0.00329226	0.266493	0.0573356	0.197754	0.120039	0.096172	-0.0537073	0.133222	0.302049	0.000733073	0.454101	0.0138182	0.154538	0.231918	0.525024	0.0797769	0.000110975
Pgm3	1	0.0309395	0.9583	0.998491	0.704312	0.0917022	0.986052	0.556061	0.67595	-0.380526	-0.0157306	-0.0744238	-0.0724327	-0.276347	0.0320731	-0.194415	-0.151634	0.00073712	0.880444	0.506667	0.526608	0.0124494	0.773505	0.0657421	0.168759
Hnf1aos1	3	0.0312948	0.36748	0.630873	3.08097e-05	0.00904359	0.918913	0.273349	0.0917012	0.536463	0.241498	0.211944	0.840622	0.573221	0.197191	0.376019	0.479833	0.000748053	0.11318	0.191217	4.79567e-07	0.000377391	0.235437	0.0117736	0.00168426
Akr1c6	4	0.0321647	0.89701	0.0455963	0.00362096	9.18326e-06	0.573567	0.0517782	0.93303	0.374535	0.0340595	0.463199	0.43371	0.639581	0.234521	0.378853	0.0520436	0.000771433	0.74499	3.20994e-05	0.000252765	2.57214e-08	0.0371764	0.000371259	0.635399
Marco	3	0.0321647	0.061708	0.201042	1.36524e-05	0.00188209	0.774656	0.709026	0.265033	-0.771867	-0.617549	-0.789711	-1.3187	-0.957223	-0.374997	-0.315131	-0.552609	0.000774984	0.00580488	0.00127989	1.73867e-07	3.92437e-05	0.102009	0.142335	0.0152109
Myh4	1	0.0321647	0.260135	0.839071	0.0579358	0.172363	0.0512437	0.691499	0.859883	4.03032	2.73732	2.34401	3.2892	2.86622	4.95481	2.40229	1.52087	0.000776459	0.0604187	0.0991813	0.0118706	0.0350589	4.85837e-05	0.132136	0.427863
Cyp39a1	2	0.0322331	0.590674	0.998491	0.433962	0.144841	0.049513	0.193916	0.963677	-0.636076	-0.184868	-0.139203	-0.226391	-0.411182	-0.580042	-0.503526	0.0525379	0.000782953	0.287694	0.452103	0.2379	0.0262455	0.00288158	0.00579338	0.768565
Ldha	4	0.0322331	0.0122182	0.890037	3.14275e-05	3.90435e-05	0.986052	0.542314	0.726203	-0.32722	-0.325925	-0.145825	-0.527053	-0.52408	-0.0282399	-0.172803	-0.116382	0.000783197	0.000548211	0.131523	4.9667e-07	1.93112e-07	0.770943	0.0619697	0.220784
Ttc7	2	0.0323121	0.805396	0.958579	0.867089	0.417988	0.808811	0.0427965	0.474698	0.30954	0.0502626	0.102666	-0.0295778	0.12834	0.0798683	0.322414	0.170631	0.000787664	0.568009	0.26873	0.761297	0.162719	0.401088	0.000261449	0.0603968
Eci2	1	0.0325288	0.97577	0.999681	0.251634	0.723167	0.783056	0.944157	0.948524	-0.269024	0.0069821	0.025489	-0.137117	-0.0560326	0.131278	-0.0443865	0.0304549	0.000797835	0.927019	0.75103	0.102853	0.48168	0.109643	0.564241	0.702312
9330162012Rik	1	0.0325288	0.376702	0.656409	0.289165	0.640296	0.983961	0.661268	0.176454	0.413228	0.188493	0.273323	0.201908	0.113996	0.0473698	0.18753	0.336799	0.000798079	0.119233	0.0337298	0.126533	0.37004	0.722722	0.11468	0.00610302
Psmb10	1	0.0327547	0.811933	0.853323	0.573603	0.541808	0.994635	0.656427	0.542135	0.314291	-0.0513501	0.154629	-0.0861517	-0.107619	-0.0107513	0.14386	0.157222	0.00080763	0.579197	0.110898	0.38926	0.267597	0.914302	0.110245	0.0908788
Cox5b	2	0.0327547	0.787906	0.999681	0.00903364	0.277134	0.994635	0.943915	0.768363	-0.251876	-0.0438538	0.020899	-0.261894	-0.130897	-0.00874488	-0.0414126	-0.0794418	0.00080879	0.537728	0.781188	0.000905373	0.0795198	0.909695	0.562792	0.28527
Uba7	1	0.0328164	0.65078	0.999681	0.995154	0.996432	0.802179	0.787468	0.873274	0.365491	-0.103377	0.0463317	-0.00131595	-0.0015188	0.181892	0.134282	0.0831475	0.000812903	0.351435	0.691578	0.990811	0.989068	0.121365	0.208804	0.456747
Gm38082	3	0.0329599	0.000493651	0.964775	0.423641	0.761616	0.0748027	0.426208	0.00997832	0.716249	0.954206	0.0608019	0.291365	0.146956	0.919027	0.446396	0.938665	0.000819057	6.92163e-06	0.80123	0.229349	0.532592	0.000133011	0.0354155	3.26721e-05
Gm7265	3	0.0330562	0.00357368	0.999681	0.0652365	0.342198	0.113656	0.896261	0.00936637	0.397036	0.450571	-0.0570807	0.311862	0.194141	0.454916	0.0967201	0.50956	0.000824059	0.000103938	0.661662	0.0141125	0.114403	0.000394228	0.413149	2.75547e-05
Tmem86b	1	0.0333298	0.639129	0.894203	0.217831	0.254491	0.362792	0.90195	0.964257	0.328214	-0.09075	0.148597	-0.182871	-0.182003	-0.267992	0.0747224	0.0277679	0.000835854	0.338486	0.133967	0.082517	0.0681551	0.0103291	0.422735	0.776467
Serpina7	2	0.0333298	0.0360545	0.998491	0.387469	0.145817	0.666027	0.731566	0.992959	-1.14093	-0.982966	-0.250994	-0.422834	-0.727473	-0.642675	-0.422555	0.0124878	0.000837073	0.00251032	0.426692	0.198504	0.0265559	0.055546	0.160114	0.968248
Ift140	1	0.0333298	0.129216	0.999681	0.581955	0.653057	0.0737531	0.864311	0.9618	0.380465	0.259635	0.0391287	0.106912	0.101395	0.333202	0.108761	0.0350066	0.000838768	0.0183145	0.744663	0.380776	0.38717	0.0056015	0.325908	0.761041
Gm38034	4	0.0334134	0.000431595	0.999399	0.80951	0.692354	0.270813	0.00618379	0.0248599	0.650811	0.856229	0.118603	0.0891535	0.157367	0.589567	0.696646	0.733694	0.000844312	5.63657e-06	0.571635	0.673539	0.440148	0.00517791	0.000228894	0.000193709
Antxr2	1	0.0334134	0.604692	0.239841	0.90064	0.376718	0.986837	0.0982128	0.592666	0.245358	0.0731262	0.171076	0.0183412	0.110872	0.0205003	0.226315	0.116525	0.000849326	0.302516	0.0221619	0.815715	0.135352	0.79033	0.00131714	0.114258
Lepr	3	0.0334134	0.919333	0.366317	0.00107166	0.00111443	0.51231	0.0831983	0.0600106	-1.09843	0.0815062	-0.956165	-1.42712	-1.44654	0.664938	-1.06837	-1.15307	0.000849405	0.783936	0.00565413	5.07236e-05	1.89018e-05	0.0268427	0.000901447	0.000758662
Grk5	2	0.0334134	0.621146	0.884604	0.00164373	0.0851881	0.888163	0.775882	0.65982	0.571235	0.167125	0.268586	0.706323	0.444435	0.235038	0.211344	0.247307	0.00085313	0.321871	0.128435	8.96685e-05	0.0110553	0.199812	0.199225	0.157125
Hsd3b2	5	0.0334134	0.00412005	0.826311	5.19448e-05	0.00603808	0.935927	0.34044	0.0180387	0.423909	0.462782	0.213897	0.660172	0.477752	0.136063	0.226027	0.487965	0.00085405	0.000125349	0.0922942	9.11673e-07	0.000204824	0.30107	0.0618981	9.49958e-05
Ldhd	2	0.0337156	0.0462062	0.959267	0.996606	0.958896	0.981568	0.273556	0.999526	0.310403	0.257766	0.102759	-0.0004968	0.0121589	0.0521288	0.223487	-0.000318905	0.000866299	0.00376136	0.270108	0.99593	0.896228	0.582708	0.0120069	0.997259
Mug1	3	0.0337156	0.796363	0.999399	0.0155823	0.0388293	0.982546	0.93828	0.300836	0.328515	-0.0555689	0.0579477	-0.323117	-0.294809	0.0379172	0.059343	-0.17452	0.000867301	0.55077	0.553617	0.001902	0.00335413	0.703848	0.530761	0.075209
Gm37204	4	0.0337156	1.84861e-07	0.984856	0.0131712	0.0886328	0.366453	0.440317	0.0368976	0.391135	0.744942	0.113396	0.397733	0.303472	0.325611	0.237778	0.430264	0.000869754	2.17371e-10	0.36814	0.00152588	0.0117023	0.0105354	0.0376402	0.000346181
Acacb	1	0.0339237	0.706431	0.986447	0.235936	0.985533	0.981568	0.802868	0.402429	-0.521823	0.116046	0.0168375	-0.276728	0.00761303	0.0832409	-0.176633	-0.3234	0.000877797	0.420438	0.912874	0.0931603	0.959616	0.601548	0.224991	0.0393885
Gm31258	4	0.0340677	0.000111362	0.965748	0.00765038	0.00262853	0.440575	0.82211	0.3074	0.409824	0.592094	0.137862	0.439789	0.505044	0.308218	0.134632	0.284423	0.000884212	8.92318e-07	0.282463	0.000709629	6.27838e-05	0.0187171	0.258743	0.0211952
B4galt5	4	0.0343642	0.0435398	0.684844	0.00365053	0.0123104	0.113656	0.475641	0.661418	-0.351907	-0.298451	-0.219051	-0.411147	-0.369001	-0.398054	-0.201569	-0.144719	0.000896306	0.00340759	0.040489	0.000256056	0.00060436	0.000436413	0.0432367	0.15815
Gm6297	1	0.0343642	0.744577	0.620833	0.099047	0.461673	0.978309	0.984181	0.975445	0.592611	0.124894	0.421112	0.42368	0.243271	0.146245	0.0387946	0.0347865	0.000899587	0.498535	0.0258644	0.0255955	0.195718	0.466456	0.830891	0.853679
Srbd1	1	0.0343642	0.443453	0.999681	0.27544	0.688089	0.957241	0.679596	0.889513	0.277689	0.113916	-0.0202623	-0.141012	-0.0672031	-0.0207868	0.124561	0.0567636	0.000900039	0.161307	0.817572	0.117858	0.432833	0.815039	0.124998	0.504696
Ifit1	2	0.0344035	0.643006	0.911858	0.0312464	0.525939	0.957822	0.271925	0.540126	0.663095	-0.188493	0.28499	0.569177	0.2296	0.195612	0.477036	0.332034	0.000903944	0.342862	0.160649	0.00507566	0.252007	0.347364	0.0114385	0.0886007
Rhbdd3	1	0.0344035	0.853509	0.995614	0.786764	0.838068	0.981568	0.981142	0.746788	0.334185	0.0445491	0.0870606	-0.0510203	0.0462229	0.0667052	0.0233394	0.116549	0.000907545	0.652018	0.405926	0.639753	0.654779	0.532813	0.81153	0.249837
Brca2	5	0.0344035	0.0214319	0.877349	0.000898374	0.0201724	0.969218	0.744727	0.00131123	0.350608	0.328229	0.0668563	0.462521	0.342622	0.0948315	0.137044	0.512263	0.000909212	0.00123979	0.539716	3.98817e-05	0.00126656	0.395539	0.171349	1.6681e-06
Tex264	1	0.034423	0.755976	0.999681	0.16151	0.459475	0.978239	0.977445	0.752406	0.249765	0.0500063	0.012975	-0.156927	-0.0997222	0.0615572	0.0201328	0.0847672	0.000912958	0.491587	0.86711	0.0523445	0.193721	0.433957	0.782527	0.260248
Dnah11	1	0.034423	0.0514848	0.766176	0.767074	0.946597	0.978943	0.787468	0.510937	1.01543	0.848235	0.603834	0.171844	0.0581344	0.238578	0.385074	0.536835	0.000915159	0.00444268	0.0643984	0.609297	0.864904	0.488659	0.208657	0.0751558
Tpt1	1	0.0346616	0.0926073	0.696776	0.977414	0.87603	0.986837	0.880168	0.511311	-0.274431	-0.201325	-0.167321	-0.00473935	0.0241086	0.0232994	-0.0735212	-0.145324	0.000924486	0.0106698	0.0444089	0.956068	0.76753	0.78211	0.353797	0.0754848
Snord89	2	0.0346616	0.00312274	0.999681	0.0578893	0.223974	0.969949	0.845042	0.945284	1.03748	1.15026	-0.0715853	0.804452	0.601776	0.274268	-0.347199	0.126764	0.000926971	8.70694e-05	0.835598	0.0118565	0.0540025	0.407484	0.294052	0.691568
Gm16751	2	0.034794	2.61408e-05	0.999681	0.532769	0.0853516	0.750762	0.791117	0.246413	0.632369	0.971222	0.0128492	0.197162	0.492741	0.349809	0.235911	0.480991	0.000933257	1.46611e-07	0.950256	0.329046	0.0110925	0.088125	0.211708	0.0127546
Otud1	2	0.0353126	0.543567	0.743246	0.0183503	0.28756	0.689008	0.679596	0.562369	-0.45767	-0.151689	-0.268384	-0.440731	-0.236715	-0.269852	-0.19648	-0.221111	0.000954634	0.242427	0.0557058	0.00238042	0.0842342	0.0620139	0.124924	0.0982815
Lyst	2	0.0353126	1.08489e-06	0.870803	0.400347	0.96379	0.62872	0.749508	0.228602	0.245645	0.435326	0.116989	0.0991993	0.00843778	0.153623	0.0972942	0.190375	0.000955449	2.62752e-09	0.122133	0.208567	0.911108	0.0479351	0.175948	0.0108149
Ces1f	2	0.0353126	0.420968	0.99126	0.409084	0.968762	0.991752	0.9703	0.000160047	0.418627	0.173091	0.110345	0.154343	-0.0125831	-0.0245822	0.0448104	0.688641	0.000955524	0.146419	0.379639	0.243572	0.92043	0.847472	0.708692	7.6352e-08
Snord118	3	0.035411	0.000243879	0.802954	0.0147274	0.689745	0.981698	0.753838	0.587965	1.01086	1.33982	0.548031	0.96658	0.240767	0.161728	-0.443924	0.481662	0.00096098	2.67698e-06	0.0812686	0.00176373	0.435645	0.617746	0.17807	0.112323
Myo1c	2	0.0355739	0.178954	0.998491	0.0175657	0.0555012	0.783053	0.383313	0.257881	-0.255539	-0.159776	-0.0576887	-0.250082	-0.214648	-0.128909	-0.162492	-0.188714	0.000968208	0.0313001	0.462466	0.00224733	0.00573882	0.108732	0.0282782	0.0142347
Zfp563	2	0.0356322	0.640013	0.934798	0.0227948	0.383536	0.867768	0.529876	0.921747	0.435155	0.124693	0.169692	0.409504	0.20025	0.0894967	0.241777	0.0728467	0.00097544	0.339341	0.221649	0.00322408	0.139372	0.527251	0.0563139	0.589897
Gm28043	1	0.0356322	0.886899	0.999399	0.324336	0.373123	0.847298	0.768685	0.74258	0.606521	0.0700639	0.114599	0.29505	0.291488	0.146599	0.238464	0.235349	0.00097729	0.71977	0.576317	0.151943	0.133181	0.492851	0.191681	0.242988
Gm37158	3	0.0356322	7.24429e-06	0.631735	0.00111496	0.0947838	0.573567	0.95685	0.109788	0.289116	0.464279	0.200186	0.373449	0.221511	0.195138	0.0432853	0.268026	0.000980505	2.85475e-08	0.0285217	5.33928e-05	0.0132224	0.0371801	0.614269	0.0024637
Adh6-ps1	3	0.0356322	0.243583	0.559276	0.403981	0.0175461	0.240435	0.0405966	0.959171	0.40433	0.226268	0.299214	0.159857	0.403589	0.369288	-0.375394	0.0404309	0.000981807	0.0535723	0.0165551	0.211868	0.00103068	0.00355904	0.00254412	0.740428
Pard3b	1	0.0356322	0.206174	0.999681	0.2669	0.938428	0.97759	0.962988	0.838652	0.315873	0.190569	-0.015549	0.162471	0.0191867	-0.0833355	-0.0416795	0.0842416	0.000986476	0.0398935	0.87714	0.112402	0.846304	0.422023	0.657473	0.383897
Siae	2	0.0356322	0.956921	0.999681	0.0120785	0.0545256	0.93708	0.901147	0.631314	0.260003	-0.0118888	0.0157509	-0.270292	-0.223045	-0.0833099	0.0604188	0.114408	0.000987354	0.874194	0.84287	0.00136402	0.00557431	0.303587	0.421138	0.139317
Ifi47	2	0.0356322	0.863566	0.656409	0.0341105	0.614153	0.460502	0.190401	0.533197	0.507521	0.062584	0.330129	0.440419	0.146843	0.36282	0.401272	0.258087	0.000989471	0.672594	0.0336693	0.0057483	0.339872	0.020411	0.00562768	0.0854315
5330406M23Rik	2	0.0357201	5.32899e-05	0.999681	0.358324	0.961835	0.135134	0.376577	0.0566265	0.61373	0.931849	-0.114585	-0.290265	0.0233751	0.689434	0.411055	0.537967	0.00099473	3.50114e-07	0.585051	0.177293	0.905635	0.000758039	0.0271325	0.00548768
Gm22422	4	0.0362387	0.0129284	0.999852	0.032072	0.0460631	0.947127	0.818007	0.516595	0.604256	0.598027	0.00470128	0.525071	0.515856	0.186593	0.202943	0.31539	0.00101203	0.000586071	0.98025	0.00527996	0.00439379	0.322205	0.250507	0.0780006
Uhrf1bp1	1	0.0362623	0.606148	0.962247	0.62801	0.956817	0.797686	0.620472	0.538364	0.273779	0.0832522	0.0937037	0.070374	-0.0115904	0.0777482	0.135241	0.142814	0.00101555	0.303827	0.274893	0.431258	0.892572	0.378649	0.0908068	0.0875799
Mx1	1	0.0365024	0.646118	0.934737	0.12321	0.950265	0.802179	0.802868	0.914921	0.576161	-0.170286	0.226881	0.388809	0.027897	0.294737	0.20566	0.104279	0.00102516	0.346846	0.221193	0.0349905	0.877382	0.121401	0.224783	0.562211
C2	3	0.0367297	0.836269	0.924335	0.000582951	0.00256066	0.948167	0.996015	0.490743	0.265357	0.0382129	-0.108075	-0.379025	-0.341519	-0.0219343	0.0073666	-0.149879	0.00103443	0.619848	0.192728	2.29305e-05	6.09634e-05	0.79421	0.924086	0.0659594
Thnsl1	1	0.036747	0.439099	0.838165	0.406634	0.953377	0.980259	0.222863	0.941542	0.412465	0.173468	0.218492	0.166053	0.0187244	-0.0900086	0.318441	0.0537908	0.00103862	0.158316	0.0971588	0.213999	0.884617	0.502289	0.007688	0.674209
Cmpk2	1	0.036747	0.718561	0.899065	0.272772	0.925298	0.976807	0.311324	0.746788	0.541754	-0.126427	0.247531	0.265237	0.0384638	0.139536	0.371346	0.183035	0.00104275	0.437723	0.138525	0.116132	0.819328	0.420142	0.0171123	0.250142
Tra2b	1	0.036747	0.142482	0.998491	0.901937	0.709032	0.98203	0.942642	0.90756	-0.249171	-0.166918	-0.0615366	-0.0181018	-0.0552255	-0.0309146	-0.0428433	-0.0453042	0.00104585	0.0218541	0.424369	0.818165	0.462346	0.690127	0.554288	0.546223
Gm16121	3	0.036747	0.0192244	0.807803	0.786764	0.00438137	0.990345	0.209452	0.806923	0.95008	0.905269	0.270883	0.151356	1.13049	0.0757865	0.753564	0.28457	0.00104652	0.00105664	0.391461	0.639867	0.000131922	0.820625	0.00694167	0.336983
4930524O07Rik	2	0.0368638	0.492144	0.863829	0.052495	0.00349564	0.923327	0.309996	0.961078	0.544099	0.212236	0.274026	0.444859	0.649073	-0.211624	0.380875	0.0527439	0.00105275	0.198096	0.116244	0.0103294	9.49178e-05	0.252936	0.01679	0.758276
Fmo3	4	0.0368677	0.0110876	0.449945	8.29639e-05	0.00217589	0.920539	0.115105	0.932059	-1.75643	-1.93303	-1.53192	-3.25183	-2.313	-0.630797	-1.68823	-0.259233	0.00105617	0.000484155	0.00942638	1.66692e-06	4.88232e-05	0.2472	0.00216003	0.629698
Acot2	3	0.0368677	0.463711	0.999681	0.0318377	0.0388293	0.980259	0.355579	0.832863	-0.702822	-0.273439	-0.0876068	-0.630138	-0.623832	0.138502	-0.453399	0.180052	0.00105868	0.176507	0.679313	0.00522116	0.00335939	0.503251	0.02341	0.372962
1700019G17Rik	1	0.0371264	0.598543	0.731295	0.732735	0.57959	0.978309	0.296536	0.50274	0.396826	0.126529	0.245174	0.0769249	0.128599	0.0944686	0.2837	0.169859	0.00106904	0.295628	0.0536223	0.561189	0.302892	0.475036	0.0142864	0.17743
Blcap	1	0.0371291	0.339758	0.899251	0.839766	0.811529	0.978309	0.32492	0.695966	0.264878	0.130406	0.123413	-0.031414	-0.0425863	0.0654366	0.182803	-0.110648	0.00107204	0.0978361	0.140857	0.719323	0.60854	0.447862	0.0190003	0.18516
Gm15318	1	0.037321	0.611338	0.872728	0.158837	0.796242	0.843148	0.864311	0.973926	0.462613	-0.143828	0.2238	-0.306363	0.0783174	0.109575	0.132868	0.0273113	0.00108053	0.309951	0.124229	0.0509864	0.585736	0.4656	0.326201	0.848157
Acsm1	2	0.0374715	0.925799	0.999399	0.0135791	0.389002	0.841566	0.455797	0.984446	0.253732	-0.0184148	0.0472978	-0.263183	-0.11558	0.115486	0.153696	0.00736497	0.00108784	0.805855	0.54795	0.001582	0.143458	0.149183	0.0400166	0.925325
Gm29055	4	0.0375823	0.000378419	0.871512	3.81692e-06	0.000871684	0.138164	0.66954	0.0527304	0.338084	0.456336	0.168025	0.595397	0.455043	0.371826	0.157838	0.361461	0.00109403	4.60858e-06	0.123329	3.39498e-08	1.38352e-05	0.000785951	0.119457	0.000565691
Ccne1	1	0.0376063	0.900571	0.530316	0.39988	0.299847	0.996842	0.826866	0.426208	-0.8725	0.0724232	-0.661774	-0.334438	-0.428557	0.0102258	-0.248027	0.460735	0.00109932	0.753312	0.0146362	0.20826	0.0917823	0.96976	0.270751	0.045342
Ccpg1os	1	0.0376063	0.357539	0.998491	0.279346	0.706154	0.814838	0.826866	0.347254	0.389032	0.187032	0.0887422	0.196139	0.091027	0.193031	0.127544	0.26279	0.00110066	0.108017	0.481862	0.120476	0.458536	0.128715	0.270302	0.0277703
Gm24616	3	0.0380481	0.0308466	0.910668	0.0201739	0.718902	0.978309	0.604305	0.329667	0.758	0.678293	0.339477	0.712641	0.165595	0.176198	-0.414552	0.505295	0.00111659	0.00202167	0.156969	0.00272521	0.476154	0.468664	0.0839488	0.0250848
Rnf11	1	0.0381002	0.992127	0.999681	0.190498	0.298371	0.918913	0.697828	0.977043	-0.247337	0.00169636	0.0184541	0.144586	0.126942	-0.0916238	-0.107576	0.0130008	0.00112112	0.981076	0.807026	0.0671401	0.0905582	0.234913	0.13693	0.860797
Hprt	1	0.0382484	0.961462	0.995614	0.318654	0.812581	0.981959	0.991747	0.957519	-0.244	-0.00993363	0.0625501	0.112424	0.0375672	0.036697	0.010531	0.0251524	0.0011285	0.888511	0.402673	0.146978	0.609768	0.629055	0.881952	0.732241
Tnrc6b	2	0.038307	0.00593896	0.998491	0.904744	0.941291	0.846706	0.66724	0.204086	0.23787	0.258252	-0.0478519	0.0174541	0.0137429	0.107427	0.110454	0.192946	0.00113325	0.000208894	0.524798	0.822247	0.852969	0.15836	0.117958	0.00826762
Zfp9	2	0.0384204	0.0401618	0.683103	0.273456	0.112089	0.981568	0.620487	0.226162	-0.646177	-0.574365	-0.421794	-0.308668	-0.465789	-0.128709	-0.314314	-0.381254	0.00113964	0.00302155	0.0391159	0.116748	0.0172637	0.525163	0.0908584	0.0492347
Gm24265	2	0.0385013	0.0148143	0.353288	0.14682	0.336899	0.975078	0.925624	0.548722	0.719341	0.707808	0.441932	0.456484	0.346376	0.184036	-0.149968	0.363724	0.00114508	0.000710993	0.0468287	0.0454849	0.111347	0.417742	0.489913	0.0939271
Grpel2	1	0.0385711	0.527435	0.829905	0.180225	0.562319	0.873456	0.0768716	0.966201	-0.309652	-0.107921	-0.159043	-0.182509	-0.098597	0.125778	-0.308456	-0.0247964	0.00115019	0.226854	0.0936806	0.0616018	0.286317	0.18292	0.000782236	0.787105
Vma21	3	0.0394675	0.977298	0.999681	0.0243837	0.0437602	0.983961	0.985832	0.914137	-0.266141	-0.00652148	0.00940644	0.243177	0.228527	-0.0298531	0.0145075	0.04621	0.00118004	0.932355	0.908531	0.00354369	0.00408034	0.71979	0.849921	0.560606
Snora23	2	0.0395943	0.0155884	0.561345	0.0608446	0.662729	0.978309	0.973156	0.094964	0.787997	0.782663	0.587352	0.62055	0.204305	0.18163	-0.079982	0.743164	0.00118695	0.000771863	0.0176146	0.0127012	0.398251	0.478229	0.742028	0.0018348
Fam228b	2	0.0398046	0.0384137	0.999681	0.147186	0.723061	0.770349	0.888357	0.857313	0.6327	0.562857	0.0121026	0.411512	0.141762	0.339934	0.159988	0.160969	0.00119976	0.00281924	0.953677	0.0456451	0.481384	0.0979659	0.395083	0.421192
Col4a1	4	0.0398046	0.0250818	0.908515	1.32305e-05	0.0189059	0.0748027	0.224127	0.138268	-0.282688	-0.265762	-0.123828	-0.478995	-0.284689	-0.345006	-0.222671	-0.252088	0.00120078	0.00154136	0.154696	5.12516e-07	0.00114586	0.000173875	0.00774944	0.0036609
RP23-246J18.5	1	0.0398046	0.0517228	0.998491	0.111202	0.38579	0.981568	0.710467	0.150893	0.630713	0.55051	0.162119	0.458874	0.302106	-0.143872	0.278736	0.447706	0.00120268	0.00446736	0.435092	0.0303527	0.141456	0.536404	0.143158	0.0271268
Dcaf13	1	0.0403436	0.65909	0.999681	0.857229	0.912075	0.986052	0.596717	0.752406	-0.256338	-0.0689555	-0.0397299	0.0267305	-0.0207522	0.0242595	-0.131614	-0.0886957	0.00122215	0.360738	0.621341	0.744635	0.790112	0.764941	0.0809067	0.25915
Mpp4	2	0.0404288	0.0264399	0.999968	0.0767934	0.874772	0.925279	0.967247	0.864581	0.827898	0.753171	-0.00352731	0.637679	0.103354	0.30763	-0.102186	0.189771	0.00122792	0.00166507	0.991193	0.0177652	0.722046	0.264437	0.688061	0.434484
Slc17a3	5	0.0404371	0.0011766	0.745493	5.18534e-06	3.65453e-05	0.925279	0.00765987	0.0792491	0.244503	0.30912	0.144909	0.445152	0.407821	0.0875608	0.334894	0.241174	0.00123136	2.26252e-05	0.0571116	5.10628e-08	1.6207e-07	0.260574	5.49226e-06	0.00129173
Snora31	3	0.0405615	0.00507102	0.656409	0.0178947	0.182814	0.873456	0.962988	0.643773	0.939398	1.04483	0.634829	0.894993	0.544519	0.410202	-0.133705	0.425405	0.00123835	0.000164957	0.0339804	0.00230078	0.0612176	0.182346	0.658569	0.1472
Serpina1c	1	0.040572	0.472029	0.998491	0.987781	0.924119	0.735108	0.732228	0.666543	0.280206	0.110907	0.067486	-0.00274591	-0.0204798	0.159743	0.118058	0.121726	0.00124422	0.182707	0.442865	0.976198	0.816846	0.0793092	0.160845	0.1618
Naa20	1	0.040572	0.654192	0.998491	0.838422	0.948968	0.885279	0.583832	0.406963	-0.295199	-0.0805612	-0.0754014	-0.0341296	0.0143855	-0.1224	-0.154417	-0.186049	0.00124507	0.355919	0.419542	0.717239	0.872256	0.1939	0.0752464	0.0411534
Gm25394	3	0.0406774	0.000261667	0.999399	0.0488715	0.688091	0.996304	0.998312	0.4879	0.655834	0.909165	0.121896	0.547729	0.161381	-0.0131141	-0.00494648	0.370342	0.00125151	2.91416e-06	0.573172	0.00932641	0.433309	0.952664	0.9803	0.0651295
Zfp703	1	0.0409394	0.7133	0.91323	0.514678	0.343424	0.980643	0.463392	0.929811	-0.646722	-0.142913	-0.271178	-0.197483	-0.306438	0.13068	-0.36589	-0.0935505	0.00126701	0.429489	0.163694	0.333027	0.115187	0.512332	0.0413155	0.615955
Gm23442	2	0.0409394	0.00527944	0.130164	0.162824	0.465261	0.724094	0.942642	0.625838	0.727948	0.817345	0.80079	0.455023	0.28838	0.242925	0.128056	0.342145	0.00127339	0.000177236	0.000421152	0.0530161	0.198654	0.310489	0.557792	0.134002
Dynll1	2	0.0409394	0.117793	0.00355775	0.968108	0.972247	0.984584	0.687935	0.366146	-0.359055	0.24353	0.415457	0.00834799	-0.00934671	-0.0367894	-0.154701	-0.228473	0.00127814	0.0155535	0.000113234	0.938355	0.929055	0.738168	0.130002	0.0317109
AI838599	3	0.0409394	0.00276393	0.561345	0.0117225	0.0747878	0.47902	0.799084	0.332896	0.481486	0.534228	0.372582	0.512693	0.401732	0.376156	0.182315	0.344503	0.00127949	0.000222346	0.0175262	0.00130618	0.00904784	0.0219723	0.216883	0.0254628
Colec12	2	0.0409394	0.27545	0.769888	0.105576	0.505079	0.802179	0.00765987	0.510043	0.236047	0.129324	0.137432	0.169856	0.0885137	0.118371	0.319422	0.130751	0.00128247	0.0663189	0.0654382	0.028054	0.231771	0.119864	5.17371e-06	0.0747809
Vps13b	2	0.0409394	0.0215534	0.999681	0.667366	0.946742	0.460985	0.958914	0.68086	0.241772	0.231249	0.0158053	0.0564132	-0.0128937	0.180545	0.0360565	0.103352	0.0012836	0.00125027	0.836765	0.47766	0.865422	0.0205052	0.62208	0.171109
Gm13607	2	0.0409394	0.00312274	0.598399	0.433747	0.738726	0.980259	0.925624	0.439047	0.870208	1.04447	0.658428	0.362171	0.198782	-0.229197	0.193646	0.584988	0.00128383	8.70035e-05	0.0230808	0.23773	0.500919	0.502245	0.491234	0.0495407
Chordc1	1	0.0409394	0.150996	0.530316	0.61326	0.182775	0.770349	0.24199	0.541163	-0.277979	-0.182349	-0.211342	-0.071397	-0.1755	-0.142596	-0.215362	-0.140057	0.00128541	0.0242446	0.014625	0.413003	0.0387791	0.0974829	0.00873339	0.0897612
Gm25939	3	0.0411984	0.000104282	0.901942	0.00538412	0.129336	0.964643	0.996015	0.296647	0.703178	1.02818	0.319492	0.808999	0.49774	0.202655	-0.0139307	0.498326	0.00130175	7.93753e-07	0.150336	0.000429651	0.0216101	0.372174	0.94798	0.0193645
Trio	1	0.0411984	0.215608	0.999681	0.957792	0.68322	0.993031	0.624646	0.870684	0.247351	0.150735	-0.00672243	-0.00839682	0.0624207	0.0139869	0.124702	0.0587414	0.00130317	0.04336	0.933084	0.918997	0.426529	0.865275	0.0937653	0.451646
Lifr	1	0.0411984	0.687463	0.992239	0.77911	0.99493	0.196934	0.782887	0.540126	0.273948	0.0679072	-0.0744734	-0.0429748	-0.00171125	0.271975	0.102734	-0.143792	0.00130329	0.39515	0.380555	0.62679	0.983908	0.00178932	0.204766	0.0891085
Abca8b	1	0.0415261	0.973898	0.999681	0.104947	0.354127	0.825461	0.883714	0.753748	0.272161	0.00780377	0.0260503	-0.195446	-0.130644	0.12678	-0.0726869	-0.0934613	0.00131694	0.922085	0.757617	0.0277954	0.122193	0.13474	0.370338	0.264165
Vcam1	4	0.0420567	0.45847	0.0455963	0.000184888	0.234221	0.245932	0.00340241	0.0692781	-0.364843	-0.145532	-0.51773	-0.565373	-0.209818	-0.338939	-0.435027	-0.375452	0.00133708	0.172427	1.94402e-05	4.99221e-06	0.0585506	0.00387644	9.6948e-05	0.000980481
Trappc9	1	0.0433235	0.545121	0.827165	0.931039	0.679881	0.823117	0.646029	0.790233	0.306174	0.10914	0.166469	-0.0167812	0.0788501	0.153425	0.150049	0.097024	0.00138077	0.243402	0.0925279	0.871001	0.421118	0.132536	0.104378	0.315982
Zzef1	2	0.043472	0.0232237	0.999681	0.659234	0.870177	0.965755	0.845042	0.546894	0.233694	0.223675	-0.0383777	0.0567403	0.0273843	0.0686036	0.0744009	0.123417	0.00138894	0.00138996	0.611602	0.468092	0.713311	0.374955	0.294876	0.0930986
Mup11	4	0.0436505	0.0317466	0.682071	2.39434e-06	9.18326e-06	0.707336	0.149352	0.972543	1.3179	1.10212	0.844845	2.66307	2.47986	0.799479	1.13291	0.0902883	0.00139808	0.004872	0.0386036	1.84443e-08	2.57008e-08	0.0669502	0.00346165	0.831895
Ahr	1	0.0444384	0.273532	0.48089	0.691627	0.813838	0.981568	0.886418	0.885755	0.342955	0.189598	0.276005	-0.0750875	0.0549783	-0.063408	0.0892411	-0.0739966	0.00142895	0.0653961	0.0113851	0.509381	0.611471	0.575377	0.388832	0.492762
Fam134b	2	0.0444384	0.0502567	0.477786	0.0141606	0.51777	0.981709	0.0697652	0.051598	-0.400243	-0.341335	-0.320188	-0.417599	-0.141875	-0.060609	-0.418792	-0.435077	0.00143283	0.00427631	0.011192	0.00167793	0.243957	0.626553	0.00061189	0.000535879
RP23-42O8.7	3	0.0444384	5.01885e-06	0.525671	0.0467635	0.961954	0.245932	0.257287	0.187911	0.4796	0.813456	0.256557	0.430187	-0.0194007	0.480918	0.383784	0.427826	0.00143638	1.6889e-08	0.122901	0.0087533	0.905883	0.00397063	0.00985939	0.00705208
Nomo1	2	0.0444384	0.686721	0.999399	0.00748329	0.335258	0.978239	0.568783	0.606372	-0.247792	-0.0628303	-0.0443227	-0.278036	-0.123876	0.0630065	-0.13405	-0.11857	0.00144019	0.394668	0.571203	0.00068581	0.110257	0.430127	0.0705032	0.121882
Abhd14b	1	0.0444384	0.334817	0.999968	0.145398	0.324753	0.774656	0.808999	0.667054	0.23624	-0.11993	0.000767327	-0.158168	-0.122057	-0.126565	0.0852954	0.103113	0.00144085	0.0949644	0.991905	0.0448827	0.104511	0.101153	0.234582	0.162384
Gm6211	3	0.0452379	0.0317165	0.951762	0.0287251	0.136519	0.494106	0.439117	0.763116	0.54508	0.515142	0.211582	0.518759	0.403317	0.427459	0.350638	0.197035	0.00147034	0.00210918	0.249608	0.0045054	0.0235799	0.0244913	0.0374048	0.277616
Limd2	1	0.045985	0.835064	0.999681	0.591528	0.254449	0.981568	0.556929	0.671196	0.374316	0.0573328	-0.0137888	0.106596	0.215373	0.070298	0.204871	0.162014	0.00149825	0.617817	0.910683	0.390939	0.0680021	0.573259	0.066177	0.165207
Sort1	1	0.0460031	0.91385	0.999399	0.830015	0.641251	0.999717	0.603048	0.77013	0.281987	0.0240265	0.0515808	0.0353763	-0.0812453	0.000627454	0.109511	-0.0946948	0.00150247	0.77898	0.569054	0.705368	0.370891	0.994691	0.195602	0.287788
Gm25989	1	0.0465361	0.0909418	0.999968	0.281446	0.940701	0.986052	0.728962	0.695791	0.740187	0.568127	0.00063501	0.378362	0.044968	-0.0803992	-0.340236	0.302306	0.00152355	0.0103557	0.997575	0.12168	0.852264	0.751586	0.154646	0.184906
St3gal5	1	0.0470308	0.399892	0.918075	0.0669394	0.734383	0.990345	0.121863	0.793565	-0.300687	-0.133429	-0.126084	-0.242694	-0.0629844	0.0228404	-0.276654	-0.063064	0.00154345	0.133224	0.179515	0.0146616	0.495493	0.814241	0.00243083	0.495615
Me1	2	0.0472337	0.193487	0.865023	0.217029	0.401796	0.981568	0.95685	0.0203734	-0.399754	0.242866	0.191681	0.224417	0.175051	0.0678505	0.0593816	0.468676	0.00155384	0.035791	0.117654	0.0820772	0.152084	0.587916	0.611588	0.000123825
Erc2	2	0.0475351	0.239993	0.970855	0.0503169	0.0258482	0.885279	0.283373	0.165229	0.398323	0.235825	0.137206	0.338227	0.36536	0.172732	0.29508	0.341562	0.0015675	0.052293	0.293819	0.00971813	0.00396396	0.193891	0.0133424	0.00520906
Ehd3	2	0.0475888	0.00130945	0.928468	0.565818	0.0946586	0.95937	0.844682	0.67144	-0.282862	-0.368048	0.11072	-0.0841403	0.215728	-0.0160947	-0.0894368	-0.120698	0.00157303	2.67351e-05	0.205664	0.362084	0.0131828	0.857326	0.292544	0.165676
Mib2	1	0.0478865	0.10502	0.979957	0.299761	0.117285	0.983961	0.821519	0.642905	0.293066	0.201729	0.0939376	0.147313	0.221463	0.0365148	0.102374	0.134854	0.00158899	0.0248253	0.331049	0.134002	0.0185697	0.713751	0.255267	0.146329
Klf12	3	0.0478865	0.0331509	0.913447	0.41974	7.37214e-05	0.774656	0.880329	0.267859	0.297873	0.278748	0.134039	0.120615	0.458168	0.164594	0.0844013	0.228708	0.00159316	0.00224973	0.167752	0.225532	2.19812e-06	0.101307	0.354557	0.0154194
RP24-285I4.2	2	0.0478865	0.000608564	0.999399	0.170237	0.324973	0.978309	0.912913	0.959171	0.424342	0.570952	-0.0857744	0.281849	0.2293	-0.1082	0.101086	0.0471606	0.00159712	9.4593e-06	0.562598	0.0565413	0.104776	0.483354	0.45122	0.739772
Fggy	1	0.0478865	0.937261	0.995614	0.974398	0.685099	0.981568	0.892526	0.859883	0.233365	-0.011683	0.0634166	0.00481837	-0.0593624	0.0497467	0.0600888	0.0586005	0.00159798	0.869749	0.399372	0.951029	0.428995	0.519663	0.401679	0.428405
Hsdl2	1	0.0481005	0.835859	0.999681	0.826134	0.704719	0.981568	0.817041	0.969196	-0.310987	-0.0425789	0.0194907	0.0382837	-0.0712382	0.0517333	-0.106822	0.0226109	0.00161039	0.641044	0.839244	0.69997	0.454847	0.597457	0.247612	0.810692
Gm37086	3	0.0481005	0.0100247	0.642912	0.0832612	0.0293148	0.846706	0.512634	0.217243	0.339786	0.367865	0.244119	0.267217	0.335445	0.165434	0.205834	0.285023	0.00161271	0.000426499	0.0309554	0.019916	0.0021713	0.158404	0.051094	0.00958653
Dbi	1	0.0481195	0.645719	0.999681	0.795131	0.622143	0.965385	0.975884	0.852685	-0.262199	-0.0734665	-0.032514	-0.0382779	-0.0755861	0.0745199	-0.0236835	0.0663934	0.00162432	0.346302	0.691495	0.651854	0.3504	0.37302	0.761766	0.411286
RP23-376H8.2	3	0.0481195	0.00521601	0.881555	0.122653	0.752928	0.98203	0.0992779	0.0203423	0.579381	0.688362	0.112917	0.431886	0.128539	0.0860853	0.579671	0.748772	0.00162728	0.000172182	0.581012	0.0347251	0.520465	0.700405	0.00140786	0.000111602
Ethe1	1	0.0481195	0.145376	0.915224	0.346507	0.523485	0.557941	0.885707	0.2492	0.409449	0.283032	0.178801	0.188761	0.150745	-0.295374	0.109186	0.317572	0.00163926	0.0225384	0.174577	0.167612	0.2493	0.0346775	0.381021	0.0134098
Lrp10	2	0.0481195	0.306342	0.999681	5.61038e-05	0.254854	0.978239	0.318625	0.219862	-0.246677	-0.130893	-0.0228464	-0.406518	-0.127726	-0.0637359	-0.176507	-0.201711	0.00164043	0.0801835	0.772234	9.98034e-07	0.101153	0.433817	0.0181498	0.00990864
Clec4n	2	0.0481195	0.142711	0.562562	0.00968452	0.12482	0.725152	0.95685	0.295176	-0.553717	-0.39116	-0.443592	-0.588197	-0.394004	-0.321948	-0.0823261	-0.305162	0.00164056	0.021931	0.0178977	0.000999832	0.020423	0.0718925	0.611978	0.0729213
Wbp1l	1	0.0481195	0.502411	0.999948	0.13036	0.988088	0.885447	0.340967	0.736257	-0.252931	-0.0966166	0.00155136	-0.176231	-0.00338812	-0.107464	-0.179088	-0.0952926	0.00164939	0.206342	0.984604	0.0379734	0.966132	0.19581	0.0208351	0.231744
RP23-407F20.1	2	0.0481195	0.00473712	0.999681	0.0734363	0.0566646	0.967715	0.944252	0.220171	0.603815	0.706469	-0.0196537	0.484188	0.538841	0.180464	-0.112261	0.390514	0.00165309	0.000149541	0.926228	0.0167086	0.00592525	0.385807	0.564881	0.0466936
Lama3	2	0.0481195	0.0432882	0.49101	0.847188	0.451331	0.770342	0.758003	0.938769	0.49553	0.43913	0.399464	0.0581347	0.211008	0.27246	0.199333	0.0693726	0.00165345	0.00337815	0.0119274	0.729381	0.1876	0.0953312	0.181097	0.657346
Igfals	1	0.0481195	0.6739	0.84202	0.23315	0.368154	0.855184	0.355579	0.68086	0.423107	-0.111948	0.216366	-0.239728	-0.207606	-0.090932	0.284652	0.178291	0.00165525	0.381306	0.101852	0.091338	0.13027	0.508813	0.0233147	0.171176
Tcea3	2	0.0481195	0.0304745	0.999681	0.636015	0.921387	0.727109	0.855239	0.300431	0.349815	-0.312098	-0.0322901	0.0890569	-0.0271367	-0.207414	0.106602	0.251167	0.00165754	0.00463907	0.774244	0.440825	0.807692	0.0758192	0.311107	0.0197848
Gde1	2	0.0481195	0.006253	0.995614	0.794888	0.897588	0.796315	0.355579	0.9855	-0.237674	0.26148	-0.0642358	0.0352587	-0.0221169	0.119965	-0.162211	0.00657927	0.00166089	0.000224354	0.394259	0.651528	0.765879	0.116344	0.0234277	0.929084
Lysmd3	3	0.0481195	0.659544	0.998491	7.49906e-05	0.0133637	0.846355	0.993881	0.858753	-0.243248	0.0659764	-0.0493698	0.377899	0.255191	-0.11039	-0.009829	-0.0601934	0.00166112	0.361848	0.523963	1.45893e-06	0.000690386	0.156786	0.892608	0.42329
Mpp1	4	0.0481195	0.0153014	0.924335	0.0297596	0.00187025	0.969949	0.286308	0.954332	-0.251779	-0.259845	-0.104152	-0.235604	-0.335411	-0.0666572	-0.187419	0.0272253	0.0016627	0.000747845	0.19165	0.00472438	3.88514e-05	0.407389	0.013549	0.723496
Mettl17	1	0.0482144	0.822277	0.998491	0.814661	0.921154	0.98203	0.942642	0.973894	0.321404	-0.0539615	0.0720381	0.0450949	-0.0179449	0.0520377	0.058888	0.0202458	0.00166978	0.596499	0.504952	0.681632	0.865304	0.638257	0.554834	0.846832
A930038B10Rik	1	0.0483408	0.831715	0.683851	0.78591	0.0546804	0.892996	0.376074	0.83873	0.44822	0.0725772	0.307358	0.0708121	0.363835	0.195573	0.304685	0.127674	0.00168303	0.610646	0.0393343	0.638448	0.0112865	0.205164	0.026832	0.385092
Rnf44	1	0.0483408	0.768323	0.999681	0.509485	0.847884	0.419291	0.971401	0.683159	-0.270646	-0.0540489	0.00876351	-0.0924441	-0.036178	-0.221269	-0.0293092	-0.115833	0.00168316	0.508973	0.91917	0.306776	0.67341	0.015197	0.718442	0.173942
2010109I03Rik	1	0.0483408	0.357987	0.919852	0.0532563	0.327869	0.925279	0.962844	0.214386	0.54557	0.283414	0.253614	0.484344	0.296013	0.222707	-0.0811904	0.4758	0.0016856	0.108363	0.180908	0.0105904	0.106195	0.262692	0.648987	0.009185
Mug2	4	0.0484333	0.142856	0.886014	2.25026e-05	3.91763e-05	0.472648	0.944157	1.10207e-13	0.380714	-0.268575	-0.18644	-0.679861	-0.672699	-0.287768	-0.0670918	-1.17758	0.00169264	0.021976	0.129537	3.28818e-07	2.10314e-07	0.0212655	0.56404	3.0957e-16
Abhd6	1	0.0485351	0.256629	0.999681	0.78054	0.920056	0.266539	0.962988	0.169555	-0.325609	0.180253	-0.00381521	0.0504287	0.0176983	0.291376	-0.0401265	0.275537	0.00170003	0.0589689	0.970114	0.630241	0.85886	0.0050309	0.674076	0.00567565
Mup10	5	0.049056	0.00183864	0.368101	8.90358e-05	1.16088e-05	0.706121	0.0170715	0.963677	0.398504	0.464881	0.349952	0.663915	0.731775	0.240719	0.509486	0.0367266	0.00172214	0.000136533	0.00576002	1.8172e-06	3.52247e-08	0.0665901	3.26416e-05	0.770582
Podxl	2	0.049276	0.170334	0.999681	0.949026	0.98617	0.135134	0.978918	0.023962	-0.377261	-0.250274	0.0362594	0.0151989	0.00568681	-0.43598	-0.0287658	-0.385079	0.00173376	0.0291595	0.759486	0.901686	0.960963	0.000722008	0.794473	0.00158176
Sparcl1	4	0.0494885	0.00133848	0.0154357	0.000684248	0.173486	0.906429	0.676691	0.827841	-0.42321	-0.571725	0.444226	-0.612144	-0.280851	-0.17069	-0.192987	-0.118804	0.00174763	2.78827e-05	0.000681451	2.82567e-05	0.0355799	0.221265	0.123489	0.362231
Igtp	1	0.0494885	0.313097	0.899631	0.731002	0.535618	0.99429	0.323273	0.358257	0.419904	-0.227372	0.196713	0.08185	-0.154213	-0.0205096	0.296144	0.280614	0.00174904	0.0831346	0.143022	0.558817	0.261662	0.882075	0.0188721	0.0301657
Pou2f1	5	0.0499152	9.74893e-07	0.752033	0.0142745	0.000501494	0.239285	0.187921	0.017575	0.293968	0.564605	0.182751	0.313963	0.432681	0.290836	0.250208	0.37671	0.00176806	1.95275e-09	0.0584406	0.00169486	6.06935e-06	0.00338406	0.00538014	9.08307e-05
Spc25	0	0.0505807	0.67274	0.999681	0.549419	0.791368	0.98203	0.376074	0.488421	-0.59484	0.14432	-0.0420419	0.167582	-0.0973078	-0.0853886	-0.380943	0.303812	0.00179709	0.380434	0.812984	0.34588	0.579873	0.638064	0.026893	0.0653973
Psmd9	1	0.0505807	0.314899	0.494998	0.00939577	0.0899509	0.892996	0.0701053	0.214386	-0.234152	-0.124288	-0.124839	-0.260641	-0.187381	0.0963069	-0.248083	-0.195512	0.00179961	0.0842817	0.102884	0.000958828	0.0120531	0.205114	0.000625541	0.00925526
Cyp2d34	0	0.0509636	0.31775	0.130164	0.386904	0.716155	0.287553	0.299097	0.698772	0.547206	0.301309	0.64377	0.237284	0.131285	0.519176	0.413934	0.236696	0.00181726	0.085725	0.000448475	0.197924	0.472719	0.00584322	0.0148714	0.188013
Cd82	1	0.0510135	0.537939	0.969174	0.0174043	0.15309	0.980643	0.764327	0.997151	0.233743	-0.086916	0.0823678	-0.247097	-0.168278	-0.0528714	0.095742	0.00119846	0.00182692	0.236234	0.286121	0.00221424	0.0286098	0.507801	0.187517	0.987384
Mup1	3	0.0510135	1.03124e-08	0.30391	9.05837e-05	8.0395e-05	0.440575	0.139292	0.916259	0.881517	1.75106	0.817903	1.44175	1.45491	0.695226	0.792007	-0.161966	0.00182709	1.91443e-10	0.00335622	1.87757e-06	5.62947e-07	0.0182285	0.00295019	0.570306
Sspo	0	0.0511585	0.0513345	0.836307	0.419653	0.234279	0.746488	0.273556	0.681409	0.789145	0.723023	0.460677	0.341043	0.507583	0.496886	0.625199	-0.290931	0.00183631	0.0044256	0.0962959	0.225195	0.0585834	0.0846068	0.0119652	0.329367
Bnip3l	0	0.0513494	0.82868	0.995614	0.743673	0.651791	0.98203	0.94476	0.959171	-0.234386	0.0365685	-0.0639949	0.0438304	-0.0556821	-0.0304849	-0.0411972	-0.024526	0.0018503	0.606543	0.397293	0.575827	0.457218	0.691541	0.565928	0.740582
Adgrg1	0	0.0513494	0.289269	0.941975	0.909241	0.858898	0.990264	0.926367	0.671196	-0.50415	-0.28171	-0.195118	0.0377179	0.0615238	-0.0413732	0.099933	-0.226114	0.00185127	0.0724736	0.233538	0.821839	0.694442	0.808621	0.49418	0.165331
Plekha8	1	0.0514043	0.839069	0.998491	0.79299	0.939771	0.999229	0.350187	8.76079e-05	-0.237029	-0.0354053	-0.0571575	0.0359729	-0.0143159	0.00150607	-0.165868	-0.374962	0.00186075	0.62422	0.456233	0.649343	0.849319	0.98457	0.0224865	1.59958e-06
Plcxd2	1	0.0514043	0.00171034	0.278469	0.155033	0.689096	0.881055	0.282173	0.849161	0.372919	0.475673	0.368203	0.246253	0.0936269	0.159256	0.285508	0.100243	0.00186439	3.87249e-05	0.00226372	0.0493172	0.435166	0.190456	0.0130699	0.400425
Atg7	1	0.0514043	0.153473	0.740648	0.047387	0.617643	0.979053	0.885465	0.636837	0.234579	-0.16628	0.147322	-0.212639	-0.0729186	0.0541106	0.0641425	0.0815434	0.00186541	0.0249005	0.0552704	0.00896032	0.344959	0.495956	0.378887	0.280852
Malat1	0	0.0527192	0.164488	0.999681	0.292561	0.59037	0.362792	0.927176	0.969196	0.282733	0.191143	-0.0422487	0.145908	0.0917084	0.242317	0.0600937	-0.022157	0.00191729	0.0276378	0.648375	0.128553	0.315755	0.0102141	0.496568	0.808945
Gm25492	3	0.0528422	0.000652999	0.494998	0.0246892	0.0252772	0.966323	0.886351	0.727308	0.637833	0.856607	0.341993	0.604666	0.627702	0.187229	0.169978	0.244395	0.00192858	1.03997e-05	0.102738	0.00359874	0.00175303	0.381494	0.388451	0.222524
Fmo2	2	0.0528422	0.137712	0.653001	0.0279946	0.0197659	0.379936	0.0868651	0.724241	-0.592403	-0.419988	-0.414262	-0.577215	-0.624227	-0.501408	-0.617211	-0.229879	0.0019301	0.0203352	0.0321907	0.0043397	0.00123028	0.0112267	0.000999029	0.218533
AI480526	1	0.0528525	0.324234	0.289642	0.000347745	0.0706985	0.994635	0.747376	0.471595	0.317956	0.170233	0.23394	0.487292	0.275335	-0.00929796	0.134834	0.196524	0.00193465	0.0894844	0.0276557	1.14608e-05	0.00826182	0.932919	0.174072	0.0592203
Echdc3	3	0.052946	0.0499196	0.998491	1.30584e-06	0.0294803	0.986052	0.996015	0.930243	0.240977	-0.21745	0.0633729	-0.511342	-0.243458	-0.0236527	0.00492027	-0.0383558	0.00194225	0.00421563	0.417683	7.46671e-09	0.00220191	0.768094	0.947032	0.617469
Vim	2	0.0532489	0.511915	0.999681	0.000589828	0.000302268	0.323815	0.636231	0.294767	-0.34981	-0.13153	-0.0284912	-0.503731	-0.544772	-0.313901	-0.175178	-0.260653	0.00195756	0.213677	0.799159	2.35144e-05	3.01022e-06	0.00739374	0.0989186	0.0191246
RP23-1B20.4	3	0.0533051	5.32899e-05	0.323483	0.00762352	0.0109193	0.135134	0.764115	0.415367	0.348775	0.549842	0.341495	0.402805	0.398347	0.40855	0.0914113	0.23301	0.00196383	3.48446e-07	0.00368437	0.000705926	0.000491997	0.000701784	0.410569	0.0433961
Rorc	1	0.0539793	0.0381346	0.999681	0.114156	0.158496	0.960318	0.0592094	0.213391	0.317247	0.293325	0.0220169	0.233934	0.222708	-0.0984668	0.280238	0.267855	0.00199292	0.00279264	0.832747	0.0314112	0.0303954	0.361095	0.00433827	0.00902633
Gm7609	1	0.0542763	0.00898254	0.999681	0.0907712	0.42375	0.958087	0.930992	0.0963155	0.529184	0.596126	-0.00878163	0.416786	0.248601	0.180839	0.114252	0.545062	0.00201091	0.000365606	0.963541	0.02239	0.166493	0.347824	0.506749	0.00189154
Peli3	1	0.0542763	0.0633493	0.981345	0.245097	0.043317	0.792159	0.812152	0.305285	0.711496	0.619072	0.223348	0.414086	0.677551	-0.454147	0.255007	0.529353	0.0020143	0.00607049	0.357213	0.0984709	0.00402401	0.113657	0.243028	0.0205594
Baiap2l1	2	0.0542763	0.0814606	0.862507	0.00132718	0.106576	0.664884	0.0292863	0.979393	-0.301347	-0.243778	0.0641506	-0.420622	-0.23377	-0.194309	-0.366139	0.0140446	0.00201674	0.00883161	0.500967	6.72445e-05	0.0158762	0.0543272	0.000110465	0.881599
Gm25835	1	0.054381	0.0243496	0.530316	0.152148	0.742335	0.994011	0.975884	0.813383	0.641429	0.62948	0.515122	0.428915	0.138137	0.0347681	0.0604163	0.193218	0.00202492	0.00148466	0.0147501	0.0479885	0.505536	0.872613	0.764454	0.34798
Gm37956	2	0.0547258	0.00521824	0.423021	0.229801	0.573097	0.920062	0.296536	0.0265717	0.749368	0.897249	0.682539	0.458806	-0.297717	0.333837	0.579111	0.932343	0.00204207	0.000174053	0.0075622	0.0893999	0.296607	0.244472	0.014334	0.000213385
Ccnl2	1	0.0547529	0.00367029	0.999681	0.176794	0.895553	0.918913	0.973905	0.902332	0.22651	0.251619	-0.0344565	0.146788	0.0227296	0.0921572	-0.0235502	0.0464061	0.0020474	0.000344193	0.649471	0.0599096	0.76082	0.235274	0.743765	0.53107
Ptk6	1	0.0551407	0.972142	0.470381	0.1194	0.238312	0.874249	0.0293463	0.60656	0.949669	0.0355823	0.843006	0.714126	0.599529	0.46611	1.11296	0.523811	0.00206625	0.916879	0.010385	0.0335574	0.0602407	0.184892	0.000126251	0.122113
Hyi	0	0.0557323	0.156514	0.999681	0.74413	0.857753	0.864601	0.539414	0.903607	0.245898	0.154172	-0.0215569	-0.0476149	-0.0323874	0.116908	0.144972	0.0499835	0.00209282	0.0459081	0.796517	0.576712	0.692337	0.170731	0.0608517	0.535373
RP24-549J13.2	0	0.0559193	0.946788	0.899065	0.812753	0.899197	0.0748027	0.86198	0.435851	0.363272	-0.0219742	0.182415	-0.0527086	-0.0359478	-0.540818	0.114219	0.18232	0.00210425	0.850755	0.140655	0.678434	0.769059	0.000129236	0.322874	0.133449
Cyp21a2-ps	1	0.056143	0.000547384	0.999681	0.052495	0.496797	0.486697	0.0936856	0.933221	0.918626	1.29771	-0.0437652	0.836068	0.40552	-0.659405	0.944761	0.153583	0.0021171	7.89432e-06	0.90328	0.0103418	0.224526	0.113203	0.00114196	0.636826
Birc6	1	0.056153	0.00209729	0.999681	0.888422	0.598005	0.320207	0.990609	0.310415	0.2417	0.303296	-0.0417164	0.0215635	-0.0789286	0.154612	-0.0120876	0.180718	0.00212191	5.03289e-05	0.604254	0.795889	0.322475	0.0582655	0.875025	0.0219909
C77080	1	0.0561604	0.27237	0.84202	0.0162986	0.47629	0.981959	0.958488	0.852685	-0.291423	-0.14501	-0.153608	-0.312549	-0.11736	-0.0464523	0.043027	0.0745396	0.00213057	0.103824	0.102399	0.00202254	0.208259	0.629115	0.62036	0.411753
Ugt1a2	1	0.0561604	0.00947185	0.999681	0.906283	0.172363	0.981568	0.896261	0.89277	0.555113	0.620117	0.00669002	-0.0435567	-0.431777	0.120842	-0.149798	0.122038	0.00213319	0.000392352	0.97326	0.82517	0.0351555	0.546375	0.413097	0.512712
Tbc1d8	4	0.0561604	0.362018	0.559276	0.00820908	0.00233395	0.991752	0.00615318	0.012451	-0.479508	-0.23462	-0.377847	-0.553514	-0.646147	0.03191	-0.740446	-0.644461	0.00213548	0.110395	0.017227	0.000785573	5.41132e-05	0.83579	2.94129e-06	5.43348e-05
Cml2	0	0.0564936	0.984749	0.0693578	0.133905	0.361128	0.980643	0.0845077	0.431822	0.266757	0.00466612	0.343947	0.187283	0.131902	-0.0584288	0.275703	0.129459	0.00215759	0.954688	8.44796e-05	0.0395803	0.126379	0.510703	0.000923755	0.131002
Zc3h6	0	0.0564936	0.210087	0.930409	0.0701084	0.621562	0.699579	0.982277	0.463084	0.338511	0.222246	0.146446	0.288916	0.106753	0.224303	0.0246002	0.220986	0.00215907	0.041509	0.214738	0.0156898	0.349875	0.0646	0.821354	0.0553659
RP23-158G17.1	1	0.0564936	0.0178781	0.998491	0.522713	0.56567	0.942991	0.818007	0.109746	0.456466	0.482535	-0.114251	0.162697	0.164718	0.169403	0.171348	0.382241	0.00216152	0.000941806	0.49253	0.319763	0.289899	0.315545	0.25184	0.014643
Prkd3	0	0.0569488	0.886805	0.29163	0.852406	0.759683	0.848435	0.631231	0.726171	0.244186	-0.0277296	0.237878	0.0282139	-0.050876	0.0561977	0.128226	0.0978121	0.00218643	0.71878	0.00300747	0.736649	0.529231	0.497433	0.0969707	0.220114
Rai14	0	0.0569488	0.407196	0.999681	0.257551	0.303848	0.999229	0.352739	0.57917	0.250834	0.114951	0.0337192	0.136923	0.136448	0.000851368	0.176755	0.128289	0.0021941	0.138201	0.683317	0.106808	0.0940408	0.991841	0.0228592	0.109507
1600014C10Rik	0	0.0569488	0.662478	0.998491	0.222496	0.61153	0.953357	0.153735	0.953978	0.228211	-0.0652237	0.0500369	-0.136017	-0.0724371	0.0744802	0.208686	-0.0266948	0.00220184	0.366829	0.509812	0.0852699	0.337479	0.335808	0.00372591	0.721926
Ccdc80	3	0.0569488	0.0735492	0.999681	0.000140626	0.0367968	0.536987	0.688926	0.0386237	-0.259363	-0.218306	-0.0353779	-0.41417	-0.250456	-0.189358	-0.122695	-0.303948	0.00220678	0.00761362	0.680811	3.47766e-06	0.00310338	0.0316498	0.130404	0.000365447
Gm15441	0	0.0569488	0.272753	0.999681	0.223954	0.875138	0.683616	0.751544	0.995666	-1.81114	0.862453	0.0455928	0.809986	0.167801	0.892764	0.386319	-0.0135778	0.00220972	0.0648829	0.930134	0.0859568	0.722814	0.0607269	0.387688	0.978152
Snora30	1	0.0569488	0.0040138	0.998491	0.159263	0.215153	0.981568	0.996015	0.889618	1.00467	1.17782	0.253988	0.652933	0.640384	0.191875	-0.026512	0.219526	0.00221069	0.000120597	0.467819	0.0511736	0.0502186	0.584146	0.937398	0.504912
Lama1	0	0.0569488	0.996653	0.999681	0.153776	0.940162	0.629856	0.977806	0.632975	0.354561	-0.0014207	-0.0332364	-0.246383	-0.0224361	0.151983	-0.029541	-0.173418	0.00221252	0.989946	0.784616	0.0487694	0.850483	0.211957	0.792637	0.140202
mt-Tp	0	0.0569488	0.264525	0.971929	0.376867	0.261127	0.725152	0.737634	0.807244	-0.785782	-0.435402	-0.252869	0.305829	0.40628	-0.436325	-0.308444	0.207472	0.00221488	0.061866	0.298414	0.190931	0.0715688	0.0738333	0.165925	0.338343
Gas2l1	0	0.0573034	0.58935	0.992457	0.750539	0.688744	0.770349	0.888043	0.765561	-0.292688	0.0958696	0.0833104	-0.0539711	-0.0741722	-0.166959	-0.0771907	-0.101296	0.00223319	0.286577	0.382732	0.585426	0.434745	0.0990157	0.390725	0.28132
Stamos	0	0.0581245	0.542085	0.999681	0.295643	0.0953906	0.983035	0.242165	0.966434	0.647103	0.250047	0.0112879	0.337575	0.528284	-0.088967	0.525493	0.0586589	0.00226996	0.240439	0.961439	0.131215	0.0133545	0.706928	0.00879713	0.788685
RP24-370B22.3	0	0.0581245	0.511476	0.999681	0.193696	0.410079	0.666027	0.751544	0.127708	0.45424	0.185766	-0.0131014	0.294649	0.217326	0.321094	0.127695	0.466413	0.00227927	0.213026	0.936747	0.0689589	0.157026	0.0551574	0.385702	0.0032493
Bphl	1	0.0581245	0.65975	0.981345	0.00914018	0.403336	0.871513	0.208246	0.884838	0.224888	-0.0649734	0.0709396	-0.261136	-0.106772	0.103369	0.192252	0.0521297	0.00228138	0.362556	0.34405	0.00092284	0.153201	0.176749	0.00667253	0.481008
Dusp12	0	0.0581245	0.651201	0.999399	0.133992	0.472778	0.984021	0.848343	0.83873	0.265727	-0.0799219	0.0541654	0.188812	0.111532	-0.0316775	0.0869626	0.0760926	0.00228795	0.351871	0.550317	0.0396337	0.205701	0.732074	0.302989	0.385438
Mlxipl	2	0.0581245	0.667168	0.911865	1.48084e-05	9.27927e-05	0.965385	0.694993	0.165229	0.260782	0.0725155	-0.0410521	0.48549	0.438671	0.079345	0.122391	0.236753	0.00228867	0.372472	0.636621	1.98746e-07	6.93076e-07	0.373921	0.1357	0.00527897
6720464F23Rik	3	0.0581245	1.37742e-05	0.999681	0.0977925	0.00133084	0.0631517	0.718775	0.00807427	0.445482	0.780236	-0.0478594	0.349804	0.636666	0.62498	0.206271	0.649015	0.00229374	6.68062e-08	0.763714	0.0251238	2.37113e-05	7.98315e-05	0.148499	1.73336e-05
Prodh	0	0.0581245	0.996653	0.999681	0.162564	0.652723	0.621682	0.624646	0.914921	0.289848	-0.00115371	0.0516154	-0.196085	-0.0824247	-0.199225	0.153079	0.0546169	0.00229728	0.989825	0.589607	0.0528669	0.386667	0.0464205	0.0939899	0.562868
Mlxip	0	0.0583745	0.603001	0.347941	0.514152	0.85242	0.738453	0.104722	0.810217	-0.326633	-0.104814	-0.222638	-0.111915	0.0421797	-0.197151	-0.328207	-0.0990429	0.00231177	0.300172	0.0425103	0.311137	0.68443	0.0815338	0.00164574	0.343877
H2-T23	1	0.0583846	0.993433	0.915224	0.141721	0.140854	3.55306e-07	0.622465	0.786173	0.225468	-0.00154554	0.102938	-0.160227	-0.168621	-0.462251	0.12089	-0.0763191	0.00231984	0.982767	0.172362	0.0433761	0.0249918	6.18413e-09	0.0917983	0.308877
Selt	2	0.0583846	0.511542	0.999681	0.000565423	0.00441218	0.936219	0.125757	0.959628	-0.234754	-0.0908282	0.0383237	0.338487	0.288551	-0.0806455	-0.183941	0.024859	0.00232138	0.213275	0.616784	2.17332e-05	0.000135252	0.302437	0.0128689	0.742017
Cadps2	1	0.0584904	0.506184	0.583869	0.197267	0.178709	0.981698	0.604588	0.000287678	0.283842	0.111755	-0.228842	0.176108	0.194797	0.0499482	0.152634	0.424314	0.00233604	0.208953	0.0197668	0.0707794	0.0373185	0.608198	0.0842255	5.65659e-06
Trafd1	1	0.0584904	0.912046	0.00492895	0.945676	0.820272	0.978309	0.981142	0.542135	0.227147	-0.0206705	-0.294984	-0.0103476	-0.0375443	-0.0575355	-0.0178057	0.126015	0.00233689	0.775543	0.000177118	0.89671	0.620581	0.464546	0.806438	0.0909018
Srp68	3	0.0584904	0.00469887	0.695291	0.00443786	0.0354237	0.967463	0.208246	0.881784	-0.247123	-0.297294	-0.168142	-0.307957	-0.24195	-0.0722049	-0.209729	-0.0572965	0.00233943	0.000147204	0.0419267	0.000333438	0.00290489	0.385153	0.00670557	0.47403
Itga2	0	0.0585139	0.783393	0.905402	0.619109	0.744041	0.717396	0.363074	0.695791	-0.986281	0.183612	-0.487123	-0.269289	-0.199892	-0.669182	-0.706954	-0.47277	0.00234755	0.531006	0.15236	0.419508	0.507219	0.0693429	0.0249917	0.184408
Mup7	2	0.0585139	0.257469	0.283678	0.000839064	0.0016672	0.948142	0.184039	0.987992	1.41544	0.711718	1.35872	1.96643	1.99648	0.461413	1.19766	0.0302918	0.0023496	0.0944509	0.00240494	3.63255e-05	3.22986e-05	0.323239	0.0049559	0.946515
Mapkapk5	1	0.0593089	0.798906	0.591935	0.00951764	0.449539	0.802179	0.937025	0.514967	0.641949	-0.137419	0.324737	0.760873	0.306953	0.38058	0.138036	0.40269	0.00239319	0.55561	0.164089	0.00097835	0.186065	0.120175	0.525784	0.0768552
Crat	0	0.0593089	0.79149	0.898915	0.186094	0.343682	0.966323	0.758003	0.7652	-0.299509	-0.0559256	0.144148	-0.188323	-0.152645	-0.0887441	-0.124461	0.10251	0.00239723	0.543274	0.136206	0.0648047	0.115461	0.378338	0.18024	0.280374
Ccl6	0	0.0593089	0.797567	0.999681	0.693307	0.445357	0.942288	0.998543	0.794422	-0.338613	0.0613056	-0.00524883	0.0736456	0.141359	0.113788	-0.00203185	0.106607	0.00239836	0.552864	0.962336	0.512107	0.182022	0.31257	0.98415	0.320629
Rrnad1	2	0.0593089	0.0235686	0.998491	0.0312749	0.158637	0.923698	0.763392	0.501713	0.308056	0.316188	0.0731997	0.302745	0.224404	0.127392	0.0823707	0.187557	0.00240429	0.00141567	0.49734	0.00510154	0.0304523	0.253307	0.408109	0.0707671
Dock5	1	0.0593089	0.00707349	0.914447	0.490975	0.786655	0.768951	0.682029	0.126908	0.237275	0.273419	0.110036	0.0885136	0.0385359	0.13738	0.115114	0.230226	0.00240527	0.000264668	0.170614	0.288767	0.629133	0.0945925	0.127321	0.00319869
Gm28268	3	0.0593089	0.000111362	0.999681	0.0113824	0.522579	0.653194	0.808744	0.00131123	0.291422	0.463255	0.0465762	0.329487	0.112657	0.198076	0.110294	0.475262	0.0024096	9.01176e-07	0.641327	0.00125647	0.248624	0.0522228	0.233518	1.57924e-06
Tubb4b	0	0.0595336	0.0588234	0.959767	0.489723	0.73161	0.996304	0.972294	0.523976	-0.282473	-0.246285	-0.100854	-0.101382	-0.0618711	0.00477183	-0.0304274	-0.157413	0.00242656	0.00543413	0.271778	0.287798	0.491573	0.958721	0.721575	0.081458
Ccni	0	0.0595336	0.142076	0.862507	0.198625	0.736764	0.981568	0.731566	0.54466	-0.233629	-0.168862	-0.0515388	-0.145138	-0.0517289	-0.0512173	-0.104045	-0.128651	0.00242812	0.0216071	0.504819	0.0716135	0.498208	0.516882	0.159489	0.0916355
Ak6	0	0.0596912	0.247848	0.684224	0.86894	0.998033	0.969218	0.263515	0.795196	-0.381548	0.215624	-0.256569	0.0374089	-0.000995259	0.102395	-0.297488	-0.116408	0.00244039	0.0552242	0.0399716	0.764049	0.993651	0.4014	0.010371	0.321899
Sdpr	1	0.0596912	0.0359913	0.999681	0.385531	0.537555	0.810472	0.39601	0.594073	-0.240757	-0.231043	-0.0340324	-0.105447	0.0859973	-0.123265	-0.16458	-0.121939	0.00245452	0.00250016	0.667188	0.196958	0.263178	0.125506	0.030256	0.115584
Rpl23a	0	0.0596912	0.369191	0.601997	0.919017	0.614882	0.981568	0.645819	0.814478	-0.226516	-0.11217	-0.171256	-0.0149118	0.0697791	0.0464095	-0.116202	-0.0687901	0.00245617	0.114032	0.0238129	0.846956	0.340857	0.541605	0.103637	0.349959
9230112E08Rik	1	0.0596912	0.155895	0.866535	0.0494773	0.116873	0.510402	0.871187	0.488421	0.428173	0.310012	0.233602	0.388891	0.344029	0.345207	0.132767	0.26437	0.00245682	0.0254807	0.118845	0.00948524	0.01846	0.0265996	0.337989	0.06539
1700017B05Rik	0	0.0596912	0.0577623	0.958211	0.506102	0.837877	0.93708	0.38376	0.468825	-0.524697	0.43035	-0.18989	-0.181563	0.0729388	-0.182178	-0.350406	-0.324047	0.00245809	0.00522041	0.267265	0.303827	0.654369	0.303748	0.0286582	0.0578902
Hmgn5	1	0.0597906	0.659688	0.999681	0.000793522	0.252799	0.750345	0.808744	0.946194	-0.314406	-0.0878881	-0.00872174	0.441261	0.182522	-0.181027	-0.114985	0.0388439	0.0024669	0.362324	0.931657	3.38406e-05	0.0671934	0.0856805	0.233858	0.693865
C330027C09Rik	0	0.0598262	0.793183	0.769888	0.743858	0.585795	0.992871	0.411016	0.979923	-0.547484	-0.101438	-0.337351	0.0998015	-0.176574	-0.0307937	-0.359061	0.0223445	0.00247309	0.545443	0.0672155	0.576102	0.310877	0.863751	0.0332566	0.896992
9630010A21Rik	1	0.0599759	0.00086361	0.999681	0.27271	0.822805	0.653194	0.937613	0.188362	0.53934	0.743674	-0.0907233	0.313235	0.0956274	0.390116	-0.117586	0.504108	0.00248401	1.52594e-05	0.653944	0.116019	0.624353	0.0521746	0.527594	0.00710769
Epha2	1	0.0601187	0.0143311	0.769888	0.353528	0.0781818	0.850342	0.942642	0.587965	-0.499952	-0.499965	-0.308421	-0.230547	-0.425169	-0.236841	-0.0896867	-0.25718	0.00249467	0.00180912	0.0675094	0.173035	0.00964143	0.161235	0.557011	0.112231
Bace1	0	0.0603439	0.923228	0.981345	0.106072	0.26104	0.931475	0.929928	0.830432	-0.234097	-0.0187606	0.0718984	-0.17838	-0.139847	0.0853646	-0.0495533	-0.0689733	0.00251566	0.799165	0.355826	0.028287	0.0713924	0.284168	0.502055	0.367924
Chmp4c	0	0.0603439	0.0616834	0.769888	0.216523	0.266335	0.969218	0.631258	0.928646	-0.470452	-0.421865	-0.297246	-0.277403	-0.273437	-0.136271	-0.180022	-0.07749	0.00251917	0.0057873	0.0658027	0.0817634	0.0738933	0.395439	0.214988	0.608582
Slc22a18	2	0.0603439	0.790592	0.999681	0.00051505	0.014093	0.770349	0.976482	0.89678	0.22353	-0.0437656	0.027494	-0.340774	-0.256357	-0.128159	0.0207404	0.0474934	0.00252163	0.540908	0.715524	1.91076e-05	0.0007549	0.0985842	0.771893	0.520157
Prox1	1	0.0603439	0.00509004	0.781439	0.644552	0.821402	0.980643	0.166782	0.176454	0.239814	0.287616	0.143024	0.0622167	-0.0389497	0.0542193	0.217555	0.217302	0.00252306	0.000166236	0.0715497	0.450654	0.622011	0.506663	0.00415891	0.00609761
Slmo2	0	0.0604635	0.88541	0.998491	0.667226	0.818656	0.986837	0.773913	0.52304	-0.233945	-0.0268059	-0.0521625	-0.0573679	-0.0381523	-0.0209665	-0.0948877	-0.134385	0.00253283	0.715286	0.504822	0.477	0.617957	0.791699	0.197378	0.080223
Rbm4	2	0.0605294	0.0364647	0.995614	0.00624064	0.0857082	0.184056	0.981152	0.0633655	0.309108	0.300601	0.0921196	0.374949	0.265456	0.347491	0.0235257	0.347295	0.00254036	0.00256226	0.395377	0.000536243	0.0111895	0.00151235	0.815513	0.000836342
Pf4	0	0.060951	0.84809	0.325038	0.767642	0.996148	0.993031	0.997741	0.868743	-0.726498	-0.102688	-0.508119	-0.117174	-0.00355861	0.0400083	-0.0063797	-0.173161	0.00256286	0.64023	0.0377097	0.61048	0.98646	0.864171	0.975719	0.445008
Nek2	0	0.0609923	0.87157	0.999681	0.922587	0.205572	0.922099	0.645819	0.943	-0.554828	0.066071	0.00739086	-0.0328713	-0.356395	-0.212374	-0.274336	0.0699754	0.00256941	0.689294	0.966757	0.854668	0.0465909	0.251553	0.103979	0.682044
Onecut2	1	0.0610124	1.08489e-06	0.965314	0.30278	0.296363	0.0748027	0.115105	0.0559057	0.254312	0.496441	-0.0922719	0.13143	0.142114	0.329913	0.247401	0.287593	0.00257507	2.54307e-09	0.277846	0.136001	0.0894422	0.000143294	0.00209754	0.000646597
Tdrd7	1	0.0612287	0.0089199	0.696776	0.709816	0.950265	0.774656	0.81676	0.882408	0.226739	-0.243986	0.154683	0.0496926	-0.0118037	0.128679	0.0843734	0.0539058	0.00258903	0.00103845	0.0441016	0.532869	0.877263	0.101347	0.247332	0.475127
Elovl2	2	0.0612601	0.0991041	0.634805	0.00913255	0.000809041	0.990412	0.0692691	0.647257	-0.294341	-0.232933	-0.211396	-0.337385	-0.434239	-0.0215886	-0.324962	-0.136112	0.0025982	0.0117915	0.0294276	0.00091897	1.23106e-05	0.821783	0.000593184	0.150357
Lin7c	1	0.0612601	0.899125	0.998491	0.0173562	0.147541	0.812545	0.972866	0.964874	-0.226774	-0.022683	0.0476999	0.237688	0.1635	-0.116825	-0.0243064	-0.020613	0.00260003	0.749802	0.524604	0.00220536	0.0270103	0.128009	0.733664	0.78009
Gpr155	1	0.0615919	0.178415	0.924206	0.423029	0.993879	0.881055	0.439117	0.0100603	0.247339	0.168293	0.109127	0.103232	-0.0020688	-0.112022	0.162609	0.341003	0.00261897	0.0311629	0.187717	0.228984	0.97996	0.191219	0.0374327	3.43957e-05
Cdkl5	2	0.0617579	0.00295622	0.969935	0.392766	0.0433669	0.969218	0.230177	0.532714	0.296958	0.370213	0.1079	0.132551	0.285935	0.0868363	0.248045	0.169717	0.0026309	8.0058e-05	0.291293	0.202684	0.00403201	0.400314	0.00805033	0.0849677
Gm38036	2	0.0620425	0.036092	0.999681	0.983557	0.871211	0.925279	0.422415	0.0118728	0.784018	0.806888	0.0455324	-0.0122345	0.105826	0.36356	0.546372	1.12275	0.00264792	0.00251657	0.879209	0.969299	0.715112	0.257974	0.0348411	4.82432e-05
Mup16	3	0.0620854	3.34469e-07	0.584431	0.000277399	2.13699e-06	0.802179	0.104722	0.970867	1.25614	2.26009	0.964548	2.00494	2.56653	0.6737	1.21658	-0.0982539	0.00265464	7.86499e-09	0.0198638	8.52554e-06	2.49654e-09	0.121047	0.00171032	0.817826
RP23-235G13.3	1	0.0623099	0.00494534	0.987491	0.262086	0.976385	0.998675	0.874283	0.111328	0.41143	0.498134	0.128025	0.235615	-0.0104173	-0.003845	0.0690781	0.416623	0.00266916	0.000158761	0.371502	0.109579	0.941905	0.979214	0.603813	0.00252717
Pex11a	0	0.0633465	0.139252	0.998491	0.0549861	0.108642	0.981698	0.912886	0.51031	-0.350618	0.249117	0.090847	0.303743	0.272136	0.0578018	0.0810431	0.199474	0.00271999	0.0209756	0.424925	0.0110872	0.0163898	0.625156	0.4508	0.0749211
E130012A19Rik	0	0.0633465	0.954277	0.684224	0.160328	0.103741	0.912553	0.418752	0.969196	-0.662114	-0.0332858	-0.460857	-0.460863	-0.535993	-0.282494	-0.417689	0.05034	0.00272356	0.867312	0.0401145	0.051796	0.0152064	0.228868	0.0343955	0.810449
Gm3052	1	0.0634505	2.35696e-05	0.959267	0.0671488	0.643566	0.890171	0.900506	0.300632	0.558022	0.916411	0.219676	0.492965	0.177337	0.265241	0.149146	0.445107	0.00273352	1.28414e-07	0.271383	0.0147394	0.373782	0.201778	0.42048	0.0198876
RP24-122N24.4	1	0.0634505	0.0104754	0.925433	0.67261	0.894056	0.793882	0.996015	0.246872	0.48475	0.55738	0.0773725	0.125252	-0.0546742	0.290335	0.00995874	0.419334	0.00273804	0.00044903	0.663139	0.484644	0.757243	0.114213	0.9527	0.0128279
RP24-247A21.1	1	0.0638536	0.160169	0.844765	0.613117	0.0150095	0.98203	0.70588	0.734638	0.660229	0.482286	-0.184914	-0.210432	-0.916178	0.108381	-0.347606	0.281495	0.00276048	0.0265262	0.462367	0.412754	0.000834966	0.667582	0.140366	0.229414
Lmo4	1	0.0643722	0.744389	0.378386	0.323311	0.532321	0.995856	0.0351668	0.690174	-0.304648	-0.0689974	-0.288468	-0.153879	-0.114006	0.00636599	-0.296461	-0.134998	0.00278797	0.474407	0.00603106	0.150954	0.258446	0.951638	0.00209951	0.17987
Gm38377	1	0.0649196	0.00968574	0.999681	0.973192	0.951407	0.380375	0.783331	0.335764	0.712837	0.825988	-0.128842	-0.0172739	-0.0393442	0.665833	0.302776	0.548487	0.0028168	0.000405868	0.634275	0.948714	0.880785	0.0113599	0.205287	0.0261204
Fn3k	0	0.0650799	0.679578	0.965314	0.765287	0.947959	0.981959	0.991747	0.795196	0.350239	0.0971416	0.129359	0.0631338	-0.0196854	-0.0596149	-0.0168187	0.113605	0.00282889	0.387459	0.279631	0.606845	0.869591	0.63188	0.880726	0.322087
Xaf1	1	0.0651406	0.978813	0.769888	0.737756	0.637439	0.884953	0.0237979	0.881784	0.357486	0.00931441	0.228587	0.0729005	0.110851	0.167563	0.454921	0.086947	0.00283667	0.938189	0.0676508	0.568112	0.366885	0.192974	6.44622e-05	0.47409
Rpl28	1	0.0652079	0.0848014	0.998491	0.000340941	0.205758	0.981568	0.442258	0.132292	-0.222236	-0.18468	-0.0567938	-0.343043	-0.147019	0.0462206	-0.14813	-0.217294	0.0028496	0.0094103	0.448881	1.11282e-05	0.046745	0.542828	0.0381585	0.00340801
Rapgef4	1	0.0652079	0.409052	0.886562	0.0351835	0.143455	0.949727	0.151662	0.179314	-0.384033	-0.177234	-0.192358	-0.368482	-0.282181	0.12408	-0.360207	-0.347979	0.0028542	0.139191	0.129799	0.00600177	0.0257825	0.329853	0.00366105	0.00651558
Rtp4	0	0.0652079	0.885191	0.962247	0.251383	0.497877	0.804809	0.056661	0.682936	0.348834	0.0413463	0.13039	0.195133	0.142036	0.187648	0.3917	0.155015	0.00285503	0.714518	0.275076	0.102614	0.2257	0.123484	0.000419811	0.173432
Hsd17b2	1	0.0663291	0.917191	0.998491	0.720667	0.501497	0.362458	0.00861724	0.809459	0.226367	0.0196795	0.0585181	-0.0475947	-0.0914743	0.201557	0.325147	-0.0720188	0.00290935	0.784768	0.442511	0.54903	0.228606	0.0099849	1.09844e-05	0.342718
Tmem106b	2	0.0663345	0.908554	0.974565	0.0132718	0.0204242	0.925279	0.772704	0.932058	-0.248535	0.023092	0.0838543	0.274061	0.263929	-0.0947816	-0.10359	0.023639	0.00291483	0.769229	0.310916	0.00153988	0.0012935	0.26365	0.195704	0.772351
Heg1	0	0.0663351	0.347291	0.811587	0.117174	0.0694508	0.329364	0.924988	0.492852	-0.237909	-0.125165	-0.139701	-0.179314	-0.212078	-0.222091	-0.0528641	-0.145974	0.00292008	0.101629	0.0870099	0.032662	0.00804037	0.00765055	0.485433	0.0665
Parp4	0	0.0667105	0.0817477	0.958329	0.987257	0.548667	0.229875	0.719071	0.569362	0.294718	0.25118	-0.117344	0.0032738	-0.0989412	0.309671	0.137826	0.164329	0.00294187	0.00890114	0.267928	0.975418	0.333479	0.0027606	0.148718	0.101769
Rhoc	2	0.0672643	0.968451	0.833509	0.565528	0.0378308	0.953629	0.0439089	0.957519	-0.355847	-0.0127854	-0.201095	-0.108763	-0.351145	-0.11549	-0.337231	-0.038748	0.0029716	0.90743	0.0954323	0.361853	0.00320475	0.338587	0.00301493	0.731018
Gm38148	1	0.0676706	0.240316	0.942911	0.0293313	0.503799	0.321558	0.556929	0.464674	0.488723	0.32036	0.20949	0.499623	0.209459	0.48251	0.298464	0.329994	0.00299489	0.0524687	0.236298	0.00461912	0.230596	0.00724194	0.0668821	0.0559556
Pfdn4	0	0.0682313	0.928545	0.999681	0.0930614	0.148597	0.998675	0.93449	0.886773	-0.3869	-0.0291216	-0.0528585	0.288802	0.27011	-0.00328857	0.077124	-0.0853872	0.00302728	0.810849	0.685619	0.0232949	0.0273359	0.979821	0.514872	0.496199
RP23-149L20.1	1	0.0682313	0.00440312	0.998491	0.203402	0.51777	0.254803	0.410334	0.086485	0.626662	0.808274	0.182451	0.420015	0.266667	0.689183	0.452228	0.581481	0.00303473	0.00013547	0.444828	0.0742728	0.244045	0.004372	0.0330177	0.0102191
Edn1	0	0.0682313	0.695169	0.919852	0.400728	0.652723	0.610352	0.996015	0.447877	-0.783841	-0.201258	-0.353653	-0.324571	-0.210635	-0.55659	-0.0148499	-0.501982	0.0030368	0.403756	0.180904	0.208893	0.386609	0.0447022	0.948055	0.0522259
6030443J06Rik	2	0.0682313	0.026323	0.353288	0.0226356	0.14012	0.98203	0.794298	0.351353	0.488574	0.512564	0.355412	0.522201	0.382708	0.0738337	0.204692	0.379635	0.00304124	0.00165017	0.0447527	0.00319257	0.0247297	0.694049	0.213256	0.0290726
Nf1	1	0.0682434	0.00038008	0.941975	0.826057	0.837478	0.522829	0.995808	0.503207	0.217689	0.319347	-0.0909821	0.0299856	0.0333471	0.167237	-0.0082028	0.132348	0.00304716	4.65927e-06	0.230443	0.699839	0.653463	0.0286261	0.908651	0.0717092
Lasp1	0	0.0683838	0.189438	0.704079	0.731026	0.85436	0.991752	0.352315	0.941009	0.258011	-0.1805	0.176289	-0.0535361	0.0350727	0.0176619	0.191551	0.0369705	0.00305882	0.0344003	0.0456079	0.558893	0.687649	0.845233	0.0227752	0.66998
Usp1	0	0.0690885	0.996513	0.899065	0.550155	0.894904	0.978309	0.890485	0.760075	-0.242747	-0.000458277	-0.123905	0.0795253	-0.0248901	-0.063817	-0.0655925	-0.089361	0.00309579	0.995279	0.137932	0.346861	0.758437	0.448466	0.400052	0.27085
Gm26908	1	0.0691434	0.0376123	0.609353	0.421074	0.12498	0.745357	0.988025	0.35184	0.373333	0.372583	0.30114	0.165533	0.273293	0.239695	-0.0224258	0.284303	0.00310498	0.00270306	0.0245	0.226955	0.0341116	0.0833773	0.859795	0.0292617
Sytl1	0	0.0691434	0.201323	0.796361	0.133571	0.584063	0.802278	0.996032	0.746949	0.499027	-0.323762	0.305409	0.364856	0.173099	0.27223	0.00898223	0.192982	0.00310916	0.0650312	0.0766997	0.0394364	0.307641	0.122208	0.955838	0.250745
Ddx58	0	0.0695099	0.683224	0.998491	0.47913	0.636589	0.978309	0.104722	0.918774	0.224186	-0.0589179	0.0506033	-0.0875471	-0.0701635	0.0573158	0.230133	0.0430036	0.00313113	0.427406	0.518122	0.277414	0.365675	0.471921	0.00162815	0.574771
Tcf24	1	0.0699128	0.322229	0.854454	0.141592	0.330607	0.254803	0.0213411	0.760726	-0.818159	-0.427608	-0.424366	-0.561328	-0.426711	-0.804484	-1.1021	0.261089	0.00315544	0.0881109	0.111894	0.0431904	0.10793	0.00444904	5.6107e-05	0.27272
Ctif	1	0.0699128	0.213412	0.981345	0.0186487	0.44301	0.885279	0.739241	0.534266	-0.238269	-0.155769	-0.0774504	-0.261884	-0.107141	0.107967	-0.104361	-0.137186	0.00318033	0.0426961	0.339231	0.00243655	0.180368	0.194918	0.167818	0.0857395
Khsrp	3	0.0699128	0.0131441	0.470381	0.00411882	0.0140871	0.218209	0.175637	0.177995	-0.255283	-0.288334	-0.227872	-0.336117	-0.296477	-0.195833	-0.235626	-0.237565	0.00318235	0.000610814	0.0103892	0.000302566	0.000751868	0.0312334	0.00458076	0.00629855
RP23-134H19.4	1	0.0699128	0.743318	0.69667	0.0122513	0.241021	0.927602	0.286308	0.983394	0.448045	0.108314	0.180769	0.515567	0.291911	0.178805	0.357133	0.0158161	0.003187	0.472874	0.256709	0.00139131	0.0615257	0.274815	0.0135323	0.918809
Zfp385a	0	0.0699128	0.431088	0.999681	0.694687	0.446204	0.873456	0.956502	0.807027	-0.454147	-0.204684	-0.0803646	-0.102241	-0.201869	-0.212343	0.0697724	-0.139826	0.00318762	0.152861	0.588266	0.513933	0.18322	0.182644	0.609503	0.337454
Magoh	1	0.0699128	0.268893	0.895032	0.0342776	0.727466	0.814838	0.996015	0.977605	-0.274003	-0.144524	-0.141874	0.258785	0.0628081	-0.144094	0.00597078	-0.0157011	0.00318764	0.1017	0.134237	0.00580125	0.486468	0.128626	0.944925	0.862212
Slc12a7	0	0.0699128	0.145967	0.958579	0.269453	0.656234	0.954598	0.106705	0.331089	0.220984	0.164823	0.0852259	0.126247	0.0653879	0.0759562	0.225234	0.168456	0.00318788	0.0227471	0.268776	0.114077	0.39181	0.340449	0.00175971	0.0252719
Dnajb1	3	0.0707486	0.0314817	0.998491	0.000795889	0.0100722	0.942288	0.450261	0.134979	-0.266415	-0.265874	-0.0711429	-0.374009	-0.320309	-0.0940519	-0.176838	-0.25616	0.00323157	0.00208852	0.430942	7.19383e-05	0.000438059	0.310523	0.0392322	0.00354164
9030617O03Rik	0	0.071225	0.983507	0.920005	0.219516	0.674869	0.536458	0.11216	0.932763	0.237768	-0.00479778	0.108723	-0.148456	-0.0664202	-0.182802	0.239165	0.0378761	0.00325933	0.950329	0.182453	0.0835214	0.414278	0.0310302	0.00199177	0.632667
Dido1	0	0.071225	0.389109	0.999681	0.208235	0.276667	0.978309	0.963997	0.569362	0.214626	0.107451	0.038842	0.136614	0.129091	-0.0538466	0.0295813	0.119877	0.00326457	0.127043	0.603938	0.0772447	0.079291	0.485943	0.67638	0.102084
Nfib	1	0.0719295	0.00035572	0.978075	0.0598237	0.400485	0.978309	0.281572	0.053349	0.221785	0.30602	0.0752968	0.197403	0.108927	0.0594489	0.180647	0.257043	0.00330423	1.80502e-05	0.32468	0.0124237	0.151312	0.446424	0.0128986	0.000581125
Hk3	0	0.0719295	0.908431	0.999681	0.74851	0.598553	0.593056	0.868368	0.978811	0.421544	-0.0431181	0.0568905	0.0850394	0.147491	0.314487	0.136537	0.023029	0.00330894	0.768611	0.715152	0.582722	0.323236	0.041327	0.334026	0.874393
RP23-23C9.4	1	0.0719295	0.00858288	0.734237	0.262653	0.385855	0.852122	0.408313	0.086485	0.457059	0.541982	0.31799	0.271801	0.240618	0.240587	0.326039	0.411964	0.00331389	0.000345901	0.0544939	0.110029	0.141527	0.163757	0.0326495	0.0103247
Pdcd10	1	0.0720922	0.660274	0.99618	0.0261859	0.229741	0.949727	0.786861	0.908921	-0.236574	-0.0691951	-0.067444	0.236709	0.149636	-0.0801216	-0.059578	-0.0471023	0.00332707	0.363756	0.406914	0.00391526	0.0563762	0.328968	0.433912	0.549526
Mup18	3	0.0725733	7.72186e-06	0.867595	0.000865067	2.27331e-05	0.922099	0.309741	0.924549	1.34271	2.06667	0.722184	1.87754	2.3465	0.544898	0.999413	0.234089	0.00335785	2.38919e-07	0.119373	3.79222e-05	8.48976e-08	0.250911	0.0163851	0.597057
mt-Nd2	1	0.0725733	0.713757	0.999681	0.0616568	0.0294803	0.725152	0.94476	0.833808	-0.362869	-0.0898812	-0.0660766	0.313781	0.369686	0.217762	-0.065956	0.103984	0.00336072	0.430508	0.581075	0.0129708	0.00219765	0.0748868	0.567122	0.376164
Srrm4	0	0.0725784	0.157169	0.530432	0.255631	0.927335	0.981568	0.311385	0.832863	-0.561378	-0.417559	-0.308566	-0.326242	0.0402295	0.109301	-0.440293	-0.173181	0.00336741	0.0258401	0.125801	0.105526	0.824017	0.576735	0.0173653	0.372797
Steap2	2	0.0725784	0.216007	5.70191e-05	0.0205419	0.0681022	0.536458	0.59234	0.470132	-0.376156	-0.246076	-0.688217	-0.398737	-0.338941	-0.285614	-0.213543	-0.237801	0.00337241	0.0435883	1.17082e-06	0.00280047	0.00781624	0.0312215	0.078185	0.0588722
Eef2k	0	0.0728428	0.600088	0.848862	0.544091	0.242658	0.983961	0.0865362	0.28427	0.369402	0.129955	0.212121	0.130454	0.240876	0.0474694	0.391751	0.301045	0.00339044	0.296992	0.107337	0.340132	0.0624394	0.731332	0.000978978	0.017562
Gm37761	3	0.0728718	9.16464e-05	0.898915	0.00218261	0.0152173	0.154914	0.66954	0.0728046	0.332426	0.538307	0.177195	0.459109	0.384377	0.397283	0.172477	0.37397	0.00340787	6.3883e-07	0.135709	0.00012948	0.000852443	0.00107706	0.119018	0.00108828
Etl4	0	0.0728718	0.475155	0.848862	0.620786	0.313201	0.981568	0.818007	0.575575	0.273871	0.120775	0.155928	0.0804088	0.157363	0.0549762	0.104437	0.152257	0.003409	0.185465	0.108285	0.422068	0.0990187	0.589011	0.249722	0.107622
Ogt	1	0.0728718	0.124938	0.999399	0.0084866	0.641423	0.833016	0.940802	0.159522	0.215241	0.167995	0.0432088	0.257029	0.0662775	0.113074	0.0433038	0.206274	0.00340904	0.0171676	0.565974	0.000826644	0.37119	0.138698	0.545347	0.00489064
RP23-477N9.3	0	0.0731308	0.57563	0.291988	0.174424	0.114394	0.529869	0.984883	0.584261	0.617959	0.236165	0.488257	0.425834	0.517325	0.505679	0.0441272	0.348586	0.00342692	0.272301	0.0283193	0.0587186	0.017827	0.0293046	0.837637	0.110841
Tet2	2	0.073352	0.00161675	0.999681	0.0164645	0.307993	0.991752	0.823907	0.100795	0.220578	0.297403	0.00801626	0.243457	0.126414	0.0155999	0.0503176	0.230692	0.00344856	3.57522e-05	0.918537	0.00205806	0.0959494	0.845473	0.491658	0.0021959
Mthfs	1	0.073352	0.0131922	0.995614	0.0518278	0.340953	0.348363	0.962988	0.316635	0.353198	0.401975	-0.111213	0.328586	0.19623	0.336732	0.0530599	0.280334	0.00344886	0.000614493	0.399498	0.0101458	0.113642	0.0089105	0.657075	0.0229854
Snora68	1	0.0737105	0.00550655	0.959767	0.0536129	0.118689	0.920539	0.973011	0.466849	0.78329	0.945177	0.308871	0.68666	0.622009	0.32786	0.0875332	0.499934	0.00347154	0.00018839	0.272247	0.0122302	0.0189212	0.249397	0.741774	0.0569188
Caprin2	0	0.0740339	0.885885	0.999681	0.466897	0.394207	0.832564	0.470282	0.458583	0.489642	0.0625337	-0.0451194	0.203345	0.250659	0.279066	0.33198	0.256393	0.00350462	0.716601	0.808132	0.266226	0.147065	0.13824	0.0424123	0.145561
Acsm5	0	0.0740339	0.623098	0.974209	0.783516	0.829745	0.99329	0.984883	0.351353	0.216992	-0.0708033	0.0765573	-0.0377299	-0.035581	-0.012819	0.0142509	0.162112	0.003511	0.324706	0.309549	0.634882	0.637234	0.869056	0.843264	0.0288842
C1qtnf6	1	0.0740339	0.631892	0.999681	0.0119538	0.0853372	0.981568	0.812526	0.786215	-0.630355	-0.200543	-0.110583	-0.733198	-0.551877	-0.129277	-0.23094	-0.21694	0.00351194	0.332647	0.606689	0.0013411	0.0110813	0.569148	0.244598	0.309247
Mup13	3	0.0740339	0.000605003	0.999681	0.0060645	0.000531031	0.986052	0.242165	0.896525	0.973804	1.2379	0.0712326	1.16447	1.43963	0.100502	0.792161	-0.216481	0.00351794	3.40712e-05	0.839971	0.000517953	6.48657e-06	0.769843	0.00881687	0.519668
Hspa1b	1	0.0740339	0.712214	0.999681	0.0809615	0.0209298	0.795832	0.625324	0.208476	-0.910506	-0.217851	-0.154878	-0.720918	-1.03244	-0.258407	-0.470231	-0.755202	0.00352598	0.428321	0.589793	0.0191666	0.00133366	0.37525	0.0944562	0.00872439
Hnrnpa1	3	0.0740339	9.50163e-09	0.84202	0.00834114	0.007555	0.983961	0.208246	0.351353	-0.22016	-0.517983	-0.126349	-0.266944	-0.273762	-0.0282091	-0.197547	-0.166152	0.00353042	3.80644e-12	0.102459	0.000804173	0.000291844	0.716507	0.00666199	0.0289652
Gm17354	2	0.0740339	0.10508	0.993692	0.00177637	0.043317	0.601936	0.265783	0.214386	0.534234	0.404449	0.170094	0.751637	0.544325	0.405999	0.448545	0.482445	0.00353046	0.0249883	0.388205	0.000100161	0.00402246	0.0436103	0.0105661	0.00932764
Unc119	1	0.0740339	0.424335	0.999681	0.175471	0.0303593	0.986052	0.675459	0.937549	-0.445211	-0.208245	-0.0805871	-0.294532	-0.466075	-0.0480838	-0.219623	-0.0650296	0.00353349	0.148505	0.596524	0.0591824	0.00229826	0.754361	0.122692	0.654805
Gm38120	2	0.0741569	0.0206782	0.940451	0.586899	0.0366043	0.264375	0.687935	0.0878461	0.418297	0.453681	-0.192174	-0.136555	-0.469337	0.444198	0.212661	0.468549	0.00354643	0.00117746	0.226382	0.38662	0.00306578	0.00486714	0.129939	0.00155834
Ttc39b	0	0.0741569	0.382456	0.974209	0.25615	0.350918	0.986052	0.94476	0.540126	0.218301	0.0981975	0.0775187	0.127702	0.117239	0.023612	0.0412619	0.125979	0.00355203	0.169454	0.306411	0.105841	0.120039	0.759279	0.566485	0.0888063
Rpl36a	0	0.0741569	0.247046	0.974209	0.943434	0.656297	0.978309	0.658203	0.376862	-0.219483	-0.137526	-0.0782434	0.0106144	0.0632168	0.0576806	-0.114606	-0.158258	0.00355691	0.0549498	0.303585	0.891812	0.391899	0.449618	0.110749	0.0334603
Kmt2c	1	0.0745211	0.00985098	0.964775	0.134496	0.414047	0.534518	0.823487	0.165229	0.214432	0.247357	-0.0210025	0.159818	0.104452	0.165609	0.079715	0.205133	0.00358502	0.00041516	0.780939	0.0399003	0.159846	0.0303219	0.264172	0.00528112
Mpp6	0	0.0745211	0.449666	0.999681	0.320192	0.727466	0.98203	0.975884	0.944993	-0.219062	-0.0987065	-0.0325111	0.11277	0.0517267	0.0293995	-0.0213611	0.0125164	0.00358613	0.166918	0.666617	0.148307	0.486398	0.7016	0.765342	0.865431
C1s1	0	0.0745492	0.301602	0.929196	0.441724	0.76334	0.996801	0.530645	0.943621	0.232392	0.135124	0.101484	-0.0986396	-0.0503662	0.00365995	0.147688	0.0157804	0.00359337	0.0777731	0.210567	0.244435	0.534947	0.965048	0.0569692	0.844586
Snhg3	0	0.0757189	0.318027	0.844753	0.282461	0.317481	0.981568	0.70588	0.849066	-0.450421	0.210921	-0.255225	0.237381	0.238812	-0.0921449	-0.211264	-0.125896	0.00365573	0.131855	0.104402	0.122365	0.101027	0.554435	0.140255	0.400196
Gstm6	0	0.0757442	0.76545	0.726293	0.268746	0.912075	0.93708	0.209545	0.523976	0.302682	0.0658883	0.202776	0.174614	0.0279264	0.109044	0.214162	0.178123	0.00366769	0.505105	0.0518767	0.113585	0.790102	0.304337	0.0287165	0.0813578
Mup12	3	0.0757442	7.64715e-20	0.581069	2.11602e-05	3.67615e-05	0.699579	0.12706	0.963677	1.00899	3.35937	0.803881	1.87021	1.83032	0.65509	0.96238	0.0998628	0.00366918	4.73215e-22	0.0194128	3.008e-07	1.69834e-07	0.0651658	0.00258315	0.770324
Rasa3	0	0.0757442	0.939783	0.999681	0.083016	0.793771	0.981568	0.536416	0.930569	0.262591	0.0184355	0.0365274	-0.226528	-0.0509833	0.0546723	0.163981	0.0458779	0.00367703	0.836801	0.70165	0.0220344	0.582865	0.573029	0.0599547	0.620293
Tdo2	0	0.0757442	0.917472	0.999681	0.103763	0.160923	0.479404	0.136701	0.974781	-0.267821	0.0235364	0.0316046	0.211125	0.194938	-0.213907	-0.215608	-0.0168166	0.00368085	0.785579	0.728694	0.0272757	0.0311504	0.0220869	0.0148387	0.851471
Fabp1	0	0.0758228	0.551409	0.999681	0.492082	0.814202	0.460238	0.996336	0.824762	-0.484264	-0.179716	-0.0520905	0.176345	0.0803457	0.380028	-0.00731808	0.0863075	0.00369321	0.249882	0.747312	0.289888	0.611889	0.0203108	0.962223	0.589077
Zkscan7	1	0.0758228	0.354687	0.974209	0.0187407	0.0711367	0.774656	0.151662	0.673248	0.277685	0.151515	0.10268	0.30486	0.255085	0.166245	0.266793	0.13406	0.00370034	0.105845	0.307754	0.00245719	0.00839604	0.101214	0.00362929	0.167174
Lzts3	0	0.0758228	0.949172	0.716422	0.689085	0.58431	0.927602	0.987726	0.752406	0.241746	-0.0147818	0.168377	0.0593669	0.0860967	-0.0978695	-0.0144698	0.0944518	0.00370261	0.855817	0.0486002	0.506416	0.307967	0.273471	0.857775	0.259166
Fmnl2	0	0.0760255	0.824674	0.586697	0.949723	0.790887	0.969218	0.972713	0.872411	-0.260565	0.044414	-0.214017	-0.0113098	0.049246	-0.08016	0.029369	-0.0664013	0.00371851	0.600269	0.0209921	0.903847	0.57788	0.389767	0.727975	0.453582
Arl4a	2	0.0761918	0.66801	0.924206	0.00539791	0.0143174	0.978309	0.883714	0.952967	-0.307067	0.0865635	-0.138151	0.380335	0.345999	-0.0735925	-0.089132	0.0364065	0.00373475	0.374869	0.190497	0.000432969	0.000774031	0.486448	0.369906	0.719366
Zfp385b	1	0.0761918	0.549387	0.999399	0.0219134	0.726874	0.978309	0.973884	0.972543	0.269362	-0.104047	-0.0552063	-0.299689	-0.0656672	0.0695271	0.0291795	0.0189659	0.00373866	0.247557	0.565323	0.00305193	0.485553	0.47046	0.743137	0.836128
Gucy1a3	0	0.0765162	0.500293	0.999681	0.108167	0.449539	0.725152	0.741336	0.308194	-0.271885	-0.114156	0.0134805	-0.214308	-0.123523	-0.17697	-0.0823738	-0.216769	0.00376062	0.204791	0.887839	0.0292235	0.186069	0.0747159	0.355077	0.0215395
Col8a1	0	0.0771975	0.334541	0.999681	0.77693	0.766777	0.500538	0.888357	0.753748	0.597144	0.34528	0.0319064	-0.11328	0.134665	-0.572604	0.173604	-0.251408	0.00380022	0.0948081	0.889084	0.623519	0.53951	0.0249933	0.394365	0.264514
Npm3	0	0.0771975	0.253702	0.931599	0.918088	0.492169	0.920539	0.995808	0.865097	-0.306614	-0.192576	-0.13348	0.0213443	0.125464	-0.125442	0.0114097	-0.0802778	0.00380628	0.0578508	0.21763	0.845134	0.220961	0.249007	0.907818	0.439805
Tcea1	1	0.0779148	0.575853	0.999681	0.00838508	0.0532445	0.986052	0.925624	0.837339	-0.216485	-0.0778117	-0.0367824	0.259006	0.204381	-0.0217863	-0.0491056	-0.0643906	0.0038478	0.272657	0.624056	0.000811385	0.00539364	0.774933	0.490373	0.382321
Atrnl1	1	0.0784163	0.0230105	0.924335	0.858525	0.547279	0.683616	0.976482	0.68086	0.211297	0.223501	0.0976673	0.0250127	0.0810552	0.143003	-0.0206918	0.100217	0.00388432	0.00137535	0.19107	0.74717	0.271702	0.0604029	0.771597	0.171146
Impad1	1	0.0784163	0.797646	0.999681	0.0175522	0.0930074	0.885279	0.976482	0.979826	-0.220425	-0.0405221	0.00452116	0.242006	0.18772	-0.1009	0.0208349	-0.0102602	0.00388493	0.574542	0.952661	0.00224421	0.0127358	0.193512	0.773914	0.891172
Tmem167	2	0.0786039	0.645444	0.967125	1.88934e-05	0.00304304	0.981568	0.862601	0.97359	-0.216458	0.0666596	0.0798698	0.396205	0.289532	0.0487662	0.0698294	0.0148895	0.00390043	0.345256	0.284994	2.62575e-07	7.78497e-05	0.520035	0.323532	0.839676
Pitpnb	0	0.0787393	0.130766	0.877349	0.918666	0.943713	0.981568	0.531524	0.885625	-0.229886	-0.179378	0.0484186	0.0160592	0.0140525	0.0490869	-0.143477	-0.0539568	0.00391646	0.0185866	0.54155	0.846294	0.858327	0.546922	0.058022	0.491849
Phf13	0	0.0787393	0.409781	0.601997	0.308381	0.108723	0.981568	0.737634	0.151398	-0.428029	-0.185011	-0.344511	-0.227402	-0.356108	-0.0926438	-0.191766	-0.418722	0.00392144	0.187647	0.0239039	0.139398	0.0164104	0.545659	0.165891	0.00444191
Ppip5k2	1	0.0787393	0.249162	0.656409	0.648131	0.598605	0.994662	0.0292863	0.440354	-0.219963	0.136736	-0.163725	0.0593821	0.0747311	0.00549576	-0.285723	-0.147946	0.00392578	0.0558866	0.033531	0.455379	0.323357	0.943625	0.000115535	0.0502782
Gm37336	1	0.0792029	0.56127	0.882682	0.0241112	0.103111	0.9305	0.812152	0.695174	0.711257	0.287405	0.407434	0.77958	0.610977	0.303404	0.278625	0.353465	0.00395908	0.259418	0.127664	0.00348678	0.015082	0.283158	0.243062	0.183674
Rbp4	1	0.0792029	0.0458679	0.999681	0.247688	0.367409	0.968324	0.524368	0.93303	-0.25798	-0.248048	-0.0349136	-0.153034	-0.134404	0.0791248	-0.166039	-0.0418885	0.00396139	0.00371912	0.695712	0.1002	0.12995	0.38708	0.0537653	0.635918
Parp12	0	0.079292	0.175681	0.998491	0.0501603	0.234019	0.98203	0.651132	0.791616	0.214872	-0.15879	0.0539271	-0.208061	-0.144438	0.0371765	0.116772	0.0518464	0.0039721	0.0305164	0.483782	0.00968248	0.058391	0.636239	0.106447	0.491425
Alpl	1	0.0793953	0.0196995	0.951281	0.232106	0.714077	0.991752	0.59317	0.411771	-0.276633	0.267422	-0.112015	-0.171174	-0.0685118	-0.0186759	-0.159215	-0.196955	0.00398752	0.00282815	0.248931	0.0907631	0.469514	0.850437	0.078683	0.0422673
Abtb2	1	0.0793953	0.00764193	0.637508	0.978646	0.994977	0.931475	0.789222	0.960132	0.3982	0.479777	0.305684	0.00737126	0.0027357	0.154685	0.164469	-0.0456112	0.00398981	0.000299407	0.0301306	0.95976	0.984294	0.28761	0.210761	0.744178
Clec9a	1	0.0798847	0.116864	0.998491	0.325803	0.307256	0.536458	0.988193	0.0262365	0.401484	0.333477	-0.111503	0.212447	0.239814	0.326329	0.0244475	0.436903	0.00403125	0.015263	0.472909	0.152992	0.0956454	0.0313276	0.861945	0.00190521
Susd6	2	0.0798847	0.0483582	0.924206	0.00913255	0.260419	0.133876	0.104722	0.3074	-0.272187	-0.262296	-0.125393	-0.335691	-0.169883	-0.341492	-0.290868	-0.217069	0.00403611	0.00404503	0.187978	0.000919637	0.0710768	0.000655787	0.00170277	0.0211382
Ctcflos	0	0.0798847	0.126522	0.999681	0.133005	0.492596	0.659862	0.931162	0.746788	0.413417	0.332267	0.0241393	0.314662	0.178485	0.291742	0.0928787	0.166511	0.00403887	0.0174866	0.872442	0.0391874	0.221438	0.0531247	0.507866	0.249209
Nbas	0	0.0798847	0.0587469	0.992377	0.721883	0.897804	0.722829	0.653586	0.829959	0.21628	0.201066	0.0677876	-0.0486173	0.022787	0.143448	0.117104	0.0687233	0.00404499	0.00541294	0.381936	0.547776	0.766212	0.0705296	0.108156	0.366683
Platr4	3	0.0798847	0.00873469	0.620833	0.000103935	0.0411276	0.987095	0.323882	0.310665	0.451535	0.551746	0.364458	0.775374	0.465483	0.0444506	0.291117	0.364991	0.00404591	0.000352719	0.0259626	2.25336e-06	0.00367662	0.797506	0.0558114	0.022058
Cc2d2a	0	0.0799545	0.813672	0.382872	0.747702	0.675823	0.98203	0.732228	0.799542	0.344664	-0.0669512	0.242602	-0.0728483	-0.102787	0.0514122	0.164437	0.122253	0.00405741	0.582578	0.0558192	0.581321	0.415495	0.698484	0.160817	0.328712
Ankrd16	0	0.0799545	0.490762	0.983695	0.252882	0.371899	0.986837	0.996015	0.881571	0.246109	0.108448	0.082144	0.148927	0.131566	-0.0247829	-0.00739877	0.0628816	0.00406206	0.196869	0.36346	0.103747	0.13229	0.791948	0.930219	0.473748
Lrrc8c	0	0.0810821	0.0794654	0.851954	0.748378	0.913092	0.846355	0.461878	0.749439	-0.312407	-0.278106	-0.0766912	-0.0616562	-0.0278856	-0.161992	-0.21174	-0.122662	0.00413075	0.00850027	0.483707	0.582388	0.792534	0.155861	0.0409185	0.254761
Fkbp5	1	0.0810821	0.153625	0.721189	0.0407241	0.501976	0.168627	0.0697652	0.612687	-0.541443	-0.400145	-0.369543	-0.542224	-0.223616	-0.47317	-0.630986	-0.282209	0.00413214	0.0249714	0.0511727	0.00730912	0.22902	0.0180374	0.00061216	0.126098
Gm8941	4	0.0810986	0.00101835	0.8211	0.0105714	0.000553931	0.956743	0.115105	0.0368976	0.6335	0.89037	0.381862	0.744968	1.01141	-0.236959	0.643474	0.762545	0.00415356	1.89294e-05	0.0899443	0.00112917	6.89559e-06	0.343832	0.00211925	0.000343006
Ppcdc	0	0.0810986	0.550595	0.901942	0.365562	0.233399	0.983961	0.29745	0.722254	0.297549	0.117278	0.157163	0.14731	0.198971	0.0396481	0.24349	0.129984	0.00415379	0.249248	0.147608	0.182636	0.0581454	0.723361	0.0145585	0.216698
Ngf	0	0.0810986	0.192946	0.999681	0.79861	0.722301	0.981568	0.898967	0.738365	0.511094	0.370725	0.091696	-0.0874499	0.131557	-0.121609	0.068924	0.218722	0.00415623	0.0356489	0.637523	0.657496	0.479867	0.557231	0.697706	0.235594
Ddc	0	0.0810986	0.33845	0.617471	0.315444	0.364015	0.978239	0.932381	0.0998566	0.251591	0.137558	0.197169	0.133108	0.132997	-0.0693033	0.0548262	0.266117	0.00416318	0.0971543	0.0251602	0.144487	0.128041	0.442288	0.510694	0.00215764
Hist1h4h	2	0.0810986	0.25897	0.924206	0.0130597	0.00303133	0.925279	0.488682	0.983267	0.401826	0.249509	0.187416	0.454533	0.553382	0.160348	0.264768	0.0141046	0.00417172	0.0599235	0.187054	0.00150504	7.6414e-05	0.264627	0.0460183	0.917769
Eif1	0	0.0810986	0.218298	0.440288	0.913137	0.678622	0.978309	0.207891	0.901449	-0.250348	-0.166279	-0.234211	-0.0185378	-0.0688187	-0.0640234	-0.228147	-0.0534006	0.00417513	0.0443033	0.00854477	0.835688	0.419591	0.469698	0.00660406	0.529459
Wrn	0	0.0810986	0.548151	0.997685	0.848778	0.717905	0.978239	0.676691	0.831892	0.230491	0.0902643	-0.069085	-0.0295837	-0.0586169	-0.0652957	0.119626	0.0723919	0.00418557	0.24633	0.411129	0.731874	0.474719	0.442351	0.123672	0.369908
Fdxr	0	0.0810986	0.920144	0.972919	0.916107	0.60436	0.959696	0.998845	0.99009	0.27105	-0.0247469	0.101954	0.0205275	0.0942867	0.0933659	0.00123562	0.00513724	0.00418611	0.791772	0.301119	0.841697	0.32993	0.356294	0.989223	0.958055
Gm16630	0	0.0810986	0.946994	0.998491	0.802582	0.983791	0.99429	0.572731	0.681409	0.631573	0.0433692	0.198605	0.106023	-0.013264	0.0359276	0.386094	0.22071	0.00419056	0.851315	0.413543	0.663698	0.955777	0.885625	0.0725659	0.330177
Sat2	0	0.0812501	0.810114	0.999681	0.895447	0.779063	0.983961	0.970841	0.80778	0.274919	-0.0535445	0.0295196	0.0251702	0.0569002	0.0363198	0.033833	0.0938254	0.0042078	0.575278	0.770424	0.807481	0.559325	0.72487	0.717143	0.339634
Iqce	0	0.0812501	0.0969332	0.818799	0.124329	0.245793	0.676384	0.343504	0.625838	0.366217	0.31419	0.109994	0.287891	0.243547	0.259808	0.281303	0.193544	0.00421121	0.0113934	0.416966	0.0355352	0.0637059	0.0590938	0.0211657	0.133978
Ndufaf4	0	0.0814049	0.19104	0.998491	0.587014	0.471461	0.99429	0.844965	0.956796	-0.218375	0.134186	-0.0556411	0.0684414	0.0951712	-0.00988794	-0.0759379	-0.0260564	0.00422566	0.0600546	0.467792	0.386836	0.203836	0.898366	0.293205	0.728083
Tbc1d24	0	0.0818975	0.305424	0.844753	0.0995309	0.594633	0.422835	0.431766	0.943706	-0.232574	-0.137399	-0.13525	-0.19424	-0.0814163	-0.145785	-0.163564	0.0324993	0.00425769	0.0797514	0.104128	0.0258154	0.319269	0.08955	0.0359805	0.686604
Ttyh3	0	0.0821113	0.0932983	0.982641	0.0847897	0.456543	0.842796	0.768998	0.831923	-0.388217	-0.33781	-0.0169511	-0.33485	-0.178622	-0.208803	-0.166007	-0.120089	0.00427528	0.0107867	0.900922	0.0204635	0.191553	0.150863	0.192101	0.370105
Tlr13	1	0.0827885	0.133092	0.585354	0.000110428	0.177468	0.425425	0.255599	0.226217	-0.387036	-0.308766	-0.334165	-0.68199	-0.281087	-0.343977	-0.337425	-0.346845	0.00432035	0.0192752	0.0204973	2.48183e-06	0.0369076	0.0158648	0.00973361	0.0106481
Dek	1	0.0827885	0.722925	0.999681	0.0276329	0.663859	0.980643	0.940509	0.981135	-0.213127	-0.0541925	-0.0183953	0.220273	0.0620756	-0.0510242	-0.0434676	-0.00866308	0.00432791	0.444294	0.80638	0.00427231	0.399506	0.504491	0.541133	0.906029
Golt1a	1	0.0827885	0.771839	0.999681	0.0235738	0.522526	0.876521	0.333866	0.864581	-0.380859	-0.0835238	-0.040754	-0.419377	-0.151356	0.177384	-0.296737	-0.10413	0.00433013	0.514024	0.764825	0.00336046	0.248518	0.18815	0.0201617	0.437343
Adamts2	1	0.0828344	0.89701	0.999681	0.0299789	0.397346	0.406569	0.962988	0.417818	-0.299985	-0.0323757	0.0333594	-0.31144	-0.151055	-0.276311	-0.0435806	-0.211116	0.00433907	0.745291	0.752509	0.00478777	0.14928	0.0136061	0.658143	0.0438687
Nlrc5	0	0.0829581	0.509813	0.976396	0.886864	0.790887	0.920062	0.375918	0.574592	0.254894	0.108618	0.0919861	-0.0260063	0.0501701	0.111281	0.190726	0.145776	0.00435209	0.211644	0.318556	0.786344	0.577969	0.245079	0.0267018	0.106639
Gm37423	1	0.0831901	0.0739957	0.999681	0.107641	0.553168	0.651366	0.564573	0.0247152	0.40448	0.369177	0.0805966	0.333648	0.160632	0.299673	0.251484	0.537821	0.00437083	0.00767807	0.600745	0.0290045	0.276535	0.0511262	0.0693702	0.000190616
Cutal	0	0.0834936	0.973898	0.626741	0.501328	0.785964	0.986837	0.273906	0.305966	0.237871	0.0077798	0.187927	0.0909703	0.0473394	0.0230439	0.200154	0.191351	0.00439336	0.922567	0.0263926	0.298902	0.571082	0.790343	0.0121208	0.0207513
Cldnd1	0	0.0836582	0.401175	0.999852	0.857995	0.830685	0.991752	0.599063	0.689626	-0.277429	-0.138777	-0.00243189	-0.0324452	-0.0447036	-0.0197087	-0.159672	-0.128362	0.00440862	0.134157	0.98011	0.74618	0.639806	0.842648	0.0818432	0.178747
Sp4	2	0.0838196	0.109448	0.779348	0.00538412	0.00201576	0.982546	0.179199	0.52309	0.244823	0.203855	0.160208	0.317142	0.350422	-0.0349419	0.231619	0.150862	0.00443296	0.0138115	0.070752	0.00042972	4.28006e-05	0.703629	0.00471782	0.0807981
RP23-15K13.2	1	0.0838196	0.412971	0.979198	0.178887	0.0390196	0.996304	0.998845	0.752406	0.488921	0.252657	0.0256901	0.343245	0.519299	-0.0108412	0.00195116	0.201278	0.00443385	0.14139	0.889723	0.0608319	0.0033894	0.955207	0.991235	0.259764
Bbs2	0	0.0838196	0.331131	0.999681	0.833829	0.617678	0.978309	0.932381	0.78751	0.41624	0.242092	0.0139941	0.0608727	0.142049	0.112769	0.0944174	0.152108	0.00444267	0.0929639	0.930057	0.704421	0.345098	0.479933	0.510647	0.311072
Ccdc86	0	0.0838196	0.0777714	0.999681	0.187425	0.553652	0.99329	0.795645	0.676342	-0.307564	-0.277051	0.0200543	-0.210008	-0.11581	-0.0187581	-0.125046	-0.148772	0.00444357	0.00823762	0.853278	0.0656701	0.277149	0.867715	0.214069	0.169126
Ebna1bp2	0	0.0848762	0.322375	0.998491	0.994942	0.991894	0.994011	0.722184	0.663431	-0.241221	-0.12081	-0.0561499	-0.00107935	-0.00264163	-0.0137768	-0.115608	-0.117768	0.00450629	0.134855	0.512525	0.990201	0.974685	0.873084	0.149916	0.159577
Tmem248	1	0.085049	0.10166	0.769423	0.00367092	0.0539167	0.920539	0.407279	0.16549	-0.211909	-0.179088	-0.0704586	-0.288104	-0.207909	-0.0892798	-0.15322	-0.208164	0.00452217	0.0122995	0.349671	0.000258585	0.00548576	0.248209	0.0321216	0.0053351
Gm20699	0	0.0853048	0.180006	0.999681	0.162564	0.421233	0.380375	0.942642	0.0991078	0.5045	0.381178	0.07832	0.377527	0.227974	0.501512	0.105339	0.568181	0.00454555	0.031594	0.682054	0.0528584	0.223176	0.0113199	0.552359	0.00210398
Veph1	1	0.0853048	0.0597844	0.728377	0.0137971	0.320706	0.750762	0.75433	0.196869	0.498571	0.483005	0.362003	0.591532	0.302532	0.344164	0.149294	0.482538	0.00454923	0.00553249	0.0526986	0.00161179	0.102554	0.0876102	0.398758	0.00757526
Oplah	2	0.0858197	0.585449	0.981345	1.89665e-05	0.000341786	0.986052	0.369952	0.651413	-0.22287	-0.07986	-0.0751747	-0.442689	-0.376131	-0.0234274	-0.167818	-0.110251	0.00458346	0.281227	0.337664	2.65097e-07	3.58991e-06	0.768069	0.0259877	0.153103
Plekhm3	0	0.0858878	0.0913797	0.972919	0.421074	0.685099	0.670958	0.664894	0.644371	0.323879	0.287317	0.125261	0.150788	0.0925937	0.236215	0.17416	0.172698	0.00459569	0.0104478	0.301695	0.226661	0.42897	0.0571987	0.116532	0.148572
Ifitm3	1	0.0858878	0.249162	0.999681	0.0395753	0.346733	0.544232	0.0864239	0.96688	0.230729	0.148387	0.0277205	-0.235601	-0.128362	0.17985	0.25881	-0.0212685	0.00460247	0.0558972	0.734824	0.00703064	0.117215	0.0325109	0.000970823	0.793461
Gimap9	0	0.0858878	0.600125	0.999681	0.826317	0.984659	0.968344	0.596702	0.94014	-0.368346	-0.125648	-0.0078529	0.0490914	-0.00654885	-0.11232	-0.210047	-0.0281509	0.00460742	0.297105	0.950593	0.700222	0.958102	0.3872	0.0805713	0.815847
Rfx3	3	0.0866582	0.000502907	0.999681	0.00637208	0.000544215	0.796315	0.570533	0.401498	0.344824	0.51609	-0.0633517	0.436648	0.544262	0.200296	0.211734	0.24844	0.00465559	7.0917e-06	0.626173	0.000553104	6.7323e-06	0.116918	0.0712712	0.0388479
Tnfrsf12a	0	0.0870083	0.894797	0.901942	0.799426	0.301703	0.732038	0.66954	0.928768	-0.45947	0.0489104	-0.22861	-0.0704685	-0.264609	-0.162634	-0.227883	-0.0767326	0.00468526	0.738262	0.150618	0.658993	0.0927434	0.318529	0.119523	0.610992
Ppfibp2	0	0.0870083	0.62663	0.999681	0.0940987	0.221611	0.770349	0.690732	0.885625	0.220563	0.0727481	0.0364156	-0.18796	-0.15352	0.132557	0.112013	-0.0535208	0.00468812	0.327717	0.6462	0.0237414	0.052806	0.0970773	0.131518	0.490868
9430020K01Rik	0	0.087013	0.192312	0.928468	0.825039	0.448349	0.482921	0.694993	0.199835	-0.252959	-0.181004	0.113655	0.0360498	0.116476	-0.213205	-0.127542	-0.237926	0.00469524	0.0354246	0.204997	0.698518	0.185361	0.0226638	0.135513	0.00788089
Pcbp4	0	0.0870511	0.896049	0.97956	0.673722	0.697124	0.994635	0.984883	0.812498	0.271068	-0.0311892	0.0975197	-0.0717189	0.0745469	-0.0110102	-0.0192989	0.0899754	0.00471071	0.741085	0.326697	0.486507	0.445187	0.914633	0.835964	0.34646
Fmo5	0	0.0870511	0.903367	0.0954047	0.406762	0.390082	0.211943	0.247376	0.885625	-0.316214	-0.0320987	-0.433962	-0.144604	-0.161808	-0.352835	-0.224328	-0.0759932	0.00471103	0.75833	0.000178519	0.214138	0.14416	0.00234432	0.0369218	0.485717
Lrba	0	0.0873232	0.071341	0.981345	0.979857	0.961328	0.98203	0.67899	0.570095	0.206086	0.187866	0.0702114	0.00372934	-0.00891902	0.0362226	0.0796127	0.119916	0.00473265	0.00730286	0.34812	0.961648	0.904074	0.635559	0.261432	0.102616
Tmprss2	1	0.0874451	0.715379	0.827721	0.00405095	0.332588	0.406569	0.758284	0.92	-0.343857	0.0889443	-0.210618	-0.479561	-0.19113	-0.317136	-0.150549	-0.0667112	0.00474615	0.432015	0.0929398	0.000294851	0.108836	0.013684	0.182821	0.578902
Cyp4f15	0	0.0875178	0.804421	0.998491	0.416869	0.736409	0.698354	0.826866	0.738365	0.210379	0.0411183	-0.0541778	-0.0964719	-0.050987	0.0825877	-0.0800932	0.0882038	0.004757	0.565672	0.477289	0.223133	0.497834	0.281773	0.270238	0.23516
Tubb6	2	0.0876886	0.211415	0.589145	0.00147046	0.00644483	0.983961	0.81201	0.972488	-0.427904	-0.297017	-0.361093	-0.652429	-0.575181	-0.0540538	-0.162452	-0.0318464	0.0047732	0.0420255	0.0216235	7.80072e-05	0.000227146	0.727171	0.239935	0.829093
Acot1	0	0.0880402	0.976711	0.998491	0.613513	0.340162	0.348363	0.325967	0.614351	-0.580967	-0.0166142	-0.166705	-0.169563	-0.316011	0.523858	-0.457888	0.294749	0.00479973	0.930149	0.414286	0.413556	0.113204	0.00896693	0.0192851	0.127296
Gm37864	1	0.0880402	1.37742e-05	0.999681	0.227404	0.0998999	0.938809	0.942138	0.536409	0.526854	0.974584	-0.111701	0.336541	0.466673	0.206748	0.110872	0.320598	0.0048098	6.84242e-08	0.583647	0.0880738	0.0143713	0.305964	0.54905	0.087134
Cacfd1	0	0.0880402	0.506184	0.999681	0.879533	0.684196	0.959475	0.94476	0.949137	0.247774	0.107341	0.00804003	0.0261013	0.0710322	0.0867777	0.0489464	0.0339122	0.00481318	0.20881	0.930375	0.781675	0.427844	0.354439	0.567365	0.703873
Fkbp1a	0	0.0881424	0.249562	0.890037	0.755999	0.366791	0.979053	0.540203	0.887714	-0.265709	-0.173235	-0.144802	-0.0525202	-0.141346	-0.0658379	-0.167475	-0.062745	0.00482572	0.0560469	0.131602	0.592369	0.129529	0.496439	0.0610698	0.499577
Minos1	0	0.0881607	0.466405	0.999681	0.978249	0.933754	0.986052	0.991747	0.833874	-0.233672	-0.0946182	0.00329196	0.00445312	0.0169108	-0.0241269	0.0117226	0.0716227	0.00483367	0.230316	0.968707	0.958594	0.835336	0.775029	0.880472	0.377275
Atp11b	2	0.0881867	0.192911	0.999681	0.00843733	0.0235912	0.990345	0.880548	0.964257	-0.212014	0.147916	-0.0402943	0.259919	0.233226	0.0182801	-0.0333469	0.0207812	0.00484257	0.0356116	0.593288	0.000818137	0.00156565	0.810573	0.641593	0.778066
Tmem41a	1	0.0881867	0.827014	0.802954	0.0159813	0.0560006	0.932763	0.0692691	0.560622	-0.339927	0.0588592	-0.216415	-0.395217	-0.331618	-0.132478	-0.396835	-0.200012	0.00485398	0.604242	0.082091	0.00197054	0.0058166	0.289846	0.000596005	0.0976781
Atm	0	0.0881867	0.140931	0.999681	0.0890711	0.825863	0.925279	0.941876	0.638103	0.215146	0.168359	-0.00281718	0.184453	0.0373375	0.088044	0.0443894	0.111662	0.00485612	0.0213752	0.971435	0.0218292	0.629758	0.268751	0.547777	0.142875
Lect2	1	0.0881867	0.791513	0.354447	0.0841067	0.575316	0.683616	0.0275626	0.978811	0.334475	-0.0690665	0.332506	0.29025	0.122271	0.228138	0.446424	-0.0186874	0.00486293	0.543424	0.00532765	0.0202375	0.299023	0.0605214	8.56391e-05	0.874302
Zadh2	1	0.0882284	0.000604014	0.420073	0.632965	0.195822	0.919087	0.313688	0.546893	-0.219373	-0.341042	-0.212223	-0.0628862	-0.155527	-0.0937643	-0.175354	0.126583	0.00487219	9.34017e-06	0.00743613	0.436954	0.0431802	0.23632	0.0175937	0.092794
F830016B08Rik	4	0.0883096	2.49626e-06	0.999681	1.00118e-06	0.000754698	0.145031	0.84949	0.0124641	0.315607	0.630474	-0.0109925	0.706122	0.502233	0.377999	0.109532	0.442954	0.00488364	7.20017e-09	0.922238	4.77054e-09	1.09802e-05	0.000905227	0.304972	5.63207e-05
Cmip	0	0.0890821	0.568266	0.999968	0.280412	0.923382	0.770349	0.906198	0.964198	-0.247977	-0.0931402	-0.000383335	-0.136565	-0.0205412	-0.151811	-0.0652424	0.024717	0.00493339	0.266217	0.996563	0.140109	0.814614	0.0990858	0.431	0.774081
Gm11799	1	0.0891567	0.0034431	0.813418	0.0504517	0.63731	0.984584	0.821042	0.107359	0.785341	0.999393	0.516169	0.798264	0.279299	0.116686	0.318782	0.897799	0.00494455	0.000298288	0.0881781	0.00976418	0.366549	0.739499	0.254852	0.00239012
Myl12a	3	0.0892468	0.014152	0.66096	0.0105846	0.0417005	0.555206	0.758382	0.54865	-0.218062	-0.25383	-0.16604	-0.265199	-0.22451	-0.113835	-0.0981164	-0.128807	0.00495659	0.000672392	0.0356376	0.0011331	0.00376677	0.155493	0.183955	0.0935132
Mir99ahg	3	0.0896882	7.24429e-06	0.48089	3.49331e-05	0.000558153	0.627454	0.314288	0.208476	0.285909	0.558403	0.265402	0.546607	0.466203	0.213468	0.229921	0.267377	0.00498818	2.79267e-08	0.0114089	5.71492e-07	6.99157e-06	0.0475907	0.0177025	0.00867206
Uggt1	0	0.0902393	0.087017	0.995614	0.207498	0.211393	0.988036	0.913528	0.668645	0.205902	0.181619	-0.0636443	-0.138656	-0.148146	0.019182	0.0536997	-0.103956	0.00502595	0.00977559	0.399045	0.0768619	0.048831	0.802357	0.452603	0.163639
Mup17	4	0.0902744	5.99878e-07	0.829319	1.70769e-05	9.67428e-07	0.925279	0.0363227	0.873274	1.67329	3.1299	0.991494	3.54125	3.84002	0.704598	2.0248	0.451572	0.00503503	1.55909e-08	0.0933441	2.35973e-07	6.66345e-10	0.269228	0.000184998	0.456704
Snord22	2	0.0906157	0.0241394	0.609353	0.0179534	0.117566	0.986052	0.956456	0.692326	0.579851	0.624637	0.471614	0.649949	0.478916	0.0675111	0.102894	0.272597	0.00506121	0.00146798	0.0245424	0.00231119	0.0186501	0.750167	0.607767	0.181141
Ap5z1	0	0.0910789	0.912745	0.837414	0.745072	0.504803	0.984469	0.924988	0.99726	0.303626	-0.0307112	0.0877397	0.0652343	0.133417	0.0399605	0.0739823	-0.00166043	0.00509667	0.777307	0.443453	0.577952	0.231448	0.736279	0.48532	0.988051
Pvt1	0	0.0910789	0.37767	0.999399	0.473912	0.37673	0.614698	0.83049	0.787395	0.488528	0.267071	0.111641	0.203725	0.264775	0.369027	0.183532	0.18012	0.00510979	0.120008	0.548265	0.272597	0.135386	0.0452148	0.276367	0.310713
Mapre3	0	0.0910789	0.788319	0.754838	0.796598	0.870611	0.873456	0.818007	0.895321	-0.274948	-0.057597	-0.0980604	0.045929	-0.0359102	0.134663	-0.105709	0.0621655	0.00511493	0.538326	0.324333	0.654574	0.714028	0.183359	0.252729	0.517322
Cyb561a3	0	0.0910789	0.89701	0.844753	0.815541	0.769837	0.999229	0.881574	0.95092	0.341373	-0.0395689	0.205285	-0.0535459	-0.0771884	-0.00244695	0.107565	0.0450145	0.00511837	0.744484	0.104124	0.683223	0.543851	0.985118	0.361955	0.714792
Xkr6	0	0.0910789	0.0655084	0.995614	0.797806	0.0629379	0.958946	0.975884	0.469492	0.46112	0.435787	-0.153195	0.0799063	0.409642	0.168091	-0.0492129	0.315625	0.00512301	0.0064086	0.40384	0.656328	0.0142909	0.350994	0.766023	0.0580874
Abce1	0	0.0912791	0.767821	0.999681	0.153173	0.552483	0.986837	0.983719	0.681566	-0.213623	-0.0477592	-0.028077	0.150002	0.0822408	-0.0209866	-0.0157704	-0.102815	0.00514254	0.508518	0.712914	0.0574336	0.275369	0.786443	0.828309	0.172328
2010111I01Rik	0	0.0912791	0.164974	0.999681	0.683198	0.581541	0.980643	0.861285	0.885625	0.221457	0.1683	-0.00640975	0.0573362	0.0822689	0.0562507	-0.0773921	0.0553984	0.00514867	0.027771	0.938548	0.498291	0.305091	0.50578	0.321176	0.490263
Rnu11	1	0.0914525	0.0034431	0.929196	0.0504461	0.0615291	0.907864	0.945024	0.742172	0.700764	0.851364	0.32399	0.653746	0.660826	0.315654	0.139565	0.288377	0.00516566	0.000296851	0.208485	0.0097511	0.00677704	0.222587	0.570109	0.240043
Ube2v2	2	0.091686	0.987404	0.847209	1.19571e-06	3.34004e-05	0.994635	0.89044	0.936662	-0.22103	-0.00350116	0.126273	0.489266	0.417654	0.00697203	0.0618561	0.0344615	0.00518609	0.962271	0.105725	6.17229e-09	1.41918e-07	0.930006	0.399788	0.651351
Dpp10	2	0.0920614	0.000588897	0.999681	0.0468444	0.261609	0.942288	0.978918	0.752514	0.351344	0.532338	-0.0691511	0.353544	0.234161	0.138798	0.032112	0.145976	0.00521942	9.01205e-06	0.611118	0.00877621	0.0718289	0.313694	0.794786	0.260513
Sorbs2	0	0.0920614	0.227176	0.696776	0.94233	0.977107	0.894821	0.881955	0.749439	0.206949	0.141016	0.151079	0.0105824	-0.00532576	0.0971376	0.0656838	0.0847228	0.00522759	0.047543	0.0446412	0.892735	0.943648	0.207761	0.363125	0.255
Mup2	1	0.0920614	0.443889	0.901942	0.988646	0.0152581	0.98203	0.0656219	0.987472	0.437695	-0.191474	0.229332	0.00455284	0.519438	-0.0740795	0.509253	0.0114226	0.00522911	0.211506	0.146012	0.977651	0.000858289	0.6477	0.00054271	0.940521
Tinagl1	0	0.0926655	0.141361	0.91323	0.919017	0.938428	0.98203	0.976482	0.69936	-0.246434	-0.175158	0.123079	-0.0175376	0.0168525	-0.0395672	-0.0240312	-0.114879	0.00527073	0.0389068	0.163767	0.847538	0.846207	0.666223	0.772463	0.18895
Dpysl2	0	0.0926739	0.210003	0.998491	0.953774	0.682071	0.931475	0.941728	0.510032	-0.285033	-0.199832	0.0680981	0.0115801	-0.0707013	-0.112561	-0.0575422	-0.178931	0.00527852	0.0414679	0.505821	0.911509	0.483394	0.287575	0.547342	0.0746353
Srsf1	0	0.0927333	0.65975	0.999681	0.211642	0.421314	0.994011	0.975884	0.979826	-0.210516	-0.0653061	-0.0276334	0.136804	0.103862	0.0118801	-0.0217471	0.0104343	0.00528922	0.362665	0.715839	0.0791474	0.164972	0.876687	0.762918	0.888616
RP23-370G17.4	1	0.0934765	0.00686233	0.964775	0.982475	0.951335	0.245932	0.874802	0.399498	0.486903	0.630227	-0.0491274	0.00800481	-0.0280423	0.552889	0.165358	0.375576	0.00534083	0.000252368	0.801105	0.966737	0.880427	0.00394081	0.343679	0.038232
Col3a1	2	0.0934765	0.766477	0.998491	0.00013952	0.0275989	0.287553	0.546832	0.436401	-0.450035	-0.100153	-0.107392	-0.812978	-0.505456	-0.465302	-0.288186	-0.316706	0.00534636	0.506227	0.504223	3.40157e-06	0.00197498	0.00592129	0.0632348	0.0485606
Arhgap23	0	0.0936832	0.693877	0.999681	0.137614	0.92285	0.557941	0.925266	0.397765	-0.250581	-0.072474	-0.0437975	-0.195372	0.0212662	-0.204878	0.0585223	-0.189464	0.00536557	0.402505	0.633261	0.0413869	0.812179	0.0348245	0.487485	0.0375405
Mycl	0	0.0940295	0.823922	0.0644708	0.0847897	0.929731	0.978239	0.979062	0.997151	-0.379917	0.0627882	-0.591119	-0.335688	-0.0286793	0.107114	0.0326438	0.00217932	0.00539282	0.618961	7.14719e-05	0.0204545	0.828259	0.434047	0.796073	0.986863
Cyp4a14	2	0.0940406	0.0017136	0.999968	0.149795	0.0131868	0.987631	0.222863	0.971945	-0.541276	-0.730591	-0.000937846	-0.393046	-0.665198	-0.0489619	-0.503554	0.041083	0.00540355	0.000123006	0.99603	0.0468154	0.000672207	0.799889	0.00764242	0.823397
Eif4ebp3	2	0.0940406	0.954339	0.905402	0.0152157	0.807258	0.311436	0.793848	0.0203303	-0.478917	-0.0272238	-0.256545	-0.582586	-0.0861212	0.46901	-0.202364	-0.739428	0.00541132	0.868486	0.152762	0.00183429	0.602268	0.00681483	0.212975	0.00010992
Pltp	0	0.0940406	0.524126	0.931599	0.0647586	0.525939	0.573567	0.958914	0.972543	-0.242387	-0.101889	0.107953	-0.225404	-0.0992049	-0.190163	-0.040419	-0.0184393	0.00541572	0.2231	0.216806	0.0139628	0.252187	0.0367938	0.62356	0.82992
Zdhhc20	1	0.0944724	0.732608	0.998491	0.00474508	0.121525	0.846706	0.824006	0.714791	-0.229397	0.0573384	-0.0586686	0.300146	0.171996	-0.119924	-0.0867764	0.100623	0.00544804	0.457991	0.480166	0.000364398	0.0328898	0.158455	0.265274	0.206839
Dhrs3	0	0.0948307	0.961345	0.971362	0.383472	0.978675	0.981568	0.115105	0.681112	0.2048	0.00703157	0.0786323	-0.101158	0.00499324	-0.0452799	0.217674	0.100747	0.00547618	0.921338	0.295111	0.195487	0.946694	0.558677	0.00219165	0.17155
Rraga	0	0.0949072	0.232072	0.999681	0.328923	0.437133	0.981698	0.970481	0.965125	-0.234243	-0.141854	-0.0139175	-0.125124	-0.112894	-0.0431496	0.0288987	-0.0229452	0.00548809	0.07801	0.870155	0.155072	0.176454	0.615561	0.713588	0.78249
Irf1	0	0.0958919	0.256833	0.94735	0.315262	0.238786	0.978309	0.271693	0.999059	0.329011	-0.222449	0.141807	0.182485	-0.230679	0.0878776	0.287808	0.00072515	0.00556147	0.0590793	0.244042	0.144312	0.0604721	0.484971	0.011291	0.995137
Fam174a	0	0.0958919	0.892595	0.999681	0.673867	0.601937	0.894173	0.864812	0.969196	-0.256982	-0.0299219	0.0237895	0.0663564	0.0885581	-0.121917	-0.0851984	-0.0216553	0.00556881	0.733328	0.79962	0.486673	0.327499	0.20688	0.330041	0.810846
2610015P09Rik	0	0.0958919	0.088174	0.999681	0.376867	0.519146	0.873456	0.812152	0.487239	0.331608	0.300369	0.0468142	0.167507	0.143047	0.172701	0.136195	0.225143	0.00557004	0.00996823	0.714674	0.190948	0.245437	0.180066	0.242965	0.0646966
Car5a	0	0.0958919	0.659544	0.551247	0.348362	0.501985	0.990345	0.568626	0.402785	0.281199	-0.089446	0.248305	-0.142967	0.122188	0.0247022	0.174786	0.206455	0.00557529	0.361911	0.0157115	0.187426	0.229141	0.81577	0.0702335	0.0398204
S100a6	2	0.095941	0.538822	0.939889	0.00901151	0.00168487	0.427762	0.681276	0.563824	-0.717191	-0.288763	-0.311194	-0.908662	-1.14964	-0.685109	-0.253104	-0.419793	0.00560376	0.236935	0.225985	0.000902439	3.3034e-05	0.0161569	0.274416	0.0987467
Trim34a	0	0.095941	0.210343	0.726328	0.403306	0.378316	0.836998	0.275876	0.552892	0.395961	0.280619	0.284727	0.185169	0.215031	0.218796	0.340085	0.233641	0.00560633	0.0416106	0.0523484	0.211294	0.136349	0.142076	0.0124016	0.0955702
mmu-mir-703	0	0.095941	0.286563	0.964775	0.0561213	0.176065	0.846706	0.880788	0.714791	-0.437869	-0.270628	0.0345542	-0.41706	-0.324989	-0.225361	-0.133417	-0.192335	0.00561478	0.071107	0.824525	0.0113739	0.0363554	0.158812	0.355856	0.207782
RP23-370A2.7	0	0.095941	0.223543	0.969823	0.374719	0.0783256	0.573567	0.606502	0.756871	0.457124	0.318553	0.181645	0.231041	0.431615	0.359067	0.269393	0.131912	0.00561875	0.0461717	0.289621	0.189472	0.00970158	0.0373793	0.0851866	0.426924
Gm11837	0	0.095941	0.074357	0.656409	0.767792	0.811073	0.986052	0.731566	0.881233	-0.454709	-0.388232	-0.361156	0.0823084	-0.0807329	0.0505923	-0.21476	-0.113006	0.00562421	0.0146321	0.0335248	0.61066	0.607563	0.755828	0.157217	0.472462
Fam46a	1	0.095941	0.962793	0.838165	0.0227614	0.934557	0.98203	0.927176	0.878673	-0.227348	-0.0105062	-0.139258	-0.253842	-0.0167486	0.0364104	-0.0531355	0.0578751	0.0056297	0.892444	0.0967044	0.00321754	0.836688	0.665326	0.496397	0.467892
Gm1966	1	0.095941	0.0436078	0.999681	0.0556725	0.530633	0.240435	0.463392	0.822267	0.365668	0.375086	0.0458853	0.353119	0.152422	0.401907	0.258276	0.121345	0.00563112	0.00341707	0.742479	0.0112433	0.256255	0.00351088	0.0413554	0.357169
Eef1b2	0	0.0961754	0.166834	0.995614	0.0513277	0.891622	0.927383	0.72712	0.142111	-0.209526	-0.158555	-0.0641077	-0.204498	-0.0235238	0.0846035	-0.103824	-0.217919	0.005658	0.028298	0.400084	0.00998673	0.753505	0.273079	0.152679	0.00384863
Gm17435	0	0.0961754	0.896268	0.931599	0.54436	0.895078	0.60182	0.570804	0.942531	0.531234	-0.067005	-0.277254	0.198088	0.0617049	0.429834	0.33661	-0.0904489	0.00566517	0.74166	0.216249	0.360043	0.758793	0.0434113	0.0715273	0.679346
Gm22973	2	0.0961754	0.000602802	0.955657	0.00159481	0.268902	0.99163	0.885707	0.522604	0.507267	0.776904	0.210724	0.764458	0.325177	0.042457	-0.158027	0.316827	0.00566764	9.27313e-06	0.258644	8.60582e-05	0.0752933	0.824926	0.380031	0.0800298
RP24-496C22.6	1	0.0963391	0.047876	0.814542	0.886785	0.379481	0.994635	0.975884	0.459485	0.617377	0.63074	-0.213498	-0.0668332	-0.387304	-0.0246019	-0.0681979	0.447072	0.00568489	0.00399249	0.406515	0.793864	0.137092	0.925103	0.76535	0.054691
Ssb	0	0.097148	0.225488	0.999681	0.116854	0.707695	0.891999	0.996336	0.943081	-0.206483	-0.141504	-0.0153029	0.165025	0.0542374	-0.0967606	-0.00321138	-0.0298469	0.00574028	0.0469557	0.838538	0.0324986	0.460927	0.203627	0.963909	0.684583
Car2	1	0.0973438	0.346302	0.999681	0.000153488	0.298122	0.983961	0.930369	0.28987	-0.326519	-0.186549	-0.0638674	-0.603029	-0.195146	-0.0438142	0.0297137	-0.283345	0.00576517	0.101064	0.596434	3.85183e-06	0.090413	0.715071	0.786729	0.0184115
RP23-225M12.2	1	0.0973438	0.0208221	0.823504	0.988646	0.773558	0.952381	0.656478	0.324844	0.62452	0.713526	-0.467928	-0.00723874	-0.155094	0.256696	0.262009	0.54371	0.00576721	0.0011895	0.0912913	0.977671	0.550046	0.334132	0.242647	0.0244224
Tmem30b	2	0.0975579	0.0577848	0.998491	3.41148e-05	0.000726238	0.991752	0.255736	0.200711	-0.210607	-0.204959	-0.0563417	-0.406955	-0.3404	-0.0168836	-0.189172	-0.202963	0.0057876	0.00524066	0.465883	5.52686e-07	1.02271e-05	0.831105	0.00977959	0.00796335
Mgam	0	0.0975711	0.375152	0.844753	0.932848	0.943882	0.930557	0.230177	0.189878	0.205661	0.112147	0.123119	-0.0125451	0.0134309	0.0834862	0.190991	0.154872	0.00579607	0.117615	0.103431	0.874447	0.859062	0.283277	0.00804451	0.0384022
Slc23a1	1	0.0976445	0.929617	0.999681	0.0166187	0.521959	0.984953	0.81083	0.946535	0.271497	-0.0223609	0.0212784	-0.33126	-0.114362	-0.0338679	0.111119	-0.038528	0.00580814	0.813126	0.831895	0.00208129	0.248039	0.741404	0.238353	0.697502
A230077H06Rik	0	0.0982284	0.0559874	0.999681	0.205583	0.131195	0.969519	0.996015	0.546893	0.503723	0.499184	0.0150632	0.356623	0.431667	0.171737	0.0189298	0.320825	0.00585062	0.00500572	0.941606	0.0755264	0.0220071	0.405592	0.917048	0.0927701
Slc2a4rg-ps	1	0.098279	0.0548309	0.531114	0.0122972	0.184048	0.642623	0.723026	0.742172	0.407916	0.410892	0.377605	0.507682	0.319397	0.320854	0.208568	0.177391	0.00586138	0.00483686	0.0148358	0.00139843	0.039264	0.0497059	0.150242	0.240014
Rab18	0	0.0982993	0.564787	0.998491	0.218542	0.908269	0.907864	0.889391	0.931004	-0.206207	-0.0794436	-0.0569575	0.133834	0.0201639	-0.0927302	-0.0605488	0.0357753	0.00587035	0.262822	0.448446	0.0829425	0.785066	0.223136	0.395878	0.625325
Slc16a1	1	0.0984576	0.645719	0.999681	0.199608	0.0052082	0.994635	0.880548	0.748171	-0.277386	-0.0890946	0.0148699	-0.186318	-0.387137	-0.00889698	-0.0444251	-0.112574	0.00589779	0.34618	0.880917	0.0721264	0.000166948	0.930178	0.638347	0.253046
Fmo4	2	0.0984576	0.177945	0.999948	1.24348e-06	6.45631e-07	0.713937	0.350187	0.88424	-0.256019	-0.192689	-0.00134141	-0.612323	-0.649422	-0.175418	-0.202108	-0.0648316	0.00589814	0.0310116	0.988575	6.6198e-09	2.29304e-10	0.0687595	0.0224804	0.47998
Phka2	0	0.0984576	0.850161	0.998491	0.67261	0.400256	0.981568	0.893117	0.662507	0.208616	-0.0342331	0.0522905	-0.0564749	-0.111365	0.0438077	0.0615646	0.107229	0.00590311	0.643462	0.504083	0.484883	0.150941	0.583434	0.403229	0.158967
Neat1	2	0.0985505	0.000225239	0.971362	0.756227	0.463324	0.325404	0.845095	0.00997832	0.491926	0.824607	-0.193048	-0.101436	-0.235032	0.493159	0.180719	0.768504	0.00591645	2.40019e-06	0.296807	0.592874	0.197038	0.00750715	0.297588	3.06494e-05
Nars2	0	0.0985803	0.269632	0.656409	0.0572708	0.208166	0.534334	0.861285	0.903607	0.222565	0.143648	0.174473	0.214154	0.161205	0.182215	0.0772938	0.0500129	0.00592783	0.0637085	0.0337461	0.0116616	0.0474379	0.0301595	0.319954	0.535486
Fndc4	2	0.0985803	0.223543	0.837414	0.00691898	0.00661342	0.846269	0.645819	0.196869	0.229577	0.160034	0.0667385	0.299684	0.306495	-0.127884	0.130076	0.220936	0.00593379	0.0462275	0.438372	0.000618158	0.000236634	0.153715	0.103589	0.00755583
Wdr91	0	0.0986281	0.108746	0.999681	0.266453	0.310529	0.920062	0.766438	0.824828	0.254423	0.219577	0.0147895	0.157056	0.156786	0.115547	0.116622	-0.0492067	0.00594445	0.0136531	0.877932	0.112087	0.0971474	0.240612	0.189492	0.597891
Msmo1	1	0.0992283	0.197924	0.018363	0.655624	0.98129	0.979053	0.531524	0.746788	0.550355	0.399696	0.979685	-0.150572	-0.0123896	0.147004	0.365381	-0.239437	0.00598846	0.0372981	1.49111e-06	0.484332	0.951976	0.497024	0.0582254	0.250381
Dock4	1	0.0992437	0.0267393	0.999681	0.216014	0.328805	0.977002	0.940215	0.0668932	0.209852	0.229837	-0.00885944	0.139807	0.123104	0.0638735	0.0449042	0.253715	0.00599808	0.00169249	0.909355	0.0814403	0.106754	0.420399	0.539747	0.000904178
Osbp2	0	0.0992437	0.82381	0.999681	0.571178	0.901959	0.994635	0.281212	0.366146	0.710236	-0.148555	-0.0429675	-0.291604	0.0797178	-0.0352356	-0.708365	0.593925	0.00602821	0.599156	0.884397	0.368597	0.773901	0.908208	0.0128373	0.0317907
Hsd17b13	2	0.0992437	0.344417	0.159724	0.00753561	0.00304304	0.738147	0.18623	0.80122	-0.229646	-0.130761	-0.211782	-0.293783	-0.329477	-0.14876	-0.226293	-0.0798202	0.00603299	0.0999271	0.0121351	0.000691771	7.81004e-05	0.081233	0.00512485	0.331957
Zfp750	2	0.0992437	0.0153077	0.684844	0.0366399	0.0710272	0.577346	0.273349	0.271456	-0.380775	-0.46364	-0.289128	-0.399316	-0.367805	-0.30342	-0.332535	-0.336898	0.00604355	0.000750618	0.0406765	0.00632294	0.00837207	0.0383516	0.0116931	0.0158353
Slc22a4	0	0.0992437	0.542085	0.235464	0.757247	0.0701102	0.959696	0.40809	0.736336	0.417562	0.175362	0.484451	0.0897076	0.412806	0.153046	0.308665	0.185409	0.00604958	0.2404	0.00173993	0.594155	0.00817996	0.355968	0.0325331	0.232546
Tceal8	1	0.0992437	0.000588829	0.999681	0.271248	0.847884	0.862938	0.68523	0.726171	-0.213867	-0.336682	-0.00920504	-0.128856	-0.0322146	-0.109561	0.1114	-0.0954271	0.00605762	8.94307e-06	0.907593	0.11516	0.673846	0.169923	0.12889	0.220262
Trp53bp1	0	0.0992437	0.69959	0.999681	0.24471	0.423205	0.932468	0.868728	0.855288	0.257843	0.0757763	0.0404456	0.165122	0.132089	0.105765	0.0878864	0.0772665	0.00606217	0.410472	0.68103	0.0982766	0.166086	0.28931	0.33507	0.416658
Gm37677	1	0.0992437	0.0104361	0.999681	0.909359	0.289595	0.596327	0.936856	0.49855	0.381594	0.478091	0.0208744	0.0334484	-0.264922	0.315936	-0.0911449	0.268488	0.00607226	0.00044651	0.891664	0.829989	0.0852918	0.0417017	0.524104	0.0682201
Mmp14	3	0.0992437	9.33975e-07	0.97766	5.91626e-08	2.68784e-05	0.151579	0.76298	0.0851988	-0.243972	-0.562562	-0.0890718	-0.658997	-0.469129	-0.313023	-0.111428	-0.288416	0.00607302	1.79596e-09	0.322587	1.31556e-10	6.16478e-07	0.0010419	0.18623	0.00146485
1810058I24Rik	0	0.0992437	0.60952	0.807088	0.130987	0.887943	0.927602	0.118525	0.489275	0.229635	-0.0827229	0.14572	0.181065	-0.0273581	0.0949017	0.242272	0.112926	0.0060743	0.307792	0.0844069	0.0382287	0.746941	0.275003	0.00229458	0.169047
Airn	0	0.0992437	0.256214	0.854454	0.154027	0.404174	0.106256	0.644704	0.297077	0.62851	0.439334	0.394495	0.493013	0.345577	0.651809	0.368184	0.560175	0.00607551	0.0587931	0.111848	0.0488762	0.153613	0.00941506	0.1021	0.0194259
Serpina1d	1	0.0996964	0.953768	0.999852	0.0337808	0.0886328	0.930022	0.947049	0.94718	0.23882	0.0142332	0.00233096	-0.255451	-0.223296	0.0979956	-0.0478295	0.0337153	0.00614357	0.86497	0.978974	0.00565798	0.011701	0.278552	0.573722	0.699333
Haao	0	0.0996964	0.78063	0.999681	0.983615	0.727466	0.595888	0.710586	0.582597	0.213614	0.0473041	0.0436067	0.00308948	-0.0548704	-0.110243	0.110394	0.124201	0.00614399	0.527196	0.581634	0.970101	0.486463	0.178345	0.143657	0.110247
Capn8	2	0.0996964	0.0651861	0.998491	0.00402498	0.0349831	0.440575	0.821013	0.885755	0.692218	0.659587	0.197984	0.970255	0.762748	0.617182	0.275885	0.175885	0.00614621	0.00636662	0.454899	0.000290558	0.00285243	0.0188171	0.254347	0.492072
Pnpo	0	0.0996964	0.809121	0.995614	0.131332	0.371689	0.978309	0.989835	0.734605	0.206631	-0.0410658	0.0649229	-0.166107	-0.115218	-0.0584767	0.0119239	-0.0915153	0.00615563	0.573812	0.397076	0.0384026	0.132067	0.45876	0.870879	0.229246
Adra1b	3	0.0996964	0.183522	0.29163	0.00675043	0.00330161	0.98203	0.289761	0.0203734	0.300122	0.22388	0.329411	0.39734	0.436207	-0.0554043	0.256581	0.415653	0.00616787	0.032746	0.00293254	0.00059874	8.86217e-05	0.636213	0.0138971	0.000123899
Adar	0	0.0996964	0.954339	0.911858	0.76356	0.860678	0.986052	0.327732	0.96688	0.220123	-0.0130275	0.116173	0.0446613	0.031968	0.0246155	0.147105	0.0212427	0.00616822	0.868639	0.161421	0.603574	0.696791	0.775402	0.0570311	0.794455
Prpf40b	0	0.0996964	0.522426	0.998491	0.20155	0.112819	0.930206	0.928728	0.938352	0.272363	0.119268	0.0793375	0.19042	0.240286	0.116541	0.065351	0.0453078	0.00617123	0.221684	0.44848	0.0731482	0.0174588	0.280845	0.499326	0.655884
Col27a1	3	0.0996964	0.00733655	0.657827	3.98966e-06	0.000354714	0.986052	0.281572	0.112618	0.542106	0.645255	0.430122	1.15393	0.943442	0.0645137	0.472701	0.585091	0.00617375	0.00079903	0.0350473	3.5803e-08	3.78089e-06	0.772011	0.0128843	0.00261014
Fzd8	0	0.0996964	0.759313	0.791461	0.921224	0.83057	0.999229	0.975884	0.864581	0.360779	-0.0881603	0.240489	-0.0264898	0.0627337	-0.00220926	0.0381708	-0.10504	0.006174	0.49723	0.0748186	0.851576	0.639292	0.987492	0.760945	0.435745
4933411K16Rik	1	0.100104	0.565381	0.867595	0.034273	0.515532	0.978239	0.303682	0.934507	0.353385	0.143915	0.213324	0.388129	0.156892	0.112035	0.3058	0.0627495	0.00620712	0.263606	0.119543	0.00579208	0.241987	0.434972	0.0154577	0.646058
H2-T22	1	0.100168	0.942859	0.911858	0.0881558	0.652542	1.68325e-13	0.104722	0.972543	0.208401	0.0145656	0.109464	0.185358	0.0666639	-0.672983	0.228248	0.0160085	0.00622273	0.843741	0.161029	0.0215645	0.385638	1.59803e-15	0.00170147	0.834484
Lpar1	0	0.100168	0.982743	0.924206	0.616808	0.67035	0.98203	0.885707	0.546893	-0.538744	-0.00754683	-0.265397	-0.161909	-0.156831	-0.0871968	-0.159063	-0.337922	0.00623844	0.966932	0.189295	0.417148	0.408539	0.666453	0.381244	0.0925616
Dll1	0	0.100168	0.0909816	0.4892	0.47913	0.159895	0.189162	0.972713	0.746788	-0.414115	-0.379994	-0.397342	-0.171396	-0.330432	-0.369864	-0.0480486	-0.171317	0.00623989	0.0103804	0.0117583	0.277382	0.0308893	0.0236452	0.728266	0.248569
Reln	1	0.100168	0.845542	0.532034	0.0179763	0.311313	0.888163	0.970841	0.873274	0.201417	-0.0338185	-0.114993	-0.238127	-0.123485	0.0984618	-0.0260422	-0.0553665	0.00625011	0.635054	0.129887	0.00231557	0.0981437	0.200497	0.716503	0.456179
Gm37747	0	0.100168	0.46349	0.999681	0.639255	0.141658	0.729449	0.962988	0.224036	0.671415	0.327059	-0.00827613	-0.208666	-0.648199	0.465113	0.106637	0.626322	0.00625064	0.176238	0.977248	0.444666	0.0252391	0.0764994	0.66742	0.0102479
Rhbdd2	1	0.100443	0.54945	0.142268	0.031208	0.760387	0.909221	0.309741	0.960793	-0.296778	-0.118053	-0.286749	-0.323725	-0.0666189	-0.136177	-0.250665	-0.0334164	0.00628206	0.247629	0.0105168	0.00504701	0.530693	0.225519	0.0164188	0.751393
Dqx1	0	0.100443	0.846638	0.999948	0.548264	0.70359	0.925279	0.997741	0.86708	0.302429	-0.0516746	0.00242962	-0.112712	-0.0847786	-0.136605	0.00334049	0.0477421	0.00629852	0.63759	0.98351	0.344833	0.452745	0.260126	0.975219	0.673448
Rpl39	0	0.100443	0.728848	0.836307	0.968452	0.508312	0.965755	0.996015	0.644371	-0.20552	-0.0537725	-0.126918	-0.00588125	0.0876878	0.0676694	-0.00530907	-0.107806	0.00630599	0.452106	0.096256	0.939611	0.235074	0.375866	0.940973	0.147895
RP24-500I24.2	4	0.100443	0.00317264	0.802954	0.000376704	0.00295217	0.0748027	0.082866	0.000646438	0.413753	0.572593	0.281932	0.692135	0.607728	0.61466	0.398519	0.764263	0.00630809	8.90559e-05	0.0810175	1.26816e-05	7.41889e-05	0.000157154	0.00685865	4.62586e-07
Mycbp2	1	0.100443	0.0130902	0.999681	0.688845	0.851838	0.50191	0.963997	0.475833	0.200382	0.240013	0.00309206	0.0516464	0.0266074	0.170566	0.029764	0.137791	0.00631222	0.000604116	0.967284	0.506131	0.719759	0.0254583	0.676331	0.0610635
Kras	1	0.100443	0.902991	0.943925	0.00661721	0.391253	0.99429	0.996336	0.760301	-0.209298	0.0224104	0.0902008	0.272272	0.110338	-0.0118737	-0.00341546	-0.0596241	0.00631533	0.757339	0.241084	0.000582264	0.144806	0.880504	0.962552	0.431778
Cd53	0	0.100868	0.881365	0.999681	0.685878	0.673005	0.920062	0.981175	0.960713	-0.262805	-0.0343107	-0.0521097	0.0658038	0.0767333	0.114062	-0.00582075	0.0302272	0.00636087	0.708213	0.596778	0.501741	0.412453	0.244766	0.948719	0.747213
Hspa8	3	0.100868	0.139296	0.546419	5.62435e-06	2.78405e-05	0.990345	0.278219	0.00428734	-0.227961	-0.183222	-0.203852	-0.478671	-0.44572	-0.0191492	-0.201504	-0.37165	0.00636222	0.0210044	0.0154408	5.80659e-08	1.10325e-07	0.821189	0.0125677	7.8404e-06
RP23-110C17.2	2	0.100868	0.0033523	0.492878	0.0014135	0.272442	0.193905	0.18623	0.112618	-0.296306	-0.425671	-0.185478	-0.475756	-0.191548	-0.368346	-0.292636	-0.336679	0.00636594	9.66933e-05	0.0955702	7.34142e-05	0.077135	0.00165156	0.00507057	0.00264903
Zfhx4	4	0.101567	4.71177e-05	0.601997	0.007918	0.00247712	0.779515	0.128067	0.0213837	0.214234	0.395491	0.181027	0.282468	0.321688	0.133757	0.185911	0.303575	0.00642464	2.83137e-07	0.0237132	0.000745142	5.83962e-05	0.10458	0.0135539	0.000132618
Slc22a23	2	0.101567	0.695059	0.729519	0.0239885	0.608037	0.97895	0.0400477	0.683159	0.202462	0.0599523	0.146112	-0.234547	-0.0731131	0.0537303	0.261951	0.101617	0.00642608	0.403524	0.0530385	0.0034581	0.33361	0.48985	0.000226528	0.174014
Cyp7a1	2	0.101648	0.00366172	0.0455963	0.852144	0.617718	0.725152	0.981142	0.64213	0.631922	0.794289	0.977849	0.0831878	0.221979	-0.450904	0.0538493	0.336034	0.00643921	0.000335069	2.53104e-05	0.736219	0.345176	0.0742379	0.808394	0.145524
Tkfc	2	0.102887	0.0214319	0.769888	0.29483	0.0491453	0.981568	0.956502	0.947166	-0.342488	-0.395393	-0.232215	-0.200874	-0.357841	-0.0815673	0.0606896	-0.0478191	0.00652584	0.00123962	0.0673349	0.130651	0.00489044	0.52106	0.607999	0.698989
Armc5	0	0.103431	0.44101	0.999681	0.123772	0.508312	0.440575	0.812152	0.753748	-0.374371	-0.185546	0.0115492	-0.307473	-0.160495	-0.347975	-0.148806	-0.152228	0.00656848	0.159783	0.93256	0.0353374	0.235097	0.0188073	0.243147	0.264369
Mcam	1	0.103949	0.153693	0.975409	0.00235716	0.0882732	0.211943	0.661268	0.249128	-0.319348	-0.255022	-0.121654	-0.487126	-0.298515	-0.387626	-0.175201	-0.294933	0.00660959	0.0250313	0.312543	0.000142455	0.0116274	0.00233979	0.114326	0.0132505
Ttc21b	0	0.104003	0.629686	0.999681	0.546131	0.820144	0.949628	0.651657	0.960793	0.373106	0.130932	-0.0356755	0.13806	0.0697385	0.143706	0.213255	-0.044639	0.00662121	0.330458	0.807308	0.342373	0.620294	0.326507	0.106725	0.750157
BC023105	1	0.104504	0.941369	0.530052	0.0469907	0.838981	0.906429	0.171755	0.490558	0.607791	0.0456089	0.561126	0.60273	-0.105916	0.288331	0.608586	0.398033	0.00666132	0.83993	0.0144686	0.00882942	0.656341	0.221144	0.00431029	0.0658784
Erg	0	0.10486	0.301071	0.981811	0.530205	0.245536	0.981698	0.962988	0.765561	-0.314605	-0.196613	0.105819	0.115969	0.20775	-0.0595599	-0.0485868	-0.12289	0.0066926	0.0775051	0.359384	0.326957	0.063557	0.618266	0.653548	0.281338
Snora73b	2	0.10486	0.0089199	0.834678	0.027264	0.454477	0.978309	0.984181	0.83873	0.366874	0.425349	0.228361	0.407895	0.176776	-0.108017	-0.0282117	0.116628	0.00670471	0.00105039	0.0957117	0.00416582	0.190023	0.449869	0.830114	0.384964
2310036O22Rik	0	0.10486	0.779608	0.976396	0.465497	0.796953	0.993274	0.59437	0.864606	-0.211076	-0.046798	-0.0791252	-0.0853455	-0.0418588	-0.0134835	-0.130438	-0.059272	0.00670889	0.525569	0.314282	0.290518	0.587212	0.866023	0.0790789	0.437876
Tmem260	0	0.105014	0.084341	0.998491	0.632131	0.0548167	0.978239	0.588748	0.931782	0.211402	0.192472	0.0497624	0.0637785	-0.201693	0.0634149	0.131758	-0.037693	0.00672698	0.00933894	0.530829	0.435845	0.0116389	0.432612	0.0771437	0.62714
Tmtc4	0	0.105073	0.194961	0.999681	0.0808734	0.183113	0.981568	0.375918	0.313552	0.398401	0.292081	-0.0818867	0.355434	0.278276	0.0901941	0.307882	0.315924	0.00673905	0.0362398	0.59873	0.0191329	0.0617963	0.558686	0.0267183	0.0224874
RP23-434H14.8	2	0.105259	0.0155108	0.999681	0.785728	0.904593	0.0839149	0.660041	0.0411525	0.603845	0.749775	-0.0318471	0.122695	-0.0718944	0.947821	0.356475	0.705764	0.0067593	0.000765535	0.902142	0.638116	0.778613	0.000218787	0.111424	0.0035835
Ikbkb	0	0.105522	0.840759	0.999681	0.604963	0.584327	0.986052	0.940156	0.713468	0.203022	0.0352679	0.0348118	0.0641001	0.0773251	0.0226395	0.0449987	0.0953789	0.00678453	0.626814	0.651579	0.421413	0.308243	0.774405	0.536085	0.204771
Clec2h	2	0.105784	0.00543916	0.999681	0.742076	0.231848	0.98203	0.463392	0.0123165	0.829659	-1.39776	0.174651	-0.183535	-0.668163	0.126433	0.59451	-1.20427	0.00681775	0.000183905	0.590682	0.573883	0.0573081	0.700313	0.0413346	0.000570851
Kcnj16	0	0.105784	0.985586	0.29163	0.0584277	0.646267	0.307313	0.368267	0.512696	-0.391528	0.00731964	-0.45729	-0.381085	-0.125571	-0.420648	-0.30786	-0.254387	0.00681806	0.956929	0.00296106	0.0120085	0.377304	0.00655562	0.0257599	0.0760259
Mdh2	2	0.105951	0.112718	0.780446	2.34055e-06	0.000595222	0.935927	0.186693	0.916259	-0.202468	-0.175242	-0.068451	-0.447453	-0.33566	-0.079566	-0.201372	-0.0421553	0.00683715	0.0145375	0.365383	1.78441e-08	7.89301e-06	0.300972	0.00530985	0.569645
Hsp90aa1	0	0.106139	0.715531	0.999681	0.136598	0.872732	0.990345	0.966183	0.89647	-0.356791	0.095332	-0.0512316	0.272567	-0.0460519	-0.0304236	-0.0498946	-0.0814964	0.00685767	0.432362	0.691677	0.0409066	0.717714	0.815186	0.685145	0.519402
Kifc2	3	0.1073	0.0455689	0.913447	0.0136405	0.00239149	0.903443	0.488682	0.0559057	0.37306	0.386923	0.19904	0.463569	0.559218	-0.192676	0.263254	0.464396	0.00694113	0.00367709	0.168042	0.00159024	5.56335e-05	0.218492	0.0459138	0.000636219
Herc3	1	0.107337	0.0482769	0.929833	0.0671488	0.770523	0.983961	0.962988	0.135388	0.262925	0.269134	0.125817	0.25073	0.0604737	0.0364885	0.0417435	0.225297	0.00695396	0.00403435	0.21341	0.0147295	0.545439	0.727792	0.658661	0.0206219
Rdm1	0	0.107337	0.235844	0.995614	0.641654	0.208819	0.978309	0.648105	0.714791	0.387758	0.270056	0.123757	0.114347	0.284779	-0.109448	0.219487	0.1775	0.00696048	0.0505488	0.405281	0.447301	0.0476678	0.479402	0.105232	0.207199
Gbp3	1	0.107694	0.799049	0.999681	0.738202	0.870169	0.873456	0.0136991	0.943495	0.319245	-0.0689857	-0.0450059	0.0704846	-0.044437	0.165353	0.389019	-0.0480506	0.00700021	0.556088	0.719277	0.568894	0.713196	0.181854	0.000650569	0.685437
Tnrc6c	0	0.107694	0.545819	0.965748	0.430719	0.777147	0.994635	0.995843	0.961024	0.212616	0.0893886	0.0872373	-0.100535	-0.0475854	-0.00608312	-0.00848557	0.0249102	0.00700298	0.243823	0.283302	0.23537	0.556211	0.94228	0.912086	0.75555
Ddx11	0	0.107694	0.613741	0.999994	0.935095	0.767666	0.843148	0.970841	0.979393	0.368614	-0.139906	-2.45262e-06	0.0227775	0.0872999	0.108988	-0.0487828	0.0210589	0.00700909	0.312599	0.999926	0.877914	0.540434	0.468021	0.716819	0.879815
Cyp4v3	0	0.107934	0.205486	0.999681	0.95056	0.747887	0.982152	0.775092	0.66655	0.222861	0.162405	0.0345845	-0.00825124	-0.0550353	-0.0329531	0.103099	0.115305	0.00703858	0.0397109	0.679964	0.924534	0.512809	0.702481	0.198711	0.161855
Dnajb9	1	0.107934	0.0394832	0.998491	0.783209	0.803946	0.450465	0.31936	0.366111	-0.265207	-0.280782	-0.0754673	0.0475117	-0.0508828	-0.23386	-0.220609	-0.206454	0.00704175	0.00294519	0.437105	0.634056	0.597094	0.0196102	0.0182426	0.0316421
Dhrs4	0	0.107947	0.099183	0.981345	0.264543	0.189911	0.986837	0.897209	0.845655	-0.202565	-0.181067	-0.0712418	-0.124386	-0.136707	0.0210037	-0.0585528	0.0628257	0.00705114	0.0118168	0.3465	0.111116	0.0668956	0.784255	0.415124	0.395159
Morc4	1	0.10812	0.733567	0.915224	0.0131679	0.310088	0.98203	0.929928	0.9426	-0.399368	-0.104901	-0.210113	-0.510003	-0.246126	-0.0617952	-0.0931138	0.060688	0.0070732	0.459031	0.172153	0.00152364	0.0969371	0.689124	0.502765	0.680438
Zfp532	0	0.10812	0.42217	0.998491	0.709523	0.325934	0.978309	0.572731	0.507735	0.291795	0.154811	0.0868773	0.0724992	0.17953	0.0860995	0.189008	0.196741	0.00707952	0.147287	0.44997	0.53248	0.105249	0.461797	0.0723821	0.0731502
Ficd	0	0.108289	0.548792	0.649178	0.176073	0.250143	0.786769	0.651797	0.108558	-0.322254	-0.132388	0.147226	-0.236652	-0.220308	-0.199388	-0.180378	-0.363518	0.00710654	0.247019	0.209619	0.0595198	0.0658783	0.111293	0.107233	0.00242544
Pigr	1	0.108289	0.896283	0.999681	0.00113086	0.14012	0.986837	0.531524	0.238455	0.284357	-0.0331604	0.0155039	-0.465621	-0.239481	0.0286456	0.192506	-0.270271	0.0071122	0.742551	0.884129	5.44235e-05	0.024736	0.79023	0.0575189	0.0117798
RP23-187D22.1	0	0.108289	0.457995	0.903272	0.0960576	0.778284	0.725152	0.609068	0.52309	0.490274	0.255221	0.100796	0.445828	-0.118668	0.361492	0.311402	0.338694	0.00712272	0.172028	0.62042	0.0244492	0.558207	0.0749314	0.0868742	0.0803619
Gm6377	0	0.108289	0.698014	0.955657	0.962045	0.918376	0.969218	0.599063	0.928646	-0.468375	0.131673	-0.202225	0.015694	0.042023	-0.152996	-0.284531	0.0831393	0.00712475	0.407735	0.25561	0.928323	0.80183	0.392603	0.0819146	0.608449
Fhod3	1	0.10861	0.0632634	0.999681	0.131314	0.0170536	0.98203	0.818007	0.417818	0.609682	0.592218	0.0279825	0.500231	0.747493	0.102993	0.246486	0.451151	0.0071609	0.00603184	0.907183	0.0383867	0.000989808	0.68041	0.250318	0.0438847
1810026J23Rik	0	0.10861	0.109533	0.999968	0.478065	0.622696	0.836998	0.849017	0.971945	-0.21147	-0.184729	-0.000503249	-0.0893298	-0.0730173	-0.118604	-0.0761953	-0.0172763	0.007163	0.0138309	0.994911	0.276558	0.350954	0.142204	0.303703	0.822182
Klhl17	0	0.108861	0.259888	0.999681	0.642893	0.230076	0.999795	0.802083	0.389018	0.32792	0.199002	0.00508461	0.0998132	0.236868	-0.000108077	0.144632	-0.272963	0.00718809	0.0964929	0.969003	0.448729	0.0565888	0.999319	0.222535	0.0356109
Rps15a	0	0.109426	0.383438	0.848862	0.207498	0.290473	0.969218	0.690538	0.8	-0.199756	-0.109324	-0.121784	-0.137084	-0.127113	0.0644013	-0.107701	-0.0717466	0.00723626	0.123445	0.106776	0.0768723	0.0857655	0.397739	0.131374	0.330381
Spag5	0	0.109426	0.847746	0.998491	0.652734	0.679881	0.984953	0.879856	0.984028	-0.77609	-0.123773	-0.197402	-0.202816	-0.212324	-0.0955039	-0.237306	0.0259513	0.00724268	0.639223	0.484817	0.46098	0.421041	0.742337	0.351896	0.921484
Sun1	0	0.109466	0.932498	0.83476	0.429613	0.941508	0.930206	0.862601	0.984028	0.222995	-0.0183696	0.0673919	-0.107005	-0.0156598	0.0947326	0.0790631	0.00838605	0.0072587	0.821741	0.434521	0.234288	0.853239	0.282582	0.323888	0.921284
Adck3	0	0.109466	0.372407	0.943615	0.299779	0.218364	0.772613	0.918282	0.7671	0.239614	-0.135658	0.105858	-0.141071	-0.176791	-0.154984	0.0631623	0.0951507	0.00726916	0.116159	0.24075	0.134058	0.0515628	0.0998869	0.464939	0.283128
Apoc2	3	0.109466	0.0119528	0.470381	0.000260212	0.0131868	0.51231	0.343504	0.258593	-0.227594	-0.286353	-0.221254	-0.40821	-0.289327	-0.193281	-0.187541	-0.206464	0.00727128	0.000530992	0.0102953	7.77e-06	0.00067305	0.0269354	0.0212672	0.0144954
Snord55	2	0.109594	6.27681e-10	0.845495	0.0143082	0.0980689	0.978309	0.883714	0.864581	1.19779	2.62462	0.751953	1.39253	1.0733	0.35532	0.405951	0.351437	0.00728887	1.00988e-11	0.105119	0.00170216	0.013963	0.459173	0.365506	0.436888
Ibtk	0	0.109594	0.529538	0.999681	0.622959	0.655569	0.958946	0.981142	0.377909	-0.202414	0.0863553	0.0022758	-0.0632092	-0.0645143	0.0717873	0.0171134	-0.160425	0.00729705	0.229235	0.976125	0.424382	0.391158	0.35182	0.813121	0.0336686
Slc20a1	2	0.109648	0.149176	0.283678	4.12265e-06	0.0366488	0.986837	0.739241	0.247403	-0.376402	-0.304601	-0.445619	-0.879009	-0.414024	0.0370652	-0.183493	-0.354659	0.00731107	0.0237439	0.0024461	3.7771e-08	0.00308478	0.792286	0.16827	0.0128967
Amt	2	0.109648	0.0220131	0.999681	2.37396e-05	0.0945411	0.850342	0.974438	0.669755	0.201799	-0.238281	0.00939863	-0.427948	-0.189717	-0.109657	0.0232752	-0.104314	0.00731794	0.00129634	0.901629	3.5255e-07	0.0130708	0.161499	0.746017	0.164071
Nucks1	0	0.110529	0.90684	0.999681	0.715641	0.576651	0.868782	0.76298	0.975968	-0.21401	-0.0225133	-0.0290443	0.0513592	0.0820529	-0.111734	-0.101356	-0.0143167	0.00739176	0.765896	0.716409	0.539231	0.300257	0.173145	0.186335	0.855807
Wdr24	0	0.110529	0.973789	0.999681	0.814874	0.979479	0.839904	0.901403	0.748171	0.251324	-0.00912383	0.0499676	0.0410304	0.00620649	-0.0767483	0.072461	0.107211	0.00739632	0.920969	0.608539	0.682089	0.948287	0.444146	0.421346	0.252398
Abca1	1	0.110529	0.0580308	0.559276	0.0415077	0.0700595	0.992677	0.995808	0.704287	0.213619	0.195456	-0.195731	-0.227529	-0.214968	-0.0148706	0.00922854	0.103618	0.00740292	0.0102703	0.0172495	0.0075091	0.00814899	0.857033	0.90533	0.195087
Slc1a2	1	0.110752	0.0182232	0.943615	0.115658	0.545942	0.362792	0.51202	0.621067	0.242394	0.284253	0.105713	0.205946	0.0989255	0.236757	0.169087	0.134664	0.00744436	0.00098555	0.240629	0.0319731	0.270784	0.0101718	0.0506636	0.131403
Snord104	2	0.110752	0.014166	0.998491	0.0295246	0.0749248	0.99329	0.974438	0.948644	1.02007	1.1869	0.269682	1.08421	0.968258	-0.0672305	-0.125333	0.141895	0.00744589	0.000674195	0.492706	0.00466597	0.00908215	0.867232	0.745582	0.702822
Plxna2	0	0.110752	0.0577848	0.998491	0.926937	0.595254	0.897286	0.812152	0.75029	0.236428	0.23627	0.065279	-0.0160554	-0.0890691	0.114705	0.0985767	0.0994725	0.00745514	0.00524073	0.467068	0.862599	0.319927	0.211237	0.240881	0.255864
Ddhd2	0	0.110752	0.431851	0.999681	0.140675	0.847884	0.84473	0.982554	0.93436	-0.236284	0.11751	-0.0258323	0.177415	-0.0364254	0.12725	-0.0183718	0.0395773	0.00745975	0.153385	0.768412	0.0498756	0.673163	0.152999	0.822552	0.643497
Kctd6	0	0.110752	0.709576	0.999681	0.772306	0.931804	0.840267	0.885707	0.922921	-0.297791	-0.0839147	-0.0075474	-0.0574769	-0.0165684	-0.1687	-0.0909409	-0.0579791	0.0074615	0.425435	0.946138	0.616042	0.879133	0.145319	0.380054	0.593584
Rnaset2a	1	0.111236	0.731429	0.998491	0.944308	0.923248	3.80723e-06	0.557746	0.608056	0.389113	0.106152	0.108285	0.0203025	0.0346223	0.82287	0.25077	0.223164	0.00750574	0.45609	0.472741	0.894138	0.813064	7.83133e-08	0.0676696	0.123324
Eif3b	3	0.111236	0.0266421	0.302275	0.00541294	0.00847957	0.983961	0.490157	0.489531	-0.200504	-0.226455	-0.16343	-0.278694	-0.269547	0.0280257	-0.143247	-0.137402	0.00751168	0.00168208	0.0319654	0.000439328	0.00034039	0.713461	0.0462354	0.0656627
Gpld1	2	0.111353	0.719208	0.999681	3.3e-05	0.0133207	0.994635	0.812526	0.198294	0.212331	-0.0594045	0.0123037	-0.428713	-0.27566	0.00746704	0.0899922	-0.215415	0.00753643	0.438924	0.878961	5.29384e-07	0.000682978	0.928062	0.243811	0.00771945
Eif1ax	0	0.111353	0.359965	0.999681	0.583511	0.943713	0.983961	0.960457	0.885	-0.200748	-0.11468	-0.0418174	0.0678642	-0.0132883	-0.0265077	-0.0338313	-0.0520463	0.00753714	0.109394	0.580897	0.382859	0.857959	0.729746	0.636117	0.481293
Gm10524	0	0.111819	0.291461	0.990578	0.791446	0.29853	0.50516	0.974726	0.574592	0.375505	0.243835	0.129446	0.0702302	0.242973	-0.354524	-0.0427422	-0.239274	0.00757749	0.0733475	0.377859	0.647026	0.0906742	0.0257429	0.753679	0.106848
Eif4e	0	0.112097	0.709576	0.998491	0.873031	0.844102	0.890958	0.914599	0.920366	-0.203709	-0.0576602	-0.0534404	0.0230484	0.0327465	-0.0996118	0.0247394	-0.0414686	0.00760517	0.42552	0.487037	0.771623	0.664323	0.20261	0.731481	0.581258
Gm26448	0	0.112536	0.0510866	0.999994	0.551773	0.938428	0.981568	0.758284	0.861996	0.436344	0.443371	7.85679e-05	0.159347	0.0316273	-0.112826	-0.215167	0.12741	0.00764383	0.00439195	0.999583	0.348335	0.846491	0.517167	0.182723	0.431086
Col1a1	2	0.112663	0.58935	0.983695	0.000470469	0.0250137	0.211424	0.435253	0.45268	-0.561889	0.204349	-0.195007	-1.00608	-0.684924	-0.744663	-0.420751	-0.411302	0.00766137	0.286433	0.363015	1.7e-05	0.0017152	0.00228248	0.0366525	0.0530532
Ecm1	0	0.112847	0.0690374	0.999681	0.143492	0.771594	0.966323	0.681276	0.474127	-0.241706	-0.235221	0.041006	-0.189462	0.0530262	-0.0821468	-0.0928076	-0.167518	0.00768281	0.00693667	0.646761	0.0441232	0.547434	0.378156	0.275986	0.0601697
Map3k4	0	0.113006	0.331131	0.720581	0.773033	0.764968	0.902443	0.676265	0.756067	0.23765	0.145565	0.17962	-0.0482215	0.0564428	-0.0434022	0.132351	0.100006	0.00771563	0.0928611	0.0505138	0.61752	0.537079	0.651837	0.123163	0.26742
Exph5	1	0.113006	0.296656	0.589145	0.026765	0.960472	0.846486	0.956456	0.855373	0.205054	0.13095	0.17989	0.233263	0.00966565	0.113471	0.0379964	0.062452	0.00771887	0.0758674	0.021207	0.00405343	0.900751	0.157308	0.605648	0.417416
Fundc2	0	0.113006	0.922549	0.999681	0.153095	0.212148	0.991752	0.974619	0.971945	-0.269918	0.024533	-0.0179448	0.204559	0.192619	-0.0202822	0.0298847	-0.0223472	0.00772035	0.79763	0.861696	0.0484263	0.0492532	0.845162	0.751693	0.823306
Tmem56	0	0.113428	0.523711	0.999681	0.0951009	0.323338	0.994635	0.874739	0.843711	-0.228983	0.0989798	-0.00834528	0.199967	0.137737	0.00727231	0.0419577	-0.0726923	0.0077581	0.222626	0.922569	0.0241	0.103743	0.933331	0.609285	0.391433
Hnf4a	2	0.113509	0.00571747	0.819478	0.0192891	0.051439	0.666027	0.0953192	0.177995	-0.225751	-0.302819	-0.144846	-0.271207	-0.237814	-0.168318	-0.26581	-0.231132	0.00777736	0.000197438	0.0896426	0.00256279	0.00518272	0.0554566	0.00118466	0.00631515
Psmb9	0	0.113509	0.819084	0.998491	0.619109	0.81418	0.283359	0.111273	0.638121	0.385974	-0.0786044	0.10722	0.123707	-0.0753637	0.298267	0.433315	0.216016	0.00778264	0.592109	0.487943	0.419419	0.611791	0.0502155	0.00194425	0.143688
2610301B20Rik	4	0.113509	5.24982e-09	0.415714	0.000117296	2.78405e-05	0.202082	0.0196889	0.234598	0.320138	0.72902	0.333138	0.580387	0.622518	0.388724	0.460896	0.306599	0.00779254	9.09622e-11	0.00715642	2.66412e-06	1.10469e-07	0.0019946	4.25207e-05	0.0112291
Bmf	0	0.113509	0.520725	0.999681	0.5647	0.41833	0.993031	0.251745	0.467025	0.466482	0.207625	0.0734259	0.168872	0.246557	0.0315393	0.431952	0.328866	0.00779949	0.220331	0.688325	0.361234	0.163029	0.865381	0.00944647	0.0570487
Telo2	0	0.113773	0.742962	0.999681	0.685375	0.879832	0.644693	0.9562	0.698218	0.368825	0.0995073	-0.0485749	-0.102724	-0.049909	0.182482	0.0708436	-0.195135	0.00782658	0.471768	0.74622	0.50111	0.731151	0.224717	0.602599	0.187365
Trim7	3	0.113882	0.0313064	0.781713	0.0271174	0.0263567	0.783056	0.140967	0.485118	0.33451	0.378497	0.236744	0.391034	0.399806	0.217186	0.359077	0.239917	0.00784741	0.00206471	0.0726806	0.00412816	0.00184556	0.109574	0.00311088	0.0641407
Dpep1	1	0.113882	0.743295	0.999681	0.000200212	0.225325	0.29592	0.309741	0.608056	-0.600011	-0.150683	0.0390431	0.951647	-0.43053	-0.693682	-0.515187	-0.353064	0.00785204	0.4728	0.860927	1.27994e-05	0.0545563	0.00619568	0.016558	0.122901
Sept7	0	0.114293	0.206622	0.998491	0.25063	0.790907	0.761432	0.864311	0.626719	-0.198744	-0.14611	-0.0495861	0.125725	0.0410039	-0.127796	-0.0695672	-0.109668	0.00788941	0.0400299	0.509037	0.102008	0.578119	0.0920596	0.328288	0.135589
Snord17	1	0.114371	0.0798213	0.477786	0.0107592	0.122556	0.994011	0.972866	0.52309	0.474074	0.448315	0.458997	0.606802	0.412901	0.0294952	0.0571754	0.308251	0.00790381	0.00855708	0.0111526	0.00116717	0.0198809	0.874095	0.740753	0.0805011
Bcl3	1	0.115079	0.0403717	0.999681	0.776917	0.883814	0.892996	0.925699	0.752406	-0.399752	-0.433636	-0.030027	-0.0755286	0.0482803	-0.19658	-0.0931947	-0.161958	0.00796183	0.00305028	0.837586	0.623107	0.739043	0.204265	0.492865	0.260052
Ppp1r14b	0	0.115334	0.560751	0.958358	0.0745669	0.937495	0.96371	0.929676	0.667054	-0.259749	-0.105884	-0.111087	-0.244623	-0.019006	0.0907702	-0.0618413	-0.136218	0.00799047	0.258698	0.268169	0.0170369	0.842919	0.367495	0.501104	0.16237
Hecw2	0	0.115334	0.308536	0.998491	0.995732	0.65157	0.35329	0.36279	0.609073	-0.3091	-0.193554	-0.0820774	-0.00116333	-0.0998918	-0.321957	-0.251896	-0.176652	0.00799771	0.0814786	0.484872	0.992174	0.384159	0.0094903	0.0248566	0.12442
Rbm3	1	0.115403	0.000133479	0.999681	0.240937	0.427679	0.978309	0.9703	0.445927	-0.228288	-0.419165	-0.01397	-0.149211	-0.115983	-0.0641642	-0.0301503	-0.165782	0.00801153	1.20848e-06	0.870244	0.0961228	0.169241	0.459861	0.709275	0.0516465
A430110L20Rik	1	0.115491	0.313258	0.998491	0.0143036	0.128077	0.661602	0.552971	0.969196	0.530373	0.350568	-0.15119	0.672186	0.487122	0.435214	0.365258	-0.0521391	0.00802682	0.083273	0.512876	0.00170048	0.0212448	0.0535711	0.0646602	0.811193
Pde4b	0	0.115605	0.597808	0.941975	0.919017	0.703313	0.321558	0.376168	0.960793	0.473366	0.162856	0.216928	0.0366351	-0.138147	0.497226	0.369784	0.0560373	0.00804659	0.340336	0.230569	0.84739	0.452324	0.00723277	0.0270307	0.753022
Lancl1	0	0.115605	0.133371	0.999681	0.106744	0.668762	0.981568	0.913528	0.50008	0.211595	0.178858	-0.0028959	-0.188353	-0.0678489	0.0506711	-0.0582476	-0.14733	0.00805575	0.0193629	0.971978	0.0285934	0.405534	0.544246	0.452385	0.0698211
Lmf1	1	0.115605	0.660775	0.998491	0.00408636	0.202178	0.827554	0.821539	0.813383	0.209102	0.0693284	0.0637756	-0.311425	-0.162809	0.0664918	0.0864541	-0.0751131	0.00806209	0.364432	0.4331	0.000299208	0.0453497	0.425948	0.255913	0.347764
Ticam1	2	0.115643	5.07937e-06	0.898915	0.0049692	0.205755	0.635995	0.604093	0.165229	-0.255732	-0.548932	-0.148656	-0.365596	-0.193553	-0.126486	-0.160155	-0.274634	0.00809327	1.79066e-08	0.136267	0.000387133	0.0467223	0.216521	0.0837895	0.00523606
Trim21	1	0.115643	0.824936	0.999681	0.483813	0.900871	0.881055	0.0355269	0.891831	0.282243	0.0546317	0.033559	0.121071	-0.03166	0.146994	0.374622	0.0704532	0.00809955	0.600807	0.764039	0.28131	0.772185	0.19104	0.000171801	0.510324
Rps24	0	0.115643	0.444592	0.811587	0.762792	0.576195	0.920539	0.710716	0.557853	-0.199631	-0.100087	-0.130329	-0.0407118	0.0679312	0.0887275	-0.105696	-0.124047	0.00810455	0.162481	0.0870299	0.602262	0.359461	0.248254	0.144102	0.096842
Hyou1	0	0.115643	0.0530648	0.998491	0.828574	0.954886	0.999766	0.930525	0.09759	0.327645	0.335721	0.0837362	-0.0503912	0.017888	0.000471752	0.0802346	-0.400191	0.00810801	0.00461729	0.503149	0.703222	0.886611	0.997053	0.505034	0.00197551
Mgll	0	0.115643	0.492978	0.958211	0.421962	0.706453	0.986052	0.81201	0.467727	-0.301598	-0.13903	0.124973	-0.143645	-0.0830363	0.0366893	0.125761	0.160673	0.00811745	0.198682	0.266628	0.227748	0.459005	0.751341	0.240218	0.149827
Taf1d	0	0.115643	0.888708	0.81739	0.773496	0.73077	0.952381	0.728962	0.470132	-0.263011	-0.0330022	-0.173569	0.0504025	0.0665135	-0.0976288	-0.133199	-0.184288	0.00812294	0.724296	0.0891886	0.618391	0.490621	0.333998	0.154915	0.0587615
Shroom3	0	0.115643	0.259619	0.630873	0.898177	0.784577	0.98203	0.366659	0.565885	0.268266	0.186247	0.139001	0.0260998	-0.0606053	-0.0474785	0.218477	0.169833	0.00813582	0.0602194	0.190775	0.811977	0.56889	0.674838	0.0254137	0.0995709
Kif5b	0	0.115643	0.92162	0.999681	0.173696	0.374143	0.918913	0.996015	0.619617	-0.200553	-0.018654	-0.00946755	0.149336	0.111996	-0.0914631	0.00716783	-0.113267	0.00813773	0.794661	0.900585	0.0583034	0.133972	0.235954	0.920752	0.130407
Gm14305	2	0.115708	0.0819752	0.720581	0.0173519	0.00352401	0.846355	0.10168	0.628141	0.611841	0.589281	0.469422	0.728094	0.89399	0.353383	0.692233	0.345969	0.00815138	0.00893904	0.051007	0.00220344	9.59624e-05	0.156447	0.00147433	0.136732
Ulk2	0	0.116025	0.0658661	0.931599	0.0998217	0.131291	0.666027	0.510309	0.979826	0.194922	0.190958	0.092105	0.172447	0.169505	0.14524	0.138983	0.0106102	0.00819179	0.00646101	0.217581	0.0259067	0.0220688	0.0556206	0.0501284	0.885345
Tpd52	0	0.116025	0.737268	0.962247	0.403981	0.671818	0.982152	0.340622	0.972543	-0.246974	0.0642943	-0.104092	0.119695	0.0752166	0.0367001	0.159688	-0.0189255	0.00819206	0.464416	0.274232	0.211904	0.41084	0.702276	0.0638306	0.83637
C1qbp	2	0.116482	0.0106499	0.829905	0.00141887	0.150298	0.983961	0.925266	0.543321	-0.201886	-0.257256	-0.12951	-0.31948	-0.167601	-0.0283066	-0.0501839	-0.127758	0.00823353	0.000459068	0.094173	7.40308e-05	0.027784	0.717698	0.488574	0.0911942
Rerg	1	0.116552	0.0402597	0.999681	0.79964	0.571257	0.980643	0.766438	0.938576	-0.43515	-0.483361	0.0225569	-0.0738674	0.164661	-0.113606	-0.203678	0.0401969	0.00825203	0.00303214	0.891297	0.659292	0.295028	0.50901	0.189699	0.800236
RP23-407I6.6	2	0.116552	0.000207987	0.726235	0.00944148	0.184472	0.743226	0.808736	0.643315	0.398723	0.698501	0.166114	0.531144	0.317538	0.282387	0.174932	0.224551	0.00825684	2.14969e-06	0.292837	0.000965742	0.0394836	0.0826884	0.233047	0.146852
RP23-282L6.1	1	0.117175	0.00461737	0.407955	0.307559	0.070944	0.978239	0.997097	0.790233	0.365264	0.510244	0.270363	0.220333	0.371944	0.119604	0.004989	0.145044	0.0083102	0.000144281	0.0640833	0.138807	0.00834903	0.438378	0.971399	0.315917
RP23-381G13.3	2	0.117578	0.00014222	0.585354	0.0408045	0.182764	0.785294	0.953822	0.104868	0.349872	0.613241	0.322701	0.382726	0.281258	0.231745	0.0222282	0.411526	0.00834805	1.32181e-06	0.0203613	0.00734623	0.0387056	0.110935	0.866159	0.00231158
Mylk	0	0.117959	0.0641915	0.847209	0.119089	0.561359	0.725152	0.273349	0.745171	0.192988	0.192194	0.120707	0.165439	0.0791554	0.13781	0.178131	0.0854069	0.00838442	0.00620777	0.105827	0.0334511	0.285418	0.073751	0.011803	0.246119
B4galnt3	1	0.11838	0.487007	0.998491	0.00595013	0.596224	0.981568	0.273556	0.94014	0.556141	0.27411	0.177888	0.783887	0.22156	-0.14481	0.504194	0.0536065	0.00842371	0.194474	0.431079	0.000501829	0.320819	0.558164	0.0120215	0.812121
Htt	1	0.118478	0.0150729	0.877349	0.656166	0.803946	0.532407	0.845042	0.483435	0.199956	0.246346	0.0478473	0.0594436	0.0409007	0.174448	0.0771208	0.142207	0.00843999	0.000729429	0.543164	0.465028	0.596985	0.0295291	0.294613	0.0635381
Gm37738	3	0.118533	0.000122527	0.999399	0.00102175	0.0201299	0.113067	0.222863	0.0814182	0.305043	0.548028	0.0729265	0.501356	0.376226	0.437999	0.294858	0.372855	0.00845329	1.05042e-06	0.549349	4.73064e-05	0.00126076	0.00033946	0.00767932	0.00135945
Tsc22d2	3	0.118632	0.00268715	0.941975	0.0434904	0.011369	0.991752	0.685373	0.998726	-0.203261	0.283355	-0.0931574	0.210538	0.261483	0.0147287	-0.0759075	0.000630002	0.00847735	7.12641e-05	0.231118	0.0079714	0.000522198	0.851625	0.299994	0.993308
mt-Nd1	0	0.118632	0.472622	0.932938	0.961252	0.460289	0.776821	0.878522	0.844211	-0.242322	-0.116033	-0.113074	-0.00888594	0.117947	0.152077	-0.0822564	0.0768824	0.0084791	0.183202	0.218538	0.926289	0.194566	0.102825	0.349955	0.392557
Ccbl1	0	0.120267	0.975126	0.998491	0.0557163	0.581941	0.978309	0.604305	0.990782	0.202403	-0.00689845	-0.0514761	-0.207647	-0.0790046	-0.0558451	-0.129548	-0.00361387	0.00860544	0.924807	0.508631	0.0112609	0.30581	0.480539	0.0839633	0.962085
Insig2	0	0.120664	0.535738	0.981345	0.598967	0.749465	0.990345	0.975884	0.706999	-0.304726	0.128707	-0.108367	0.100706	0.073538	-0.0264985	0.0335226	-0.146257	0.00864405	0.234066	0.349557	0.397853	0.515516	0.821189	0.759296	0.198688
Fhad1	0	0.120664	0.959724	0.802954	0.925313	0.925298	0.991515	0.411859	0.979826	0.43266	0.0175709	0.300304	-0.0322095	0.039345	0.0406208	0.334533	-0.0227633	0.00865917	0.915777	0.0811678	0.860059	0.819615	0.824074	0.0334029	0.895253
Mmp15	0	0.120664	0.885191	0.971362	0.895448	0.489378	0.978309	0.144771	0.499816	0.299363	-0.0405741	0.120362	-0.0310218	0.142854	0.0879269	0.318314	0.203132	0.00866499	0.714499	0.296585	0.797809	0.218511	0.467051	0.00324098	0.0691913
Ndufab1	0	0.120664	0.554243	0.998491	0.906184	0.625889	0.989736	0.737985	0.7671	-0.202075	-0.0839279	-0.0584372	-0.0176912	0.069928	0.0192123	-0.101519	-0.0812875	0.0086719	0.252187	0.452375	0.824423	0.35436	0.807147	0.166428	0.282795
Tap1	0	0.1208	0.762357	0.999681	0.391586	0.650765	0.980583	0.149352	0.667054	0.277029	-0.0698328	0.0311367	0.143085	-0.0939064	-0.00941529	0.296616	0.148276	0.0086912	0.501356	0.777008	0.201764	0.383077	0.933447	0.00346254	0.162446
Smim13	0	0.1209	0.530064	0.999968	0.822816	0.41186	0.978239	0.331855	0.882085	-0.199143	0.0856352	-0.0006813	-0.0308086	0.10493	0.0601288	-0.169217	0.0529367	0.00870794	0.229761	0.992863	0.695133	0.158265	0.432024	0.0199269	0.474602
Epha4	0	0.120969	0.856058	0.998491	0.416402	0.483376	0.918913	0.861285	0.385611	-0.56392	-0.091314	-0.159502	-0.277869	-0.267427	-0.279129	-0.199256	-0.482215	0.00872553	0.656905	0.474681	0.222652	0.213561	0.235294	0.321884	0.0350751
Acat3	0	0.120969	0.936618	0.864831	0.460331	0.727305	0.621385	0.687935	0.752514	0.213711	0.0166456	0.128598	-0.0962242	-0.0567679	0.107991	0.118494	0.0908254	0.0087322	0.830041	0.117084	0.26091	0.486134	0.199565	0.129968	0.260965
Ankrd13b	0	0.120969	0.657184	0.999681	0.279211	0.977335	0.978309	0.556929	0.995666	-0.679111	-0.219053	-0.0347488	-0.406082	0.0170162	0.175423	-0.4324	-0.00631642	0.0087415	0.359053	0.885269	0.120381	0.944625	0.487234	0.0667911	0.977319
Metrnl	0	0.121017	0.816015	0.884987	0.0818832	0.143891	0.920062	0.535998	0.714791	-0.448414	-0.0862258	-0.2634	-0.416465	-0.378887	-0.208307	-0.297895	-0.207828	0.00875454	0.587858	0.129093	0.0194452	0.0259055	0.240469	0.0596977	0.206653
H2-Aa	0	0.121398	0.186251	0.969174	0.664449	0.739226	0.0730944	0.962988	0.93001	0.421927	-0.35038	0.177838	0.123182	-0.110512	0.471655	0.0678254	-0.0819777	0.00879165	0.0335158	0.287406	0.473747	0.501837	0.00542054	0.663787	0.616677
Aqp9	1	0.121525	0.195868	0.448639	0.0282872	0.162564	0.84067	0.359151	0.782827	0.21238	-0.165422	0.213462	-0.24558	-0.176984	0.121926	0.177053	-0.0849364	0.008818	0.0365051	0.00914084	0.00440494	0.0316134	0.147372	0.0242602	0.301298
Vamp7-ps	2	0.121525	0.796515	0.999139	0.0239885	0.00963197	0.833016	0.943915	0.594218	-0.329771	-0.0702729	0.0771889	0.363492	0.416286	-0.188884	0.0661045	-0.190782	0.00882608	0.551134	0.534462	0.00345959	0.000412167	0.138498	0.563551	0.115718
Phyhd1	0	0.121525	0.469124	0.562562	0.206961	0.357032	0.873545	0.874802	0.638121	0.35025	0.178538	0.333192	0.255626	0.213575	0.196692	0.12531	0.201748	0.00882966	0.180897	0.018157	0.0764762	0.123918	0.183675	0.344603	0.143601
Tmc7	0	0.121698	0.574134	0.790775	0.595744	0.92285	0.419727	0.0719613	0.565869	-0.618336	-0.237877	-0.422419	-0.203125	-0.0542934	-0.59501	-0.805213	-0.371137	0.00886513	0.271141	0.074483	0.39486	0.81077	0.0153718	0.000648824	0.0995125
Rpl30	0	0.121698	0.352679	0.998491	0.973192	0.816412	0.98203	0.771959	0.714791	-0.196397	-0.115962	-0.053795	0.0050107	0.0373126	0.036615	-0.0930799	-0.0938944	0.00887695	0.104884	0.476925	0.948924	0.615051	0.634017	0.194896	0.206631
Gabarapl1	0	0.121698	0.46709	0.999399	0.253628	0.5661	0.98203	0.967794	0.492502	0.205591	-0.101948	0.0452783	-0.134815	-0.0837079	0.0320004	-0.0301248	0.106354	0.00887769	0.178984	0.568762	0.104305	0.290163	0.691603	0.693535	0.172929
Snrnp200	2	0.121698	0.520404	0.883414	0.000116273	0.00170818	0.957027	0.928728	0.813831	0.192691	-0.0880177	-0.116011	-0.372804	-0.313282	0.0724124	-0.048722	-0.0701844	0.00888062	0.220008	0.127938	2.63165e-06	3.41557e-05	0.344793	0.499621	0.349099
Mettl8	0	0.121739	0.213867	0.998491	0.68316	0.171664	0.942192	0.758768	0.482646	0.278562	0.206217	0.0813097	0.0755581	0.225375	0.112792	0.135789	0.194854	0.00889324	0.0428899	0.458611	0.497884	0.0347003	0.310416	0.184268	0.0631562
Abhd15	1	0.121778	0.0576107	0.999223	0.000258447	0.531541	0.135134	0.988931	0.86246	-0.229643	-0.236733	-0.0527589	-0.432734	-0.0977344	-0.314003	0.013995	-0.0679627	0.00890824	0.00519285	0.547154	7.69676e-06	0.257644	0.000749647	0.865036	0.43195
Rwdd3	1	0.121778	0.185999	0.983695	0.123648	0.393072	0.842796	2.21649e-05	0.756686	0.271046	0.216342	0.0994021	0.230501	0.152025	0.160631	0.525857	0.118443	0.00894717	0.0333669	0.364704	0.0352625	0.146274	0.151456	3.41626e-07	0.267972
Daglb	0	0.121778	0.829369	0.814542	0.14779	0.472299	0.651366	0.189276	0.569968	0.226569	-0.0430904	0.0732363	-0.1845	-0.111365	0.176012	0.231408	-0.143953	0.00896724	0.607225	0.408355	0.0459731	0.204676	0.0511541	0.00550353	0.102297
Sntg1	0	0.121778	0.928113	0.890037	0.966998	0.996177	0.983961	0.568817	0.983267	0.546718	0.0512255	0.335166	0.0179223	-0.00322842	-0.0840567	-0.39751	-0.0242628	0.00897336	0.810026	0.131681	0.936741	0.988141	0.722374	0.070649	0.914382
Endod1	0	0.121778	0.731429	0.891613	0.568613	0.948497	0.577346	0.308773	0.973926	0.433583	0.124865	0.262986	0.161605	0.0284408	0.366718	0.379804	0.0328205	0.00897512	0.456393	0.133052	0.365685	0.871233	0.0383836	0.0161865	0.847503
5430402O13Rik	0	0.121778	0.705611	0.999681	0.774835	0.617718	0.953357	0.271925	0.965184	0.50034	-0.161868	-0.0272981	0.102709	0.188936	0.203004	0.461147	0.0250339	0.0089753	0.418697	0.897035	0.61993	0.345376	0.336549	0.0114349	0.89876
Atxn1	1	0.121778	0.0189718	0.923344	0.0620577	0.271136	0.859061	0.357399	0.169555	0.229179	0.276214	0.118058	0.228155	0.155809	-0.128896	0.189587	0.241332	0.00898295	0.00103972	0.185295	0.0130946	0.0764698	0.167219	0.0237184	0.00566688
1700029J07Rik	0	0.121778	0.856795	0.998491	0.706236	0.867338	0.969218	0.811494	0.74258	0.57928	0.0997684	0.164182	0.149728	0.0876068	0.206648	0.259421	-0.289084	0.0089874	0.658815	0.498362	0.533983	0.709161	0.402533	0.23953	0.24284
mt-Nd5	0	0.121778	0.6602	0.829905	0.0697797	0.15363	0.850447	0.945024	0.995666	-0.36864	-0.118293	-0.2316	0.348072	0.297458	0.1934	-0.074708	0.00338301	0.0089992	0.363395	0.0944618	0.0155552	0.0287428	0.161837	0.569234	0.979894
Copb1	0	0.121778	0.450994	0.998491	0.308494	0.136224	0.978239	0.604588	0.742172	-0.199287	-0.100154	-0.059656	-0.117551	-0.172248	-0.0601077	-0.126561	-0.0886034	0.00902718	0.1677	0.436104	0.139562	0.023487	0.438801	0.0841851	0.23996
Nfat5	2	0.121778	2.35696e-05	0.924335	0.000505231	0.0589894	0.113656	0.624248	0.0934928	0.196322	0.384387	-0.101328	0.321929	0.206446	0.27506	0.12204	0.234109	0.00902854	1.28067e-07	0.193527	4.42168e-05	0.00634734	0.000419897	0.0929601	0.0017469
Rab27a	1	0.121778	0.0259649	0.998491	0.638884	0.837689	0.333159	0.396243	0.291101	-0.360426	-0.431931	-0.087823	-0.108484	-0.0604127	-0.398978	-0.288423	-0.326029	0.00903003	0.00161436	0.529698	0.444103	0.654027	0.00796381	0.0303054	0.0187015
Ugt2b36	2	0.121778	0.127531	0.407955	0.0273619	0.0182261	0.978239	0.515029	0.822367	0.219123	0.188949	0.155994	0.252477	0.274345	-0.0666232	0.156984	0.0768676	0.00903025	0.0177282	0.0637686	0.00419381	0.00108764	0.440235	0.0520998	0.357529
Gm37494	1	0.121778	0.0932983	0.882682	0.00138089	0.134636	0.833323	0.958914	0.159522	0.2251	0.211917	0.136656	0.357438	0.19705	0.13421	0.0411737	0.242296	0.00903565	0.0107818	0.127433	7.12405e-05	0.0231184	0.139204	0.623918	0.00489796
Rps27a	0	0.121778	0.185651	0.911858	0.667366	0.970358	0.981698	0.929928	0.717924	-0.197163	-0.153603	-0.10725	-0.0559633	-0.00703533	0.0392961	-0.0485318	-0.0935278	0.00904017	0.0332721	0.160169	0.477892	0.925004	0.611111	0.502374	0.210215
Obox4-ps3	0	0.12182	0.202854	0.855415	0.116406	0.643274	0.249567	0.115105	0.735404	0.542335	0.429381	0.35191	0.477447	0.197082	0.659566	0.615623	0.265101	0.00905334	0.0388198	0.112458	0.0323095	0.373534	0.00409594	0.00217813	0.230155
Slc10a2	1	0.12182	0.581362	0.999681	0.848082	0.209551	0.0456116	0.0831983	0.784768	-0.57045	0.211383	-0.0543322	-0.0761975	-0.427168	-0.993692	-0.702403	-0.214061	0.00906975	0.277636	0.795597	0.730056	0.0479489	3.96403e-05	0.000881992	0.304061
Pak4	1	0.12182	0.530638	0.914447	0.0483579	0.713024	0.978309	0.631231	0.234598	-0.234414	-0.103076	-0.124855	-0.246034	-0.0650062	-0.066586	-0.141683	-0.227077	0.00907214	0.23035	0.171128	0.00920152	0.467891	0.478625	0.0970838	0.0111935
Vaultrc5	0	0.122172	0.101188	0.734237	0.511658	0.677436	0.983961	0.970841	0.375395	0.729144	0.678164	0.559308	0.292792	0.225631	0.107689	-0.103484	0.585453	0.00910797	0.0121611	0.0543178	0.30853	0.417962	0.716615	0.716463	0.0332224
Ero1l	0	0.1228	0.377129	0.901942	0.296928	0.160124	0.652248	0.928202	0.803627	-0.205394	-0.116636	-0.114653	-0.124152	-0.154679	-0.157358	-0.0504206	-0.0749369	0.00916446	0.119571	0.150628	0.132057	0.0491506	0.0514901	0.498439	0.333732
Pm20d1	1	0.123203	0.122495	0.999681	0.000725405	0.144353	0.931475	0.672885	0.978092	0.190536	-0.171044	0.0194459	-0.328241	-0.166222	-0.0821078	0.109345	-0.0122935	0.00920426	0.0165571	0.79471	3.06376e-05	0.0260403	0.284516	0.12169	0.867311
1810008I18Rik	0	0.123527	0.88541	0.999681	0.500531	0.744518	0.999766	0.967539	0.858196	0.237898	-0.0320823	-0.0037777	0.0983111	0.0603197	0.000195024	-0.0349098	-0.0724262	0.00924385	0.715283	0.967774	0.298124	0.507886	0.998287	0.691495	0.422483
Gm13194	1	0.123527	0.0185407	0.899065	0.192149	0.342109	0.507661	0.823487	0.885625	0.495057	0.608956	0.298581	0.381121	0.313723	0.460131	0.20822	0.140782	0.00925824	0.00100794	0.14012	0.0679348	0.114347	0.0263116	0.263528	0.485248
Gm12018	2	0.123527	0.00110514	0.999681	0.807369	0.987686	0.419291	0.916061	0.012451	0.424522	0.665033	0.0748922	0.0761269	0.0074787	0.430359	0.119844	0.663625	0.00926049	2.08969e-05	0.676022	0.670414	0.965342	0.0152922	0.461448	5.44489e-05
Gm37729	0	0.123527	0.507298	0.850301	0.621042	0.0849246	0.925279	0.911604	0.941009	0.473312	0.224101	0.301537	0.155947	0.479064	0.218354	0.135755	0.0790319	0.00926745	0.209691	0.109507	0.422347	0.0110013	0.270647	0.44815	0.66829
Rps10	1	0.123882	0.25252	0.999681	0.0191135	0.226161	0.972236	0.639593	0.335764	-0.194551	-0.136364	-0.0328451	-0.237553	-0.142923	-0.0096059	-0.117905	-0.165799	0.00930383	0.0572162	0.66475	0.00252276	0.0550401	0.900653	0.100436	0.0262664
Atp6v1d	0	0.123962	0.861643	0.999681	0.749517	0.819021	0.987736	0.822232	0.988827	-0.20583	-0.0319835	-0.0383231	0.0448597	0.0387403	0.0205369	-0.0844414	0.00489222	0.00931963	0.669721	0.632137	0.583864	0.618424	0.800209	0.260831	0.949909
Trpm6	0	0.12401	0.498942	0.955657	0.0940851	0.704824	0.993274	0.996557	0.854217	-0.639266	0.280076	-0.28522	-0.608937	-0.175772	0.0424107	-0.00861152	-0.206634	0.00933303	0.203758	0.255574	0.0236989	0.455627	0.866457	0.968531	0.414665
Ptk7	0	0.124077	0.562918	0.974092	0.0784909	0.844743	0.667784	0.952391	0.614351	-0.563094	-0.233116	0.21489	-0.537619	-0.0899242	-0.274102	-0.106139	-0.330538	0.00937835	0.261321	0.303262	0.0183324	0.666107	0.243013	0.588188	0.12724
Ssfa2	0	0.124077	0.964095	0.921429	0.502975	0.820144	0.996304	0.807761	0.933221	-0.196119	-0.00919183	-0.101441	0.0815042	-0.0371526	-0.00414341	-0.0861386	0.0349908	0.00937938	0.897601	0.183232	0.300413	0.62042	0.957508	0.230702	0.636543
Gm37601	1	0.124077	0.000388369	0.999223	0.275069	0.355461	0.981698	0.724886	0.242859	0.444113	0.745635	-0.115917	0.292619	0.275064	0.0963617	0.163307	0.440779	0.00939264	4.85423e-06	0.54735	0.117634	0.123013	0.617426	0.336204	0.0123121
Pde9a	0	0.124077	0.210343	0.993004	0.713761	0.615328	0.644693	0.707196	0.521478	0.221832	0.167153	0.0766024	-0.0563597	0.0819765	-0.109971	0.120346	0.149134	0.00939297	0.0417278	0.384426	0.537418	0.341248	0.224235	0.141304	0.0794049
Gm29438	2	0.124077	0.0263282	0.998491	0.981132	0.766386	0.333159	0.402787	0.0184947	0.41673	0.497791	-0.113885	-0.00802819	0.103772	0.471052	0.338082	0.538139	0.00939743	0.00165382	0.518983	0.963757	0.539028	0.00792355	0.0313971	0.00111695
Hsf4	0	0.124077	0.718561	0.999399	0.910664	0.975806	0.925279	0.972713	0.979826	0.387518	0.114328	-0.0950716	0.0354221	0.0119713	-0.187601	0.0497386	0.0212113	0.00939959	0.437896	0.555627	0.829678	0.938847	0.263477	0.730864	0.890305
Zfp780b	1	0.124077	0.133292	0.998491	0.0652365	0.0214501	0.98203	0.956502	0.973894	0.339278	0.295571	0.0923324	0.333834	0.417456	0.0606088	0.0646386	0.026251	0.00940661	0.0193407	0.499106	0.0141037	0.00138183	0.665263	0.610069	0.842787
Rassf5	0	0.124107	0.803838	0.999681	0.266663	0.975806	0.956372	0.861028	0.987433	0.280293	-0.0619242	-0.045908	-0.188122	-0.00863548	0.109653	0.103757	0.00837932	0.0094215	0.564674	0.687154	0.112214	0.938263	0.342551	0.3167	0.939254
Ap3s1	0	0.124107	0.675784	0.923344	0.104463	0.261609	0.981568	0.974572	0.859883	-0.212128	0.0666547	-0.109717	0.183713	0.144188	0.0443326	-0.0247527	0.0626918	0.00942847	0.383591	0.184584	0.0276008	0.071793	0.594903	0.747835	0.42738
Paip1	0	0.124165	0.617121	0.938697	0.471157	0.555793	0.986052	0.645819	0.762417	-0.19476	-0.0713846	-0.0916313	-0.0864835	-0.0805931	-0.0244018	-0.116967	-0.0806687	0.00944323	0.315854	0.225127	0.269779	0.279907	0.750031	0.103865	0.27557
Zeb1	1	0.124165	0.277645	0.999681	0.0195779	0.284775	0.972791	0.974619	0.704287	0.197482	0.133899	0.0392071	0.240409	0.133276	0.0653972	0.0234068	0.0989198	0.00945827	0.0671145	0.616694	0.00261124	0.0829006	0.41242	0.750812	0.193499
1700110I01Rik	0	0.124165	0.139583	0.999681	0.61426	0.262277	0.920062	0.956078	0.106845	0.42902	0.373346	0.0578584	0.146742	0.275717	0.211002	-0.0868086	0.503995	0.00946224	0.0210588	0.742788	0.414547	0.107274	0.244535	0.601097	0.00237018
Slc7a11	0	0.124209	0.250849	0.929196	0.107155	0.72276	0.982861	0.976024	0.594218	0.493148	0.357485	0.256422	0.451257	0.14406	-0.0840201	-0.0160594	0.311653	0.00947536	0.0565349	0.210108	0.0288142	0.480959	0.706062	0.933646	0.115669
2410089E03Rik	1	0.124213	0.0315119	0.728738	0.500878	0.937971	0.928526	0.935028	0.969399	0.267385	0.303057	-0.215474	0.114509	0.0208022	0.119928	-0.0652499	0.0249109	0.00948549	0.00209305	0.0528431	0.298411	0.844221	0.277206	0.518753	0.81191
Hspa2	1	0.124444	0.470556	0.848862	0.00297409	0.0879083	0.245932	0.557746	0.45268	-0.51173	-0.247134	-0.321168	-0.810477	-0.505828	-0.627464	-0.328262	-0.370786	0.0095191	0.181647	0.107064	0.000194614	0.0115725	0.00375646	0.0678075	0.0530349
Arf4	1	0.124444	0.195108	0.981345	0.0312464	0.160124	0.98203	0.918174	0.510032	-0.193331	-0.148954	-0.0706889	-0.219117	-0.145542	-0.0311662	-0.0518557	-0.131722	0.00952397	0.0362935	0.345723	0.00506176	0.049324	0.68119	0.464427	0.0744863
Col1a2	3	0.124444	0.945431	0.999681	0.000427816	0.040361	0.113656	0.3422	0.035194	-0.303137	-0.0209299	-0.0395666	-0.551204	-0.345167	-0.452792	-0.259136	-0.353232	0.00953493	0.848567	0.736168	1.49143e-05	0.00357669	0.000425553	0.0209749	0.00296579
Cep162	0	0.124444	0.320477	0.999681	0.293332	0.468323	0.954598	0.770859	0.683313	0.286954	0.184701	0.0641215	0.17892	0.144567	0.113157	0.138725	0.152713	0.00954242	0.0872191	0.582563	0.129195	0.201342	0.340135	0.194322	0.174509
Tmem30a	0	0.125145	0.760579	0.999681	0.103188	0.16624	0.981698	0.977445	0.7209	-0.209126	0.0513246	0.0219189	0.185732	0.170734	0.0405213	-0.0208554	-0.0986114	0.009606	0.499504	0.784811	0.0270836	0.0328005	0.619437	0.786724	0.215924
Akap17b	0	0.125322	0.133092	0.766176	0.165733	0.0649921	0.354312	0.883069	0.0969145	0.319015	0.27666	0.231071	0.252538	0.334867	0.333406	0.105135	0.377388	0.0096402	0.0192034	0.0641382	0.0544455	0.00730169	0.00957374	0.3643	0.00194954
Fbxl21	0	0.125322	0.455935	0.867595	0.267919	0.833775	0.969218	0.367828	0.247497	0.448693	0.235585	0.284234	0.291473	0.0822988	0.161967	0.365345	0.429457	0.00964229	0.170743	0.1194	0.113008	0.647646	0.39561	0.025691	0.0129883
Fbln5	0	0.125322	0.239993	0.999681	0.0668232	0.244381	0.925279	0.922776	0.940989	-0.324408	-0.234544	0.0241334	-0.3219	-0.231558	-0.150187	-0.0823655	-0.0527783	0.00964924	0.0522949	0.84783	0.0146202	0.06308	0.25784	0.480274	0.666786
Lpin1	1	0.125339	0.27962	0.336213	0.0222427	0.690593	0.949628	0.0752964	0.324691	-0.725996	-0.485154	-0.840684	-0.917027	-0.21467	-0.279862	-0.957407	-0.631589	0.00966049	0.0679278	0.00423223	0.00311949	0.43685	0.328622	0.000755843	0.0242931
Pctp	0	0.125411	0.299087	0.999681	0.116406	0.405817	0.285816	0.913968	0.990572	-0.412446	-0.270592	0.0383353	-0.356796	-0.221785	0.43865	0.110188	-0.00770226	0.00967591	0.0767547	0.807085	0.0323155	0.154427	0.00563645	0.454937	0.960486
Jup	3	0.125662	0.00634909	0.941975	4.69754e-06	0.00327666	0.113656	0.672241	0.625838	-0.205701	-0.283047	-0.0958443	-0.468394	-0.315337	-0.295948	-0.117043	-0.118125	0.00970516	0.000229424	0.234428	4.47669e-08	8.74421e-05	0.000422875	0.120849	0.13408
Tram2	0	0.125705	0.878878	0.608298	0.561715	0.905141	0.969218	0.809337	0.647552	-0.244312	0.0342936	-0.21923	-0.0919479	-0.0263035	0.0836378	0.104846	0.133874	0.00971847	0.703167	0.0244011	0.358165	0.780281	0.395719	0.235397	0.150548
Gm26035	0	0.126759	0.244715	0.663799	0.896973	0.0835982	0.991752	0.998312	0.768316	0.661834	0.473129	-0.649808	0.0640228	0.64007	-0.0597459	0.00650162	-0.283098	0.00980995	0.054037	0.0362003	0.809712	0.0106994	0.829226	0.979368	0.285143
Gm20400	1	0.126898	0.848711	0.999681	0.421074	0.472778	0.994011	0.962988	0.022343	-0.235298	0.0401315	-0.0305126	-0.114498	-0.113544	-0.0141356	-0.0366766	-0.297739	0.00983411	0.641442	0.740073	0.226829	0.205667	0.878151	0.670442	0.00138075
Pkd1	1	0.126898	0.0155884	0.999681	0.779329	0.835907	0.839904	0.496845	0.796684	0.200648	0.25057	0.0273909	0.0400954	0.0359404	-0.064076	0.14821	0.0771388	0.0098426	0.00077178	0.73309	0.627758	0.650953	0.44354	0.0478162	0.324194
RP23-97M20.1	0	0.126898	0.308743	0.998491	0.426177	0.829921	0.888939	0.823907	0.437267	0.429762	0.291988	-0.130097	0.219643	-0.0858284	0.245507	0.111588	0.348669	0.00985074	0.0815829	0.490146	0.231443	0.638083	0.200937	0.503132	0.048926
Tmem150a	0	0.127737	0.538901	0.958579	0.80133	0.532099	0.98203	0.972528	0.811527	0.199565	0.0870413	0.0867599	0.0352294	0.0872474	-0.0352904	-0.026186	0.0483579	0.00992589	0.237322	0.268445	0.661849	0.25808	0.660728	0.724401	0.526641
6230415J03Rik	4	0.128027	0.000125431	0.929196	0.000647031	0.0250137	0.536458	0.630374	0.0227488	0.326898	0.596759	0.162054	0.559201	0.403076	0.285067	0.200361	0.473489	0.00995852	1.11553e-06	0.210017	2.62574e-05	0.0017165	0.0312707	0.0963472	0.000150128
Iigp1	3	0.12805	0.750348	0.796361	0.007385	0.0329504	0.980643	0.0119721	0.613894	0.274831	0.0704996	0.186523	0.380384	0.320958	0.07194	0.443283	0.159673	0.00997043	0.483298	0.0776504	0.000673482	0.00258671	0.504498	1.83476e-05	0.126698
1110028F11Rik	0	0.128818	0.607657	0.999948	0.481547	0.943859	0.998019	0.756934	0.738365	0.589358	-0.251315	-0.00512341	0.273138	0.0446452	0.00852536	0.298557	0.281673	0.0100478	0.305375	0.984453	0.279321	0.858895	0.974081	0.179631	0.234728
Rps7	0	0.128818	0.580941	0.999399	0.832669	0.301608	0.98203	0.802083	0.399498	-0.194646	-0.0781262	-0.0431133	0.0293652	0.124894	0.0353396	-0.0886269	-0.155802	0.0100505	0.276763	0.571055	0.708747	0.0926412	0.647581	0.221079	0.0381106
Gm30414	0	0.129052	0.0837244	0.999681	0.391385	0.255267	0.179731	0.999978	0.417042	0.544918	0.546041	0.054901	0.299794	0.406075	0.742495	-7.24008e-05	0.444132	0.010079	0.00925661	0.821081	0.201539	0.068509	0.0013906	0.999401	0.0436754
Ppp4r1l-ps	0	0.129394	0.200981	0.836307	0.117622	0.108593	0.683616	0.861028	0.499816	0.247108	0.195355	0.168064	0.220082	0.235321	0.196795	0.0936344	0.177832	0.0101159	0.0382521	0.0962716	0.0328522	0.0163617	0.0604632	0.318975	0.0694208
Tmem29	1	0.129579	0.00459331	0.981345	0.200128	0.620951	0.846355	0.929676	0.859883	0.27147	0.38148	0.103343	0.199083	0.100229	0.157249	-0.0692062	0.0840842	0.0101406	0.000143035	0.344678	0.0723812	0.348963	0.154545	0.50113	0.427896
Hnrnpab	2	0.129875	0.0527339	0.838165	0.0058136	0.0121543	0.969218	0.614427	0.574483	-0.19366	-0.204563	-0.126209	-0.276437	-0.25959	-0.0654288	-0.123116	-0.12078	0.010174	0.00457523	0.0969511	0.000485603	0.000585349	0.39671	0.0885264	0.106034
Cetn3	2	0.129996	0.543328	0.999681	0.0201317	0.0292583	0.999229	0.880168	0.995666	-0.219879	-0.0951069	0.0312438	0.260151	0.253474	0.00141869	0.0741719	0.00220194	0.0102043	0.242074	0.716464	0.0027171	0.00216029	0.98709	0.354102	0.978883
Capn10	1	0.129996	0.959287	0.999681	0.00424432	0.270915	0.771784	0.311324	0.389018	-0.230053	-0.0123517	-0.0475013	-0.346361	-0.157099	-0.152553	-0.203148	-0.18554	0.0102065	0.882811	0.597173	0.000313802	0.0763241	0.0996971	0.0172756	0.0358798
Dusp10	0	0.129996	0.102449	0.941452	0.270811	0.0790341	0.784892	0.273349	0.436315	0.378527	0.354238	0.184404	0.245507	0.380622	0.250403	0.346797	0.288942	0.0102143	0.0124768	0.229855	0.114888	0.00981393	0.110447	0.0116495	0.0484641
2610005L07Rik	3	0.130966	9.94871e-05	0.999681	1.53831e-10	0.0832019	0.285816	0.439117	0.00801945	0.265081	0.506339	0.0084496	0.820442	0.268774	0.30814	0.20752	0.45748	0.0103008	7.31993e-07	0.938473	1.33426e-12	0.0106163	0.00575212	0.0373933	1.59465e-05
Igsf3	1	0.132468	0.480722	0.999681	0.651748	0.813708	0.981568	0.000550186	0.914921	-0.515519	0.241059	0.100542	-0.152304	-0.0999568	-0.130573	0.747999	0.112962	0.0104294	0.189616	0.616474	0.459619	0.610993	0.542953	1.04513e-05	0.561812
RP23-34P11.2	2	0.132732	0.000111383	0.814542	0.034414	0.182768	0.919633	0.996015	0.167894	0.388934	0.720772	0.129473	0.442897	0.3231	0.190986	-0.0130084	0.41628	0.0104607	9.10272e-07	0.409177	0.00583223	0.0387396	0.237124	0.929756	0.00552661
2810006K23Rik	0	0.132859	0.932498	0.895001	0.52487	0.196924	0.981568	0.317719	0.112618	0.328835	-0.0285034	0.0685578	0.133965	0.259853	0.0793389	0.286552	0.372061	0.010482	0.821562	0.605552	0.321874	0.0435123	0.553271	0.0180729	0.00266837
Letm2	0	0.132859	0.0931374	0.988028	0.833829	0.899341	0.956743	0.812152	0.934764	0.474735	0.459381	0.176782	-0.0770885	0.057039	0.18957	0.213906	0.0891241	0.0104916	0.0107458	0.373435	0.705824	0.769404	0.344229	0.243557	0.646704
Pgap2	0	0.13308	0.993165	0.999681	0.355625	0.830915	0.982144	0.734953	0.746788	0.20597	0.00197282	0.0330104	-0.117132	-0.0379761	-0.0323184	0.108061	-0.0941413	0.0105224	0.979856	0.69057	0.174994	0.641349	0.702174	0.162507	0.248652
Pms1	3	0.13308	0.0367458	0.796361	1.30314e-06	0.346321	0.573567	0.047493	0.389018	0.237881	0.267787	0.168628	0.550594	0.14632	0.200342	0.315133	0.193473	0.0105301	0.00260262	0.077749	7.30525e-09	0.116941	0.0370239	0.000317831	0.0357893
Arhgap31	0	0.133101	0.231589	0.928468	0.926825	0.508086	0.348363	0.399206	0.938854	-0.233537	-0.173151	-0.118922	-0.0165615	-0.108409	-0.250946	-0.188548	-0.0398085	0.0105422	0.0491901	0.205275	0.862422	0.234805	0.00895606	0.030781	0.660191
BC039771	1	0.133164	0.00144494	0.999681	0.0753694	0.648343	0.124249	0.588748	0.4133	0.323021	0.51153	-0.013257	0.323088	0.115432	0.479368	0.217582	0.268366	0.010564	3.09109e-05	0.923379	0.0173759	0.380592	0.000571335	0.077095	0.0425886
Acaa1b	0	0.133164	0.709457	0.999681	0.203512	0.235121	0.959233	0.940509	0.885755	-0.375955	-0.110356	-0.0148152	-0.271362	-0.272883	0.136805	-0.0847601	0.0973752	0.010571	0.425015	0.918532	0.0743291	0.0588855	0.353593	0.541305	0.493006
Rnf7	0	0.133164	0.792804	0.999681	0.636978	0.631815	0.98203	0.948725	0.870425	-0.213781	-0.0481485	-0.013118	0.0665434	0.0749062	-0.0388552	0.0434337	-0.0624382	0.0105787	0.545009	0.876835	0.441918	0.361157	0.652192	0.579953	0.449398
Fam120c	0	0.133453	0.0941477	0.99337	0.321259	0.44546	0.981568	0.98613	0.829848	0.303675	0.290294	-0.109553	0.183657	0.161217	0.0807232	-0.0213771	0.108723	0.0106122	0.0109151	0.3863	0.149238	0.182474	0.525197	0.853751	0.366263
Gm37903	3	0.133932	0.00121817	0.998491	0.0312464	0.861811	0.981568	0.308294	0.0474069	0.327718	0.527673	0.105188	0.382975	0.0507415	0.0896372	0.297938	0.459745	0.0106609	2.39178e-05	0.432973	0.00508547	0.700644	0.518333	0.0161284	0.000471167
Ube2s	0	0.134356	0.558401	0.999681	0.915238	0.654306	0.978309	0.878522	0.874798	-0.243991	0.101205	-0.0305668	-0.0199607	0.0804986	0.068219	-0.0842112	-0.0686791	0.0107113	0.256086	0.750709	0.839163	0.389132	0.483353	0.349639	0.46115
Micall2	0	0.134356	0.233482	0.35307	0.949026	0.830915	0.98203	0.989835	0.525399	-0.455079	-0.342052	-0.380596	-0.0222334	-0.0807544	-0.0815419	-0.0265504	-0.309135	0.0107158	0.0498541	0.0435999	0.901996	0.640929	0.66434	0.869835	0.0818513
Lhfpl2	3	0.134472	0.811933	0.127182	0.00870517	0.0237532	0.431547	0.00861724	0.290357	0.280301	0.0589393	0.40752	0.38409	0.34933	0.27286	0.467067	0.257128	0.0107357	0.57942	0.000309823	0.000860009	0.0015801	0.0167409	9.60293e-06	0.0185845
Tmx3	2	0.134489	0.466019	0.971929	1.84072e-06	0.000370563	0.978239	0.972294	0.947166	-0.200107	0.0987241	0.081255	0.451491	0.35022	-0.0617457	0.0262937	-0.0294634	0.0107477	0.178253	0.298265	1.21331e-08	4.00749e-06	0.439295	0.721598	0.69903
Plcxd1	0	0.135053	0.537788	0.411275	0.703315	0.960472	0.993863	0.940802	0.91064	-0.599439	-0.26222	-0.437993	-0.153827	-0.0274366	0.0378886	0.122385	-0.136513	0.0108034	0.235953	0.0667161	0.525252	0.900343	0.870425	0.544746	0.55334
4933411E06Rik	3	0.135371	0.000173779	0.753484	0.00773929	0.0420783	0.980643	0.98256	0.431121	0.287817	0.51043	0.219888	0.398341	0.329622	0.0810162	0.0246163	0.22483	0.0108395	1.71259e-06	0.060545	0.000721578	0.00383036	0.50417	0.823464	0.0471673
Mettl20	0	0.135442	0.070778	0.999681	0.583738	0.685853	0.981568	0.308293	0.525423	-0.352204	0.339809	0.0144622	0.122904	0.105565	-0.0797144	-0.320532	0.172245	0.0108559	0.00720199	0.914808	0.383565	0.429926	0.563884	0.0160822	0.187998
Fat1	0	0.135468	0.354987	0.97956	0.310879	0.58864	0.978239	0.915871	0.914921	0.186775	0.11426	-0.0742142	-0.110462	-0.0752843	0.0611778	0.0524308	-0.0431645	0.0108708	0.10604	0.327216	0.160123	0.314387	0.42738	0.461219	0.562474
Fam193b	3	0.135468	0.00473797	0.653001	0.000246489	0.0111632	0.986052	0.209452	0.746788	0.210753	0.30156	0.182892	0.392015	0.291587	0.0286367	0.216169	0.0959031	0.0108803	0.000150327	0.0327788	7.23714e-06	0.000507222	0.750443	0.00689412	0.250456
Msantd2	0	0.135468	0.378502	0.999681	0.350783	0.133595	0.935927	0.994042	0.575776	0.328833	0.196428	0.00905236	0.187481	0.299991	0.144845	-0.0165392	0.209415	0.0108901	0.120403	0.947097	0.170907	0.022711	0.30097	0.895985	0.108181
Txnip	0	0.135663	0.248438	0.999681	0.521033	0.151576	0.831764	0.91027	0.828564	-0.425107	-0.304079	-0.0282724	-0.171108	-0.363853	0.249732	-0.0572182	0.146524	0.0109164	0.0554959	0.863267	0.317991	0.0281264	0.136689	0.717169	0.364846
Pm20d2	0	0.135868	0.479879	0.999681	0.325671	0.99985	0.994635	0.766064	0.997151	0.492543	0.218818	-0.0971033	0.297405	-0.00030583	0.0165069	0.237457	0.00332251	0.0109436	0.245607	0.639627	0.152897	0.998568	0.938079	0.188892	0.985745
Hdac11	0	0.136006	0.744389	0.997449	0.880605	0.408798	0.981698	0.942642	0.641559	0.194712	-0.0530296	0.0643456	0.0222745	0.109339	0.0389023	0.0432809	0.0805022	0.0109655	0.474237	0.409779	0.783764	0.156077	0.625315	0.557422	0.286735
RP23-396H16.2	0	0.136325	0.0638097	0.979163	0.226444	0.427237	0.979053	0.999976	0.76954	0.455354	0.476937	-0.0284032	0.333734	0.25868	0.135908	0.000322711	0.200658	0.0110092	0.00615039	0.884614	0.0875961	0.168694	0.496405	0.998847	0.286718
Wnt5a	3	0.136325	0.0470095	0.965494	0.0950565	0.0168296	0.573567	0.780508	0.00936637	0.622937	0.709741	0.288322	0.584651	0.75936	0.573728	0.303467	1.0413	0.0110127	0.00385311	0.280515	0.0240736	0.00206176	0.037452	0.203335	2.5972e-05
Srsf10	1	0.136719	0.925746	0.999681	0.0214945	0.337001	0.987292	0.961233	0.934507	-0.192627	0.016172	-0.0283911	0.231841	0.11885	-0.0197501	-0.0333512	-0.0343129	0.0110553	0.821485	0.710048	0.00296847	0.11141	0.798859	0.643885	0.645061
Ago3	1	0.136721	1.17414e-05	0.999968	0.249584	0.293879	0.946372	0.884786	0.408543	0.197441	0.37426	-0.000470744	0.133852	0.134309	0.0809353	0.0665626	0.157598	0.0110761	3.77818e-07	0.9954	0.101368	0.0878658	0.320956	0.377434	0.0416436
A730017L22Rik	0	0.136721	0.381775	0.934737	0.0677477	0.134525	0.981568	0.406271	0.799542	0.249731	0.14766	0.124358	0.254146	0.227437	-0.0670779	0.201908	0.096722	0.011077	0.122109	0.221331	0.0149193	0.0230475	0.528828	0.0318816	0.329114
Abcc2	0	0.137084	0.84856	0.999139	0.519626	0.475513	0.942288	0.842615	0.848787	0.209486	0.0369483	-0.0511224	-0.0878065	-0.105207	0.0856813	0.0847873	0.0697237	0.0111173	0.640965	0.54326	0.316472	0.20766	0.314263	0.290404	0.399659
Yy1	0	0.13722	0.380364	0.513492	0.0688001	0.0707438	0.688212	0.488682	0.434038	-0.196247	-0.113868	-0.195671	-0.197628	-0.204531	-0.149755	-0.147495	-0.150978	0.0111391	0.121262	0.0131344	0.0152241	0.00827365	0.0618776	0.0459963	0.0479586
Acer2	0	0.137429	0.720509	0.781439	0.251634	0.950265	0.245932	0.193902	0.787187	-0.221379	-0.0598992	-0.160806	-0.148588	-0.0131823	-0.267646	-0.235165	-0.086809	0.0111731	0.468152	0.0721638	0.102856	0.878254	0.00378816	0.00577751	0.310569
Bod1l	0	0.137429	0.171101	0.88273	0.402786	0.806598	0.851786	0.818007	0.853714	0.187586	0.154579	-0.0417745	0.0978691	0.0391382	0.107403	0.0823669	0.0608146	0.0111777	0.0293371	0.58456	0.210899	0.600942	0.16295	0.251227	0.413129
Gin1	1	0.137583	0.721882	0.684224	0.575151	0.0129711	0.981568	0.138513	0.470132	-0.285857	0.0800201	-0.236872	0.102306	0.373921	-0.0601842	-0.326728	-0.20834	0.011211	0.442616	0.0398259	0.372852	0.00065597	0.597973	0.00288661	0.0587734
RP23-342M4.6	3	0.137583	2.35696e-05	0.901005	0.0201986	0.210863	0.666027	0.984883	0.0312456	0.232455	0.461517	0.0482748	0.289955	0.184377	0.187294	-0.0176358	0.334935	0.011212	1.2506e-07	0.617749	0.00273112	0.0484791	0.0553188	0.844849	0.000268309
Cd4	0	0.137896	0.935235	0.974209	0.194304	0.410408	0.99429	0.706284	0.525423	0.595015	-0.0544421	0.257818	0.465452	0.342405	0.0350713	0.330752	0.329659	0.0112484	0.826657	0.305742	0.0692533	0.157228	0.896475	0.140559	0.187624
Slc22a30	1	0.13798	0.108113	0.336213	0.000582327	0.104685	0.954123	0.731566	0.396309	0.300564	0.276907	0.337703	0.534422	0.291832	0.11637	0.159017	0.242703	0.0112661	0.0135043	0.00425897	2.28454e-05	0.0154183	0.339105	0.158198	0.0369383
Acbd4	1	0.138182	0.811218	0.971031	0.192402	0.0437602	0.918913	0.343859	0.57548	0.193687	0.0410749	0.0821754	0.146333	0.218859	0.0949063	0.168418	0.121941	0.0112968	0.577889	0.293951	0.0680405	0.00408569	0.234198	0.0215561	0.107406
Slc27a5	2	0.138182	0.720161	0.999681	0.000120425	0.00213456	0.998535	0.967539	0.969573	0.215012	-0.0633829	0.00737335	-0.425849	-0.353233	0.00252865	0.0330153	0.0202357	0.0113096	0.440371	0.93209	2.75431e-06	4.71433e-05	0.977107	0.69044	0.813111
Zfp704	0	0.138182	0.158935	0.999681	0.21153	0.298641	0.98203	0.992903	0.144386	0.225193	0.191937	0.0321097	0.165388	0.152329	0.037186	0.00223331	0.25826	0.0113153	0.0262832	0.7326	0.079072	0.0908958	0.699137	0.979431	0.00402952
Enho	1	0.138337	1.68589e-08	0.940581	0.0640047	0.0551093	0.665575	0.737281	0.475584	0.30771	0.754471	0.14942	0.313139	0.336714	0.24344	0.160418	-0.232614	0.0113471	3.33841e-10	0.22661	0.0136856	0.00568115	0.0545798	0.165113	0.0606911
Acpp	0	0.138337	0.606299	0.93342	0.0768102	0.0645353	0.98203	0.981142	0.982807	0.419578	-0.175828	0.214897	-0.455941	-0.489639	0.0838913	-0.038839	0.0193432	0.0113528	0.303951	0.219348	0.0177752	0.00724534	0.643762	0.812636	0.912605
2900076A07Rik	0	0.138337	0.853512	0.998491	0.051888	0.294088	0.93708	0.890842	0.999375	0.374435	0.0674245	0.110021	0.400216	0.257421	0.166047	-0.125647	-0.00073034	0.011361	0.652508	0.487559	0.0101658	0.0881043	0.304042	0.400311	0.996435
Chrna2	0	0.138337	0.253273	0.999681	0.110957	0.307545	0.952223	0.969805	0.973407	-0.381901	-0.276407	-0.0186503	-0.343154	-0.220758	0.147069	-0.0522923	0.0295651	0.0113717	0.0575906	0.900946	0.0302417	0.136843	0.3329	0.70742	0.839314
Fam210a	1	0.139081	0.60632	0.999681	0.00131493	0.148948	0.998807	0.0573917	0.753546	0.195494	0.0757047	-0.0330756	0.32672	0.170331	-0.00167865	0.265113	0.0855844	0.0114571	0.304059	0.673077	6.62062e-05	0.0274534	0.983191	0.00043437	0.263265
Mylip	0	0.139081	0.0509103	0.999681	0.871177	0.299847	0.925279	0.864311	0.863886	-0.20326	-0.221358	-0.028791	0.0247701	0.133409	-0.0929236	-0.0750747	-0.0623727	0.0114693	0.00434824	0.724441	0.767956	0.0918202	0.26484	0.328025	0.433488
Abhd17b	0	0.139081	0.599223	0.974209	0.454105	0.415568	0.920062	0.6304	0.93986	-0.201586	-0.0790304	-0.0819863	-0.0949431	-0.11122	-0.0957213	-0.125854	-0.0342003	0.0114733	0.296323	0.309664	0.254749	0.161218	0.243548	0.0965288	0.662767
Zmym3	0	0.139081	0.393232	0.998491	0.370226	0.707695	0.698653	0.686978	0.401498	0.230711	0.135484	-0.0644565	0.130739	0.0692241	0.182455	0.133355	0.191638	0.0114818	0.129302	0.505426	0.186025	0.461129	0.0636996	0.12963	0.0388797
Snap47	1	0.139081	0.594974	0.924206	0.0237414	0.223037	0.983961	0.534484	0.800603	0.187065	-0.0758958	0.0995657	-0.231434	-0.145382	0.0269459	0.134218	0.0721364	0.0114877	0.291838	0.186969	0.00339935	0.0536899	0.727742	0.0594438	0.330895
Lrrc4c	0	0.139328	0.58935	0.899065	0.162134	0.329988	0.925279	0.995808	0.979826	0.487202	0.206118	0.30229	0.393711	0.315766	0.235973	0.0213887	0.0260272	0.0115191	0.286371	0.13793	0.0526036	0.1076	0.266862	0.909446	0.896067
Ror1	0	0.139376	0.141361	0.91323	0.363502	0.460938	0.98203	0.359151	0.199835	0.377299	0.299215	0.215682	0.213258	0.196991	0.0740638	0.320441	0.399977	0.011534	0.0390143	0.162461	0.181111	0.195019	0.645106	0.0241082	0.00787737
RP23-72G21.1	1	0.140247	0.14608	0.850706	0.00985837	0.354099	0.939731	0.864311	0.695063	0.508335	0.456869	0.157504	0.699689	0.330554	0.235336	0.197408	0.281087	0.0116357	0.0228933	0.472653	0.00102618	0.122156	0.306982	0.327596	0.183367
[truncated: 11,626 more rows]
