# Supplementary material for: Widespread epistasis regulates glucose homeostasis and gene expression
Source: PLoS Genet. 2017 Sep 29;13(9):e1007025. doi: 10.1371/journal.pgen.1007025 (PMC5636166; doi:10.1371/journal.pgen.1007025)
Supplement: S8 Table — (XLSX) [file pgen.1007025.s018.xlsx]

## Sheet: Sheet1
S8 Table. Genes examined by RNA-Seq and RT-qPCR for epistasis and additive interactions.
Type	Gene name	Cross	RNA-seq (fold change)				qPCR (fold change)
			CSS1/B6	CSS2/B6	CSS1 & CSS2/B6	P-value for interaction	CSS1/B6	CSS2/B6	CSS1 & CSS2/B6	P-value for interaction
Antagonistic	Agxt	A6:A8	0.869526	0.548306	1.01238	5.00469e-10	1.19878	0.650491	1.23836	0.04112
	Pcx	A14:A8	0.68115	0.591478	0.895973	3.18347e-11	0.691999	0.533458	0.989587	0.000363
	Slc6a12	A14:A8	0.717815	0.649302	1.00112	4.15536e-13	0.828355	0.640159	1.0357	0.00532
	Serpinf2	A6:A8	0.86803	0.657711	0.924244	1.00661e-06	1.24676	0.662761	1.17025	0.1911
	Zbtb20	A14:A4	1.10653	1.50475	1.04832	8.96403e-06	1.13077	1.14567	1.43614	0.568
	Zbtb20	A17:A4	1.21706	1.50475	1.0584	7.06135e-07	1.10903	1.20952	1.45736	0.623
	Raph1	A14:A4	1.0877	1.389	0.980286	5.02787e-07	0.848434	0.719137	1.34652	0.0043
	Raph1	A17:A4	1.0926	1.389	1.0071	6.41372e-06	0.756322	0.718014	1.04623	0.0661
	Dnajb9	A14:A4	0.965344	0.823145	1.60154	2.58697e-09	1.00608	0.7667	1.93807	1.22e-05
	Cers6	A14:A4	0.72281	0.792986	1.51827	3.60415e-08	0.739746	0.617175	1.72468	1.24e-05
	Ldha	A6:A8	0.922498	0.693971	1.223	3.13268e-08	1.25538	0.766877	1.36657	0.1441
	Sec23b	A14:A4	0.875558	0.856469	1.2184	5.12386e-08	0.971333	0.791817	1.8293	0.000144
	Eif2ak3	A14:A4	0.868449	0.887829	1.33128	1.3656e-07	0.86508	0.801479	1.95688	2.57e-06
Synergistic	Cyp3a16	A14:A4	1.50154	1.54156	16.1716	0.00133353	1.47247	1.54923	5.86881	6.44e-05
	Syvn1	A14:A4	1.04657	1.00604	1.57626	0.00126607	0.803769	0.58143	1.83628	5.58e-05
	Gstm1	A14:A8	0.967714	0.991683	1.64505	0.000669705	0.993285	1.01009	1.78259	0.00506
	Usp18	A6:A8	1.08089	0.861452	1.68072	0.00027991	1.42978	0.981572	2.06981	0.0481
	Pik3c2a	A14:A8	0.982439	1.09344	0.745243	9.74301e-05	1.11283	1.08575	0.902836	0.107
	Stat5a	A14:A8	0.957328	1.0097	1.35604	0.00667784	1.18394	0.95971	1.49395	0.105
	Tecr	A6:A8	0.954799	0.937104	1.28322	2.88342e-05	1.37091	0.999725	1.65615	0.2259
	Mcm10	A14:A4	1.10027	0.977529	0.54015	0.000183216	1.4224	0.874966	1.5582	0.4847
	Nol8	A14:A4	0.951557	0.973503	1.26829	0.000767168	1.03218	0.798113	1.97947	1.69e-05
	Rprl3	A14:A4	686.246	561.52	742.323	1.52828e-51	1.02428	0.78057	1.97313	1.49e-05
Additive	Zkscan3	A17:A8	1.47354	1.66186	2.11616	0.111901	1.35696	1.49542	2.23679	0.18559
	Asns	A3:A5	0.414281	0.36324	0.143628	0.91251	0.455946	0.414721	0.161778	0.37253
	Asns	A14:A5	0.3085	0.36324	0.127321	0.767985	0.481199	0.39591	0.192639	0.37105
	Slc12a2	A14:A4	1.24691	1.25318	1.36227	0.185387	1.16655	0.992792	2.07906	0.00217
	Igfbp3	A14:A4	0.73619	0.755293	0.634821	0.245901	1.02092	0.698189	0.899621	0.33164
	Ldha	A14:A4	0.695402	0.797787	0.649602	0.143861	0.841735	0.723652	0.933425	0.165
