# Supplementary material for: Widespread epistasis regulates glucose homeostasis and gene expression
Source: PLoS Genet. 2017 Sep 29;13(9):e1007025. doi: 10.1371/journal.pgen.1007025 (PMC5636166; doi:10.1371/journal.pgen.1007025)
Supplement: S9 Table — (XLSX) [file pgen.1007025.s019.xlsx]

## Sheet: A14 A10
S9 Table. List of ieQTLs in cross A14:A10.
Ensembl_gene_id	Gene_name	log(fold change)	log(counts per million)	F	P-value	FDR	Chromosome	Type	Class
		(relative to additive model)	(average value for all samples in study)
ENSMUSG00000068246	Apol9b	-0.976009	4.65531	25.8388	1.2496e-06	0.000955946	15	trans	Antagonistic
ENSMUSG00000057346	Apol9a	-1.04431	3.34849	16.3389	8.97182e-05	0.0134268	15	trans	Antagonistic
ENSMUSG00000084195	Gm15372	-1.10296	1.61809	14.659	0.000198561	0.0215078	1	trans	Antagonistic
ENSMUSG00000026950	Neb	-1.0636	5.72172	14.2166	0.000245328	0.0239509	2	trans	Antagonistic
ENSMUSG00000104377	Gm37515	-0.816329	4.52217	35.4832	2.22034e-08	0.000118161	3	trans	Antagonistic
ENSMUSG00000095532	Mup-ps13	-1.84208	1.38852	29.7534	2.35385e-07	0.000576223	4	trans	Antagonistic
ENSMUSG00000071204	Gm10319	-0.980397	5.59271	25.0747	1.74094e-06	0.00112153	6	trans	Antagonistic
ENSMUSG00000023800	Tiam2	-2.09544	1.11699	17.0994	6.28862e-05	0.0109961	17	trans	Antagonistic
ENSMUSG00000098235	Gm7497	-1.65506	0.28125	21.0161	1.04821e-05	0.00356391	18	trans	Antagonistic
ENSMUSG00000021611	Tert	-1.06641	1.95964	15.6476	0.000124211	0.0168279	13	trans	Antagonistic
ENSMUSG00000040127	Sdr9c7	-1.29488	4.55992	29.0251	3.19954e-07	0.000335632	10	cis	Antagonistic
ENSMUSG00000092021	Gbp11	-1.09264	2.79814	13.0975	0.000420771	0.0320351	5	trans	Antagonistic
ENSMUSG00000097354	2310001H17Rik	-0.747199	4.08983	28.7994	3.52011e-07	0.000615516	6	trans	Antagonistic
ENSMUSG00000089940	Gm4117	-0.647647	4.46579	28.7014	2.79442e-06	0.00162875	13	trans	Antagonistic
ENSMUSG00000048108	Tmem72	-0.556241	6.56702	16.4726	8.42683e-05	0.0130563	6	trans	Antagonistic
ENSMUSG00000108092	RP23-461C23.2	-0.863029	3.02782	12.4918	0.000565017	0.0359065	6	trans	Antagonistic
ENSMUSG00000025498	Irf7	-0.632272	4.19183	15.657	0.00012366	0.0168279	7	trans	Antagonistic
ENSMUSG00000028344	Invs	-0.507981	3.92441	12.5875	0.000666512	0.0383285	4	trans	Antagonistic
ENSMUSG00000107495	RP24-97D9.3	-0.588185	4.53467	24.3511	1.55419e-05	0.00442403	6	trans	Antagonistic
ENSMUSG00000025509	Pnpla2	0.651569	5.72011	15.3362	0.000143915	0.01816	7	trans	Antagonistic
ENSMUSG00000006356	Crip2	0.492337	5.07025	14.5007	0.000214149	0.0221438	12	trans	Antagonistic
ENSMUSG00000106948	RP23-256D7.2	-0.893049	4.60739	37.6274	9.39402e-09	0.000114983	3	trans	Antagonistic
ENSMUSG00000096929	A330023F24Rik	-0.597179	4.27748	15.1607	0.000156402	0.0191435	1	trans	Antagonistic
ENSMUSG00000102095	C730036E19Rik	-1.50811	2.8375	21.5323	8.31466e-06	0.00318036	1	trans	Antagonistic
ENSMUSG00000086253	Gm13773	-2.01958	2.9748	30.4372	1.76706e-07	0.000540721	4	trans	Antagonistic
ENSMUSG00000073700	Klhl21	0.884114	4.67964	21.2244	9.54574e-06	0.00347597	4	trans	Antagonistic
ENSMUSG00000051375	Pcdh1	0.573926	5.65616	21.1989	9.65547e-06	0.00347597	18	trans	Antagonistic
ENSMUSG00000105096	Gbp10	-1.82836	0.394649	16.5749	8.03293e-05	0.0129731	5	trans	Antagonistic
ENSMUSG00000022708	Zbtb20	-0.5304	7.39473	12.6555	0.000521653	0.0347148	16	trans	Antagonistic
ENSMUSG00000006445	Epha2	1.22232	4.39811	20.3359	1.42455e-05	0.00425281	4	trans	Antagonistic
ENSMUSG00000101609	Kcnq1ot1	-0.762497	7.25876	28.8464	3.45077e-07	0.000615516	7	trans	Antagonistic
ENSMUSG00000062410	Hsd3b3	-0.656208	7.04758	12.2324	0.000641455	0.0379295	3	trans	Antagonistic
ENSMUSG00000023913	Pla2g7	0.797683	3.5371	14.2898	0.000236879	0.0235723	17	trans	Antagonistic
ENSMUSG00000005413	Hmox1	1.16861	4.16173	18.8983	2.74048e-05	0.00660597	8	trans	Antagonistic
ENSMUSG00000028849	Map7d1	0.53494	3.64329	16.324	0.000609366	0.0369239	4	trans	Antagonistic
ENSMUSG00000032120	C2cd2l	0.486104	4.55644	13.2984	0.000381738	0.0307121	9	trans	Antagonistic
ENSMUSG00000085990	Gm16731	-1.83079	0.12353	12.4268	0.000583249	0.0367988	4	trans	Antagonistic
ENSMUSG00000055296	Tmem245	-0.658336	5.99347	13.0104	0.000438919	0.0325598	4	trans	Antagonistic
ENSMUSG00000080538	Gm25541	-1.90981	1.94027	12.2095	0.000648706	0.0379912	2	trans	Antagonistic
ENSMUSG00000019278	Dpep1	1.52922	1.0525	17.5752	5.04143e-05	0.00951225	8	trans	Antagonistic
ENSMUSG00000093385	A330044P14Rik	-1.15659	3.18726	23.0256	4.27813e-06	0.00225185	6	trans	Antagonistic
ENSMUSG00000097321	1700028E10Rik	-0.930482	1.68344	11.8635	0.000768839	0.0403888	5	trans	Antagonistic
ENSMUSG00000041044	Lrit1	-0.739597	3.90004	17.3811	5.51648e-05	0.0142576	14	cis	Antagonistic
ENSMUSG00000040152	Thbs1	1.16225	1.21104	17.196	6.01214e-05	0.0108218	2	trans	Antagonistic
ENSMUSG00000107633	RP24-127M20.6	-1.23828	1.21947	22.7013	7.492e-06	0.0030555	6	trans	Antagonistic
ENSMUSG00000064437	Snord49b	-2.58055	1.94703	12.674	0.000516968	0.0347148	11	trans	Antagonistic
ENSMUSG00000102610	Gm37846	-1.20951	1.59166	34.5187	1.63716e-06	0.00112153	3	trans	Antagonistic
ENSMUSG00000097876	Gm16892	-1.10992	1.20362	16.3193	9.05484e-05	0.0134268	16	trans	Antagonistic
ENSMUSG00000035836	Ugt2b1	-0.923124	9.56453	16.294	9.16293e-05	0.0134268	5	trans	Antagonistic
ENSMUSG00000026003	Acadl	0.583827	7.32238	21.4194	1.10644e-05	0.00366024	1	trans	Antagonistic
ENSMUSG00000078686	Mup9	-3.18615	4.00305	26.3747	9.91472e-07	0.000870099	4	trans	Antagonistic
ENSMUSG00000030278	Cidec	2.24598	2.80892	12.4877	0.000566173	0.0359065	6	trans	Antagonistic
ENSMUSG00000022574	Naprt	0.484147	5.90528	19.9883	0.000125109	0.0168279	15	trans	Antagonistic
ENSMUSG00000035545	Leng8	-0.576058	4.63817	19.1652	2.4255e-05	0.00618503	7	trans	Antagonistic
ENSMUSG00000044712	Slc38a6	-0.498819	4.66655	22.9387	0.000210449	0.0221438	12	trans	Antagonistic
ENSMUSG00000104060	Gm37954	-0.868972	4.11646	34.827	2.89609e-08	0.000118161	1	trans	Antagonistic
ENSMUSG00000079065	BC005561	-0.509372	4.69399	16.2835	0.000163195	0.0192087	5	trans	Antagonistic
ENSMUSG00000064844	Gm26202	-2.75637	0.332108	15.0702	0.000163268	0.0192087	18	trans	Antagonistic
ENSMUSG00000021186	Fbln5	0.805217	2.6302	15.0165	0.000167487	0.01934	12	trans	Antagonistic
ENSMUSG00000026074	Map4k4	0.56222	3.89682	15.1997	0.000173092	0.0195336	1	trans	Antagonistic
ENSMUSG00000103651	Gm37206	-0.746593	2.75589	19.9139	8.16118e-05	0.0129731	19	trans	Antagonistic
ENSMUSG00000042041	2010003K11Rik	1.36411	3.1785	18.122	3.91532e-05	0.00795596	19	trans	Antagonistic
ENSMUSG00000043418	Lrit2	-1.09419	1.68076	13.1377	0.000412639	0.04057	14	cis	Antagonistic
ENSMUSG00000029512	Ulk1	0.458408	4.97539	12.6275	0.000528816	0.0347148	5	trans	Antagonistic
ENSMUSG00000081974	Gm11960	-1.06091	1.304	19.103	6.4003e-05	0.0110338	11	trans	Antagonistic
ENSMUSG00000030494	Rhpn2	0.781622	3.85212	14.5448	0.000209687	0.0221438	7	trans	Antagonistic
ENSMUSG00000103067	Gm30414	-1.43359	-0.0540375	15.2082	0.000214929	0.0221438	1	trans	Antagonistic
ENSMUSG00000068877	Selenbp2	-2.71109	6.96371	18.345	3.53298e-05	0.0073362	3	trans	Antagonistic
ENSMUSG00000105370	RP24-323L24.1	-0.97634	3.92183	25.9982	1.16641e-06	0.000951792	5	trans	Antagonistic
ENSMUSG00000096463	Gm21750	-1.18145	2.40255	13.0327	0.000434204	0.04057	14	cis	Antagonistic
ENSMUSG00000088252	Snord13	-1.91056	3.4293	13.9384	0.000280365	0.0256095	8	trans	Antagonistic
ENSMUSG00000078687	Mup8	-2.02998	2.00892	18.8197	2.84087e-05	0.00660597	4	trans	Antagonistic
ENSMUSG00000030342	Cd9	0.877399	3.24075	13.7446	0.000307768	0.027383	6	trans	Antagonistic
ENSMUSG00000081207	Gm13775	-2.45081	3.27705	27.2103	6.92443e-07	0.000706292	4	trans	Antagonistic
ENSMUSG00000017386	Traf4	0.586117	4.42321	18.3967	3.4499e-05	0.0073362	11	trans	Antagonistic
ENSMUSG00000066944	4921513D11Rik	-1.15824	1.22001	14.4174	0.000222849	0.0225428	17	trans	Antagonistic
ENSMUSG00000034675	Dbn1	1.4092	-0.0112423	13.9803	0.000274774	0.0253901	13	trans	Antagonistic
ENSMUSG00000043421	Hilpda	1.05696	1.03452	11.6206	0.000866592	0.0441962	6	trans	Antagonistic
ENSMUSG00000042745	Id1	1.32196	2.13567	11.6622	0.000849015	0.0435795	2	trans	Antagonistic
ENSMUSG00000104095	Gm37315	-0.979613	1.85799	25.4982	2.9144e-05	0.00660597	1	trans	Antagonistic
ENSMUSG00000038884	A230050P20Rik	-0.721806	4.51214	16.5622	8.08085e-05	0.0129731	9	trans	Antagonistic
ENSMUSG00000022546	Gpt	0.543581	7.97259	13.3936	0.000364557	0.0303549	15	trans	Antagonistic
ENSMUSG00000074292	Gm10660	-0.925013	1.73751	15.369	0.000141698	0.0180665	8	trans	Antagonistic
ENSMUSG00000097220	Gm26599	-1.42612	-0.0572352	11.8903	0.00075877	0.0402049	7	trans	Antagonistic
ENSMUSG00000032080	Apoa4	1.84333	9.22899	13.3586	0.000370778	0.0306644	9	trans	Antagonistic
ENSMUSG00000105207	RP23-324P1.1	-0.657977	6.6851	27.5989	5.86431e-07	0.000706292	3	trans	Antagonistic
ENSMUSG00000028838	Extl1	-1.20752	1.51926	13.2494	0.000390892	0.0308678	4	trans	Antagonistic
ENSMUSG00000078689	Mup6	-2.11583	2.28179	25.0846	1.73348e-06	0.00112153	4	trans	Antagonistic
ENSMUSG00000105549	RP23-299O17.4	-0.934425	2.82929	14.1571	0.000252423	0.0239509	5	trans	Antagonistic
ENSMUSG00000031060	Rbm10	0.552635	3.60997	17.0728	0.000432852	0.0323055	X	trans	Antagonistic
ENSMUSG00000104713	Gbp6	-1.22979	0.526503	12.9581	0.00045021	0.03283	5	trans	Antagonistic
ENSMUSG00000082363	Mup-ps18	-2.09684	1.136	18.765	2.91299e-05	0.00660597	4	trans	Antagonistic
ENSMUSG00000026728	Vim	0.671662	4.27891	12.7752	0.000492098	0.0347148	2	trans	Antagonistic
ENSMUSG00000034853	Acot11	-1.17671	1.6658	12.768	0.000493835	0.0347148	4	trans	Antagonistic
ENSMUSG00000105578	RP23-342M4.7	-0.654428	3.1256	13.134	0.000413379	0.0318224	5	trans	Antagonistic
ENSMUSG00000003559	As3mt	0.439103	5.97029	13.9428	0.000502458	0.0347148	19	trans	Antagonistic
ENSMUSG00000072845	Tmprss11a	-1.77782	5.06249	12.3829	0.000595924	0.0368845	5	trans	Antagonistic
ENSMUSG00000031258	Xkrx	-2.27911	0.539623	18.7194	2.97464e-05	0.00661992	X	trans	Antagonistic
ENSMUSG00000046727	Cystm1	0.801295	1.77811	14.304	0.000644943	0.0379524	18	trans	Antagonistic
ENSMUSG00000108249	RP23-170M6.3	-0.763982	2.87096	15.5167	0.000132136	0.0175798	6	trans	Antagonistic
ENSMUSG00000034471	Caskin2	0.597276	3.19618	13.9703	0.000403149	0.0314302	11	trans	Antagonistic
ENSMUSG00000028469	Npr2	-0.763905	3.77411	12.1343	0.000673062	0.0383285	4	trans	Antagonistic
ENSMUSG00000073830	Mup14	-1.8497	7.45215	17.7088	4.73902e-05	0.00920724	4	trans	Antagonistic
ENSMUSG00000063558	Aox1	-0.644646	5.87442	12.6215	0.000530365	0.0347148	1	trans	Antagonistic
ENSMUSG00000030029	Lrig1	0.476935	4.33687	12.3516	0.000701731	0.0386148	6	trans	Antagonistic
ENSMUSG00000078808	Vmn1r58	-0.738356	2.93835	14.8873	0.000178097	0.0196389	7	trans	Antagonistic
ENSMUSG00000036083	Slc17a3	-0.443723	5.42387	12.035	0.000706676	0.0386148	13	trans	Antagonistic
ENSMUSG00000075010	AW112010	-0.567435	5.18461	13.4834	0.000349071	0.0294664	19	trans	Antagonistic
ENSMUSG00000085396	Firre	-0.457747	4.39866	17.0112	0.00100082	0.049	X	trans	Antagonistic
ENSMUSG00000000031	H19	3.18152	0.849832	11.9497	0.000736921	0.0394729	7	trans	Antagonistic
ENSMUSG00000059482	2610301B20Rik	-0.688909	2.46829	13.9515	0.000742445	0.039511	4	trans	Antagonistic
ENSMUSG00000021210	Akr1c6	-0.995555	9.15419	27.3191	6.60916e-07	0.000706292	13	trans	Antagonistic
ENSMUSG00000026390	Marco	1.67749	4.27493	20.3814	1.39549e-05	0.00425281	1	trans	Antagonistic
ENSMUSG00000063229	Ldha	0.852006	9.48911	28.1458	4.64504e-07	0.000706292	7	trans	Antagonistic
ENSMUSG00000003228	Grk5	-1.1558	2.07533	15.1162	0.000159739	0.0191687	19	trans	Antagonistic
ENSMUSG00000102289	Gm31258	-1.04573	2.82838	24.6401	2.10418e-06	0.00128776	16	trans	Antagonistic
ENSMUSG00000017929	B4galt5	0.697419	4.23797	15.7087	0.000120682	0.0167858	2	trans	Antagonistic
ENSMUSG00000022383	Ppara	0.466764	7.0276	11.4905	0.000924112	0.0461679	15	trans	Antagonistic
ENSMUSG00000103234	Gm37158	-0.533859	3.78981	18.6009	0.0004635	0.0331768	Y	trans	Antagonistic
ENSMUSG00000090306	Adh6-ps1	-0.752148	4.11232	12.975	0.000446544	0.03283	3	trans	Antagonistic
ENSMUSG00000030533	Unc45a	0.596075	2.89784	14.0254	0.000987203	0.0489205	7	trans	Antagonistic
ENSMUSG00000035621	Midn	0.79506	4.25208	16.0955	0.000100583	0.0150731	10	cis	Antagonistic
ENSMUSG00000021226	Acot2	1.3892	2.92483	15.3944	0.000140008	0.0180389	12	trans	Antagonistic
ENSMUSG00000100768	Gm29055	-0.88322	2.94727	35.4845	9.95211e-07	0.000870099	1	trans	Antagonistic
ENSMUSG00000073834	Mup11	-3.16538	8.74566	17.3185	5.67942e-05	0.0105328	4	trans	Antagonistic
ENSMUSG00000030835	Nomo1	0.457723	4.83902	16.3893	0.000552018	0.0353754	7	trans	Antagonistic
ENSMUSG00000102858	Gm37086	-0.727589	2.77709	23.4445	0.000112691	0.0160388	1	trans	Antagonistic
ENSMUSG00000031402	Mpp1	0.449091	4.8297	11.3295	0.00100077	0.049	X	trans	Antagonistic
ENSMUSG00000026565	Pou2f1	-0.564385	4.24416	12.6746	0.000516828	0.0347148	1	trans	Antagonistic
ENSMUSG00000078683	Mup1	-2.11597	7.33738	18.0594	4.02998e-05	0.00795596	4	trans	Antagonistic
ENSMUSG00000090086	AI480526	-0.65226	3.27293	13.5486	0.000338255	0.0289527	5	trans	Antagonistic
ENSMUSG00000005373	Mlxipl	-0.689	5.67449	22.1135	6.41362e-06	0.00271174	5	trans	Antagonistic
ENSMUSG00000103432	6720464F23Rik	-0.981806	2.04135	15.4004	0.000139607	0.0180389	1	trans	Antagonistic
ENSMUSG00000073842	Mup7	-2.92674	9.33351	12.1162	0.000679086	0.0383285	4	trans	Antagonistic
ENSMUSG00000004896	Rrnad1	-0.58741	2.99077	18.007	0.000960831	0.0478072	3	trans	Antagonistic
ENSMUSG00000027536	Chmp4c	0.950013	1.54151	13.86	0.000291134	0.0262021	3	trans	Antagonistic
ENSMUSG00000078675	Mup16	-3.46657	5.22433	22.114	6.41226e-06	0.00271174	4	trans	Antagonistic
ENSMUSG00000075254	Heg1	0.466275	4.53831	17.4792	0.000633092	0.0376631	16	trans	Antagonistic
ENSMUSG00000078674	Mup18	-3.65282	2.09842	22.9542	4.4154e-06	0.00225185	4	trans	Antagonistic
ENSMUSG00000102718	Gm37761	-0.667078	2.59624	15.6379	0.000720943	0.0391128	1	trans	Antagonistic
ENSMUSG00000089873	Mup13	-2.17277	0.666075	15.7858	0.000116368	0.0163718	4	trans	Antagonistic
ENSMUSG00000090877	Hspa1b	1.78564	1.1546	12.0414	0.000704462	0.0386148	17	trans	Antagonistic
ENSMUSG00000002058	Unc119	1.01927	2.49076	16.4809	8.39416e-05	0.0130563	11	trans	Antagonistic
ENSMUSG00000038172	Ttc39b	-0.476957	5.37766	15.1048	0.00024749	0.0239509	4	trans	Antagonistic
ENSMUSG00000094793	Mup12	-2.6787	5.08941	19.5821	2.00545e-05	0.0055788	4	trans	Antagonistic
ENSMUSG00000097639	Platr4	-0.975799	1.35256	12.9321	0.000455936	0.0330217	3	trans	Antagonistic
ENSMUSG00000107000	RP23-15K13.2	-1.06066	1.17053	12.7052	0.000509168	0.0347148	5	trans	Antagonistic
ENSMUSG00000022562	Oplah	0.691556	6.94501	27.5342	6.02859e-07	0.000706292	15	trans	Antagonistic
ENSMUSG00000040929	Rfx3	-0.737412	2.35326	14.6489	0.000397809	0.0312127	19	trans	Antagonistic
ENSMUSG00000001473	Tubb6	0.942963	1.69785	13.9719	0.000275889	0.0253901	18	trans	Antagonistic
ENSMUSG00000022856	Tmem41a	0.73783	2.42986	15.6049	0.000287041	0.026025	16	trans	Antagonistic
ENSMUSG00000090942	F830016B08Rik	-0.878063	5.36223	21.1215	9.9972e-06	0.00349616	18	trans	Antagonistic
ENSMUSG00000096688	Mup17	-5.05106	5.95666	22.5078	5.38179e-06	0.00263493	4	trans	Antagonistic
ENSMUSG00000078688	Mup2	-0.934238	3.20282	12.353	0.000604679	0.0368845	4	trans	Antagonistic
ENSMUSG00000028715	Cyp4a14	1.51253	12.0845	22.3066	5.88514e-06	0.00271174	4	trans	Antagonistic
ENSMUSG00000001025	S100a6	1.62046	-0.0435811	13.6498	0.000322144	0.0279154	3	trans	Antagonistic
ENSMUSG00000105814	mmu-mir-703	0.895479	1.38875	13.7429	0.000700361	0.0386148	5	trans	Antagonistic
ENSMUSG00000034435	Tmem30b	0.477128	5.03238	17.5676	0.0002599	0.0244706	12	trans	Antagonistic
ENSMUSG00000100600	A230077H06Rik	-1.16838	0.618678	13.424	0.000359232	0.0301165	7	trans	Antagonistic
ENSMUSG00000026692	Fmo4	0.739966	3.55486	22.1096	6.42487e-06	0.00271174	1	trans	Antagonistic
ENSMUSG00000000957	Mmp14	0.595318	4.45207	15.7183	0.000120135	0.0157527	14	cis	Antagonistic
ENSMUSG00000045672	Col27a1	-1.15596	2.5165	12.0402	0.000704895	0.0386148	4	trans	Antagonistic
ENSMUSG00000015656	Hspa8	0.518217	8.6509	17.9273	0.000250505	0.0239509	9	trans	Antagonistic
ENSMUSG00000019179	Mdh2	0.437005	6.2961	20.4438	0.000631245	0.0376631	5	trans	Antagonistic
ENSMUSG00000004187	Kifc2	-0.901837	1.81748	15.1659	0.000156022	0.0191435	15	trans	Antagonistic
ENSMUSG00000001506	Col1a1	1.42583	2.66103	16.5735	8.03816e-05	0.0129731	11	trans	Antagonistic
ENSMUSG00000003847	Nfat5	-0.452724	5.21804	12.7805	0.000528721	0.0347148	8	trans	Antagonistic
ENSMUSG00000070704	Ugt2b36	-0.492398	9.20877	21.0728	0.000777791	0.0405113	5	trans	Antagonistic
ENSMUSG00000029661	Col1a2	0.818059	4.29877	17.5709	5.05144e-05	0.00951225	6	trans	Antagonistic
ENSMUSG00000001552	Jup	0.57622	4.57866	22.9347	2.1705e-05	0.00589679	11	trans	Antagonistic
ENSMUSG00000054072	Iigp1	-0.658067	8.54889	13.073	0.000425783	0.0321703	18	trans	Antagonistic
ENSMUSG00000010651	Acaa1b	0.871093	9.38217	12.6259	0.000529229	0.0347148	9	trans	Antagonistic
ENSMUSG00000020766	Galk1	0.640551	4.85462	14.9336	0.000174219	0.0195336	11	trans	Antagonistic
ENSMUSG00000028479	Gne	0.472829	6.75019	12.9117	0.000460493	0.0331555	4	trans	Antagonistic
ENSMUSG00000040463	Mybbp1a	0.4392	5.10549	15.2382	0.000736331	0.0394729	11	trans	Antagonistic
ENSMUSG00000028307	Aldob	0.527112	12.2532	23.9636	0.000820446	0.042552	4	trans	Antagonistic
ENSMUSG00000036833	Pnpla7	0.440031	6.5983	13.1922	0.000604648	0.0368845	2	trans	Antagonistic
ENSMUSG00000020053	Igf1	-0.519986	9.52333	12.2731	0.000628806	0.0422215	10	cis	Antagonistic
ENSMUSG00000001119	Col6a1	0.759074	3.1837	13.448	0.000355098	0.04057	10	cis	Antagonistic
ENSMUSG00000103851	Gm37606	-0.966052	1.20253	15.4762	0.000536751	0.0347729	16	trans	Antagonistic
ENSMUSG00000020089	Ppa1	0.538782	7.54018	21.9306	5.85147e-05	0.0142576	10	cis	Antagonistic
ENSMUSG00000022853	Ehhadh	1.35898	10.3978	12.6469	0.000523849	0.0347148	16	trans	Antagonistic
ENSMUSG00000057842	Zfp595	-0.6471	2.92567	17.3241	0.000390512	0.0308678	13	trans	Antagonistic
ENSMUSG00000105471	RP23-396K22.3	-0.747926	2.53419	14.6237	0.000201937	0.0216816	5	trans	Antagonistic
ENSMUSG00000094472	Gm21897	-0.543904	4.22022	14.1611	0.000251942	0.0239509	16	trans	Antagonistic
ENSMUSG00000025745	Hadha	0.566679	8.67067	18.2064	5.96808e-05	0.0108218	5	trans	Antagonistic
ENSMUSG00000022892	App	0.429926	5.64478	18.6077	0.00072218	0.0391128	16	trans	Antagonistic
ENSMUSG00000025793	Hgs	0.481678	4.76324	18.0558	0.000266175	0.0248701	11	trans	Antagonistic
ENSMUSG00000063524	Eno1	0.506935	6.84704	20.2804	9.21448e-05	0.0134268	4	trans	Antagonistic
ENSMUSG00000004394	Tmed4	0.432762	5.61608	15.894	0.00066723	0.0383285	11	trans	Antagonistic
ENSMUSG00000085977	Gm5970	-0.658067	3.26521	12.374	0.000598508	0.0368845	18	trans	Antagonistic
ENSMUSG00000069892	9930111J21Rik2	-0.626497	3.54342	23.0437	8.62984e-05	0.0132037	11	trans	Antagonistic
ENSMUSG00000022790	Igsf11	0.521487	4.94828	18.5	6.82178e-05	0.0115574	16	trans	Antagonistic
ENSMUSG00000074733	Zfp950	-0.485244	4.29198	14.5371	0.000594068	0.0368845	19	trans	Antagonistic
ENSMUSG00000030652	Coq7	0.582393	3.77812	18.022	0.000137363	0.0180389	7	trans	Antagonistic
ENSMUSG00000027801	Tm4sf4	0.720843	6.41929	23.0343	4.26166e-06	0.00225185	3	trans	Antagonistic
ENSMUSG00000025936	Gm4956	-2.01227	1.91423	14.9176	0.000175547	0.0195336	1	trans	Antagonistic
ENSMUSG00000032349	Elovl5	0.853839	9.08068	12.5699	0.000543881	0.0350374	9	trans	Antagonistic
ENSMUSG00000039428	Tmem135	0.441283	6.69036	17.2194	0.000633873	0.0376631	7	trans	Antagonistic
ENSMUSG00000022437	Samm50	0.541379	6.31323	21.0008	2.21611e-05	0.00589679	15	trans	Antagonistic
ENSMUSG00000030378	Sult2a8	-0.732805	9.72697	15.9772	0.000106334	0.0153121	7	trans	Antagonistic
ENSMUSG00000031853	BC021891	1.06836	2.64944	21.6928	7.73861e-06	0.0030555	8	trans	Antagonistic
ENSMUSG00000062908	Acadm	0.537849	8.84782	18.8798	0.000158673	0.0191687	3	trans	Antagonistic
ENSMUSG00000036136	Fam110c	1.45844	0.540577	11.5187	0.000911355	0.0457172	12	trans	Antagonistic
ENSMUSG00000004789	Dlst	0.444741	7.43927	22.0518	0.000904215	0.0455457	12	trans	Antagonistic
ENSMUSG00000039704	Lmbrd2	-0.547888	5.5379	18.7692	2.90748e-05	0.00660597	15	trans	Antagonistic
ENSMUSG00000028672	Hmgcl	0.472474	7.29801	20.0627	0.000374143	0.0307021	4	trans	Antagonistic
ENSMUSG00000037798	Mat1a	0.697982	13.0231	22.8486	1.14972e-05	0.00603028	14	cis	Antagonistic
ENSMUSG00000089960	Ugt1a1	0.582669	7.35732	12.9563	0.000450608	0.03283	1	trans	Antagonistic
ENSMUSG00000024507	Hsd17b4	0.506777	9.0607	20.0815	0.000421376	0.0320351	18	trans	Antagonistic
ENSMUSG00000054499	Dedd2	0.762928	3.57134	16.9025	6.89288e-05	0.0115574	7	trans	Antagonistic
ENSMUSG00000030562	Nox4	-1.09307	4.72381	14.3899	0.00022579	0.0226531	7	trans	Antagonistic
ENSMUSG00000025579	Gaa	0.526904	5.71919	12.8659	0.000470852	0.0335071	11	trans	Antagonistic
ENSMUSG00000024900	Cpt1a	0.680546	9.42687	18.5812	3.16945e-05	0.00692751	19	trans	Antagonistic
ENSMUSG00000001666	Ddt	0.430623	6.31532	14.5507	0.000747399	0.0461189	10	cis	Antagonistic
ENSMUSG00000034708	Grn	0.66341	7.05185	20.3368	1.42397e-05	0.00425281	11	trans	Antagonistic
ENSMUSG00000002129	Sf3a1	0.639475	4.05889	31.9022	1.183e-05	0.0038105	11	trans	Antagonistic
ENSMUSG00000029695	Aass	0.56809	9.40286	13.7381	0.000308729	0.027383	6	trans	Antagonistic
ENSMUSG00000073274	Gm14636	-1.08925	1.54452	12.6417	0.000525175	0.0347148	X	trans	Antagonistic
ENSMUSG00000032114	Slc37a4	0.581895	8.12011	14.8654	0.000179966	0.0196678	9	trans	Antagonistic
ENSMUSG00000004040	Stat3	0.515302	6.39993	14.9286	0.000174638	0.0195336	11	trans	Antagonistic
ENSMUSG00000033715	Akr1c14	-0.61079	8.42132	17.122	6.22262e-05	0.0109961	13	trans	Antagonistic
ENSMUSG00000026193	Fn1	0.509331	9.4836	11.5648	0.0008908	0.0450553	1	trans	Antagonistic
ENSMUSG00000052609	Plekhg3	0.495681	4.58506	13.6847	0.000316771	0.027894	12	trans	Antagonistic
ENSMUSG00000053931	Cnn3	0.452952	6.28915	19.8076	0.00037876	0.0307021	3	trans	Antagonistic
ENSMUSG00000028001	Fga	0.649078	11.9667	12.5963	0.000536934	0.0347729	3	trans	Antagonistic
ENSMUSG00000036352	Ubac1	0.497346	4.12335	12.8464	0.000590491	0.0368845	2	trans	Antagonistic
ENSMUSG00000002059	Rab34	0.802511	1.90987	11.841	0.000777393	0.0405113	11	trans	Antagonistic
ENSMUSG00000044562	Rasip1	0.861575	1.6805	14.3039	0.000431585	0.0323055	7	trans	Antagonistic
ENSMUSG00000048217	Nags	0.525062	5.57353	19.8804	4.0035e-05	0.00795596	11	trans	Antagonistic
ENSMUSG00000024892	Pcx	0.699889	8.71597	20.1545	1.54643e-05	0.00442403	19	trans	Antagonistic
ENSMUSG00000030036	Mogs	0.501366	4.7326	15.9993	0.000164781	0.0192087	6	trans	Antagonistic
ENSMUSG00000020777	Acox1	0.770302	11.1801	11.2954	0.00101784	0.049635	11	trans	Antagonistic
ENSMUSG00000040584	Abcb1a	1.38373	1.28696	12.3496	0.000605701	0.0368845	5	trans	Antagonistic
ENSMUSG00000035783	Acta2	1.93341	0.0159114	11.9454	0.000738504	0.0394729	19	trans	Antagonistic
ENSMUSG00000022040	Ephx2	0.514285	10.4461	18.9188	0.000643988	0.0422215	14	cis	Antagonistic
ENSMUSG00000029368	Alb	0.600677	16.2265	16.4246	0.000323856	0.0279154	5	trans	Antagonistic
ENSMUSG00000027875	Hmgcs2	0.527736	11.5643	21.0928	0.000666037	0.0383285	3	trans	Antagonistic
ENSMUSG00000062627	Mysm1	-0.441622	5.15593	22.3429	0.000699676	0.0386148	4	trans	Antagonistic
ENSMUSG00000098332	2310009A05Rik	-0.653866	2.79175	18.808	0.0004986	0.0347148	9	trans	Antagonistic
ENSMUSG00000038648	Creb3l2	0.62613	3.40001	11.6576	0.00085094	0.0435795	6	trans	Antagonistic
ENSMUSG00000054630	Ugt2b5	-0.542389	9.22004	14.6211	0.000217096	0.0221438	5	trans	Antagonistic
ENSMUSG00000017002	Slpi	1.57291	0.195371	12.1149	0.000679517	0.0383285	2	trans	Antagonistic
ENSMUSG00000029246	Ppat	0.470085	4.8082	12.2702	0.000629694	0.0376631	5	trans	Antagonistic
ENSMUSG00000024981	Acsl5	0.543746	8.20179	13.2867	0.000383901	0.0307121	19	trans	Antagonistic
ENSMUSG00000037523	Mavs	0.435689	5.64885	13.8964	0.000651918	0.0379975	2	trans	Antagonistic
ENSMUSG00000074024	4632427E13Rik	-0.528479	5.62604	20.7693	3.53624e-05	0.0073362	7	trans	Antagonistic
ENSMUSG00000018574	Acadvl	0.51959	8.71849	32.1551	0.000239143	0.0236057	11	trans	Antagonistic
ENSMUSG00000079563	Pglyrp2	0.522318	6.6157	14.4832	0.000215948	0.0221438	17	trans	Antagonistic
ENSMUSG00000064061	Dzip3	-0.710669	2.30108	16.4903	0.00076271	0.0402395	16	trans	Antagonistic
ENSMUSG00000039878	Slc39a5	1.77349	-0.276092	16.9329	6.79582e-05	0.0142576	10	cis	Antagonistic
ENSMUSG00000016024	Lbp	0.558427	6.99377	18.9569	2.66793e-05	0.00660597	2	trans	Antagonistic
ENSMUSG00000097230	Gm26853	-0.443338	4.91066	14.7283	0.000827592	0.0427414	8	trans	Antagonistic
ENSMUSG00000026361	Cdc73	-0.468409	4.67638	13.2115	0.000524995	0.0347148	1	trans	Antagonistic
ENSMUSG00000036138	Acaa1a	0.607401	6.83961	13.5175	0.00034337	0.0291864	9	trans	Antagonistic
ENSMUSG00000024164	C3	0.562584	12.5316	13.8004	0.000376987	0.0307021	17	trans	Antagonistic
ENSMUSG00000078496	Gm13152	-1.34191	1.55813	19.235	2.34936e-05	0.00611835	4	trans	Antagonistic
ENSMUSG00000006522	Itih3	0.693209	10.3907	16.4274	8.60715e-05	0.0150482	14	cis	Antagonistic
ENSMUSG00000019945	1700040L02Rik	1.07162	1.00444	12.2732	0.000628784	0.0422215	10	cis	Antagonistic
ENSMUSG00000037370	Enpp1	0.459029	4.86245	13.4392	0.000464099	0.04057	10	cis	Antagonistic
ENSMUSG00000104950	RP23-434H17.6	-0.97813	1.32183	13.1721	0.000405806	0.0314371	5	trans	Antagonistic
ENSMUSG00000031980	Agt	0.510817	8.72955	17.1263	0.000321673	0.0279154	8	trans	Antagonistic
ENSMUSG00000088789	Scarna13	-0.679274	4.00618	11.339	0.000996071	0.049	12	trans	Antagonistic
ENSMUSG00000033161	Atp1a1	0.453377	7.79417	18.1569	0.000874981	0.0444389	3	trans	Antagonistic
ENSMUSG00000026384	Ptpn4	-0.445343	5.00924	13.3128	0.000704821	0.0386148	1	trans	Antagonistic
ENSMUSG00000039646	Vasn	0.9367	2.43362	15.182	0.00015483	0.0191435	16	trans	Synergistic
ENSMUSG00000027602	Map1lc3a	0.456836	4.63412	15.7338	0.000678857	0.0383285	2	trans	Synergistic
ENSMUSG00000104183	1700054O19Rik	-1.26038	0.0309038	13.8236	0.000597456	0.0422215	14	cis	Synergistic

## Sheet: A4 A14
S9 Table. List of ieQTLs in cross A14:A4.
Ensembl_gene_id	Gene_name	log(fold change)	log(counts per million)	F	P-value	FDR	Chromosome	Type	Class
		(relative to additive model)	(average value for all samples in study)
ENSMUSG00000088025	Rprl3	-9.01988	4.46635	619.033	1.52828e-51	1.84081e-47	8	trans	Antagonistic
ENSMUSG00000097695	Gm26905	-0.857467	4.96866	32.5218	7.43514e-08	8.46953e-05	8	trans	Antagonistic
ENSMUSG00000026014	Raph1	-0.624052	6.22613	30.115	5.02787e-07	0.000266491	1	trans	Antagonistic
ENSMUSG00000022708	Zbtb20	-0.667492	7.39473	21.3645	8.96403e-06	0.00177003	16	trans	Antagonistic
ENSMUSG00000048108	Tmem72	-0.697841	6.56702	27.3338	6.56787e-07	0.000282536	6	trans	Antagonistic
ENSMUSG00000106948	RP23-256D7.2	-0.90688	4.60739	40.3402	3.21842e-09	7.75316e-06	3	trans	Antagonistic
ENSMUSG00000097385	Gm26814	-1.52407	-0.00769631	13.4936	0.000347367	0.0196433	6	trans	Antagonistic
ENSMUSG00000105207	RP23-324P1.1	-0.73601	6.6851	36.4609	1.4977e-08	2.57711e-05	3	trans	Antagonistic
ENSMUSG00000103291	Gm38235	-0.996363	1.87275	13.8989	0.000285743	0.0174569	1	trans	Antagonistic
ENSMUSG00000105247	RP23-33C9.1	-0.707552	4.03178	21.6754	7.79892e-06	0.00164804	5	trans	Antagonistic
ENSMUSG00000034724	Cnot6l	-0.600592	5.56075	27.4582	1.45468e-06	0.000453687	5	trans	Antagonistic
ENSMUSG00000022672	Prkdc	-0.592297	4.62053	20.2645	1.47129e-05	0.0023318	16	trans	Antagonistic
ENSMUSG00000105374	RP24-230L5.2	-1.3367	1.562	20.0626	1.61221e-05	0.00245812	5	trans	Antagonistic
ENSMUSG00000093385	A330044P14Rik	-1.29949	3.18726	30.3512	1.83179e-07	0.000129787	6	trans	Antagonistic
ENSMUSG00000014905	Dnajb9	1.01113	5.13977	40.8991	2.58697e-09	7.75316e-06	12	trans	Antagonistic
ENSMUSG00000094472	Gm21897	-0.652111	4.22022	21.6864	7.76092e-06	0.00164804	16	trans	Antagonistic
ENSMUSG00000102700	Gm38312	-1.00229	2.42691	25.4656	1.46897e-06	0.000453687	1	trans	Antagonistic
ENSMUSG00000102307	Gm38194	-0.58971	4.71722	17.2951	5.74132e-05	0.00576285	1	trans	Antagonistic
ENSMUSG00000071204	Gm10319	-0.96951	5.59271	25.5725	1.40241e-06	0.000453687	6	trans	Antagonistic
ENSMUSG00000028637	Ccdc30	-0.77622	3.68248	11.6918	0.000836698	0.0282668	4	cis	Antagonistic
ENSMUSG00000045991	Onecut2	-0.860568	6.41406	38.222	7.41618e-09	1.4888e-05	18	trans	Antagonistic
ENSMUSG00000085328	Gm17131	-0.949267	3.56837	32.2153	8.43789e-08	8.46953e-05	5	trans	Antagonistic
ENSMUSG00000103159	F830112A20Rik	-1.05357	1.65423	14.9344	0.000174156	0.0130293	1	trans	Antagonistic
ENSMUSG00000044519	Zfp488	-0.556155	4.03138	17.4827	0.000114453	0.0116975	14	cis	Antagonistic
ENSMUSG00000105270	RP24-127J3.1	-1.02145	2.47005	24.5361	2.20202e-06	0.000631508	5	trans	Antagonistic
ENSMUSG00000101397	Mug-ps1	-0.82843	6.23755	16.3539	8.90892e-05	0.00780162	6	trans	Antagonistic
ENSMUSG00000047123	Ticam1	0.675866	3.29035	20.0725	3.6673e-05	0.00441726	17	trans	Antagonistic
ENSMUSG00000108173	RP23-93A21.1	-0.550327	3.48734	14.1415	0.000438882	0.0227536	6	trans	Antagonistic
ENSMUSG00000039704	Lmbrd2	-0.677784	5.5379	30.9233	1.44241e-07	0.000110959	15	trans	Antagonistic
ENSMUSG00000103234	Gm37158	-0.600993	3.78981	24.4614	5.94884e-05	0.00586765	Y	trans	Antagonistic
ENSMUSG00000027035	Cers6	1.40535	4.4907	34.2891	3.60415e-08	5.42649e-05	2	trans	Antagonistic
ENSMUSG00000063450	Syne2	-0.542426	6.15436	21.9461	1.22401e-05	0.00213963	12	trans	Antagonistic
ENSMUSG00000105370	RP24-323L24.1	-0.991658	3.92183	27.8316	5.30992e-07	0.000266491	5	trans	Antagonistic
ENSMUSG00000108092	RP23-461C23.2	-0.927443	3.02782	14.8374	0.000182377	0.0132942	6	trans	Antagonistic
ENSMUSG00000027429	Sec23b	0.700232	4.84589	34.1544	5.12386e-08	6.85743e-05	2	trans	Antagonistic
ENSMUSG00000103432	6720464F23Rik	-1.35479	2.04135	30.1669	1.97886e-07	0.000132419	1	trans	Antagonistic
ENSMUSG00000106411	RP23-342M4.6	-0.547695	3.52848	14.3347	0.000440149	0.0227536	5	trans	Antagonistic
ENSMUSG00000003847	Nfat5	-0.512091	5.21804	17.4114	5.43948e-05	0.00555242	8	trans	Antagonistic
ENSMUSG00000101462	Gm3052	-1.28359	0.568399	19.5106	9.63389e-05	0.00817251	1	trans	Antagonistic
ENSMUSG00000031668	Eif2ak3	0.787956	3.74199	34.596	1.3656e-07	0.000110959	6	trans	Antagonistic
ENSMUSG00000032293	Ireb2	-0.487431	6.20674	12.7884	0.000488944	0.024271	9	trans	Antagonistic
ENSMUSG00000085303	Gm16751	-1.43868	1.04793	19.8438	1.78051e-05	0.00264768	2	trans	Antagonistic
ENSMUSG00000008348	Ubc	1.15844	6.29907	30.8715	1.47392e-07	0.000110959	5	trans	Antagonistic
ENSMUSG00000104377	Gm37515	-0.676142	4.52217	25.6773	1.34012e-06	0.000448382	3	trans	Antagonistic
ENSMUSG00000036792	Mbd5	-0.578424	4.29	28.37	2.9321e-05	0.00379754	2	trans	Antagonistic
ENSMUSG00000105065	RP23-1B20.4	-0.805995	2.63352	25.5901	2.87282e-05	0.00376121	3	trans	Antagonistic
ENSMUSG00000049723	Mmp12	-1.12919	1.21429	18.7739	3.09929e-05	0.00397138	9	trans	Antagonistic
ENSMUSG00000053303	Slc22a26	4.18933	2.44937	28.3783	4.20808e-07	0.000241363	19	trans	Antagonistic
ENSMUSG00000020484	Xbp1	0.639928	7.08306	31.4921	5.11314e-07	0.000266491	11	trans	Antagonistic
ENSMUSG00000038648	Creb3l2	0.936679	3.40001	27.5412	6.01047e-07	0.000278447	6	trans	Antagonistic
ENSMUSG00000102718	Gm37761	-0.889682	2.59624	28.4549	5.0815e-06	0.00122413	1	trans	Antagonistic
ENSMUSG00000031258	Xkrx	-2.62164	0.539623	27.396	6.39525e-07	0.000282536	X	trans	Antagonistic
ENSMUSG00000107970	RP23-355N5.6	-0.758946	2.63294	16.2032	9.56163e-05	0.00817251	6	trans	Antagonistic
ENSMUSG00000098235	Gm7497	-1.37603	0.28125	15.1096	0.000160247	0.0123528	18	trans	Antagonistic
ENSMUSG00000105549	RP23-299O17.4	-1.06404	2.82929	19.0028	2.61239e-05	0.00357571	5	trans	Antagonistic
ENSMUSG00000102289	Gm31258	-0.959305	2.82838	21.8055	7.35845e-06	0.0016115	16	trans	Antagonistic
ENSMUSG00000102562	Gm37694	-1.54662	0.460008	23.7027	4.56777e-06	0.0011474	16	trans	Antagonistic
ENSMUSG00000101776	Gm28268	-0.561875	3.59395	12.0302	0.000708344	0.0288243	X	trans	Antagonistic
ENSMUSG00000078808	Vmn1r58	-0.854629	2.93835	20.5466	1.29516e-05	0.00214595	7	trans	Antagonistic
ENSMUSG00000026565	Pou2f1	-0.79284	4.24416	26.4257	9.69904e-07	0.000389417	1	trans	Antagonistic
ENSMUSG00000022797	Tfrc	1.24169	5.83723	23.9365	2.86343e-06	0.000783865	16	trans	Antagonistic
ENSMUSG00000104503	Gm37738	-0.883469	2.54391	21.5559	8.22745e-06	0.00167965	1	trans	Antagonistic
ENSMUSG00000103883	Gm37010	-1.11595	0.661367	16.5508	0.000269381	0.0168994	1	trans	Antagonistic
ENSMUSG00000100214	6230415J03Rik	-0.775253	2.84215	13.752	0.000306659	0.0177744	7	trans	Antagonistic
ENSMUSG00000102659	Gm37077	-0.906467	1.39893	12.043	0.00070391	0.0288243	1	trans	Antagonistic
ENSMUSG00000085977	Gm5970	-0.971604	3.26521	27.6025	5.8551e-07	0.000278447	18	trans	Antagonistic
ENSMUSG00000107205	RP23-382I10.1	-0.802633	1.66741	12.0618	0.000900971	0.033289	5	trans	Antagonistic
ENSMUSG00000106107	RP23-381G13.3	-0.923598	1.92422	24.1493	5.10354e-05	0.0053454	3	trans	Antagonistic
ENSMUSG00000104060	Gm37954	-0.925455	4.11646	40.7356	2.75746e-09	7.75316e-06	1	trans	Antagonistic
ENSMUSG00000106631	1700028K03Rik	-0.839431	1.6988	22.3793	0.000464651	0.0235196	5	trans	Antagonistic
ENSMUSG00000099608	4933411E06Rik	-0.837265	2.64831	23.7205	1.26094e-05	0.00213963	1	trans	Antagonistic
ENSMUSG00000074254	Cyp2a4	5.5918	2.68362	24.8707	1.90273e-06	0.000558986	7	trans	Antagonistic
ENSMUSG00000107495	RP24-97D9.3	-0.547415	4.53467	21.8425	4.27206e-05	0.00490066	6	trans	Antagonistic
ENSMUSG00000035621	Midn	0.646346	4.25208	11.009	0.00117335	0.0386058	10	trans	Antagonistic
ENSMUSG00000104235	Gm37589	-0.612247	3.24435	12.0318	0.000707791	0.0288243	3	trans	Antagonistic
ENSMUSG00000032827	Ppp1r9a	-0.658831	3.92984	12.7519	0.000497712	0.024271	6	trans	Antagonistic
ENSMUSG00000042589	Cux2	3.57261	0.804736	24.0149	2.76661e-06	0.000774971	5	trans	Antagonistic
ENSMUSG00000067813	Xkr9	-0.915044	3.72544	23.7745	3.07472e-06	0.000823	1	trans	Antagonistic
ENSMUSG00000105578	RP23-342M4.7	-0.870375	3.1256	23.5169	3.44389e-06	0.000901774	5	trans	Antagonistic
ENSMUSG00000040865	Ino80d	-0.491542	4.77317	29.4544	0.000139564	0.0110596	1	trans	Antagonistic
ENSMUSG00000066944	4921513D11Rik	-1.06046	1.22001	12.731	0.000502797	0.0244201	17	trans	Antagonistic
ENSMUSG00000031853	BC021891	1.55379	2.64944	46.5812	2.93169e-10	1.76561e-06	8	trans	Antagonistic
ENSMUSG00000021244	Ylpm1	-0.458327	4.30726	18.6378	0.000845156	0.0323318	12	trans	Antagonistic
ENSMUSG00000037523	Mavs	0.566217	5.64885	24.89	5.05705e-06	0.00122413	2	trans	Antagonistic
ENSMUSG00000057577	Gm10025	-0.761427	2.13595	14.8643	0.000469212	0.0236471	5	trans	Antagonistic
ENSMUSG00000101609	Kcnq1ot1	-0.653415	7.25876	22.5204	5.35163e-06	0.00125582	7	trans	Antagonistic
ENSMUSG00000102610	Gm37846	-1.18031	1.59166	34.1108	1.88559e-06	0.000558986	3	trans	Antagonistic
ENSMUSG00000031060	Rbm10	0.69514	3.60997	28.5111	5.42154e-06	0.00125582	X	trans	Antagonistic
ENSMUSG00000046668	Cxxc5	0.459334	4.6101	13.7467	0.000514593	0.0245474	18	trans	Antagonistic
ENSMUSG00000029246	Ppat	0.665306	4.8082	25.8045	1.2683e-06	0.000439639	5	trans	Antagonistic
ENSMUSG00000072623	Zfp9	1.50065	1.09634	22.119	6.39787e-06	0.00145401	6	trans	Antagonistic
ENSMUSG00000102095	C730036E19Rik	-1.51431	2.8375	21.9084	7.02804e-06	0.00156764	1	trans	Antagonistic
ENSMUSG00000044712	Slc38a6	-0.448691	4.66655	19.6731	0.0005987	0.0265101	12	trans	Antagonistic
ENSMUSG00000026384	Ptpn4	-0.565718	5.00924	22.9998	8.47579e-06	0.00170151	1	trans	Antagonistic
ENSMUSG00000036815	Dpp10	-0.792396	2.1398	16.4997	0.000263965	0.016734	1	trans	Antagonistic
ENSMUSG00000004098	Col5a3	-0.959642	3.69532	21.135	9.93654e-06	0.00193041	9	trans	Antagonistic
ENSMUSG00000078624	Olfr613	-0.521939	3.59521	11.1939	0.00107036	0.0362776	7	trans	Antagonistic
ENSMUSG00000067656	Slc22a27	3.53854	-0.00458023	20.703	1.20693e-05	0.00213963	19	trans	Antagonistic
ENSMUSG00000047193	Dync2h1	-0.521932	3.81181	11.3509	0.000990209	0.0355686	9	trans	Antagonistic
ENSMUSG00000003555	Cyp17a1	2.07118	5.97085	20.6803	1.21934e-05	0.00213963	19	trans	Antagonistic
ENSMUSG00000000957	Mmp14	0.66993	4.45207	20.5908	1.26955e-05	0.00399149	14	cis	Antagonistic
ENSMUSG00000099746	Ppnr	-1.13167	1.06994	12.2973	0.000621407	0.0268274	19	trans	Antagonistic
ENSMUSG00000029638	Glcci1	-1.2272	0.303684	13.1934	0.000401658	0.0215021	6	trans	Antagonistic
ENSMUSG00000106819	RP24-230L6.3	-0.654117	2.91968	14.0331	0.000267892	0.016894	6	trans	Antagonistic
ENSMUSG00000041044	Lrit1	-0.784846	3.90004	20.4477	1.35433e-05	0.00399149	14	cis	Antagonistic
ENSMUSG00000090100	Ttbk2	-0.701393	2.76335	17.5329	0.000129238	0.0104474	2	trans	Antagonistic
ENSMUSG00000040660	Cyp2b9	5.55361	2.85365	20.1367	1.55893e-05	0.00240735	7	trans	Antagonistic
ENSMUSG00000074415	2610203C20Rik	-1.16357	0.347008	13.4132	0.000473462	0.0237619	9	trans	Antagonistic
ENSMUSG00000104095	Gm37315	-0.991762	1.85799	26.9169	1.7488e-05	0.00263304	1	trans	Antagonistic
ENSMUSG00000008575	Nfib	-0.428538	6.97168	25.4704	0.000743043	0.0282668	4	cis	Antagonistic
ENSMUSG00000043991	Pura	-0.536554	6.37976	22.3536	1.87296e-05	0.0027512	18	trans	Antagonistic
ENSMUSG00000039196	Orm1	-0.694625	8.54027	11.671	0.000845324	0.0282668	4	cis	Antagonistic
ENSMUSG00000030004	Nat8	-2.16121	0.55593	17.2033	5.99187e-05	0.00586765	6	trans	Antagonistic
ENSMUSG00000085453	Gm12018	-0.943525	1.05476	12.2717	0.00130412	0.0414729	11	trans	Antagonistic
ENSMUSG00000090306	Adh6-ps1	-0.918322	4.11232	19.4396	2.13997e-05	0.00305911	3	trans	Antagonistic
ENSMUSG00000026361	Cdc73	-0.550527	4.67638	19.6134	2.38821e-05	0.00334489	1	trans	Antagonistic
ENSMUSG00000084195	Gm15372	-1.00045	1.61809	11.6654	0.000847669	0.0323318	1	trans	Antagonistic
ENSMUSG00000102496	Gm36989	-0.8871	2.10632	17.1311	6.19643e-05	0.00601904	18	trans	Antagonistic
ENSMUSG00000020689	Itgb3	0.837245	3.33744	20.6143	1.25619e-05	0.00213963	11	trans	Antagonistic
ENSMUSG00000096463	Gm21750	-1.16005	2.40255	13.1223	0.000415741	0.0236084	14	cis	Antagonistic
ENSMUSG00000097230	Gm26853	-0.539622	4.91066	23.2187	2.69416e-05	0.00360569	8	trans	Antagonistic
ENSMUSG00000024421	Lama3	-1.19219	2.41474	18.7977	2.86972e-05	0.00376121	18	trans	Antagonistic
ENSMUSG00000103651	Gm37206	-0.675196	2.75589	16.7093	0.00030769	0.0177744	19	trans	Antagonistic
ENSMUSG00000106288	RP24-140D11.6	-0.810455	2.92707	14.0719	0.000262948	0.016734	5	trans	Antagonistic
ENSMUSG00000056763	Cspp1	-0.452441	5.61627	19.9716	0.000276334	0.0172103	1	trans	Antagonistic
ENSMUSG00000097354	2310001H17Rik	-0.592808	4.08983	18.7448	3.53416e-05	0.00438886	6	trans	Antagonistic
ENSMUSG00000025255	Zfhx4	-0.55672	4.66704	18.3107	3.58925e-05	0.00438886	3	trans	Antagonistic
ENSMUSG00000106443	RP23-333I5.7	-0.849917	1.87962	12.6608	0.000520295	0.0245956	3	trans	Antagonistic
ENSMUSG00000019850	Tnfaip3	1.18859	2.15094	25.9705	1.18046e-06	0.000430869	10	trans	Antagonistic
ENSMUSG00000005413	Hmox1	1.1091	4.16173	18.1614	3.84474e-05	0.00454018	8	trans	Antagonistic
ENSMUSG00000089940	Gm4117	-0.553284	4.46579	22.1259	3.89192e-05	0.00455128	13	trans	Antagonistic
ENSMUSG00000107633	RP24-127M20.6	-1.32724	1.21947	26.541	1.27749e-06	0.000439639	6	trans	Antagonistic
ENSMUSG00000026349	Ccnt2	-0.46262	5.93301	34.9941	0.000178857	0.0132735	1	trans	Antagonistic
ENSMUSG00000052131	Akr1b7	2.28405	-0.189217	17.8425	4.45465e-05	0.00503941	6	trans	Antagonistic
ENSMUSG00000064294	Aox3	-0.872516	8.52402	13.2316	0.00039428	0.0213924	1	trans	Antagonistic
ENSMUSG00000106822	RP23-479D21.3	-1.53247	-0.0368642	13.1466	0.000410861	0.021801	6	trans	Antagonistic
ENSMUSG00000029833	Trim24	0.823289	5.22009	17.6906	4.77914e-05	0.00523264	6	trans	Antagonistic
ENSMUSG00000038508	Gdf15	2.59	0.610846	22.8752	4.57244e-06	0.0011474	8	trans	Antagonistic
ENSMUSG00000056342	Usp34	-0.508279	6.75385	33.9582	5.17906e-05	0.00537774	11	trans	Antagonistic
ENSMUSG00000039740	Alg2	0.660208	3.25656	23.4403	5.24062e-05	0.00814916	4	cis	Antagonistic
ENSMUSG00000103928	Gm37893	-0.761506	1.8897	10.2256	0.00173587	0.0489807	1	trans	Antagonistic
ENSMUSG00000013089	Etv5	1.02445	1.61773	15.9867	0.000105861	0.00879375	16	trans	Antagonistic
ENSMUSG00000016756	Cmah	-0.64177	7.56078	20.6054	1.26122e-05	0.00213963	13	trans	Antagonistic
ENSMUSG00000090286	Gm17615	-0.999596	0.801172	18.0005	0.000759645	0.0282668	14	cis	Antagonistic
ENSMUSG00000025316	Banp	0.777771	3.05291	17.0745	6.36178e-05	0.00613021	8	trans	Antagonistic
ENSMUSG00000108249	RP23-170M6.3	-0.80266	2.87096	17.7314	4.68961e-05	0.00518223	6	trans	Antagonistic
ENSMUSG00000107000	RP23-15K13.2	-1.28593	1.17053	17.0432	6.45535e-05	0.00617101	5	trans	Antagonistic
ENSMUSG00000045392	Olfr1033	-1.55592	1.28901	28.8703	3.41611e-07	0.000205735	2	trans	Antagonistic
ENSMUSG00000107158	RP23-403P24.7	-1.73612	-0.0873255	19.6211	1.97022e-05	0.00285919	5	trans	Antagonistic
ENSMUSG00000105285	RP24-447I18.1	-0.616288	2.54172	13.2879	0.00172718	0.0489807	5	trans	Antagonistic
ENSMUSG00000090386	Mir99ahg	-0.688714	3.23706	16.9093	6.87099e-05	0.00646571	16	trans	Antagonistic
ENSMUSG00000057842	Zfp595	-0.624534	2.92567	16.8811	0.000463901	0.0235196	13	trans	Antagonistic
ENSMUSG00000027806	Tsc22d2	-0.42556	5.08759	14.3449	0.000745695	0.0299397	3	trans	Antagonistic
ENSMUSG00000040612	Ildr2	0.946784	4.80373	16.7932	7.25352e-05	0.00660018	1	trans	Antagonistic
ENSMUSG00000103657	Gm37204	-0.79978	2.45963	16.7831	7.28787e-05	0.00660018	9	trans	Antagonistic
ENSMUSG00000025402	Nab2	1.09362	3.48259	15.6899	0.000121758	0.00997668	10	trans	Antagonistic
ENSMUSG00000001774	Chordc1	0.565925	4.85963	16.6565	7.7322e-05	0.00695033	9	trans	Antagonistic
ENSMUSG00000027556	Car1	-1.36636	1.89536	16.5918	7.96966e-05	0.00711071	3	trans	Antagonistic
ENSMUSG00000105442	RP23-385G21.4	-1.73935	0.653006	12.4182	0.000585707	0.02633	5	trans	Antagonistic
ENSMUSG00000097148	Gm3839	-0.881386	2.06411	18.6527	9.02969e-05	0.0112329	14	cis	Antagonistic
ENSMUSG00000105229	RP24-559G13.2	-1.23545	-0.200075	10.4443	0.00155542	0.046032	3	trans	Antagonistic
ENSMUSG00000073700	Klhl21	0.99409	4.67964	27.7003	5.61584e-07	0.000698611	4	cis	Antagonistic
ENSMUSG00000105326	RP24-230L5.3	-1.1182	2.23784	16.0369	0.000103391	0.00870868	5	trans	Antagonistic
ENSMUSG00000102573	Gm7265	-0.74421	2.35892	14.6095	0.000336417	0.0191139	9	trans	Antagonistic
ENSMUSG00000022885	St6gal1	0.518534	5.35664	12.592	0.000538058	0.0247623	16	trans	Antagonistic
ENSMUSG00000057982	Zfp809	-0.68874	3.43625	14.7638	0.000188885	0.0134622	9	trans	Antagonistic
ENSMUSG00000055296	Tmem245	-0.699394	5.99347	15.8872	0.000110941	0.0116975	4	cis	Antagonistic
ENSMUSG00000055782	Abcd2	1.86634	5.43722	26.1544	1.09031e-06	0.000420871	15	trans	Antagonistic
ENSMUSG00000037780	Mbl1	-0.502124	7.22266	15.6815	0.00012224	0.0116975	14	cis	Antagonistic
ENSMUSG00000063730	Hsd3b2	-0.970472	4.98878	20.7447	1.18445e-05	0.00213963	3	trans	Antagonistic
ENSMUSG00000104583	RP23-333I5.6	-0.922192	1.09985	10.1772	0.0017786	0.0499376	3	trans	Antagonistic
ENSMUSG00000031980	Agt	0.524354	8.72955	19.397	0.00012906	0.0104474	8	trans	Antagonistic
ENSMUSG00000024424	Ttc39c	-0.548607	7.84671	15.4759	0.000134711	0.0108173	18	trans	Antagonistic
ENSMUSG00000107411	RP23-149L20.1	-1.28022	0.0118059	11.13	0.00110486	0.0370699	6	trans	Antagonistic
ENSMUSG00000036136	Fam110c	1.96927	0.540577	20.1503	1.5494e-05	0.00240735	12	trans	Antagonistic
ENSMUSG00000105287	RP23-282L6.1	-0.961938	1.71664	23.0905	5.81142e-05	0.005785	5	trans	Antagonistic
ENSMUSG00000020780	Srp68	0.463587	4.4515	16.8145	0.000544646	0.024944	11	trans	Antagonistic
ENSMUSG00000090942	F830016B08Rik	-0.723996	5.36223	15.2824	0.000147631	0.0115804	18	trans	Antagonistic
ENSMUSG00000047153	Khnyn	0.68711	4.74321	15.2644	0.000148898	0.0132306	14	cis	Antagonistic
ENSMUSG00000085811	Cep112os2	-0.649205	3.1404	16.4819	0.000149022	0.0115804	11	trans	Antagonistic
ENSMUSG00000102672	Gm37105	-0.637962	2.44524	14.778	0.00164165	0.0476473	9	trans	Antagonistic
ENSMUSG00000085651	Gm11695	1.67534	0.193159	15.0793	0.000162565	0.012393	11	trans	Antagonistic
ENSMUSG00000029004	Kmt2e	-0.464494	5.27406	21.0694	0.000233983	0.0154759	5	trans	Antagonistic
ENSMUSG00000031963	Bmper	2.92882	0.403992	31.6993	1.04466e-07	9.67919e-05	9	trans	Antagonistic
ENSMUSG00000100768	Gm29055	-0.66233	2.94727	20.8919	0.00017395	0.0130293	1	trans	Antagonistic
ENSMUSG00000003992	Ssbp2	-0.730108	2.78435	14.8586	0.000180549	0.0132735	13	trans	Antagonistic
ENSMUSG00000099890	Gm28262	-1.0905	1.28512	17.7175	4.91413e-05	0.00528488	8	trans	Antagonistic
ENSMUSG00000100394	Gm28791	-1.1916	1.10426	25.6706	2.15877e-05	0.00305911	1	trans	Antagonistic
ENSMUSG00000017950	Hnf4a	0.61013	9.12663	26.0153	1.34308e-05	0.00218614	2	trans	Antagonistic
ENSMUSG00000090353	Gm17555	-0.816451	1.887	15.3418	0.000374682	0.0206075	2	trans	Antagonistic
ENSMUSG00000045005	Fzd5	0.880554	3.10072	14.6186	0.000202426	0.0140721	1	trans	Antagonistic
ENSMUSG00000081257	Gm13607	-2.00198	-0.0194015	14.6015	0.000204085	0.0140721	2	trans	Antagonistic
ENSMUSG00000061331	Gm17132	-0.777294	3.70173	21.0405	1.03679e-05	0.00198224	5	trans	Antagonistic
ENSMUSG00000026656	Fcgr2b	-0.471641	5.16455	16.235	0.000204968	0.0140721	1	trans	Antagonistic
ENSMUSG00000000340	Dbt	0.396877	6.98668	15.1837	0.00166371	0.0478266	3	trans	Antagonistic
ENSMUSG00000085180	AI838599	-1.14442	1.40943	24.3621	1.6043e-05	0.00399149	4	cis	Antagonistic
ENSMUSG00000001552	Jup	0.487539	4.57866	17.396	0.000216932	0.0146794	11	trans	Antagonistic
ENSMUSG00000037447	Arid5a	1.15484	1.0294	14.3182	0.000233674	0.0154759	1	trans	Antagonistic
ENSMUSG00000026475	Rgs16	2.77087	3.86945	14.1839	0.000249196	0.0161374	1	trans	Antagonistic
ENSMUSG00000028445	Enho	-0.750757	4.43177	14.1806	0.000249598	0.0194063	4	cis	Antagonistic
ENSMUSG00000103049	Gm37311	-1.14924	0.893497	15.2736	0.000148247	0.0115804	16	trans	Antagonistic
ENSMUSG00000031489	Adrb3	-1.05107	1.05951	11.3636	0.000984025	0.0355686	8	trans	Antagonistic
ENSMUSG00000038831	Ralgps1	-1.34313	1.60117	26.7894	8.29454e-07	0.000344509	2	trans	Antagonistic
ENSMUSG00000108166	RP23-246J18.5	-1.31011	0.352004	13.9011	0.000285441	0.0174569	6	trans	Antagonistic
ENSMUSG00000038393	Txnip	1.00175	6.85677	13.89	0.000286963	0.0174569	3	trans	Antagonistic
ENSMUSG00000103851	Gm37606	-1.12475	1.20253	21.4495	4.59408e-05	0.00512368	16	trans	Antagonistic
ENSMUSG00000037270	4932438A13Rik	-0.472089	7.46127	16.0107	0.000293375	0.0175527	3	trans	Antagonistic
ENSMUSG00000007836	Hnrnpa0	0.462267	4.83978	24.2594	0.000296684	0.0175527	13	trans	Antagonistic
ENSMUSG00000095532	Mup-ps13	-1.24314	1.38852	13.802	0.000299374	0.0206901	4	cis	Antagonistic
ENSMUSG00000053560	Ier2	0.855993	3.25539	13.3536	0.000371672	0.020568	8	trans	Antagonistic
ENSMUSG00000052137	Rbm12b2	-0.629537	3.09171	17.601	0.000225304	0.0186852	4	cis	Antagonistic
ENSMUSG00000001666	Ddt	0.443035	6.31532	16.5822	0.000319137	0.0183048	10	trans	Antagonistic
ENSMUSG00000103839	Gm37607	-0.729633	2.12058	15.3745	0.000713824	0.0289495	1	trans	Antagonistic
ENSMUSG00000029195	Klb	0.443425	5.66278	14.3762	0.000323244	0.0184525	5	trans	Antagonistic
ENSMUSG00000028240	Cyp7a1	-1.34633	8.83329	11.825	0.000783548	0.0282668	4	cis	Antagonistic
ENSMUSG00000047793	Sned1	-0.534316	3.37045	11.0999	0.00112147	0.0373559	1	trans	Antagonistic
ENSMUSG00000064061	Dzip3	-0.726949	2.30108	18.5028	0.000363216	0.0203485	16	trans	Antagonistic
ENSMUSG00000094030	Gm21833	-1.08172	2.10304	21.5594	8.21441e-06	0.00167965	16	trans	Antagonistic
ENSMUSG00000104469	Gm37663	-0.811649	1.45856	11.2699	0.00141588	0.0436168	9	trans	Antagonistic
ENSMUSG00000039646	Vasn	0.88902	2.43362	13.7449	0.000307712	0.0177744	16	trans	Antagonistic
ENSMUSG00000030465	Psd3	-0.504901	6.57587	28.2858	5.55267e-05	0.00562033	8	trans	Antagonistic
ENSMUSG00000056978	Hamp2	1.82808	4.78799	18.3817	3.47381e-05	0.00438886	7	trans	Antagonistic
ENSMUSG00000078689	Mup6	-1.43301	2.28179	13.0798	0.000424396	0.0236084	4	cis	Antagonistic
ENSMUSG00000102858	Gm37086	-0.690921	2.77709	21.8895	0.000190533	0.0134999	1	trans	Antagonistic
ENSMUSG00000038422	Hdhd3	-0.725257	3.19736	13.0219	0.00043649	0.0236084	4	cis	Antagonistic
ENSMUSG00000103656	Gm37205	-1.62685	-0.118403	12.9617	0.000449431	0.0231341	1	trans	Antagonistic
ENSMUSG00000107785	RP24-479J14.2	-1.66141	-0.123983	12.9402	0.00045415	0.0232776	6	trans	Antagonistic
ENSMUSG00000033102	Cdc14b	-0.531169	5.17473	19.5353	2.66752e-05	0.00360569	13	trans	Antagonistic
ENSMUSG00000024899	Papss2	0.501259	7.19897	14.6181	0.000202478	0.0140721	19	trans	Antagonistic
ENSMUSG00000026691	Fmo3	4.60318	4.49823	26.096	1.11813e-06	0.000420871	1	trans	Antagonistic
ENSMUSG00000056493	Foxk1	0.55362	3.41201	15.511	0.000508209	0.0245474	5	trans	Antagonistic
ENSMUSG00000040127	Sdr9c7	-0.827673	4.55992	12.6029	0.000535213	0.0247623	10	trans	Antagonistic
ENSMUSG00000073664	Nbeal1	-0.443695	7.16167	26.3891	0.000538623	0.0247623	1	trans	Antagonistic
ENSMUSG00000102602	A930004J17Rik	-0.635049	4.16715	13.8317	0.000295117	0.0206901	4	cis	Antagonistic
ENSMUSG00000052435	Cebpe	-1.93841	-0.119695	12.5612	0.000546214	0.0259932	14	cis	Antagonistic
ENSMUSG00000087575	Gm12976	-1.30774	-0.154529	10.8463	0.00127233	0.0386044	4	cis	Antagonistic
ENSMUSG00000037798	Mat1a	0.527958	13.0231	14.1645	0.000552218	0.0259932	14	cis	Antagonistic
ENSMUSG00000052783	Grk4	-0.652641	2.3392	12.557	0.00145136	0.0440684	5	trans	Antagonistic
ENSMUSG00000051527	Usp29	-0.907689	1.67199	12.4258	0.000583549	0.02633	7	trans	Antagonistic
ENSMUSG00000105561	RP23-267O21.3	-0.828715	1.82003	12.6384	0.000526021	0.0246534	3	trans	Antagonistic
ENSMUSG00000072294	Klf12	-0.54948	3.4276	12.3888	0.00059421	0.0259932	14	cis	Antagonistic
ENSMUSG00000040957	Cables1	1.05308	1.07818	12.3544	0.00060429	0.0265101	18	trans	Antagonistic
ENSMUSG00000036083	Slc17a3	-0.437332	5.42387	12.32	0.000614539	0.0268193	13	trans	Antagonistic
ENSMUSG00000030968	Pdilt	-0.89779	2.52532	12.304	0.000619381	0.0268274	7	trans	Antagonistic
ENSMUSG00000056018	Ccdc7b	-1.33146	-0.154821	11.7302	0.000821013	0.031957	8	trans	Antagonistic
ENSMUSG00000105137	RP23-267O21.4	-1.10089	1.11773	18.3183	7.09297e-05	0.00652174	3	trans	Antagonistic
ENSMUSG00000045817	Zfp36l2	0.819115	4.71412	12.1557	0.000666042	0.0279529	17	trans	Antagonistic
ENSMUSG00000007617	Homer1	-0.479806	4.09171	15.4118	0.000687309	0.0285508	13	trans	Antagonistic
ENSMUSG00000042638	Gucy2c	2.327	0.117807	12.0875	0.00068872	0.0285508	6	trans	Antagonistic
ENSMUSG00000056211	R3hdm1	-0.424836	5.40445	18.8332	0.000693562	0.0285508	1	trans	Antagonistic
ENSMUSG00000051375	Pcdh1	0.417999	5.65616	12.0069	0.000716488	0.0289601	18	trans	Antagonistic
ENSMUSG00000024924	Vldlr	1.68644	1.92694	15.0617	0.000163934	0.0124188	19	trans	Antagonistic
ENSMUSG00000045672	Col27a1	-1.21905	2.5165	13.5137	0.000344012	0.021914	4	cis	Antagonistic
ENSMUSG00000040463	Mybbp1a	0.422742	5.10549	14.9938	0.000812492	0.0317743	11	trans	Antagonistic
ENSMUSG00000017009	Sdc4	0.541309	8.93783	12.5182	0.000557793	0.0254493	2	trans	Antagonistic
ENSMUSG00000105762	RP23-385G21.1	-1.72866	1.37889	11.6346	0.000860658	0.0324431	5	trans	Antagonistic
ENSMUSG00000024222	Fkbp5	1.04289	6.65223	11.5921	0.000878904	0.0327752	17	trans	Antagonistic
ENSMUSG00000068205	Macrod2	-0.826343	1.48706	14.1213	0.000897515	0.0332633	2	trans	Antagonistic
ENSMUSG00000029089	Pacrgl	-0.601603	2.95216	18.3414	0.00063665	0.0272899	5	trans	Antagonistic
ENSMUSG00000047496	Rnf152	-0.765538	4.13995	11.3292	0.0010009	0.0355883	1	trans	Antagonistic
ENSMUSG00000042842	Serpinb6b	-1.06894	1.88332	11.7616	0.000808419	0.0317179	13	trans	Antagonistic
ENSMUSG00000042501	Cpa6	-0.760044	2.01674	17.9678	0.000647772	0.027474	1	trans	Antagonistic
ENSMUSG00000081974	Gm11960	-1.15864	1.304	22.6191	1.36193e-05	0.00218726	11	trans	Antagonistic
ENSMUSG00000029823	Luc7l2	-0.41163	7.52124	28.5561	0.00168744	0.0481641	6	trans	Antagonistic
ENSMUSG00000104983	RP24-363K20.7	-0.862746	1.23394	14.7612	0.00149173	0.0446962	9	trans	Antagonistic
ENSMUSG00000074491	Clec4g	-0.477974	5.68024	11.2989	0.00101605	0.0356804	8	trans	Antagonistic
ENSMUSG00000034610	Zcchc11	-0.411991	5.24386	11.3769	0.00103263	0.0329381	4	cis	Antagonistic
ENSMUSG00000021327	Zkscan3	-0.408865	6.22919	12.3734	0.00106235	0.0362776	13	trans	Antagonistic
ENSMUSG00000033306	Lpp	-0.411123	6.79415	15.1533	0.00106441	0.0362776	16	trans	Antagonistic
ENSMUSG00000045775	Slc16a5	1.0153	4.68966	10.3408	0.00163825	0.0476473	11	trans	Antagonistic
ENSMUSG00000054855	Rnd1	0.723136	3.62701	11.1863	0.00107439	0.0362776	15	trans	Antagonistic
ENSMUSG00000038459	Abhd17c	0.410832	5.25861	12.9881	0.00107824	0.0362776	7	trans	Antagonistic
ENSMUSG00000030711	Sult1a1	0.610098	8.48481	13.0208	0.000436721	0.0227536	7	trans	Antagonistic
ENSMUSG00000107094	RP23-318M11.2	-0.902395	1.27963	12.1494	0.00117487	0.0386058	6	trans	Antagonistic
ENSMUSG00000026771	Spopl	-0.42136	4.68778	14.6971	0.00119789	0.0392081	2	trans	Antagonistic
ENSMUSG00000041147	Brca2	-0.694826	3.04249	15.7277	0.000119605	0.00986741	5	trans	Antagonistic
ENSMUSG00000048217	Nags	0.514264	5.57353	20.158	3.53631e-05	0.00438886	11	trans	Antagonistic
ENSMUSG00000100277	1810053B23Rik	0.967231	3.30085	10.7766	0.00131732	0.0415371	16	trans	Antagonistic
ENSMUSG00000025964	Adam23	-0.466469	5.48603	10.7642	0.0013255	0.0415774	1	trans	Antagonistic
ENSMUSG00000078675	Mup16	-2.24875	5.22433	10.7602	0.00132813	0.0393378	4	cis	Antagonistic
ENSMUSG00000028238	Atp6v0d2	1.61047	2.32348	10.6578	0.00139784	0.0395209	4	cis	Antagonistic
ENSMUSG00000027351	Spred1	0.484818	4.42433	10.6395	0.00141067	0.0435681	2	trans	Antagonistic
ENSMUSG00000020309	Chac2	-0.458071	4.35296	10.627	0.00141949	0.0436168	11	trans	Antagonistic
ENSMUSG00000036391	Sec24a	-0.45899	6.56811	15.602	0.000243048	0.0159104	11	trans	Antagonistic
ENSMUSG00000020706	Ftsj3	0.500777	5.54798	18.1631	5.3082e-05	0.00546473	11	trans	Antagonistic
ENSMUSG00000078683	Mup1	-1.5561	7.33738	10.5091	0.00150577	0.0416262	4	cis	Antagonistic
ENSMUSG00000026192	Atic	0.441585	4.25621	19.4234	0.00148397	0.0445745	1	trans	Antagonistic
ENSMUSG00000022437	Samm50	0.388346	6.31323	11.6546	0.00157747	0.0463279	15	trans	Antagonistic
ENSMUSG00000096688	Mup17	-3.14083	5.95666	10.3595	0.00162297	0.0429569	4	cis	Antagonistic
ENSMUSG00000081602	Gm15369	-1.02151	1.71218	10.3167	0.00165821	0.0478266	1	trans	Antagonistic
ENSMUSG00000094793	Mup12	-1.7558	5.08941	10.3143	0.00166025	0.0430281	4	cis	Antagonistic
ENSMUSG00000082286	Pisd-ps1	-0.504589	3.92761	10.3108	0.00166312	0.0478266	11	trans	Antagonistic
ENSMUSG00000048280	Zfp738	-0.551324	2.92556	15.3027	0.00166794	0.0478341	13	trans	Antagonistic
ENSMUSG00000035954	Dock4	-0.42575	5.05737	11.3091	0.00101094	0.0356804	12	trans	Antagonistic
ENSMUSG00000023913	Pla2g7	0.648019	3.5371	10.225	0.00173639	0.0489807	17	trans	Antagonistic
ENSMUSG00000085334	Gm12940	-0.797511	2.51734	12.6493	0.000523223	0.0259932	4	cis	Antagonistic
ENSMUSG00000074733	Zfp950	-0.442204	4.29198	12.4954	0.00145248	0.0440684	19	trans	Antagonistic
ENSMUSG00000006262	Mob1b	-0.470582	5.93095	22.6053	0.000138967	0.0110596	5	trans	Antagonistic
ENSMUSG00000005483	Dnajb1	0.558369	3.78818	17.9523	0.000188185	0.0134622	8	trans	Antagonistic
ENSMUSG00000104020	Gm37215	-0.958302	1.47219	11.4351	0.000949799	0.0346677	1	trans	Antagonistic
ENSMUSG00000108189	RP23-411N5.1	-1.07471	0.503711	17.7024	0.000972426	0.0352797	6	trans	Antagonistic
ENSMUSG00000020102	Slc16a7	0.685865	6.08163	13.0799	0.000424364	0.0223208	10	trans	Antagonistic
ENSMUSG00000034675	Dbn1	1.43781	-0.0112423	14.713	0.000193516	0.013631	13	trans	Antagonistic
ENSMUSG00000031758	Cdyl2	-0.870589	1.71186	18.3374	0.000235125	0.0154759	8	trans	Antagonistic
ENSMUSG00000102258	Gm38257	-1.06551	1.27997	17.6712	4.82211e-05	0.00523264	2	trans	Antagonistic
ENSMUSG00000038754	Elovl3	-2.04729	6.50211	12.0704	0.000694512	0.0285508	19	trans	Antagonistic
ENSMUSG00000041360	D19Bwg1357e	0.440236	4.90895	24.6422	0.000566947	0.0257693	19	trans	Antagonistic
ENSMUSG00000031618	Nr3c2	-0.668344	4.12704	16.3931	8.74693e-05	0.00774682	8	trans	Antagonistic
ENSMUSG00000019312	Grb7	0.538337	5.34394	16.8611	7.02729e-05	0.00651105	11	trans	Antagonistic
ENSMUSG00000105471	RP23-396K22.3	-0.660047	2.53419	11.6692	0.000846074	0.0323318	5	trans	Antagonistic
ENSMUSG00000102776	Gm38162	-1.51126	-0.0510154	13.7402	0.000308414	0.0177744	1	trans	Antagonistic
ENSMUSG00000070565	Rasal2	-0.415997	4.7941	15.0929	0.00122993	0.0399314	1	trans	Antagonistic
ENSMUSG00000068959	Zfp619	-0.711981	2.15876	17.3488	0.000995993	0.0355883	7	trans	Antagonistic
ENSMUSG00000037465	Klf10	1.79058	4.22241	14.2184	0.000245117	0.0159591	15	trans	Antagonistic
ENSMUSG00000029513	Prkab1	0.484781	4.04471	17.4408	0.000659573	0.0277782	5	trans	Antagonistic
ENSMUSG00000024474	Ik	0.422004	5.72836	24.1312	0.000596662	0.0265101	18	trans	Antagonistic
ENSMUSG00000021136	Smoc1	0.393907	5.45486	13.745	0.00157751	0.0463279	12	trans	Antagonistic
ENSMUSG00000020190	Mknk2	0.617565	6.60464	12.8099	0.000483856	0.0241828	10	trans	Antagonistic
ENSMUSG00000097163	BC051077	-0.934546	1.21166	11.2131	0.00106023	0.0362776	5	trans	Antagonistic
ENSMUSG00000106946	RP23-392I2.3	-0.695003	2.22351	13.7427	0.000958779	0.0348897	6	trans	Antagonistic
ENSMUSG00000017929	B4galt5	0.750798	4.23797	19.1039	2.49441e-05	0.00345347	2	trans	Antagonistic
ENSMUSG00000021868	Ppif	0.45189	4.54938	13.4616	0.000605952	0.0259932	14	cis	Antagonistic
ENSMUSG00000102374	Gm38387	-0.873229	1.4515	11.0977	0.00112269	0.0373559	1	trans	Antagonistic
ENSMUSG00000025577	Cbx2	1.07211	2.90746	17.5519	5.09626e-05	0.0053454	11	trans	Antagonistic
ENSMUSG00000072423	Psmb11	-1.38032	0.133622	11.6515	0.000853482	0.0282668	14	cis	Antagonistic
ENSMUSG00000103391	Gm38302	-1.24081	1.02925	18.2282	3.72819e-05	0.00444614	1	trans	Antagonistic
ENSMUSG00000044786	Zfp36	1.07579	5.34429	13.2091	0.000398605	0.0214339	7	trans	Antagonistic
ENSMUSG00000002129	Sf3a1	0.471515	4.05889	17.9209	0.00102593	0.0359225	11	trans	Antagonistic
ENSMUSG00000102443	Gm37102	-0.973254	1.05216	12.6539	0.000656335	0.0277388	3	trans	Antagonistic
ENSMUSG00000021228	Acot3	2.84373	2.67924	17.5653	5.06478e-05	0.0053454	12	trans	Antagonistic
ENSMUSG00000047696	Ccdc144b	-1.10172	0.502349	15.2153	0.00077888	0.0307877	3	trans	Antagonistic
ENSMUSG00000027244	Atg13	0.560032	4.36787	30.6135	3.60728e-05	0.00438886	2	trans	Antagonistic
ENSMUSG00000022340	Sybu	1.77729	0.0759363	11.6582	0.000850672	0.0323318	15	trans	Antagonistic
ENSMUSG00000003559	As3mt	0.476994	5.97029	17.5136	9.63468e-05	0.00817251	19	trans	Antagonistic
ENSMUSG00000097583	6430590A07Rik	-0.828554	1.59789	11.0339	0.00115886	0.0383476	3	trans	Antagonistic
ENSMUSG00000103916	Gm38071	-1.47626	0.177832	14.5858	0.00020562	0.0140721	16	trans	Antagonistic
ENSMUSG00000082570	Gm15711	-1.33917	0.376596	12.6853	0.000514131	0.0245474	16	trans	Antagonistic
ENSMUSG00000037795	N4bp2	-0.420861	5.93742	18.8214	0.00067341	0.028164	5	trans	Antagonistic
ENSMUSG00000054499	Dedd2	0.682819	3.57134	13.831	0.000295227	0.0175527	7	trans	Antagonistic
ENSMUSG00000025579	Gaa	0.516227	5.71919	13.3141	0.000378842	0.0207416	11	trans	Antagonistic
ENSMUSG00000059474	Mbtd1	-0.423289	4.89836	15.4928	0.000919024	0.0338521	11	trans	Antagonistic
ENSMUSG00000022119	Rbm26	-0.421149	5.25408	25.0628	0.00082922	0.0282668	14	cis	Antagonistic
ENSMUSG00000097352	C920009B18Rik	-1.13582	0.720519	14.3695	0.000278495	0.0172103	10	trans	Antagonistic
ENSMUSG00000032477	Cdc25a	0.823388	1.61763	11.6298	0.000862685	0.0324431	9	trans	Antagonistic
ENSMUSG00000035236	Scai	-0.578675	3.43075	14.9861	0.000297153	0.0175527	2	trans	Antagonistic
ENSMUSG00000079065	BC005561	-0.47645	4.69399	15.3216	0.000255159	0.0163478	5	trans	Antagonistic
ENSMUSG00000022010	Tsc22d1	-1.1952	5.43903	12.3615	0.000602179	0.0259932	14	cis	Antagonistic
ENSMUSG00000104315	Gm37906	-0.68514	2.25621	15.5429	0.00104997	0.0362776	1	trans	Antagonistic
ENSMUSG00000042079	Hnrnpf	0.401477	6.06623	38.0485	0.00111304	0.0372404	6	trans	Antagonistic
ENSMUSG00000025036	Sfxn2	0.396974	5.76261	20.9028	0.00121735	0.0396298	19	trans	Antagonistic
ENSMUSG00000027395	Polr1b	0.484641	3.83452	21.4022	0.0010037	0.0355883	2	trans	Antagonistic
ENSMUSG00000074024	4632427E13Rik	-0.43128	5.62604	14.7356	0.000494569	0.024271	7	trans	Antagonistic
ENSMUSG00000054814	Usp46	-0.45957	3.9752	19.2733	0.00140367	0.0434634	5	trans	Antagonistic
ENSMUSG00000099146	0610031O16Rik	-0.667907	3.97166	14.8565	0.000180727	0.0132735	3	trans	Antagonistic
ENSMUSG00000014773	Dll1	0.894821	1.71024	13.0052	0.000440043	0.0227536	17	trans	Antagonistic
ENSMUSG00000026278	Bok	-0.68143	3.53711	12.7531	0.000497434	0.024271	1	trans	Antagonistic
ENSMUSG00000105472	RP23-200E11.1	-1.36204	0.169538	14.4271	0.000221813	0.0149259	3	trans	Antagonistic
ENSMUSG00000043681	Fam25c	-0.892682	3.45941	13.4643	0.000352314	0.021914	14	cis	Antagonistic
ENSMUSG00000053841	Txlna	0.562925	4.37555	40.4255	3.3853e-05	0.00601616	4	cis	Antagonistic
ENSMUSG00000027399	Il1a	-1.14206	2.51365	10.25	0.00171466	0.0488252	2	trans	Antagonistic
ENSMUSG00000052562	Slc22a30	-0.701343	5.77036	12.261	0.000632542	0.0272106	19	trans	Antagonistic
ENSMUSG00000068083	Cyp2d40	-0.694619	4.66113	14.7742	0.000187956	0.0134622	15	trans	Antagonistic
ENSMUSG00000101587	Gm29036	-1.20144	0.136949	11.2326	0.00104999	0.0362776	5	trans	Antagonistic
ENSMUSG00000006731	B4galnt1	0.411766	5.38324	14.9914	0.000935197	0.0343428	10	trans	Antagonistic
ENSMUSG00000067219	Nipal1	1.51897	4.8955	13.8166	0.000297282	0.0175527	5	trans	Antagonistic
ENSMUSG00000038446	Cdc40	0.421993	4.52	16.7302	0.00143437	0.0438501	10	trans	Antagonistic
ENSMUSG00000038503	Mesdc2	0.47977	4.25536	22.1804	0.000532931	0.0247623	7	trans	Antagonistic
ENSMUSG00000074166	AW146154	-0.618689	2.65737	13.2894	0.00132487	0.0415774	7	trans	Antagonistic
ENSMUSG00000097321	1700028E10Rik	-0.944489	1.68344	11.6228	0.00086565	0.0324431	5	trans	Antagonistic
ENSMUSG00000055240	Zfp101	-0.54292	3.12462	12.1129	0.00130496	0.0414729	17	trans	Antagonistic
ENSMUSG00000041438	Cirh1a	0.482915	3.83983	15.3548	0.000992199	0.0355686	8	trans	Antagonistic
ENSMUSG00000001995	Sipa1l2	-0.931805	2.0695	11.2994	0.00101583	0.0356804	8	trans	Antagonistic
ENSMUSG00000039997	Ifi203	-0.468348	3.8986	11.9489	0.00146631	0.0442651	1	trans	Antagonistic
ENSMUSG00000018848	Rars	0.436355	4.88552	25.7054	0.000620649	0.0268274	11	trans	Antagonistic
ENSMUSG00000102555	6430511E19Rik	-0.676442	3.58609	12.2292	0.000642465	0.0274414	7	trans	Antagonistic
ENSMUSG00000040170	Fmo2	1.01011	5.78657	10.7158	0.0013579	0.0422635	1	trans	Antagonistic
ENSMUSG00000015656	Hspa8	0.700686	8.6509	35.1043	2.99101e-07	0.000189614	9	trans	Antagonistic
ENSMUSG00000030562	Nox4	-0.959905	4.72381	11.6797	0.000841689	0.0323318	7	trans	Antagonistic
ENSMUSG00000028194	Ddah1	0.593079	5.80852	11.2163	0.00105855	0.0362776	3	trans	Antagonistic
ENSMUSG00000041272	Tox	0.792545	3.21713	11.1262	0.00110695	0.034426	4	cis	Antagonistic
ENSMUSG00000053801	Grwd1	0.620402	2.61444	12.5824	0.00135282	0.0422144	7	trans	Antagonistic
ENSMUSG00000059142	Zfp945	-0.45814	4.48031	14.9208	0.000647789	0.027474	17	trans	Antagonistic
ENSMUSG00000086968	4933431E20Rik	-0.8122	1.5927	21.1387	0.00104541	0.0362776	3	trans	Antagonistic
ENSMUSG00000011114	Tbrg1	0.454884	5.11759	20.5175	0.000296397	0.0175527	9	trans	Antagonistic
ENSMUSG00000063663	Brwd3	-0.411521	4.7457	17.5679	0.00144241	0.0439844	X	trans	Antagonistic
ENSMUSG00000052837	Junb	1.73476	4.00975	12.4102	0.000588025	0.02633	8	trans	Antagonistic
ENSMUSG00000068874	Selenbp1	0.414247	6.67674	13.0591	0.000867303	0.0324431	3	trans	Antagonistic
ENSMUSG00000050541	Adra1b	-0.666719	3.8816	13.2117	0.000398104	0.0214339	11	trans	Antagonistic
ENSMUSG00000086877	A230072C01Rik	-1.01271	0.688742	11.7989	0.00114822	0.0381	X	trans	Antagonistic
ENSMUSG00000073415	Gm10501	-1.04018	0.707851	11.1892	0.00107284	0.0362776	17	trans	Antagonistic
ENSMUSG00000026074	Map4k4	0.469028	3.89682	11.229	0.00124749	0.0403925	1	trans	Antagonistic
ENSMUSG00000005846	Rsl1d1	0.403151	5.58536	22.2621	0.00107118	0.0362776	16	trans	Antagonistic
ENSMUSG00000037405	Icam1	0.526533	3.33283	10.8058	0.00129828	0.0414729	9	trans	Antagonistic
ENSMUSG00000041698	Slco1a1	-1.02299	8.8169	11.661	0.000849498	0.0323318	6	trans	Antagonistic
ENSMUSG00000059475	Zfp426	-0.599756	3.32663	15.3502	0.000210174	0.0143025	9	trans	Antagonistic
ENSMUSG00000073274	Gm14636	-1.08286	1.54452	12.6794	0.000515607	0.0245474	X	trans	Antagonistic
ENSMUSG00000020017	Hal	0.567533	9.1651	11.1814	0.00107702	0.0362776	10	trans	Antagonistic
ENSMUSG00000017418	Arl5b	-0.424316	5.79317	11.5789	0.000884618	0.0328865	2	trans	Antagonistic
ENSMUSG00000089960	Ugt1a1	0.580553	7.35732	13.7876	0.000301459	0.0177125	1	trans	Antagonistic
ENSMUSG00000020075	Ddx21	0.485029	5.45545	22.2137	9.00311e-05	0.00780162	10	trans	Antagonistic
ENSMUSG00000029267	Mtf2	-0.521316	3.72588	20.6955	0.000534956	0.0247623	5	trans	Antagonistic
ENSMUSG00000085826	Gm15638	-0.615053	3.36582	10.1711	0.00178409	0.0499753	16	trans	Antagonistic
ENSMUSG00000040640	Erc2	-0.684228	2.25114	13.165	0.00137703	0.0395209	14	cis	Antagonistic
ENSMUSG00000044468	Fam46c	0.900869	4.21234	11.8353	0.000779597	0.0307877	3	trans	Antagonistic
ENSMUSG00000078496	Gm13152	-1.33845	1.55813	20.5597	1.28752e-05	0.00399149	4	cis	Antagonistic
ENSMUSG00000040584	Abcb1a	1.63184	1.28696	17.8318	4.47669e-05	0.00503941	5	trans	Antagonistic
ENSMUSG00000030762	Aqp8	-1.0001	3.84617	13.1006	0.000420128	0.0221949	7	trans	Antagonistic
ENSMUSG00000032360	Hcrtr2	-2.03663	-0.42796	10.4853	0.00152381	0.0454314	9	trans	Antagonistic
ENSMUSG00000021466	Ptch1	0.484081	4.67269	12.3511	0.000605254	0.0265101	13	trans	Antagonistic
ENSMUSG00000032712	2810474O19Rik	-0.58552	5.88314	11.354	0.000988694	0.0355686	6	trans	Antagonistic
ENSMUSG00000038375	Trp53inp2	-0.49585	6.76839	10.8066	0.00129776	0.0414729	2	trans	Antagonistic
ENSMUSG00000034708	Grn	0.570818	7.05185	16.3457	8.9434e-05	0.00780162	11	trans	Antagonistic
ENSMUSG00000032420	Nt5e	1.13306	4.40061	14.1351	0.000255095	0.0163478	9	trans	Antagonistic
ENSMUSG00000031504	Rab20	0.850365	2.50892	16.9493	6.74424e-05	0.00639641	8	trans	Antagonistic
ENSMUSG00000095193	Gm20939	-1.20956	0.407768	13.3504	0.000372255	0.020568	17	trans	Antagonistic
ENSMUSG00000030189	Ybx3	0.443904	4.09593	18.1983	0.00145639	0.0440758	6	trans	Antagonistic
ENSMUSG00000062232	Rapgef2	0.448246	5.28352	17.6877	0.000371773	0.020568	3	trans	Antagonistic
ENSMUSG00000050244	Heatr1	0.442368	4.69117	12.0745	0.000693117	0.0285508	13	trans	Antagonistic
ENSMUSG00000032288	Imp3	0.426438	4.4921	19.2468	0.00131259	0.041525	9	trans	Antagonistic
ENSMUSG00000098332	2310009A05Rik	-0.638677	2.79175	18.8586	0.000489966	0.024271	9	trans	Antagonistic
ENSMUSG00000029624	Ptcd1	0.507943	3.33374	14.044	0.00153897	0.0456574	5	trans	Antagonistic
ENSMUSG00000044134	Fam109a	0.759701	2.65445	10.4741	0.00153238	0.0455742	5	trans	Antagonistic
ENSMUSG00000027823	Gmps	0.414904	6.09813	20.5564	0.000759102	0.0303767	3	trans	Antagonistic
ENSMUSG00000028063	Lmna	0.401412	4.80926	18.358	0.00172942	0.0489807	3	trans	Antagonistic
ENSMUSG00000021650	Ptcd2	0.482606	4.20873	19.9654	0.000525197	0.0246534	13	trans	Antagonistic
ENSMUSG00000081471	Gm14735	-0.752134	1.98362	13.8448	0.000822471	0.031957	X	trans	Antagonistic
ENSMUSG00000021900	Btd	0.410685	5.66674	14.4243	0.000863457	0.0282668	14	cis	Antagonistic
ENSMUSG00000099681	1700052K11Rik	-0.689006	2.18116	17.1383	0.00126121	0.0407271	11	trans	Antagonistic
ENSMUSG00000030036	Mogs	0.435422	4.7326	12.7523	0.000769065	0.0305722	6	trans	Antagonistic
ENSMUSG00000025047	Pdcd11	0.445277	4.51078	13.0325	0.000850908	0.0323318	19	trans	Antagonistic
ENSMUSG00000021597	Ankrd32	-0.575153	2.86431	17.4258	0.00136278	0.042306	13	trans	Antagonistic
ENSMUSG00000043760	Pkhd1	-0.526059	4.07284	10.7824	0.00131349	0.041525	1	trans	Antagonistic
ENSMUSG00000078687	Mup8	-1.62641	2.00892	11.9437	0.000739093	0.0282668	4	cis	Antagonistic
ENSMUSG00000086253	Gm13773	-1.49985	2.9748	16.8758	6.97944e-05	0.00964713	4	cis	Antagonistic
ENSMUSG00000033618	Map3k13	-0.805162	3.39803	10.9505	0.001208	0.0394317	16	trans	Antagonistic
ENSMUSG00000001025	S100a6	1.51811	-0.0435811	12.6592	0.000520704	0.0245956	3	trans	Antagonistic
ENSMUSG00000048826	Dact2	0.84776	3.40791	14.3634	0.00022867	0.0153018	17	trans	Antagonistic
ENSMUSG00000027801	Tm4sf4	0.463677	6.41929	10.2034	0.00175531	0.0493988	3	trans	Antagonistic
ENSMUSG00000036442	Thap11	0.482076	3.56642	16.1332	0.00165993	0.0478266	8	trans	Antagonistic
ENSMUSG00000019505	Ubb	0.420599	5.68102	20.4054	0.000601268	0.0265101	11	trans	Antagonistic
ENSMUSG00000020482	Ccdc117	0.424108	4.65644	14.6878	0.00117628	0.0386058	11	trans	Antagonistic
ENSMUSG00000055044	Pdlim1	0.659852	3.97002	20.8839	1.11245e-05	0.00209367	19	trans	Antagonistic
ENSMUSG00000016024	Lbp	0.436677	6.99377	12.4171	0.00058602	0.02633	2	trans	Antagonistic
ENSMUSG00000025314	Ptprj	0.391349	6.21522	17.6834	0.0015808	0.0463279	2	trans	Antagonistic
ENSMUSG00000030378	Sult2a8	-0.753365	9.72697	18.0055	4.13152e-05	0.00478502	7	trans	Antagonistic
ENSMUSG00000021210	Akr1c6	-0.840498	9.15419	20.5373	1.30057e-05	0.00214595	13	trans	Antagonistic
ENSMUSG00000057722	Lepr	1.61052	5.27287	10.4504	0.0015507	0.0419362	4	cis	Antagonistic
ENSMUSG00000038656	Cyp3a16	2.80663	0.963689	10.7521	0.00133353	0.0417205	5	trans	Synergistic
ENSMUSG00000054417	Cyp3a44	4.53974	1.44192	32.3327	8.0386e-08	8.46953e-05	5	trans	Synergistic
ENSMUSG00000024807	Syvn1	0.582163	3.76814	10.8562	0.00126607	0.0407748	19	trans	Synergistic
ENSMUSG00000057561	Eif1a	0.468102	6.23232	12.8928	0.00046473	0.0235196	18	trans	Synergistic
ENSMUSG00000026669	Mcm10	-0.993634	5.00037	14.8278	0.000183216	0.0132942	2	trans	Synergistic
ENSMUSG00000046997	Spsb4	-1.09552	1.10054	10.8133	0.00129346	0.0414729	9	trans	Synergistic
ENSMUSG00000043998	Mgat2	0.426646	5.4338	18.2767	0.000598607	0.0265101	12	trans	Synergistic
ENSMUSG00000104183	1700054O19Rik	-1.64	0.0309038	20.2243	3.29408e-05	0.00601616	14	cis	Synergistic
ENSMUSG00000027559	Car3	-1.50447	8.43465	16.863	7.02109e-05	0.00651105	3	trans	Synergistic
ENSMUSG00000031381	Piga	0.683073	2.94212	16.0017	0.000105117	0.00879256	X	trans	Synergistic
ENSMUSG00000062410	Hsd3b3	-0.709375	7.04758	15.0995	0.000161012	0.0123528	3	trans	Synergistic
ENSMUSG00000042659	Arrdc4	0.606337	4.09289	11.2273	0.00105275	0.0362776	7	trans	Synergistic
ENSMUSG00000021392	Nol8	0.453276	4.36198	12.8887	0.000767168	0.0305722	13	trans	Synergistic
ENSMUSG00000029403	Cdkl2	-0.76674	2.29318	17.8576	0.000278623	0.0172103	5	trans	Synergistic
ENSMUSG00000037797	Adh4	-0.627336	6.14276	11.795	0.000795214	0.0313018	3	trans	Synergistic
ENSMUSG00000027004	Frzb	1.13534	0.604835	13.1548	0.000409234	0.021801	2	trans	Synergistic
ENSMUSG00000106173	RP23-342N8.1	-1.18574	0.63439	12.7577	0.000496318	0.024271	5	trans	Synergistic
ENSMUSG00000063590	Slc22a28	-1.60033	1.02263	13.4709	0.000351187	0.0197666	19	trans	Synergistic
ENSMUSG00000044378	Slc15a5	-1.16427	1.14112	12.6893	0.000513122	0.0245474	6	trans	Synergistic
ENSMUSG00000025492	Ifitm3	-0.467365	6.49295	11.9392	0.000740734	0.0298399	7	trans	Synergistic
ENSMUSG00000042622	Maff	1.74928	0.152105	11.627	0.000863868	0.0324431	15	trans	Synergistic
ENSMUSG00000070284	Gmppb	0.568552	3.02238	13.3001	0.00100457	0.0355883	9	trans	Synergistic
ENSMUSG00000084923	Gm15611	-2.52482	2.27031	10.5443	0.00147948	0.0445507	5	trans	Synergistic
ENSMUSG00000079012	Serpina3m	0.713057	8.28404	13.2548	0.000389872	0.0212489	12	trans	Synergistic
ENSMUSG00000068876	Cgn	-0.452465	4.16322	10.6188	0.00142532	0.0436845	3	trans	Synergistic
ENSMUSG00000049932	H2afx	0.727745	1.83111	13.1682	0.00160174	0.0468277	9	trans	Synergistic
ENSMUSG00000057103	Cml1	-0.537063	5.28723	11.4554	0.000940286	0.0344248	6	trans	Synergistic
ENSMUSG00000027195	Hsd17b12	-0.44525	6.44064	10.3392	0.00163961	0.0476473	2	trans	Synergistic
ENSMUSG00000024856	Cdk2ap2	0.447444	4.03335	12.9781	0.00168012	0.048069	19	trans	Synergistic
ENSMUSG00000029992	Gfpt1	0.429319	4.35116	10.7712	0.00151111	0.0451645	6	trans	Synergistic
ENSMUSG00000102758	Naaladl2	-0.532755	4.35798	10.4319	0.00156513	0.0462059	3	trans	Synergistic

## Sheet: A5 A14
S9 Table. List of ieQTLs in cross A14:A5.
Ensembl_gene_id	Gene_name	log(fold change)	log(counts per million)	F	P-value	FDR	Chromosome	Type	Class
		(relative to additive model)	(average value for all samples in study)
ENSMUSG00000055044	Pdlim1	0.693127	3.97002	21.875	7.13373e-06	0.0169483	19	trans	Antagonistic
ENSMUSG00000007379	Dennd2c	-1.5081	0.650186	20.6668	1.2268e-05	0.0239259	3	trans	Antagonistic
ENSMUSG00000037254	Itih2	0.627738	10.2607	20.6379	2.27814e-05	0.027062	2	trans	Antagonistic
ENSMUSG00000021210	Akr1c6	-1.0524	9.15419	31.2028	1.2839e-07	0.00152515	13	trans	Antagonistic
ENSMUSG00000031668	Eif2ak3	0.622913	3.74199	20.6402	4.69284e-05	0.0398187	6	trans	Antagonistic
ENSMUSG00000038831	Ralgps1	-1.08974	1.60117	16.9936	6.60636e-05	0.0413037	2	trans	Antagonistic
ENSMUSG00000033831	Fgb	0.694101	12.0053	16.8833	6.95503e-05	0.0413094	3	trans	Antagonistic
ENSMUSG00000028001	Fga	0.755954	11.9667	17.4249	5.40555e-05	0.0406649	3	trans	Antagonistic
ENSMUSG00000038174	Fam126b	-0.671978	6.64386	16.9954	6.6008e-05	0.0413037	1	trans	Antagonistic
ENSMUSG00000024164	C3	0.717284	12.5316	23.1528	4.1141e-06	0.0137363	17	trans	Antagonistic
ENSMUSG00000028479	Gne	0.563467	6.75019	18.6862	3.02031e-05	0.0298986	4	trans	Antagonistic
ENSMUSG00000029695	Aass	0.66224	9.40286	19.347	2.23223e-05	0.027062	6	trans	Antagonistic
ENSMUSG00000026691	Fmo3	3.94711	4.49823	18.9286	2.70261e-05	0.0291857	1	trans	Antagonistic
ENSMUSG00000040462	Os9	0.524119	7.233	30.1277	5.95899e-05	0.0413037	10	trans	Antagonistic
ENSMUSG00000027035	Cers6	1.02824	4.4907	17.3965	5.47722e-05	0.0406649	2	trans	Antagonistic
ENSMUSG00000026384	Ptpn4	-0.602616	5.00924	24.3443	4.62542e-06	0.0137363	1	trans	Antagonistic
ENSMUSG00000016024	Lbp	0.539778	6.99377	18.1578	3.85122e-05	0.0351913	2	trans	Antagonistic
ENSMUSG00000025991	Cps1	0.682946	13.0139	25.295	1.40989e-05	0.0239259	1	trans	Antagonistic
ENSMUSG00000078496	Gm13152	-1.49503	1.55813	23.5789	3.35109e-06	0.0137363	4	trans	Antagonistic
ENSMUSG00000018340	Anxa6	0.539822	6.60102	20.8584	2.20693e-05	0.027062	11	trans	Antagonistic

## Sheet: A8 A14
S9 Table. List of ieQTLs in cross A14:A8.
Ensembl_gene_id	Gene_name	log(fold change)	log(counts per million)	F	P-value	FDR	Chromosome	Type	Class
		(relative to additive model)	(average value for all samples in study)
ENSMUSG00000028252	Ccnc	-0.994874	4.84419	73.2243	3.14487e-13	1.98812e-09	4	trans	Antagonistic
ENSMUSG00000037254	Itih2	1.14132	10.2607	64.448	4.90651e-13	1.98812e-09	2	trans	Antagonistic
ENSMUSG00000035133	Arhgap5	-1.02389	8.0436	70.3096	1.21121e-12	2.67975e-09	12	trans	Antagonistic
ENSMUSG00000079563	Pglyrp2	1.04914	6.6157	56.2617	8.47519e-12	8.58537e-09	17	trans	Antagonistic
ENSMUSG00000024892	Pcx	1.15309	8.71597	52.5825	3.18347e-11	2.14991e-08	19	trans	Antagonistic
ENSMUSG00000048970	C1galt1c1	-1.02924	4.35694	56.4105	8.03826e-12	8.58537e-09	X	trans	Antagonistic
ENSMUSG00000030109	Slc6a12	1.10297	6.34646	64.9368	4.15536e-13	1.98812e-09	6	trans	Antagonistic
ENSMUSG00000038224	Serpinf2	0.932602	9.26684	50.4311	2.13018e-10	8.85161e-08	11	trans	Antagonistic
ENSMUSG00000021135	Slc10a1	1.0316	9.0202	54.28	1.72276e-11	1.30887e-08	12	trans	Antagonistic
ENSMUSG00000024391	Apom	0.784009	7.7124	61.0142	1.48741e-08	2.10244e-06	17	trans	Antagonistic
ENSMUSG00000071266	Zfp946	-0.936847	3.95546	56.6472	1.12382e-09	2.67865e-07	17	trans	Antagonistic
ENSMUSG00000040963	Asgr2	0.70304	6.64734	36.8552	9.50891e-08	8.82368e-06	11	trans	Antagonistic
ENSMUSG00000025991	Cps1	1.11124	13.0139	62.9708	7.3175e-12	8.58537e-09	1	trans	Antagonistic
ENSMUSG00000029716	Tfr2	0.92293	7.95182	78.5827	4.81134e-11	2.65848e-08	5	trans	Antagonistic
ENSMUSG00000010064	Slc38a3	1.02635	9.29885	45.7616	3.99479e-10	1.31245e-07	9	trans	Antagonistic
ENSMUSG00000022871	Fetub	0.794766	8.29306	53.509	2.1026e-08	2.7483e-06	16	trans	Antagonistic
ENSMUSG00000037523	Mavs	0.825062	5.64885	47.0405	3.56054e-10	1.31158e-07	2	trans	Antagonistic
ENSMUSG00000024164	C3	1.0938	12.5316	49.9585	8.32339e-11	4.39909e-08	17	trans	Antagonistic
ENSMUSG00000029664	Tfpi2	-0.866068	5.30715	55.7081	1.09785e-10	5.56062e-08	6	trans	Antagonistic
ENSMUSG00000030359	Pzp	1.04747	12.2151	48.8027	1.27703e-10	6.20945e-08	6	trans	Antagonistic
ENSMUSG00000079659	Tmem243	-0.85603	6.56107	48.4366	1.46333e-10	6.84164e-08	5	trans	Antagonistic
ENSMUSG00000040462	Os9	0.833821	7.233	71.3687	6.46456e-10	1.82752e-07	10	trans	Antagonistic
ENSMUSG00000042460	C1galt1	-0.819718	6.32721	70.9766	7.46802e-10	1.97351e-07	6	trans	Antagonistic
ENSMUSG00000107881	RP23-380L19.3	-0.917235	5.2826	30.0368	2.0898e-07	1.72814e-05	6	trans	Antagonistic
ENSMUSG00000057396	Zfp759	-0.999497	2.9406	33.9089	8.68416e-08	8.12035e-06	13	trans	Antagonistic
ENSMUSG00000029119	Man2b2	0.929969	4.80033	47.2768	2.25732e-10	8.85161e-08	5	trans	Antagonistic
ENSMUSG00000079065	BC005561	-0.877003	4.69399	46.8063	2.69355e-10	1.02321e-07	5	trans	Antagonistic
ENSMUSG00000021048	Mthfd1	0.964692	7.65878	70.7149	2.45537e-12	4.26393e-09	12	trans	Antagonistic
ENSMUSG00000038323	1700066M21Rik	-0.864791	4.99965	34.3887	3.46079e-08	3.89531e-06	1	trans	Antagonistic
ENSMUSG00000030681	Mvp	1.02061	4.06262	44.8644	5.61522e-10	1.66484e-07	7	trans	Antagonistic
ENSMUSG00000097375	6720427I07Rik	-1.01047	4.39792	44.3697	6.78016e-10	1.87317e-07	13	trans	Antagonistic
ENSMUSG00000024371	C2	0.949707	5.01865	44.3105	6.93515e-10	1.87342e-07	17	trans	Antagonistic
ENSMUSG00000000753	Serpinf1	0.854764	8.79552	96.8039	4.2578e-09	7.72505e-07	11	trans	Antagonistic
ENSMUSG00000046959	Slc26a1	0.538822	6.95359	22.9083	5.61086e-05	0.00114247	5	trans	Antagonistic
ENSMUSG00000026272	Agxt	1.10577	7.60371	43.8842	8.16277e-10	2.11121e-07	1	trans	Antagonistic
ENSMUSG00000026791	Slc2a8	1.09356	3.12511	44.5489	8.97429e-10	2.27274e-07	2	trans	Antagonistic
ENSMUSG00000031980	Agt	0.887655	8.72955	49.673	8.9992e-10	2.08431e-07	8	cis	Antagonistic
ENSMUSG00000054630	Ugt2b5	-0.877885	9.22004	36.2902	1.60395e-08	2.24111e-06	5	trans	Antagonistic
ENSMUSG00000025075	Habp2	0.832778	6.50683	45.979	3.67941e-10	1.31245e-07	19	trans	Antagonistic
ENSMUSG00000082363	Mup-ps18	-3.33052	1.136	43.1068	1.10003e-09	2.67439e-07	4	trans	Antagonistic
ENSMUSG00000006529	Itih1	0.955332	9.31114	69.7799	9.89009e-11	1.12055e-07	14	cis	Antagonistic
ENSMUSG00000030541	Idh2	0.904086	6.26727	45.8097	3.92277e-10	1.31245e-07	7	trans	Antagonistic
ENSMUSG00000026678	Rgs5	-1.26672	5.89656	41.8933	1.75755e-09	3.88451e-07	1	trans	Antagonistic
ENSMUSG00000017760	Ctsa	0.688312	6.50326	61.2197	1.68093e-07	1.43897e-05	2	trans	Antagonistic
ENSMUSG00000060002	Chpt1	-0.953063	8.186	47.2985	2.23898e-10	8.85161e-08	10	trans	Antagonistic
ENSMUSG00000029598	Plbd2	0.740938	5.03051	24.9619	1.82865e-06	8.51688e-05	5	trans	Antagonistic
ENSMUSG00000017344	Vtn	0.844021	10.9339	59.9217	5.189e-08	5.43771e-06	11	trans	Antagonistic
ENSMUSG00000078496	Gm13152	-1.94329	1.55813	41.5486	2.00905e-09	4.36108e-07	4	trans	Antagonistic
ENSMUSG00000021136	Smoc1	0.680624	5.45486	35.8381	3.34995e-07	2.35387e-05	12	trans	Antagonistic
ENSMUSG00000066798	Zbtb6	-0.99059	4.08734	61.0449	4.39582e-11	2.54455e-08	2	trans	Antagonistic
ENSMUSG00000018340	Anxa6	0.955639	6.60102	61.557	1.32268e-12	2.67975e-09	11	trans	Antagonistic
ENSMUSG00000029810	Tmem176b	0.750439	6.59504	45.7561	1.18603e-08	1.77992e-06	6	trans	Antagonistic
ENSMUSG00000033161	Atp1a1	0.921297	7.79417	71.3059	4.25289e-11	2.54455e-08	3	trans	Antagonistic
ENSMUSG00000034708	Grn	0.953605	7.05185	40.3232	3.23984e-09	6.41716e-07	11	trans	Antagonistic
ENSMUSG00000033898	Cfhr2	-0.883413	9.02626	62.9649	3.27298e-09	6.41716e-07	1	trans	Antagonistic
ENSMUSG00000031672	Got2	0.848181	7.85188	86.2448	1.10378e-09	2.08431e-07	8	cis	Antagonistic
ENSMUSG00000021900	Btd	0.80383	5.66674	48.9097	8.52421e-10	2.08431e-07	14	cis	Antagonistic
ENSMUSG00000033307	Mif	0.880556	5.38487	39.4029	4.65006e-09	8.19219e-07	10	trans	Antagonistic
ENSMUSG00000063524	Eno1	0.940407	6.84704	67.0074	1.17777e-12	2.67975e-09	4	trans	Antagonistic
ENSMUSG00000022674	Ube2v2	-1.04801	4.86009	59.2859	2.9144e-12	4.42843e-09	16	trans	Antagonistic
ENSMUSG00000004393	Ddx56	0.852671	4.34364	55.46	4.04831e-09	7.68925e-07	11	trans	Antagonistic
ENSMUSG00000026692	Fmo4	1.23179	3.55486	57.2632	5.93972e-12	8.02258e-09	1	trans	Antagonistic
ENSMUSG00000035840	Lysmd3	-0.783483	5.20371	40.4296	6.67708e-09	1.12731e-06	13	trans	Antagonistic
ENSMUSG00000020766	Galk1	1.05898	4.85462	38.3178	7.13959e-09	1.17282e-06	11	trans	Antagonistic
ENSMUSG00000026098	Pms1	-0.535108	3.53098	14.3518	0.00109962	0.011038	1	trans	Antagonistic
ENSMUSG00000068874	Selenbp1	0.817584	6.67674	45.6758	4.71122e-10	1.43594e-07	3	trans	Antagonistic
ENSMUSG00000039063	Echdc3	0.792819	5.23093	33.9177	4.19341e-08	4.59236e-06	2	trans	Antagonistic
ENSMUSG00000000154	Slc22a18	0.76142	5.51641	42.1431	7.8585e-09	1.27371e-06	7	trans	Antagonistic
ENSMUSG00000040127	Sdr9c7	-1.52252	4.55992	37.9776	8.17213e-09	1.30711e-06	10	trans	Antagonistic
ENSMUSG00000015882	Lcorl	-0.835563	5.2723	46.9979	6.24101e-10	1.80633e-07	5	trans	Antagonistic
ENSMUSG00000009614	Sardh	0.754645	9.07354	30.9443	2.97412e-07	2.218e-05	2	trans	Antagonistic
ENSMUSG00000043991	Pura	-0.781676	6.37976	42.0729	4.32794e-09	7.73683e-07	18	trans	Antagonistic
ENSMUSG00000024900	Cpt1a	0.98481	9.42687	37.6376	9.356e-09	1.47703e-06	19	trans	Antagonistic
ENSMUSG00000069805	Fbp1	0.945782	9.86077	69.4844	4.29847e-10	1.37506e-07	13	trans	Antagonistic
ENSMUSG00000003402	Prkcsh	0.632149	5.68212	39.2446	1.29465e-06	6.58486e-05	9	trans	Antagonistic
ENSMUSG00000067288	Rps28	0.731362	5.62176	50.6458	2.26923e-08	2.87341e-06	17	trans	Antagonistic
ENSMUSG00000024614	Tmx3	-0.924461	4.84511	70.0291	1.52118e-11	1.23277e-08	18	trans	Antagonistic
ENSMUSG00000022304	Dpys	0.601258	7.55328	30.4321	1.23546e-05	0.00037174	15	trans	Antagonistic
ENSMUSG00000029195	Klb	0.802084	5.66278	42.1048	1.61932e-09	3.64527e-07	5	trans	Antagonistic
ENSMUSG00000022437	Samm50	0.897266	6.31323	55.2663	1.20911e-11	1.04985e-08	15	trans	Antagonistic
ENSMUSG00000022477	Aco2	0.700721	7.3211	28.6026	3.8261e-07	2.63625e-05	15	trans	Antagonistic
ENSMUSG00000025579	Gaa	0.818896	5.71919	29.668	2.43998e-07	1.9395e-05	11	trans	Antagonistic
ENSMUSG00000059142	Zfp945	-0.830474	4.48031	43.5159	5.71853e-09	9.93064e-07	17	trans	Antagonistic
ENSMUSG00000063232	Serpina11	0.739372	4.45069	20.9259	1.09161e-05	0.000338691	12	trans	Antagonistic
ENSMUSG00000039202	Abhd2	1.4988	8.08628	39.6354	4.24346e-09	7.72505e-07	7	trans	Antagonistic
ENSMUSG00000001751	Naglu	0.84642	3.90633	33.6096	6.56179e-08	6.6471e-06	11	trans	Antagonistic
ENSMUSG00000019179	Mdh2	0.678068	6.2961	47.086	2.1373e-07	1.75548e-05	5	trans	Antagonistic
ENSMUSG00000020456	Ogdh	0.752175	7.04084	47.9365	1.78731e-08	2.41406e-06	11	trans	Antagonistic
ENSMUSG00000027642	Rpn2	0.674184	6.93388	40.2747	4.18658e-07	2.79448e-05	2	trans	Antagonistic
ENSMUSG00000028479	Gne	0.804775	6.75019	35.4761	2.22671e-08	2.87341e-06	4	trans	Antagonistic
ENSMUSG00000049164	Zfp518a	-1.01644	4.62315	55.6875	1.04005e-11	9.72523e-09	19	trans	Antagonistic
ENSMUSG00000051285	Pcmtd1	-0.784083	7.72689	65.0837	2.64362e-08	3.22331e-06	1	trans	Antagonistic
ENSMUSG00000059481	Plg	0.798838	10.6689	48.426	2.04364e-07	1.70154e-05	17	trans	Antagonistic
ENSMUSG00000021868	Ppif	0.684664	4.54938	27.2562	1.0655e-06	6.70675e-05	14	cis	Antagonistic
ENSMUSG00000026005	Rpe	-0.772256	5.12263	63.0198	1.13082e-08	1.71828e-06	1	trans	Antagonistic
ENSMUSG00000041698	Slco1a1	-1.85565	8.8169	34.3347	3.53778e-08	3.94544e-06	6	trans	Antagonistic
ENSMUSG00000040463	Mybbp1a	0.745522	5.10549	41.2795	2.76029e-08	3.28962e-06	11	trans	Antagonistic
ENSMUSG00000026579	F5	0.869406	9.09111	69.2752	3.16276e-09	6.40775e-07	1	trans	Antagonistic
ENSMUSG00000078689	Mup6	-2.52311	2.28179	33.5019	4.97064e-08	5.25419e-06	4	trans	Antagonistic
ENSMUSG00000040651	Fam208a	-0.725412	6.33469	40.3242	4.23204e-08	6.84985e-06	14	cis	Antagonistic
ENSMUSG00000003559	As3mt	0.593789	5.97029	24.3557	4.25144e-06	0.000164065	19	trans	Antagonistic
ENSMUSG00000039952	Dag1	0.710473	5.83987	46.2983	4.70494e-08	5.01695e-06	9	trans	Antagonistic
ENSMUSG00000074024	4632427E13Rik	-0.725112	5.62604	37.2182	3.08632e-08	3.53937e-06	7	trans	Antagonistic
ENSMUSG00000035780	Ugt2a3	-0.781974	8.22481	24.7495	2.00606e-06	9.20215e-05	5	trans	Antagonistic
ENSMUSG00000026384	Ptpn4	-0.874487	5.00924	48.2735	1.55507e-10	7.00125e-08	1	trans	Antagonistic
ENSMUSG00000026771	Spopl	-0.771683	4.68778	43.6818	2.34166e-08	2.93456e-06	2	trans	Antagonistic
ENSMUSG00000000957	Mmp14	0.901124	4.45207	33.1959	5.63488e-08	7.9804e-06	14	cis	Antagonistic
ENSMUSG00000078695	Cisd3	0.673992	4.76833	25.9319	1.20028e-06	6.31629e-05	11	trans	Antagonistic
ENSMUSG00000029238	Clock	-0.803585	6.89704	55.9084	2.267e-09	4.82398e-07	5	trans	Antagonistic
ENSMUSG00000016024	Lbp	0.863083	6.99377	43.1811	1.06904e-09	2.6521e-07	2	trans	Antagonistic
ENSMUSG00000029102	Hgfac	0.564038	6.73824	23.0209	2.10667e-05	0.000548367	5	trans	Antagonistic
ENSMUSG00000032114	Slc37a4	0.913111	8.12011	34.7931	2.93632e-08	3.4544e-06	9	trans	Antagonistic
ENSMUSG00000025534	Gusb	0.797233	4.80415	32.7978	6.63627e-08	6.66699e-06	5	trans	Antagonistic
ENSMUSG00000039704	Lmbrd2	-0.739683	5.5379	32.6074	7.17762e-08	7.03638e-06	15	trans	Antagonistic
ENSMUSG00000022868	Ahsg	0.934388	13.1961	60.4432	9.90425e-09	1.54354e-06	16	trans	Antagonistic
ENSMUSG00000047446	Arl4a	-1.03753	5.86627	32.5686	7.29319e-08	7.09249e-06	12	trans	Antagonistic
ENSMUSG00000036427	Gpi1	0.82259	6.37435	62.8235	3.95903e-10	1.31245e-07	7	trans	Antagonistic
ENSMUSG00000031708	Tecr	0.697802	5.9448	48.1656	7.66732e-08	9.6523e-06	8	cis	Antagonistic
ENSMUSG00000066613	Zfp932	-1.1641	1.77104	31.5742	2.72375e-06	0.000117829	5	trans	Antagonistic
ENSMUSG00000031443	F7	0.794431	5.86688	53.2911	1.01236e-09	2.08431e-07	8	cis	Antagonistic
ENSMUSG00000002984	Tomm40	0.597619	4.42829	21.4359	2.85302e-05	0.000700555	7	trans	Antagonistic
ENSMUSG00000073838	Tufm	0.602451	4.13682	30.2307	6.21372e-05	0.00124181	7	trans	Antagonistic
ENSMUSG00000069727	Gm5595	-0.944256	2.19196	21.7005	2.61696e-05	0.000653218	7	trans	Antagonistic
ENSMUSG00000037798	Mat1a	0.863856	13.0231	33.7542	9.71189e-08	1.01327e-05	14	cis	Antagonistic
ENSMUSG00000035237	Lcat	0.577687	8.25791	52.3592	4.6886e-05	0.00120731	8	cis	Antagonistic
ENSMUSG00000022877	Hrg	0.65615	9.54295	30.3928	9.7409e-06	0.000307559	16	trans	Antagonistic
ENSMUSG00000001424	Snd1	0.737832	6.26941	31.3091	1.22838e-07	1.1074e-05	6	trans	Antagonistic
ENSMUSG00000060807	Serpina6	1.40285	5.60927	31.3063	1.22983e-07	1.1074e-05	12	trans	Antagonistic
ENSMUSG00000089960	Ugt1a1	0.884443	7.35732	28.3601	4.24067e-07	2.79448e-05	1	trans	Antagonistic
ENSMUSG00000001924	Uba1	0.745946	6.8176	85.5288	1.74552e-08	2.38411e-06	X	trans	Antagonistic
ENSMUSG00000044393	Dsg2	0.715455	6.24662	30.9702	1.41452e-07	1.2551e-05	18	trans	Antagonistic
ENSMUSG00000011114	Tbrg1	0.738955	5.11759	47.9754	3.14646e-08	3.57461e-06	9	trans	Antagonistic
ENSMUSG00000035561	Aldh1b1	1.58834	5.62589	30.5972	1.6527e-07	1.42484e-05	4	trans	Antagonistic
ENSMUSG00000042595	Fam199x	-0.683374	5.00113	40.4311	5.18686e-07	3.26691e-05	X	trans	Antagonistic
ENSMUSG00000020010	Vnn3	0.979914	6.33189	35.9762	1.81997e-08	2.43116e-06	10	trans	Antagonistic
ENSMUSG00000053329	D10Jhu81e	0.683699	5.76722	49.2315	1.50562e-07	1.31671e-05	10	trans	Antagonistic
ENSMUSG00000057666	Gapdh	0.740727	7.5435	61.8791	6.92852e-08	6.84741e-06	6	trans	Antagonistic
ENSMUSG00000025197	Cyp2c44	0.875187	7.34578	34.7535	2.98381e-08	3.4544e-06	19	trans	Antagonistic
ENSMUSG00000096795	Zfp433	-0.823132	3.37348	31.8456	1.11341e-06	5.93624e-05	10	trans	Antagonistic
ENSMUSG00000049858	Suox	0.662741	6.79942	34.7699	5.09846e-07	3.22796e-05	10	trans	Antagonistic
ENSMUSG00000030088	Aldh1l1	0.874535	9.5326	35.4309	2.26775e-08	2.87341e-06	6	trans	Antagonistic
ENSMUSG00000074207	Adh1	0.927665	9.39801	30.1596	1.9849e-07	1.67559e-05	3	trans	Antagonistic
ENSMUSG00000028402	Mpdz	0.706377	4.86055	32.8834	2.00468e-07	1.68061e-05	4	trans	Antagonistic
ENSMUSG00000029456	Acad10	0.855167	4.36932	31.257	1.25529e-07	1.12201e-05	5	trans	Antagonistic
ENSMUSG00000057143	Trim12c	-0.927914	3.04808	24.3132	2.42755e-06	0.000106918	7	trans	Antagonistic
ENSMUSG00000001435	Col18a1	0.593077	9.21192	26.4686	5.93105e-05	0.00120044	10	trans	Antagonistic
ENSMUSG00000034707	Gns	0.640072	7.17668	54.1272	2.16867e-06	9.76383e-05	10	trans	Antagonistic
ENSMUSG00000010663	Fads1	0.812851	7.00714	29.7253	2.38186e-07	1.92045e-05	19	trans	Antagonistic
ENSMUSG00000057037	Cfhr1	-0.722205	7.66692	54.1496	2.44774e-07	1.9395e-05	1	trans	Antagonistic
ENSMUSG00000081207	Gm13775	-2.62113	3.27705	29.6514	2.45708e-07	1.9395e-05	4	trans	Antagonistic
ENSMUSG00000032528	Vipr1	-0.687107	5.39781	39.4851	2.59454e-07	2.00887e-05	9	trans	Antagonistic
ENSMUSG00000012422	Tmem167	-0.750429	5.93265	48.641	1.23377e-08	1.82899e-06	13	trans	Antagonistic
ENSMUSG00000022562	Oplah	0.685462	6.94501	25.8675	1.23422e-06	6.35053e-05	15	trans	Antagonistic
ENSMUSG00000029718	Pcolce	0.971287	1.91305	19.1373	6.91813e-05	0.00135313	5	trans	Antagonistic
ENSMUSG00000094793	Mup12	-3.34293	5.08941	29.5037	2.61468e-07	2.01165e-05	4	trans	Antagonistic
ENSMUSG00000027774	Gfm1	0.671803	6.33164	59.6369	2.93609e-07	2.20316e-05	3	trans	Antagonistic
ENSMUSG00000000581	C1d	-0.89022	5.29292	65.8671	3.94834e-11	2.52611e-08	11	trans	Antagonistic
ENSMUSG00000060459	Kng2	0.693848	7.43679	29.7121	3.11265e-07	2.26853e-05	16	trans	Antagonistic
ENSMUSG00000020238	Ncln	0.738891	4.88717	29.0168	3.21083e-07	2.29593e-05	10	trans	Antagonistic
ENSMUSG00000031258	Xkrx	-2.74549	0.539623	29.0578	3.15577e-07	2.28342e-05	X	trans	Antagonistic
ENSMUSG00000073664	Nbeal1	-0.807772	7.16167	77.3428	3.12737e-09	6.40775e-07	1	trans	Antagonistic
ENSMUSG00000097392	D930016D06Rik	-0.919118	3.5914	28.9559	3.29457e-07	2.34203e-05	5	trans	Antagonistic
ENSMUSG00000032485	Scap	0.574841	6.32264	19.0874	2.51329e-05	0.000629929	9	trans	Antagonistic
ENSMUSG00000032607	Amt	0.4799	5.50253	13.1957	0.000401207	0.00512298	9	trans	Antagonistic
ENSMUSG00000033684	Qsox1	0.742493	8.18963	28.7765	3.5543e-07	2.48311e-05	1	trans	Antagonistic
ENSMUSG00000000959	Oxa1l	0.685862	5.1414	52.3568	3.00525e-07	2.83745e-05	14	cis	Antagonistic
ENSMUSG00000038279	Nop2	0.799498	3.84745	25.5822	1.3965e-06	6.95734e-05	6	trans	Antagonistic
ENSMUSG00000047694	Yipf6	-0.677619	5.39524	52.2291	3.86025e-07	2.63625e-05	X	trans	Antagonistic
ENSMUSG00000030630	Fah	0.789856	8.69006	90.8014	4.23942e-08	4.60128e-06	7	trans	Antagonistic
ENSMUSG00000022875	Kng1	0.776729	10.6391	39.0041	3.90676e-07	2.65311e-05	16	trans	Antagonistic
ENSMUSG00000029814	Igf2bp3	1.42145	3.65183	28.5363	3.93525e-07	2.6576e-05	6	trans	Antagonistic
ENSMUSG00000033715	Akr1c14	-0.787747	8.42132	26.9907	7.60764e-07	4.40374e-05	13	trans	Antagonistic
ENSMUSG00000083282	Ctsf	0.680295	4.95321	40.1248	4.69661e-07	3.02074e-05	19	trans	Antagonistic
ENSMUSG00000082519	Vamp7-ps	-1.10062	2.38887	34.6221	4.08519e-07	2.74362e-05	2	trans	Antagonistic
ENSMUSG00000078686	Mup9	-3.36733	4.00305	28.0752	4.78663e-07	3.06243e-05	4	trans	Antagonistic
ENSMUSG00000086054	Hnf1aos1	-1.17065	1.71149	18.0384	4.06926e-05	0.000910976	5	trans	Antagonistic
ENSMUSG00000031502	Col4a1	0.699402	5.81231	21.9122	7.01594e-06	0.000283895	8	cis	Antagonistic
ENSMUSG00000021340	Gpld1	0.667714	7.99745	37.3315	2.04517e-06	9.34629e-05	13	trans	Antagonistic
ENSMUSG00000028024	Enpep	0.750059	5.78432	27.8333	5.30621e-07	3.29651e-05	3	trans	Antagonistic
ENSMUSG00000039865	Slc44a3	1.06887	2.47969	27.8114	5.35586e-07	3.29926e-05	3	trans	Antagonistic
ENSMUSG00000026193	Fn1	0.893394	9.4836	34.3052	3.58059e-08	3.95688e-06	1	trans	Antagonistic
ENSMUSG00000022788	Fgd4	-0.505688	5.7826	26.965	0.000115469	0.00198535	16	trans	Antagonistic
ENSMUSG00000031176	Dynlt3	-0.660377	5.78377	40.9762	5.68201e-07	3.46813e-05	X	trans	Antagonistic
ENSMUSG00000007617	Homer1	-0.738592	4.09171	31.9543	1.01897e-06	5.5545e-05	13	trans	Antagonistic
ENSMUSG00000068798	Rap1a	-0.629563	5.71934	44.2837	1.77472e-06	8.39434e-05	3	trans	Antagonistic
ENSMUSG00000025964	Adam23	-0.801271	5.48603	27.3947	6.39885e-07	3.81296e-05	1	trans	Antagonistic
ENSMUSG00000021930	Spryd7	-0.713248	4.49823	39.0475	5.72985e-07	4.05745e-05	14	cis	Antagonistic
ENSMUSG00000002524	Puf60	0.610389	5.15433	63.5319	5.30424e-06	0.000193397	15	trans	Antagonistic
ENSMUSG00000025580	Eif4a3	0.667698	4.59353	49.5334	1.8037e-06	8.43297e-05	11	trans	Antagonistic
ENSMUSG00000074829	2010315B03Rik	-0.513886	4.94189	23.6716	0.000154651	0.00247035	9	trans	Antagonistic
ENSMUSG00000026761	Orc4	-0.777473	4.84431	53.6622	1.37339e-08	2.01144e-06	2	trans	Antagonistic
ENSMUSG00000031996	Aplp2	0.776693	7.70442	63.0092	2.50149e-08	3.10287e-06	9	trans	Antagonistic
ENSMUSG00000030108	Slc6a13	0.655498	6.70745	27.2783	7.77559e-07	4.47963e-05	6	trans	Antagonistic
ENSMUSG00000038174	Fam126b	-0.901477	6.64386	28.1564	4.6242e-07	2.98999e-05	1	trans	Antagonistic
ENSMUSG00000051716	Apon	0.570966	8.14887	24.2178	5.25688e-05	0.0010961	10	trans	Antagonistic
ENSMUSG00000046324	Ermp1	0.658102	5.15131	29.742	8.26711e-07	4.67418e-05	19	trans	Antagonistic
ENSMUSG00000030738	Eif3c	0.663443	6.86056	65.4576	5.31469e-07	3.29651e-05	7	trans	Antagonistic
ENSMUSG00000058093	Zfp729b	-1.0179	3.99996	63.9667	2.73328e-11	1.95446e-08	13	trans	Antagonistic
ENSMUSG00000072763	5430403G16Rik	-0.992082	1.8652	21.7574	4.08645e-05	0.000913141	5	trans	Antagonistic
ENSMUSG00000020841	Cpd	0.633539	6.0594	56.478	1.21501e-06	6.32657e-05	11	trans	Antagonistic
ENSMUSG00000024740	Ddb1	0.767899	7.62972	84.2221	2.67119e-08	3.22331e-06	19	trans	Antagonistic
ENSMUSG00000022175	Lrp10	0.402812	4.71308	9.7662	0.00342585	0.0257053	14	cis	Antagonistic
ENSMUSG00000056211	R3hdm1	-0.615995	5.40445	35.1704	3.56074e-06	0.000143802	1	trans	Antagonistic
ENSMUSG00000020850	Prpf8	0.66375	7.20378	57.3814	8.70476e-07	4.8539e-05	11	trans	Antagonistic
ENSMUSG00000025403	Shmt2	0.592983	5.88969	27.9676	5.31381e-06	0.000193397	10	trans	Antagonistic
ENSMUSG00000057880	Abat	0.691492	8.50795	34.7874	1.284e-06	6.55812e-05	16	trans	Antagonistic
ENSMUSG00000024899	Papss2	0.752008	7.19897	29.3254	2.81866e-07	2.14148e-05	19	trans	Antagonistic
ENSMUSG00000008348	Ubc	1.2034	6.29907	29.553	2.56088e-07	1.99551e-05	5	trans	Antagonistic
ENSMUSG00000071650	Ganab	0.648442	6.98049	53.7838	1.14578e-06	6.08214e-05	19	trans	Antagonistic
ENSMUSG00000029545	Acads	0.776635	6.69943	63.1378	4.12142e-09	7.70769e-07	5	trans	Antagonistic
ENSMUSG00000023224	Serping1	0.561875	9.04898	24.2672	0.000116054	0.00198955	2	trans	Antagonistic
ENSMUSG00000025428	Atp5a1	0.808675	9.80265	89.7838	8.43358e-08	7.94718e-06	18	trans	Antagonistic
ENSMUSG00000029597	Sds	0.927594	7.72763	13.663	0.000320096	0.00436413	5	trans	Antagonistic
ENSMUSG00000024413	Npc1	0.802751	7.02088	32.5232	7.43097e-08	7.16912e-06	18	trans	Antagonistic
ENSMUSG00000030059	Tmf1	-0.640742	6.28657	45.1778	1.39258e-06	6.95734e-05	6	trans	Antagonistic
ENSMUSG00000078680	Mup10	-1.15276	9.60989	25.5723	1.40251e-06	6.95872e-05	4	trans	Antagonistic
ENSMUSG00000063929	Cyp4a32	0.713995	5.68714	9.5312	0.00246498	0.0203424	4	trans	Antagonistic
ENSMUSG00000025151	Maged1	0.62524	6.04126	25.7831	1.43023e-06	7.0388e-05	X	trans	Antagonistic
ENSMUSG00000034456	Uroc1	0.623107	8.12183	24.5705	1.12364e-05	0.000345796	6	trans	Antagonistic
ENSMUSG00000032554	Trf	0.524519	9.90293	18.8993	0.000604677	0.00704066	9	trans	Antagonistic
ENSMUSG00000034714	Ttyh2	0.505505	5.64514	20.8117	0.000117392	0.00199374	11	trans	Antagonistic
ENSMUSG00000023367	Tmem176a	0.730635	6.02402	26.7661	8.37785e-07	4.69741e-05	6	trans	Antagonistic
ENSMUSG00000029571	Tmem106b	-0.705978	8.67051	44.757	1.59927e-06	7.74531e-05	6	trans	Antagonistic
ENSMUSG00000021771	Vdac2	0.495409	6.34435	45.6795	0.000151224	0.00271964	14	cis	Antagonistic
ENSMUSG00000037260	Hgsnat	0.623494	5.90937	42.3731	1.65921e-06	9.89415e-05	8	cis	Antagonistic
ENSMUSG00000015016	Acsf3	0.645122	3.8267	17.2059	5.98437e-05	0.00141256	8	cis	Antagonistic
ENSMUSG00000075595	Zfp652	-0.74257	5.84561	51.0633	1.73146e-08	2.38411e-06	11	trans	Antagonistic
ENSMUSG00000096688	Mup17	-5.74658	5.95666	25.1218	1.70567e-06	8.09925e-05	4	trans	Antagonistic
ENSMUSG00000078687	Mup8	-2.32829	2.00892	23.9463	2.85125e-06	0.000122473	4	trans	Antagonistic
ENSMUSG00000020534	Shmt1	0.811863	7.3274	46.5018	2.30167e-09	4.82398e-07	11	trans	Antagonistic
ENSMUSG00000031444	F10	0.636613	8.34525	63.2316	8.04454e-06	0.00031064	8	cis	Antagonistic
ENSMUSG00000025196	Cpn1	0.538478	6.85657	38.6309	4.85086e-05	0.00102909	19	trans	Antagonistic
ENSMUSG00000027708	Dcun1d1	-0.664326	5.7749	55.4833	4.21759e-07	2.79448e-05	3	trans	Antagonistic
ENSMUSG00000078683	Mup1	-2.77069	7.33738	29.0251	3.19965e-07	2.29593e-05	4	trans	Antagonistic
ENSMUSG00000035597	Prpf39	-0.52446	5.01839	31.3968	9.79297e-05	0.00175839	12	trans	Antagonistic
ENSMUSG00000004207	Psap	0.644838	8.6192	42.1319	7.52719e-06	0.000250686	10	trans	Antagonistic
ENSMUSG00000029186	Pi4k2b	-0.66963	5.08296	32.8419	7.86314e-07	4.50869e-05	5	trans	Antagonistic
ENSMUSG00000028737	Aldh4a1	0.676735	6.56289	42.5765	2.852e-07	2.15335e-05	4	trans	Antagonistic
ENSMUSG00000025245	Lztfl1	-0.720628	4.40531	38.8127	5.70604e-07	3.46813e-05	9	trans	Antagonistic
ENSMUSG00000029455	Aldh2	0.754582	9.3462	45.9348	4.34362e-07	2.83877e-05	5	trans	Antagonistic
ENSMUSG00000028743	Akr7a5	0.620214	5.99179	30.1627	2.10157e-06	9.56803e-05	4	trans	Antagonistic
ENSMUSG00000022119	Rbm26	-0.680875	5.25408	57.9576	3.70665e-07	2.98463e-05	14	cis	Antagonistic
ENSMUSG00000027206	Cops2	-0.806725	6.40361	73.6305	1.25098e-09	2.92441e-07	2	trans	Antagonistic
ENSMUSG00000025979	Mob4	-0.837807	5.24379	67.3833	4.72506e-10	1.43594e-07	1	trans	Antagonistic
ENSMUSG00000032898	Fbxo21	0.852039	6.61556	29.7722	2.33532e-07	1.90524e-05	5	trans	Antagonistic
ENSMUSG00000020300	Cpeb4	-0.759805	6.38309	28.2404	4.46199e-07	2.90053e-05	11	trans	Antagonistic
ENSMUSG00000060376	Bckdha	0.715672	7.44092	73.7121	1.64396e-07	1.42484e-05	7	trans	Antagonistic
ENSMUSG00000029368	Alb	0.822935	16.2265	29.7477	1.30674e-06	6.61866e-05	5	trans	Antagonistic
ENSMUSG00000037936	Scarb1	0.54634	7.31701	18.4559	4.999e-05	0.001055	5	trans	Antagonistic
ENSMUSG00000024387	Csnk2b	0.537591	5.29025	41.1522	5.78085e-05	0.00117315	17	trans	Antagonistic
ENSMUSG00000037780	Mbl1	-0.660681	7.22266	24.162	2.59376e-06	0.000139939	14	cis	Antagonistic
ENSMUSG00000003660	Snrnp200	0.672071	6.45482	36.0706	3.11245e-07	2.26853e-05	2	trans	Antagonistic
ENSMUSG00000059482	2610301B20Rik	-1.06498	2.46829	31.0093	4.92376e-07	3.13368e-05	4	trans	Antagonistic
ENSMUSG00000015027	Galns	0.826685	2.31283	14.3285	0.00023253	0.00371065	8	cis	Antagonistic
ENSMUSG00000037820	Tgm2	0.615307	6.04729	28.6743	2.74677e-06	0.000118403	2	trans	Antagonistic
ENSMUSG00000030382	Slc27a5	0.830394	9.68163	60.3589	2.96564e-08	3.4544e-06	7	trans	Antagonistic
ENSMUSG00000053347	Zfp943	-0.682546	4.05028	34.3114	6.96817e-06	0.000236606	17	trans	Antagonistic
ENSMUSG00000089788	Gm16586	-0.542741	4.99165	12.6786	0.000515801	0.00623889	1	trans	Antagonistic
ENSMUSG00000073555	Gm4951	-0.516831	6.87244	19.6989	0.000108914	0.00189679	18	trans	Antagonistic
ENSMUSG00000016554	Eif3d	0.532001	5.73152	45.9663	4.45626e-05	0.000969057	15	trans	Antagonistic
ENSMUSG00000019188	H13	0.602375	6.11021	42.9165	4.30018e-06	0.000165384	2	trans	Antagonistic
ENSMUSG00000023122	Sult1c2	1.35675	1.2262	23.9155	2.89004e-06	0.000123115	17	trans	Antagonistic
ENSMUSG00000022443	Myh9	0.645224	6.73404	48.0243	1.07504e-06	5.8081e-05	15	trans	Antagonistic
ENSMUSG00000023043	Krt18	0.768357	7.01806	25.8937	1.22032e-06	6.32657e-05	15	trans	Antagonistic
ENSMUSG00000024120	Lrpprc	0.733467	7.2927	68.8248	6.24359e-08	6.3779e-06	17	trans	Antagonistic
ENSMUSG00000025044	Msr1	-0.643725	4.72952	31.8085	3.09961e-06	0.00015963	8	cis	Antagonistic
ENSMUSG00000030435	U2af2	0.473103	4.59589	22.2758	0.00072641	0.00813097	7	trans	Antagonistic
ENSMUSG00000058301	Upf1	0.57486	4.72881	14.5432	0.000209847	0.00351403	8	cis	Antagonistic
ENSMUSG00000071267	Zfp942	-0.586433	4.32392	31.5341	5.42312e-05	0.00111747	17	trans	Antagonistic
ENSMUSG00000026192	Atic	0.796748	4.25621	56.4719	6.00956e-08	6.19087e-06	1	trans	Antagonistic
ENSMUSG00000055720	Ubl7	0.659295	4.07204	33.7258	1.21491e-05	0.000366464	9	trans	Antagonistic
ENSMUSG00000041328	Pcf11	-0.665691	5.40563	23.6175	3.29472e-06	0.000136893	7	trans	Antagonistic
ENSMUSG00000063229	Ldha	0.795512	9.48911	23.6141	3.29958e-06	0.000136893	7	trans	Antagonistic
ENSMUSG00000063683	Glyat	-0.527728	7.61242	21.5615	0.000157424	0.00250116	19	trans	Antagonistic
ENSMUSG00000103373	Gm37238	-0.82782	3.11001	24.8063	3.39029e-06	0.000139231	13	trans	Antagonistic
ENSMUSG00000026043	Col3a1	1.13344	6.19167	17.2237	5.93506e-05	0.00120044	1	trans	Antagonistic
ENSMUSG00000051483	Cbr1	0.840669	5.67177	23.5283	3.42666e-06	0.00013978	16	trans	Antagonistic
ENSMUSG00000025130	P4hb	0.688839	9.81501	40.2573	5.71331e-06	0.000204301	11	trans	Antagonistic
ENSMUSG00000026003	Acadl	0.671047	7.32238	27.3577	6.78948e-07	3.98166e-05	1	trans	Antagonistic
ENSMUSG00000024187	Itfg3	0.596049	5.25418	28.9163	8.57056e-06	0.000280064	17	trans	Antagonistic
ENSMUSG00000023892	Zfp51	-0.967073	2.79636	41.99	5.37391e-07	3.29926e-05	17	trans	Antagonistic
ENSMUSG00000035944	Ttc38	0.602562	5.91513	27.3054	3.55845e-06	0.000143802	15	trans	Antagonistic
ENSMUSG00000028001	Fga	0.903316	11.9667	23.4173	3.59849e-06	0.000144367	3	trans	Antagonistic
ENSMUSG00000026478	Lamc1	0.654484	4.08709	27.6187	1.40965e-05	0.000407023	1	trans	Antagonistic
ENSMUSG00000025791	Pgm2	0.722533	7.59765	67.2799	1.48113e-07	1.30468e-05	4	trans	Antagonistic
ENSMUSG00000020532	Acaca	0.637987	6.25229	23.3498	3.70716e-06	0.000147269	11	trans	Antagonistic
ENSMUSG00000027249	F2	0.693927	10.3395	68.4953	6.23987e-06	0.000217683	2	trans	Antagonistic
ENSMUSG00000027562	Car2	0.634567	3.45209	9.5185	0.00248092	0.0204462	3	trans	Antagonistic
ENSMUSG00000073418	C4b	0.779716	8.92724	15.3575	0.000142473	0.00232469	17	trans	Antagonistic
ENSMUSG00000048280	Zfp738	-0.855815	2.92556	32.9922	3.91109e-06	0.000153862	13	trans	Antagonistic
ENSMUSG00000025533	Asl	0.612172	10.0023	17.0038	6.57498e-05	0.0012912	5	trans	Antagonistic
ENSMUSG00000003316	Glg1	0.681186	5.20174	58.4258	3.49722e-07	2.98463e-05	8	cis	Antagonistic
ENSMUSG00000057406	Whsc1	-0.373523	4.81145	12.1757	0.00640244	0.040806	5	trans	Antagonistic
ENSMUSG00000059588	Calcrl	-0.610086	5.56045	36.4773	4.04434e-06	0.000158081	2	trans	Antagonistic
ENSMUSG00000000303	Cdh1	0.981388	4.7899	23.1309	4.08334e-06	0.000201149	8	cis	Antagonistic
ENSMUSG00000012640	Zfp715	-0.678604	4.43372	42.6517	2.16667e-06	9.76383e-05	7	trans	Antagonistic
ENSMUSG00000003363	Pld3	0.62997	3.3974	25.9755	0.000214925	0.00320175	7	trans	Antagonistic
ENSMUSG00000006442	Srm	0.766979	3.24697	18.5768	3.17582e-05	0.000756398	4	trans	Antagonistic
ENSMUSG00000104060	Gm37954	-0.72989	4.11646	22.9519	4.41982e-06	0.000168954	1	trans	Antagonistic
ENSMUSG00000021492	F12	0.715304	8.64946	61.4685	6.79289e-07	3.98166e-05	13	trans	Antagonistic
ENSMUSG00000004789	Dlst	0.584697	7.43927	36.551	1.93119e-05	0.00051298	12	trans	Antagonistic
ENSMUSG00000023045	Soat2	0.766008	4.25162	22.8364	4.65171e-06	0.000176707	15	trans	Antagonistic
ENSMUSG00000054499	Dedd2	1.00525	3.57134	26.5119	9.3459e-07	5.18762e-05	7	trans	Antagonistic
ENSMUSG00000016256	Ctsz	0.610949	7.0934	45.3716	5.3693e-06	0.000194585	2	trans	Antagonistic
ENSMUSG00000039735	Fnbp1l	-0.56438	4.57774	28.373	5.45394e-05	0.00111945	3	trans	Antagonistic
ENSMUSG00000033964	Zbtb41	-0.773887	5.42555	45.1954	7.11036e-09	1.17282e-06	1	trans	Antagonistic
ENSMUSG00000014226	Cacybp	-0.646097	4.58877	26.2236	4.76309e-06	0.000180365	1	trans	Antagonistic
ENSMUSG00000086253	Gm13773	-1.79412	2.9748	22.7691	4.79252e-06	0.000180365	4	trans	Antagonistic
ENSMUSG00000025745	Hadha	0.649298	8.67067	23.0376	6.32134e-06	0.000217683	5	trans	Antagonistic
ENSMUSG00000031246	Sh3bgrl	-0.721902	7.02123	48.4404	1.11319e-07	1.02515e-05	X	trans	Antagonistic
ENSMUSG00000030521	Mphosph10	-0.797566	3.89541	22.7452	4.84368e-06	0.000181728	7	trans	Antagonistic
ENSMUSG00000004264	Phb2	0.575423	6.91821	57.0521	1.58124e-05	0.000440863	6	trans	Antagonistic
ENSMUSG00000021832	Psmc6	-0.712142	6.61313	51.8959	9.83754e-08	1.01327e-05	14	cis	Antagonistic
ENSMUSG00000078675	Mup16	-3.63263	5.22433	22.7139	4.9113e-06	0.000183134	4	trans	Antagonistic
ENSMUSG00000027088	Phospho2	-0.630722	4.70832	24.2188	5.00014e-06	0.000185877	2	trans	Antagonistic
ENSMUSG00000030304	Ergic2	-0.627863	6.00444	61.4485	1.7928e-06	8.41552e-05	6	trans	Antagonistic
ENSMUSG00000073830	Mup14	-2.15125	7.45215	22.6303	5.09678e-06	0.000188892	4	trans	Antagonistic
ENSMUSG00000023010	Tmbim6	0.646282	9.50805	52.4635	1.58648e-05	0.00044131	15	trans	Antagonistic
ENSMUSG00000073834	Mup11	-3.80483	8.74566	22.5736	5.22664e-06	0.000191441	4	trans	Antagonistic
ENSMUSG00000028672	Hmgcl	0.736368	7.29801	46.6776	5.74416e-08	5.96803e-06	4	trans	Antagonistic
ENSMUSG00000032763	Ilvbl	0.877363	4.69326	56.0982	1.79834e-10	7.80737e-08	10	trans	Antagonistic
ENSMUSG00000060407	Cyp2a12	0.676804	8.7161	34.7976	2.69879e-06	0.000117166	7	trans	Antagonistic
ENSMUSG00000037815	Ctnna1	0.599873	6.72455	45.3481	5.1783e-06	0.00019075	18	trans	Antagonistic
ENSMUSG00000002981	Clptm1	0.606025	5.94555	48.2798	3.31846e-06	0.000137208	7	trans	Antagonistic
ENSMUSG00000000301	Pemt	0.650143	7.00176	55.3659	1.1839e-06	6.25715e-05	11	trans	Antagonistic
ENSMUSG00000032591	Mst1	0.615777	6.76788	50.8472	3.09941e-06	0.000129919	9	trans	Antagonistic
ENSMUSG00000071281	Zfp65	-0.781575	3.80835	48.0298	7.08296e-07	4.11964e-05	13	trans	Antagonistic
ENSMUSG00000005142	Man2b1	0.599722	6.53566	38.0955	5.70301e-06	0.000248519	8	cis	Antagonistic
ENSMUSG00000006589	Aprt	0.741984	4.84517	27.4312	6.2998e-07	4.19863e-05	8	cis	Antagonistic
ENSMUSG00000027712	Anxa5	0.635862	5.64265	20.8027	1.15387e-05	0.000352424	3	trans	Antagonistic
ENSMUSG00000051375	Pcdh1	0.606876	5.65616	22.2772	5.96267e-06	0.000210704	18	trans	Antagonistic
ENSMUSG00000070709	1700049G17Rik	-0.722986	2.33378	14.4734	0.000768239	0.00845898	7	trans	Antagonistic
ENSMUSG00000057894	Zfp329	-0.732878	3.19265	17.6801	4.80245e-05	0.0010211	7	trans	Antagonistic
ENSMUSG00000023176	Cpn2	0.643917	8.37211	32.1275	6.21861e-06	0.000217683	16	trans	Antagonistic
ENSMUSG00000024308	Tapbp	0.560929	5.49727	21.3691	2.40699e-05	0.00060704	17	trans	Antagonistic
ENSMUSG00000031245	Hmgn5	-0.835973	4.13317	22.0938	6.47032e-06	0.000222184	X	trans	Antagonistic
ENSMUSG00000022892	App	0.42938	5.64478	17.3743	0.00108679	0.0109908	16	trans	Antagonistic
ENSMUSG00000040706	Agmat	0.628414	6.42308	32.4071	1.54555e-06	7.51508e-05	4	trans	Antagonistic
ENSMUSG00000029777	Gars	0.495124	5.40942	29.9993	0.000173703	0.00269328	6	trans	Antagonistic
ENSMUSG00000005951	Shpk	0.595821	5.36709	28.8178	6.83626e-06	0.000232778	11	trans	Antagonistic
ENSMUSG00000020592	Sdc1	0.773091	7.66935	26.8801	7.97755e-07	4.53155e-05	12	trans	Antagonistic
ENSMUSG00000033688	1300017J02Rik	0.676927	9.11893	50.2757	3.83357e-06	0.000151302	9	trans	Antagonistic
ENSMUSG00000025508	Rplp2	0.417512	5.87471	15.9514	0.00137431	0.0131544	7	trans	Antagonistic
ENSMUSG00000022407	Adsl	0.514071	3.87577	17.9798	0.000944365	0.00992195	15	trans	Antagonistic
ENSMUSG00000060073	Psma3	-0.57627	6.46861	50.8827	1.39666e-05	0.000405197	12	trans	Antagonistic
ENSMUSG00000030737	Slco2b1	0.40953	6.51764	11.8418	0.00190624	0.0167551	7	trans	Antagonistic
ENSMUSG00000024130	Abca3	0.646536	5.20316	21.8168	7.32154e-06	0.000245858	17	trans	Antagonistic
ENSMUSG00000030513	Pcsk6	0.587464	5.79468	27.4651	7.45365e-06	0.000248919	7	trans	Antagonistic
ENSMUSG00000074166	AW146154	-0.851506	2.65737	23.1374	2.27276e-05	0.000584226	7	trans	Antagonistic
ENSMUSG00000070690	5830473C10Rik	0.784533	4.98626	23.9103	2.89659e-06	0.000123115	5	trans	Antagonistic
ENSMUSG00000105315	RP23-59B8.3	-0.993423	2.03115	9.21932	0.0028888	0.0228176	5	trans	Antagonistic
ENSMUSG00000000686	Abhd15	0.435386	5.46285	8.15988	0.00498065	0.034312	11	trans	Antagonistic
ENSMUSG00000002992	Apoc2	0.605853	7.42073	17.58	5.03022e-05	0.00105918	7	trans	Antagonistic
ENSMUSG00000026158	Ogfrl1	-0.720789	3.72852	24.0377	7.83e-06	0.00025935	1	trans	Antagonistic
ENSMUSG00000051615	Rap2a	-0.659408	4.01944	17.1138	6.24661e-05	0.00144437	14	cis	Antagonistic
ENSMUSG00000061032	Rrp1	0.591134	5.56295	59.4738	7.06457e-06	0.000237886	10	trans	Antagonistic
ENSMUSG00000025047	Pdcd11	0.712241	4.51078	29.4527	5.3152e-07	3.29651e-05	19	trans	Antagonistic
ENSMUSG00000055044	Pdlim1	0.971448	3.97002	40.0883	3.5522e-09	6.85406e-07	19	trans	Antagonistic
ENSMUSG00000026260	Ndufa10	0.523426	6.85717	52.854	7.97204e-05	0.00151434	1	trans	Antagonistic
ENSMUSG00000026361	Cdc73	-0.615718	4.67638	21.8085	8.37828e-06	0.000276007	1	trans	Antagonistic
ENSMUSG00000031029	Eif3f	0.428517	5.27924	14.8402	0.00131647	0.0127412	7	trans	Antagonistic
ENSMUSG00000053931	Cnn3	0.66197	6.28915	40.525	3.69265e-07	2.56502e-05	3	trans	Antagonistic
ENSMUSG00000021922	Itih4	1.02435	10.3131	21.4987	8.441e-06	0.00031064	14	cis	Antagonistic
ENSMUSG00000076435	Acsf2	0.714328	5.69965	22.2529	6.02748e-06	0.000212377	11	trans	Antagonistic
ENSMUSG00000020774	Aspa	-0.77327	4.1674	21.4896	8.47544e-06	0.000278453	11	trans	Antagonistic
ENSMUSG00000021957	Tkt	0.607807	5.65069	21.4833	8.49943e-06	0.00031064	14	cis	Antagonistic
ENSMUSG00000003072	Atp5d	0.635086	6.80442	59.1906	1.62269e-06	7.78206e-05	10	trans	Antagonistic
ENSMUSG00000036083	Slc17a3	-0.609021	5.42387	21.4348	8.68618e-06	0.000283081	13	trans	Antagonistic
ENSMUSG00000052738	Suclg1	0.607397	7.50645	40.9915	9.13388e-06	0.000292959	6	trans	Antagonistic
ENSMUSG00000024665	Fads2	0.920857	7.44935	21.377	8.91415e-06	0.000288193	19	trans	Antagonistic
ENSMUSG00000033102	Cdc14b	-0.552464	5.17473	18.7652	3.84651e-05	0.000875622	13	trans	Antagonistic
ENSMUSG00000027761	Aadac	-0.684241	8.75583	47.5269	3.38566e-06	0.000139231	3	trans	Antagonistic
ENSMUSG00000090942	F830016B08Rik	-0.90851	5.36223	21.3383	9.07006e-06	0.000292455	18	trans	Antagonistic
ENSMUSG00000025176	Hoga1	0.802637	6.91212	51.0412	1.48844e-09	3.41387e-07	19	trans	Antagonistic
ENSMUSG00000027801	Tm4sf4	0.709564	6.41929	21.3262	9.11947e-06	0.000292959	3	trans	Antagonistic
ENSMUSG00000054309	Cpsf3	0.605324	4.84402	44.9025	8.56835e-06	0.000280064	12	trans	Antagonistic
ENSMUSG00000044934	Zfp367	-0.559049	3.96755	20.6044	0.000286652	0.00400063	13	trans	Antagonistic
ENSMUSG00000055782	Abcd2	2.26322	5.43722	33.8374	4.33328e-08	4.66154e-06	15	trans	Antagonistic
ENSMUSG00000028064	Sema4a	0.606887	4.80762	28.4998	9.49196e-06	0.000301264	3	trans	Antagonistic
ENSMUSG00000068040	Tm9sf4	0.528282	5.10867	41.5337	8.26157e-05	0.00155702	2	trans	Antagonistic
ENSMUSG00000032757	Bet1	-0.661691	5.4534	30.894	8.38548e-07	4.69741e-05	6	trans	Antagonistic
ENSMUSG00000030082	Sec61a1	0.681861	6.81343	28.588	3.8498e-07	2.63625e-05	6	trans	Antagonistic
ENSMUSG00000090935	Synj2bp	-0.65257	6.30232	62.2295	7.9237e-07	4.52209e-05	12	trans	Antagonistic
ENSMUSG00000088789	Scarna13	-1.23816	4.00618	35.9435	1.84404e-08	2.43654e-06	12	trans	Antagonistic
ENSMUSG00000026837	Col5a1	0.563565	3.34126	9.45918	0.0025568	0.0208734	2	trans	Antagonistic
ENSMUSG00000031600	Vps37a	-0.550036	6.32928	45.8174	3.09544e-05	0.0008554	8	cis	Antagonistic
ENSMUSG00000056260	Lrif1	-0.620294	3.77668	25.4962	8.55482e-05	0.00159476	3	trans	Antagonistic
ENSMUSG00000030432	Rpl28	0.452794	5.87224	22.3232	0.000488139	0.00596593	7	trans	Antagonistic
ENSMUSG00000038754	Elovl3	-3.40184	6.50211	29.0874	3.11652e-07	2.26853e-05	19	trans	Antagonistic
ENSMUSG00000020865	Abcc3	1.14121	7.22259	20.8502	1.12946e-05	0.000346711	11	trans	Antagonistic
ENSMUSG00000034258	Mfsd7c	0.784534	3.65053	25.2317	1.62606e-06	7.78206e-05	12	trans	Antagonistic
ENSMUSG00000021091	Serpina3n	0.9175	8.92604	20.8147	1.14767e-05	0.000351413	12	trans	Antagonistic
ENSMUSG00000046312	AI464131	0.720702	4.64771	27.2482	6.81298e-07	3.98166e-05	4	trans	Antagonistic
ENSMUSG00000020472	Zkscan17	0.588355	4.47829	18.3359	3.62134e-05	0.000830585	11	trans	Antagonistic
ENSMUSG00000028199	Cryz	0.57149	5.70084	38.9249	1.28725e-05	0.000382588	3	trans	Antagonistic
ENSMUSG00000036442	Thap11	0.713143	3.56642	30.2887	1.63649e-05	0.000579419	8	cis	Antagonistic
ENSMUSG00000030824	Nucb1	0.568073	6.13472	43.322	1.41405e-05	0.000407327	7	trans	Antagonistic
ENSMUSG00000063354	Slc39a4	0.953947	4.96761	20.4615	1.3459e-05	0.000397106	15	trans	Antagonistic
ENSMUSG00000020386	Sar1b	-0.590604	7.15762	39.6972	1.48245e-05	0.000418114	11	trans	Antagonistic
ENSMUSG00000001552	Jup	0.615737	4.57866	24.0729	1.35708e-05	0.00039937	11	trans	Antagonistic
ENSMUSG00000049553	Polr1a	0.62073	4.73659	25.3024	6.16937e-06	0.000216748	6	trans	Antagonistic
ENSMUSG00000056383	AI987944	-0.606471	4.00235	24.386	6.47794e-05	0.00128042	7	trans	Antagonistic
ENSMUSG00000089675	Ugt1a8	2.68502	0.143042	20.3691	1.40327e-05	0.000406148	1	trans	Antagonistic
ENSMUSG00000002847	Pla1a	0.598972	5.13434	20.3204	1.43457e-05	0.000411156	16	trans	Antagonistic
ENSMUSG00000030131	Mug2	0.936243	8.29028	20.3159	1.43749e-05	0.000411156	6	trans	Antagonistic
ENSMUSG00000037916	Ndufv1	0.648806	6.98816	71.5157	1.21444e-06	6.32657e-05	19	trans	Antagonistic
ENSMUSG00000031812	Map1lc3b	0.355901	6.73805	17.2382	0.0070895	0.0436385	8	cis	Antagonistic
ENSMUSG00000076441	Ass1	0.809268	10.8753	20.2945	1.45143e-05	0.000413198	2	trans	Antagonistic
ENSMUSG00000024527	Afg3l2	0.556374	5.83583	49.3715	1.93275e-05	0.00051298	18	trans	Antagonistic
ENSMUSG00000009090	Ap1b1	0.484193	5.54932	36.3418	0.000227129	0.00334509	11	trans	Antagonistic
ENSMUSG00000026096	Osgepl1	-0.504161	4.10038	23.3439	0.000777584	0.00853867	1	trans	Antagonistic
ENSMUSG00000006800	Sulf2	0.662037	4.23113	13.4937	0.000347341	0.00460947	2	trans	Antagonistic
ENSMUSG00000044763	Trmt10c	-0.628862	4.65468	20.2252	1.49768e-05	0.000420458	16	trans	Antagonistic
ENSMUSG00000021477	Ctsl	0.620368	9.90652	33.1052	3.94032e-05	0.000892005	13	trans	Antagonistic
ENSMUSG00000022546	Gpt	0.862939	7.97259	32.2992	8.15044e-08	7.74037e-06	15	trans	Antagonistic
ENSMUSG00000052595	A1cf	-0.388136	6.7104	9.71547	0.00359517	0.026861	19	trans	Antagonistic
ENSMUSG00000054474	Thnsl2	0.637241	4.96893	34.8602	2.69453e-06	0.000117166	6	trans	Antagonistic
ENSMUSG00000003809	Gcdh	0.441518	8.78394	36.2134	0.00240795	0.0200604	8	cis	Antagonistic
ENSMUSG00000027878	Notch2	0.574451	5.32339	31.0667	1.65253e-05	0.000454482	3	trans	Antagonistic
ENSMUSG00000026097	Ormdl1	-0.560516	4.41823	22.9117	8.93468e-05	0.00164312	1	trans	Antagonistic
ENSMUSG00000039062	Anpep	0.508191	5.73848	15.8583	0.00011246	0.00194186	7	trans	Antagonistic
ENSMUSG00000025860	Xiap	-0.580489	7.36919	46.4353	2.37368e-05	0.000601135	X	trans	Antagonistic
ENSMUSG00000001506	Col1a1	1.30135	2.66103	12.13	0.000674487	0.00769865	11	trans	Antagonistic
ENSMUSG00000053460	Ggcx	0.571069	5.49376	24.8665	1.71223e-05	0.00046668	6	trans	Antagonistic
ENSMUSG00000044501	Zfp758	-0.905266	3.39319	32.4804	7.56334e-08	7.23937e-06	17	trans	Antagonistic
ENSMUSG00000007029	Vars	0.796697	3.7824	22.4258	5.58137e-06	0.000201327	17	trans	Antagonistic
ENSMUSG00000024896	Minpp1	0.59306	4.97258	40.2582	1.1792e-05	0.000357466	19	trans	Antagonistic
ENSMUSG00000007836	Hnrnpa0	0.565393	4.83978	31.9979	3.24741e-05	0.00076355	13	trans	Antagonistic
ENSMUSG00000063694	Cycs	-0.56069	5.75564	22.4912	1.81608e-05	0.000488413	6	trans	Antagonistic
ENSMUSG00000025232	Hexa	0.608831	5.20767	30.4409	5.94909e-06	0.000210704	9	trans	Antagonistic
ENSMUSG00000025651	Uqcrc1	0.643311	7.37927	53.8517	2.37895e-06	0.000105158	9	trans	Antagonistic
ENSMUSG00000024878	Cbwd1	-0.820338	2.8582	33.8458	1.84955e-05	0.000496315	19	trans	Antagonistic
ENSMUSG00000027422	Rrbp1	0.5621	7.26391	26.2948	3.32477e-05	0.000775736	2	trans	Antagonistic
ENSMUSG00000028011	Tdo2	-0.692105	11.7669	25.6993	1.8763e-05	0.000501282	3	trans	Antagonistic
ENSMUSG00000021670	Hmgcr	0.630336	5.18342	13.6667	0.000319536	0.00436413	13	trans	Antagonistic
ENSMUSG00000101609	Kcnq1ot1	-0.644906	7.25876	19.7194	1.88405e-05	0.000502249	7	trans	Antagonistic
ENSMUSG00000022129	Dct	-2.39451	0.802745	19.6875	1.91154e-05	0.000618793	14	cis	Antagonistic
ENSMUSG00000021712	Trim23	-0.421369	4.8672	25.2611	0.00189241	0.0166697	13	trans	Antagonistic
ENSMUSG00000104235	Gm37589	-0.796392	3.24435	18.0403	4.06576e-05	0.000910976	3	trans	Antagonistic
ENSMUSG00000014606	Slc25a11	0.511386	6.053	23.7135	8.47493e-05	0.00158983	11	trans	Antagonistic
ENSMUSG00000041044	Lrit1	-0.812811	3.90004	19.5826	2.00499e-05	0.000631015	14	cis	Antagonistic
ENSMUSG00000022340	Sybu	2.42198	0.0759363	19.5589	2.02673e-05	0.000532114	15	trans	Antagonistic
ENSMUSG00000030378	Sult2a8	-1.17477	9.72697	38.7887	5.9252e-09	1.01446e-06	7	trans	Antagonistic
ENSMUSG00000038235	F11r	0.571292	5.71524	40.3535	1.09475e-05	0.000338691	1	trans	Antagonistic
ENSMUSG00000015890	Amdhd1	0.59519	7.58777	19.531	2.05266e-05	0.000537762	10	trans	Antagonistic
ENSMUSG00000024395	Lims2	0.596513	5.34906	20.9191	1.09498e-05	0.000338691	18	trans	Antagonistic
ENSMUSG00000100826	Snhg14	-0.944273	2.23231	23.4875	2.06068e-05	0.000538702	7	trans	Antagonistic
ENSMUSG00000066154	Mup3	-1.45569	12.4635	28.9166	3.34975e-07	2.35387e-05	4	trans	Antagonistic
ENSMUSG00000026715	Serpinc1	0.645859	10.6567	67.4055	2.8471e-05	0.000700555	1	trans	Antagonistic
ENSMUSG00000026153	Fam135a	-0.533112	5.81575	26.8415	4.75721e-05	0.00101811	1	trans	Antagonistic
ENSMUSG00000024357	Sil1	0.577617	5.15846	34.9123	1.62358e-05	0.000447534	18	trans	Antagonistic
ENSMUSG00000027215	Cd82	0.570062	5.04203	23.7186	2.12985e-05	0.000553216	2	trans	Antagonistic
ENSMUSG00000030562	Nox4	-1.42753	4.72381	23.3622	3.68699e-06	0.000146948	7	trans	Antagonistic
ENSMUSG00000075700	Selt	-0.770662	7.02003	64.5302	1.4665e-08	2.09727e-06	3	trans	Antagonistic
ENSMUSG00000047379	B4gat1	0.665557	3.66063	29.1445	3.60576e-05	0.000828576	19	trans	Antagonistic
ENSMUSG00000017493	Igfbp4	0.464386	9.61053	26.4138	0.00201256	0.0174498	11	trans	Antagonistic
ENSMUSG00000020923	Ubtf	0.606669	5.49835	53.0154	4.03952e-06	0.000158081	11	trans	Antagonistic
ENSMUSG00000026390	Marco	1.70569	4.27493	19.3655	2.21352e-05	0.000573721	1	trans	Antagonistic
ENSMUSG00000105861	RP24-247A21.1	1.89541	0.287743	19.3228	2.25709e-05	0.000582531	5	trans	Antagonistic
ENSMUSG00000049422	Chchd10	0.582207	8.56462	36.9556	5.03835e-05	0.00105918	10	trans	Antagonistic
ENSMUSG00000047735	Samd9l	-0.762209	4.91671	24.5014	2.23563e-06	0.000100282	6	trans	Antagonistic
ENSMUSG00000040464	Gtpbp10	-0.585859	4.22605	34.6228	8.03668e-05	0.00152096	5	trans	Antagonistic
ENSMUSG00000052562	Slc22a30	-0.668609	5.77036	10.0353	0.00191026	0.0167783	19	trans	Antagonistic
ENSMUSG00000038591	Colec10	-0.553479	5.81592	20.4416	2.29445e-05	0.00058716	15	trans	Antagonistic
ENSMUSG00000021806	Nid2	0.700322	2.73118	15.7362	0.000431083	0.00610521	14	cis	Antagonistic
ENSMUSG00000097230	Gm26853	-0.573912	4.91066	23.6084	2.30626e-05	0.000706209	8	cis	Antagonistic
ENSMUSG00000029486	Mrpl1	-0.778019	4.75159	69.5822	1.43246e-08	2.07297e-06	5	trans	Antagonistic
ENSMUSG00000017286	Glod4	-0.443375	5.08277	30.9612	0.000987675	0.010238	11	trans	Antagonistic
ENSMUSG00000074491	Clec4g	-1.00444	5.68024	43.7327	8.65067e-10	2.08431e-07	8	cis	Antagonistic
ENSMUSG00000037370	Enpp1	0.766835	4.86245	35.02	2.67814e-08	3.22331e-06	10	trans	Antagonistic
ENSMUSG00000031877	Ces2g	0.825417	4.30583	19.2171	2.36857e-05	0.000706209	8	cis	Antagonistic
ENSMUSG00000015243	Abca1	0.598274	8.05882	33.2138	2.38177e-05	0.000601929	4	trans	Antagonistic
ENSMUSG00000033916	Chmp2a	0.42983	5.583	41.0238	0.00102981	0.0105908	7	trans	Antagonistic
ENSMUSG00000051451	Crebzf	-0.526512	5.43226	39.1256	7.53988e-05	0.00144566	7	trans	Antagonistic
ENSMUSG00000038762	Abcf1	0.545122	5.41987	41.4822	3.9405e-05	0.000892005	17	trans	Antagonistic
ENSMUSG00000025937	Lactb2	-0.760649	7.75253	79.5682	6.89145e-08	6.84741e-06	1	trans	Antagonistic
ENSMUSG00000096433	Gm4944	-0.865163	4.07126	37.3765	1.03819e-08	1.59751e-06	17	trans	Antagonistic
ENSMUSG00000018846	Pank3	-0.565377	6.90431	32.1914	2.56201e-05	0.000640819	11	trans	Antagonistic
ENSMUSG00000054021	Sirt5	0.7563	3.07694	23.3742	2.62508e-05	0.000653902	13	trans	Antagonistic
ENSMUSG00000105933	RP23-333I5.2	-0.630821	2.24236	8.47071	0.00446347	0.0315637	3	trans	Antagonistic
ENSMUSG00000022614	Lmf2	0.601265	3.35779	16.8628	0.000419766	0.00530423	15	trans	Antagonistic
ENSMUSG00000006522	Itih3	0.757627	10.3907	18.904	2.73321e-05	0.000794033	14	cis	Antagonistic
ENSMUSG00000097177	9330159M07Rik	-0.988342	2.37848	18.5386	3.232e-05	0.000761398	9	trans	Antagonistic
ENSMUSG00000036151	Tm6sf2	0.990383	4.25023	22.9993	4.32804e-06	0.00020432	8	cis	Antagonistic
ENSMUSG00000063663	Brwd3	-0.608181	4.7457	34.191	8.8001e-06	0.000286027	X	trans	Antagonistic
ENSMUSG00000028973	Abcb8	0.503754	4.4627	18.0214	0.000394167	0.00507036	5	trans	Antagonistic
ENSMUSG00000037405	Icam1	0.740713	3.33283	18.8524	2.79867e-05	0.000691477	9	trans	Antagonistic
ENSMUSG00000020075	Ddx21	0.522504	5.45545	22.6213	7.75767e-05	0.00148197	10	trans	Antagonistic
ENSMUSG00000029309	Sparcl1	0.668504	2.70751	8.11563	0.0050963	0.0347565	5	trans	Antagonistic
ENSMUSG00000040550	Otud6b	-0.56236	5.28458	36.1235	2.85847e-05	0.000700555	4	trans	Antagonistic
ENSMUSG00000060301	2610008E11Rik	-0.476901	4.28251	15.9905	0.00106549	0.0108602	10	trans	Antagonistic
ENSMUSG00000062627	Mysm1	-0.576799	5.15593	35.8465	1.75845e-05	0.000478204	4	trans	Antagonistic
ENSMUSG00000048277	Syngr2	0.557796	5.22667	31.0668	2.88922e-05	0.000706667	11	trans	Antagonistic
ENSMUSG00000024781	Lipa	0.539737	7.76927	21.1664	9.72095e-05	0.00175064	19	trans	Antagonistic
ENSMUSG00000101970	1810026B05Rik	-0.851495	3.16942	26.0114	1.22305e-06	6.32657e-05	7	trans	Antagonistic
ENSMUSG00000063904	Dpp3	0.548193	5.60049	25.7899	2.94712e-05	0.000713063	19	trans	Antagonistic
ENSMUSG00000068566	Myadm	0.638725	4.00115	19.5464	2.98174e-05	0.000719168	7	trans	Antagonistic
ENSMUSG00000038884	A230050P20Rik	-0.702494	4.51214	14.3922	0.00022555	0.00332741	9	trans	Antagonistic
ENSMUSG00000042251	Pm20d1	0.413334	5.74469	19.1996	0.00155046	0.0143545	1	trans	Antagonistic
ENSMUSG00000029695	Aass	0.673107	9.40286	18.6523	3.06761e-05	0.0007355	6	trans	Antagonistic
ENSMUSG00000037361	Sf3b6	-0.677547	4.4303	33.2008	2.36489e-06	0.000104918	12	trans	Antagonistic
ENSMUSG00000033732	Sf3b3	0.524097	5.24652	28.763	8.08883e-05	0.0016663	8	cis	Antagonistic
ENSMUSG00000024981	Acsl5	0.653395	8.20179	18.5564	3.20569e-05	0.000758609	19	trans	Antagonistic
ENSMUSG00000031948	Kars	0.567792	5.40422	64.3155	1.76899e-05	0.000607354	8	cis	Antagonistic
ENSMUSG00000003929	Zfp81	-0.83679	2.68696	21.1771	3.30333e-05	0.000772997	17	trans	Antagonistic
ENSMUSG00000009894	Snap47	0.545317	5.4945	24.8545	3.30667e-05	0.000772997	11	trans	Antagonistic
ENSMUSG00000017390	Aldoc	1.27185	2.43848	19.0959	2.50351e-05	0.000628775	11	trans	Antagonistic
ENSMUSG00000029499	Pxmp2	0.502282	6.80833	22.4452	0.000139885	0.0022948	5	trans	Antagonistic
ENSMUSG00000054469	Lclat1	0.60516	5.57496	38.1556	3.82259e-06	0.000151302	17	trans	Antagonistic
ENSMUSG00000013878	Rnf170	-0.551224	4.66484	40.0862	7.12763e-05	0.001553	8	cis	Antagonistic
ENSMUSG00000072501	Phf20l1	-0.702316	6.27941	37.0867	1.18496e-07	1.08303e-05	15	trans	Antagonistic
ENSMUSG00000039230	Tbcd	0.570271	4.69069	34.8404	3.57e-05	0.000825036	11	trans	Antagonistic
ENSMUSG00000027677	Ttc14	-0.427289	5.71519	21.4277	0.00114362	0.0113563	3	trans	Antagonistic
ENSMUSG00000073842	Mup7	-3.4802	9.33351	16.8596	7.03237e-05	0.00137216	4	trans	Antagonistic
ENSMUSG00000057530	Ece1	0.432346	7.16068	18.7213	0.00141657	0.0134425	4	trans	Antagonistic
ENSMUSG00000015337	Endog	0.518329	4.29522	20.9554	0.000385373	0.00498892	2	trans	Antagonistic
ENSMUSG00000031286	Glt28d2	-0.852074	2.50016	15.7665	0.000117433	0.00199374	3	trans	Antagonistic
ENSMUSG00000072762	4930522L14Rik	-1.09598	1.6423	21.5612	1.86962e-05	0.000500597	5	trans	Antagonistic
ENSMUSG00000078674	Mup18	-3.87416	2.09842	25.3541	1.54181e-06	7.51508e-05	4	trans	Antagonistic
ENSMUSG00000058952	Cfi	0.606318	9.2658	29.3404	3.81193e-05	0.000869377	3	trans	Antagonistic
ENSMUSG00000001247	Lsr	0.484493	5.98648	12.3731	0.00059878	0.00701004	7	trans	Antagonistic
ENSMUSG00000030747	Dgat2	0.651156	8.04855	31.0006	4.46141e-06	0.000170009	7	trans	Antagonistic
ENSMUSG00000031765	Mt1	1.32212	8.02622	11.7154	0.000827023	0.00937017	8	cis	Antagonistic
ENSMUSG00000024259	Slc25a46	-0.544688	6.25468	38.7734	3.86102e-05	0.000877281	18	trans	Antagonistic
ENSMUSG00000045775	Slc16a5	1.19184	4.68966	12.4864	0.00056653	0.00671877	11	trans	Antagonistic
ENSMUSG00000027546	Atp9a	0.779749	5.54546	22.3896	5.67209e-06	0.000203994	2	trans	Antagonistic
ENSMUSG00000033965	Slc16a2	0.785818	5.79912	26.2058	1.06639e-06	5.78708e-05	X	trans	Antagonistic
ENSMUSG00000024853	Sf3b2	0.467074	6.28253	39.603	0.000363625	0.00478898	19	trans	Antagonistic
ENSMUSG00000063108	Zfp26	-0.564392	4.69475	35.8704	4.02188e-05	0.00090705	9	trans	Antagonistic
ENSMUSG00000052137	Rbm12b2	-0.733729	3.09171	21.8001	4.03754e-05	0.000908895	4	trans	Antagonistic
ENSMUSG00000106948	RP23-256D7.2	-0.636937	4.60739	18.0509	4.04576e-05	0.000909061	3	trans	Antagonistic
ENSMUSG00000004098	Col5a3	-0.667134	3.69532	9.46351	0.00255118	0.0208552	9	trans	Antagonistic
ENSMUSG00000056019	Zfp709	-0.770672	2.88543	22.7725	5.4439e-05	0.00131233	8	cis	Antagonistic
ENSMUSG00000004040	Stat3	0.585478	6.39993	17.9762	4.18777e-05	0.000930649	11	trans	Antagonistic
ENSMUSG00000031386	Hcfc1	0.440022	4.79837	23.7501	0.0013478	0.0129825	X	trans	Antagonistic
ENSMUSG00000007564	Ppp2r1a	0.61987	5.36882	63.6627	2.89388e-06	0.000123115	17	trans	Antagonistic
ENSMUSG00000033107	Rnf125	-0.924739	7.2156	14.5271	0.000211459	0.00316175	18	trans	Antagonistic
ENSMUSG00000027613	Eif6	0.597073	5.12345	40.5536	8.84768e-06	0.000286806	2	trans	Antagonistic
ENSMUSG00000031862	Atp13a1	0.570063	4.91116	28.2282	2.87456e-05	0.000814219	8	cis	Antagonistic
ENSMUSG00000003847	Nfat5	-0.389083	5.21804	8.95201	0.00372466	0.0273878	8	cis	Antagonistic
ENSMUSG00000024359	Hspa9	0.598444	9.08556	50.4586	4.44306e-05	0.000967919	18	trans	Antagonistic
ENSMUSG00000085977	Gm5970	-0.711689	3.26521	13.4101	0.000361653	0.00476848	18	trans	Antagonistic
ENSMUSG00000039428	Tmem135	0.572694	6.69036	27.7368	1.44868e-05	0.000413198	7	trans	Antagonistic
ENSMUSG00000026547	Tagln2	0.832747	2.38146	15.4267	0.000137883	0.00227423	1	trans	Antagonistic
ENSMUSG00000001666	Ddt	0.660099	6.31532	32.738	4.25286e-07	2.79448e-05	10	trans	Antagonistic
ENSMUSG00000030695	Aldoa	0.586757	6.0169	17.7332	4.68563e-05	0.00100536	7	trans	Antagonistic
ENSMUSG00000032253	Phip	-0.580495	6.12108	37.7895	1.03047e-05	0.000322846	9	trans	Antagonistic
ENSMUSG00000031963	Bmper	2.65242	0.403992	17.7315	4.68938e-05	0.00100536	9	trans	Antagonistic
ENSMUSG00000061740	Cyp2d22	0.516079	7.04903	24.1659	0.000116679	0.00199207	15	trans	Antagonistic
ENSMUSG00000041645	Ddx24	0.531171	5.09085	33.6989	7.61351e-05	0.00145748	12	trans	Antagonistic
ENSMUSG00000104503	Gm37738	-0.792357	2.54391	15.3045	0.000146093	0.00236158	1	trans	Antagonistic
ENSMUSG00000021069	Pygl	0.583396	8.28831	21.1782	4.76738e-05	0.00101849	12	trans	Antagonistic
ENSMUSG00000048379	Socs4	-0.55135	4.81453	23.1398	4.83499e-05	0.00121734	14	cis	Antagonistic
ENSMUSG00000020747	2310067B10Rik	0.423799	4.12756	7.58145	0.00673325	0.0421054	11	trans	Antagonistic
ENSMUSG00000069565	Dazap1	0.671577	4.39442	35.5236	3.00991e-06	0.000126604	10	trans	Antagonistic
ENSMUSG00000052033	Pfdn4	-0.904893	2.23534	22.9036	4.9e-05	0.00103771	2	trans	Antagonistic
ENSMUSG00000036833	Pnpla7	0.436162	6.5983	12.2992	0.00092825	0.00980348	2	trans	Antagonistic
ENSMUSG00000032320	Rcn2	0.600282	3.17752	19.7298	0.000604526	0.00704066	9	trans	Antagonistic
ENSMUSG00000030674	Qprt	0.561909	6.40061	27.0475	1.78195e-05	0.000481364	7	trans	Antagonistic
ENSMUSG00000024875	Yif1a	0.44597	5.17501	14.4683	0.000836488	0.00902249	19	trans	Antagonistic
ENSMUSG00000027835	Pdcd10	-0.57032	4.5628	32.9568	5.04498e-05	0.00105918	3	trans	Antagonistic
ENSMUSG00000046811	Gltpd2	0.456976	4.72566	18.3941	0.000904049	0.00958961	11	trans	Antagonistic
ENSMUSG00000002617	Zfp40	-0.684956	1.99296	7.6632	0.00645114	0.0410147	17	trans	Antagonistic
ENSMUSG00000024293	Esco1	-0.677655	4.70491	37.0238	9.5046e-07	5.25173e-05	18	trans	Antagonistic
ENSMUSG00000020936	Nmt1	0.511928	5.94563	43.4466	7.97283e-05	0.00151434	11	trans	Antagonistic
ENSMUSG00000103049	Gm37311	-0.929771	0.893497	9.41694	0.00263196	0.0213352	16	trans	Antagonistic
ENSMUSG00000055302	Mrfap1	0.484997	6.81053	51.2991	0.00024715	0.00357236	5	trans	Antagonistic
ENSMUSG00000059920	4930453N24Rik	-0.646875	5.2881	36.0353	1.44541e-06	7.08484e-05	16	trans	Antagonistic
ENSMUSG00000047141	Zfp654	-0.75107	4.34389	35.0508	2.48531e-07	1.94913e-05	16	trans	Antagonistic
ENSMUSG00000060639	Hist1h4i	-1.52546	0.0795337	13.0307	0.000434628	0.00546363	13	trans	Antagonistic
ENSMUSG00000028757	Ddost	0.496127	5.6264	17.539	0.000162187	0.00255051	4	trans	Antagonistic
ENSMUSG00000041560	Gltscr2	0.499113	5.84839	34.4654	0.000127628	0.00213404	7	trans	Antagonistic
ENSMUSG00000085037	4933421O10Rik	-0.672427	2.22618	12.6431	0.00228568	0.0192415	4	trans	Antagonistic
ENSMUSG00000027597	Ahcy	0.449189	9.67402	15.8939	0.00294225	0.0231345	2	trans	Antagonistic
ENSMUSG00000006641	Slc5a6	0.987018	2.05588	12.0084	0.000715983	0.00802905	5	trans	Antagonistic
ENSMUSG00000034171	Faah	0.55605	6.33373	34.7765	2.30422e-05	0.000587213	4	trans	Antagonistic
ENSMUSG00000022574	Naprt	0.596944	5.90528	28.8265	4.09422e-06	0.000159517	15	trans	Antagonistic
ENSMUSG00000020427	Igfbp3	0.684161	5.16557	15.9711	0.000106644	0.00186919	11	trans	Antagonistic
ENSMUSG00000079658	Tceb1	-0.670437	4.74971	54.1656	1.1082e-06	5.93447e-05	1	trans	Antagonistic
ENSMUSG00000025068	Gsto1	0.626432	6.67526	42.8632	2.36336e-06	0.000104918	19	trans	Antagonistic
ENSMUSG00000022445	Cyp2d26	0.627851	8.92879	43.4818	1.61575e-05	0.000446387	15	trans	Antagonistic
ENSMUSG00000025780	Itih5	0.949287	4.74169	26.1498	1.09247e-06	5.87616e-05	2	trans	Antagonistic
ENSMUSG00000051748	Wfdc21	-0.908751	7.89515	17.0837	6.33483e-05	0.00126033	11	trans	Antagonistic
ENSMUSG00000001123	Lgals9	0.592792	7.79716	36.1079	1.95142e-05	0.000515684	11	trans	Antagonistic
ENSMUSG00000028864	Hgf	-0.644272	5.27569	24.9511	1.83724e-06	8.52423e-05	5	trans	Antagonistic
ENSMUSG00000022371	Col14a1	0.435935	6.09032	10.0825	0.0018654	0.0164675	15	trans	Antagonistic
ENSMUSG00000011148	Adssl1	0.925624	3.09744	24.0837	2.68437e-06	0.000117166	12	trans	Antagonistic
ENSMUSG00000025854	Fam20c	0.598511	4.2707	17.9967	5.33249e-05	0.00110668	5	trans	Antagonistic
ENSMUSG00000020917	Acly	0.71413	6.44497	25.5613	1.40921e-06	6.96358e-05	11	trans	Antagonistic
ENSMUSG00000022790	Igsf11	0.560746	4.94828	20.0044	3.45527e-05	0.000800044	16	trans	Antagonistic
ENSMUSG00000029713	Gnb2	0.53932	5.01388	29.9363	6.32961e-05	0.00126033	5	trans	Antagonistic
ENSMUSG00000087881	Gm22442	-0.971216	5.63233	19.5176	2.06529e-05	0.000538749	11	trans	Antagonistic
ENSMUSG00000074254	Cyp2a4	4.83498	2.68362	11.5725	0.000887453	0.00947088	7	trans	Antagonistic
ENSMUSG00000069892	9930111J21Rik2	-0.675258	3.54342	25.0387	4.26504e-05	0.000940942	11	trans	Antagonistic
ENSMUSG00000025757	Hspa4l	-0.463338	4.81968	12.0449	0.000703271	0.00793552	3	trans	Antagonistic
ENSMUSG00000006731	B4galnt1	0.518458	5.38324	20.9994	8.97636e-05	0.0016458	10	trans	Antagonistic
ENSMUSG00000019849	Prep	0.717818	4.64643	53.5669	2.38556e-07	1.92045e-05	10	trans	Antagonistic
ENSMUSG00000021190	Lgmn	0.514607	6.11874	27.2489	8.31197e-05	0.00156409	12	trans	Antagonistic
ENSMUSG00000047631	Apof	0.544622	9.12957	35.9902	0.000207783	0.00311829	10	trans	Antagonistic
ENSMUSG00000029599	Ddx54	0.541236	4.56974	29.0936	0.000119024	0.00201408	5	trans	Antagonistic
ENSMUSG00000048772	Tmem53	0.768516	3.74136	32.0323	1.33087e-06	6.71289e-05	4	trans	Antagonistic
ENSMUSG00000105207	RP23-324P1.1	-0.528601	6.6851	16.9451	7.07133e-05	0.00137491	3	trans	Antagonistic
ENSMUSG00000003617	Cp	0.521032	10.6086	17.3119	0.000697536	0.00789502	3	trans	Antagonistic
ENSMUSG00000099697	Gm37494	-0.404536	3.91447	11.0933	0.0085786	0.0496342	7	trans	Antagonistic
ENSMUSG00000063704	Mapk15	-1.38919	0.542632	11.7488	0.00081352	0.00882959	15	trans	Antagonistic
ENSMUSG00000020952	Scfd1	-0.502311	5.363	31.3453	0.0001599	0.00252434	12	trans	Antagonistic
ENSMUSG00000032079	Apoa5	0.585756	9.94162	14.1185	0.00025714	0.00368711	9	trans	Antagonistic
ENSMUSG00000005566	Trim28	0.601596	5.33676	36.1783	6.31795e-06	0.000217683	7	trans	Antagonistic
ENSMUSG00000105987	RP23-110C17.2	0.741473	3.46321	15.1255	0.00015904	0.00251507	5	trans	Antagonistic
ENSMUSG00000032571	Pik3r4	0.579809	4.28151	35.752	7.35821e-05	0.00141388	9	trans	Antagonistic
ENSMUSG00000027679	Dnajc19	-0.565622	5.1079	28.1198	2.82805e-05	0.000697317	3	trans	Antagonistic
ENSMUSG00000018446	C1qbp	0.440637	5.14098	19.5769	0.000976995	0.0101594	11	trans	Antagonistic
ENSMUSG00000042363	Lgalsl	-0.858523	4.6993	15.251	0.000149847	0.00240654	11	trans	Antagonistic
ENSMUSG00000029911	Ssbp1	-0.537501	4.29587	35.0418	0.000229004	0.00336611	6	trans	Antagonistic
ENSMUSG00000049421	Zfp260	-0.452703	4.82118	23.1203	0.000916294	0.0097025	7	trans	Antagonistic
ENSMUSG00000021510	Zfp729a	-0.758415	3.39757	28.1369	6.7677e-06	0.00023109	13	trans	Antagonistic
ENSMUSG00000024312	Wdr46	0.568456	3.79605	23.45	0.00033651	0.00451005	17	trans	Antagonistic
ENSMUSG00000004270	Lpcat3	0.600045	5.84114	24.6648	3.54916e-06	0.000143802	6	trans	Antagonistic
ENSMUSG00000066944	4921513D11Rik	-1.12916	1.22001	12.4478	0.000577308	0.00681998	17	trans	Antagonistic
ENSMUSG00000020706	Ftsj3	0.595821	5.54798	22.8519	5.80478e-06	0.000206929	11	trans	Antagonistic
ENSMUSG00000095432	Zfp748	-0.693021	3.48654	24.1648	2.91049e-05	0.000707598	13	trans	Antagonistic
ENSMUSG00000001473	Tubb6	1.10161	1.69785	17.1949	6.01508e-05	0.00121461	18	trans	Antagonistic
ENSMUSG00000025017	Pik3ap1	0.649926	5.10553	33.7299	1.3606e-06	6.83448e-05	19	trans	Antagonistic
ENSMUSG00000029036	Atad3a	0.547965	5.50896	26.2576	3.44956e-05	0.000800044	4	trans	Antagonistic
ENSMUSG00000034371	Tkfc	0.890687	6.90582	16.5716	8.04521e-05	0.00152096	19	trans	Antagonistic
ENSMUSG00000020430	Pes1	0.463389	4.57997	28.9186	0.00092488	0.00977639	11	trans	Antagonistic
ENSMUSG00000015656	Hspa8	0.571039	8.6509	20.6985	8.33401e-05	0.00156581	9	trans	Antagonistic
ENSMUSG00000103851	Gm37606	-0.936051	1.20253	13.7686	0.00109405	0.0110003	16	trans	Antagonistic
ENSMUSG00000060036	Rpl3	0.411577	6.58935	11.6755	0.00182095	0.0161691	15	trans	Antagonistic
ENSMUSG00000031503	Col4a2	0.785274	4.98876	22.665	5.01897e-06	0.00022746	8	cis	Antagonistic
ENSMUSG00000047648	Fbxo30	-0.554053	4.61991	24.034	8.51658e-05	0.00159476	10	trans	Antagonistic
ENSMUSG00000036611	Eepd1	0.704747	3.4628	16.4375	8.56677e-05	0.00159476	9	trans	Antagonistic
ENSMUSG00000055762	Eef1d	0.40507	5.71013	23.7261	0.00196109	0.0171258	15	trans	Antagonistic
ENSMUSG00000037949	Ano10	0.683455	3.74232	20.0483	1.81057e-05	0.000488012	9	trans	Antagonistic
ENSMUSG00000025766	D3Ertd751e	-0.53486	3.57448	11.5432	0.00110394	0.0110631	3	trans	Antagonistic
ENSMUSG00000078435	AU041133	-0.85758	2.21582	20.4946	8.78474e-05	0.00161799	10	trans	Antagonistic
ENSMUSG00000003228	Grk5	-1.16546	2.07533	14.4021	0.00022448	0.00331564	19	trans	Antagonistic
ENSMUSG00000041720	Pi4ka	0.483032	5.322	28.3456	0.000280806	0.00393258	16	trans	Antagonistic
ENSMUSG00000016239	Lonrf3	-0.953161	2.39783	9.87238	0.00207394	0.0178366	X	trans	Antagonistic
ENSMUSG00000040181	Fmo1	0.540889	7.50809	22.0473	9.03565e-05	0.00165418	1	trans	Antagonistic
ENSMUSG00000090100	Ttbk2	-0.93976	2.76335	27.2873	1.79304e-06	8.41552e-05	2	trans	Antagonistic
ENSMUSG00000059005	Hnrnpa3	-0.371025	6.31145	12.0139	0.00477221	0.0333205	2	trans	Antagonistic
ENSMUSG00000017639	Rab11fip4	0.63217	3.64304	17.302	9.15439e-05	0.00167158	11	trans	Antagonistic
ENSMUSG00000038633	Degs1	0.511531	6.39024	37.0675	9.15822e-05	0.00167158	1	trans	Antagonistic
ENSMUSG00000021646	Mccc2	0.579525	5.84428	43.2646	7.717e-06	0.000256306	13	trans	Antagonistic
ENSMUSG00000023031	Cela1	-0.980518	2.49657	20.2114	1.50712e-05	0.000422132	15	trans	Antagonistic
ENSMUSG00000026691	Fmo3	3.93558	4.49823	16.2339	9.42495e-05	0.00170745	1	trans	Antagonistic
ENSMUSG00000026687	Aldh9a1	0.527937	7.29757	30.0008	9.49066e-05	0.00171679	1	trans	Antagonistic
ENSMUSG00000053062	Jam2	-0.99155	3.89192	16.1156	9.96357e-05	0.00178376	16	trans	Antagonistic
ENSMUSG00000021884	Hacl1	0.75242	8.41249	16.1037	0.000100196	0.00202718	14	cis	Antagonistic
ENSMUSG00000028517	Ppap2b	0.394248	6.55891	9.06211	0.00313021	0.0242981	4	trans	Antagonistic
ENSMUSG00000042742	B630005N14Rik	-0.609191	4.39728	33.6725	2.3321e-05	0.000591985	6	trans	Antagonistic
ENSMUSG00000039630	Hnrnpu	-0.393618	6.52443	13.1309	0.0029642	0.0232921	1	trans	Antagonistic
ENSMUSG00000030189	Ybx3	0.461062	4.09593	16.9957	0.00209613	0.0179694	6	trans	Antagonistic
ENSMUSG00000040957	Cables1	1.31752	1.07818	16.2901	9.17964e-05	0.00167298	18	trans	Antagonistic
ENSMUSG00000103572	Gm37115	-1.15584	1.47327	27.9501	1.28096e-05	0.000381652	1	trans	Antagonistic
ENSMUSG00000022912	Pros1	0.547349	7.09223	16.0863	0.000101018	0.00179529	16	trans	Antagonistic
ENSMUSG00000046330	Rpl37a	0.422479	5.8924	20.328	0.00114339	0.0113563	1	trans	Antagonistic
ENSMUSG00000062070	Pgk1	0.520696	6.49767	39.6719	7.21803e-05	0.00139638	X	trans	Antagonistic
ENSMUSG00000031400	G6pdx	0.887529	1.73198	15.1835	0.000456173	0.00567578	X	trans	Antagonistic
ENSMUSG00000028180	Zranb2	-0.528804	5.41275	24.6848	7.20174e-05	0.00139624	3	trans	Antagonistic
ENSMUSG00000036820	Amdhd2	0.663731	3.3327	25.5229	0.000103046	0.00182334	17	trans	Antagonistic
ENSMUSG00000032679	Cd59a	-0.416614	5.50306	15.4225	0.00169683	0.0153485	2	trans	Antagonistic
ENSMUSG00000061544	Zfp229	-0.6417	3.43626	19.9158	0.000126855	0.00212697	17	trans	Antagonistic
ENSMUSG00000027075	Slc43a1	0.950279	3.26276	16.0223	0.000104103	0.00183669	2	trans	Antagonistic
ENSMUSG00000097352	C920009B18Rik	-1.06684	0.720519	12.0139	0.000889592	0.00947754	10	trans	Antagonistic
ENSMUSG00000038535	Zfp280d	-0.554865	5.14588	38.1587	3.63755e-05	0.000832733	9	trans	Antagonistic
ENSMUSG00000045672	Col27a1	-1.37178	2.5165	15.9757	0.000106412	0.00186919	4	trans	Antagonistic
ENSMUSG00000045205	Dpy19l4	-0.676469	5.02561	47.9427	6.21086e-07	3.71917e-05	4	trans	Antagonistic
ENSMUSG00000087579	1500017E21Rik	-1.79886	4.9481	15.9366	0.000108389	0.00189035	19	trans	Antagonistic
ENSMUSG00000021193	Pitrm1	0.546799	4.9257	36.4024	5.45527e-05	0.00111945	13	trans	Antagonistic
ENSMUSG00000025792	Slc25a10	0.530279	6.86579	17.5988	6.55163e-05	0.0012887	11	trans	Antagonistic
ENSMUSG00000025393	Atp5b	0.635162	10.1072	82.6949	3.20768e-05	0.000758609	10	trans	Antagonistic
ENSMUSG00000032834	Pwp2	0.600831	3.33106	16.9716	0.000521363	0.00628116	10	trans	Antagonistic
ENSMUSG00000035637	Grhpr	0.477875	7.17095	21.7175	0.000379227	0.00494093	4	trans	Antagonistic
ENSMUSG00000030469	Zfp719	-0.762897	2.81337	17.2133	7.28406e-05	0.00140548	7	trans	Antagonistic
ENSMUSG00000033831	Fgb	0.69052	12.0053	15.8248	0.000114252	0.00197	3	trans	Antagonistic
ENSMUSG00000028454	Pigo	0.525054	2.90652	11.1779	0.00578601	0.0381632	4	trans	Antagonistic
ENSMUSG00000074733	Zfp950	-0.559002	4.29198	18.3245	0.000115349	0.00198535	19	trans	Antagonistic
ENSMUSG00000026915	Strbp	-0.350312	6.53646	16.5619	0.00826563	0.0485162	2	trans	Antagonistic
ENSMUSG00000027829	Ccnl1	-0.616345	5.76231	15.786	0.000116361	0.00198955	3	trans	Antagonistic
ENSMUSG00000036932	Aifm1	0.591961	6.07243	44.9952	5.37846e-06	0.000194585	X	trans	Antagonistic
ENSMUSG00000031090	Nadsyn1	0.661772	4.44648	26.5843	3.1931e-06	0.000133386	7	trans	Antagonistic
ENSMUSG00000005514	Por	0.837199	8.2752	15.7593	0.000117834	0.00199776	5	trans	Antagonistic
ENSMUSG00000022024	Sugt1	-0.53475	4.64599	41.449	0.000118466	0.00227495	14	cis	Antagonistic
ENSMUSG00000027605	Acss2	0.501712	6.09552	18.0169	0.000119128	0.00201408	2	trans	Antagonistic
ENSMUSG00000042379	Esm1	3.50074	0.868101	15.7169	0.000120216	0.00202697	13	trans	Antagonistic
ENSMUSG00000031360	Ctps2	0.605423	4.10469	15.7167	0.000120224	0.00202697	X	trans	Antagonistic
ENSMUSG00000011752	Pgam1	0.496643	6.40041	35.2888	0.000159106	0.00251507	19	trans	Antagonistic
ENSMUSG00000094614	Gm21769	-0.51009	5.33316	22.0939	0.000123917	0.00233997	8	cis	Antagonistic
ENSMUSG00000028744	Pqlc2	0.778033	3.27792	29.1892	7.0451e-06	0.000237886	4	trans	Antagonistic
ENSMUSG00000028641	P3h1	0.765382	3.40976	31.0157	6.27336e-06	0.000217683	4	trans	Antagonistic
ENSMUSG00000029614	Rpl6	0.416487	6.80196	22.6177	0.00172589	0.0154948	5	trans	Antagonistic
ENSMUSG00000020190	Mknk2	0.724624	6.60464	15.6134	0.000126236	0.00211951	10	trans	Antagonistic
ENSMUSG00000020614	Fam20a	0.475895	4.03547	11.5783	0.00184614	0.0163569	11	trans	Antagonistic
ENSMUSG00000026249	Serpine2	-1.51308	1.71587	20.6285	1.24813e-05	0.000373701	1	trans	Antagonistic
ENSMUSG00000102718	Gm37761	-0.748146	2.59624	18.1042	0.000274358	0.00386134	1	trans	Antagonistic
ENSMUSG00000006262	Mob1b	-0.516227	5.93095	23.9649	8.74872e-05	0.00161625	5	trans	Antagonistic
ENSMUSG00000019966	Kitl	-0.752937	2.84423	15.5243	0.000131663	0.00218946	10	trans	Antagonistic
ENSMUSG00000020309	Chac2	-0.735711	4.35296	24.8311	1.93587e-06	8.9138e-05	11	trans	Antagonistic
ENSMUSG00000062619	2310039H08Rik	0.593449	4.67876	26.1672	1.48236e-05	0.000418114	17	trans	Antagonistic
ENSMUSG00000107158	RP23-403P24.7	-1.31833	-0.0873255	10.8468	0.00127199	0.0124095	5	trans	Antagonistic
ENSMUSG00000103133	Gm37303	-1.05004	0.738252	12.8312	0.00105499	0.0107993	9	trans	Antagonistic
ENSMUSG00000020884	Asgr1	0.592676	8.34541	42.8862	3.33769e-05	0.000775773	11	trans	Antagonistic
ENSMUSG00000030386	Zfp606	-0.490402	3.51715	14.6785	0.00285948	0.0226837	7	trans	Antagonistic
ENSMUSG00000097354	2310001H17Rik	-0.57032	4.08983	15.9195	0.000138082	0.00227442	6	trans	Antagonistic
ENSMUSG00000047797	Gjb1	0.539815	8.36388	37.671	0.000148132	0.00238818	X	trans	Antagonistic
ENSMUSG00000051855	Mest	1.04591	1.48976	15.3711	0.000141557	0.00231597	6	trans	Antagonistic
ENSMUSG00000028960	Ube4b	0.408569	5.20907	11.2295	0.00214463	0.0182948	4	trans	Antagonistic
ENSMUSG00000030806	Stx1b	-0.883472	1.56606	14.2931	0.000739448	0.00823138	7	trans	Antagonistic
ENSMUSG00000019768	Esr1	0.74184	4.848	13.2972	0.000381952	0.00495741	10	trans	Antagonistic
ENSMUSG00000025453	Nnt	0.657504	5.61133	51.5983	5.97225e-07	3.61187e-05	13	trans	Antagonistic
ENSMUSG00000035203	Epn1	0.430195	6.09478	20.3086	0.00104568	0.0107268	7	trans	Antagonistic
ENSMUSG00000042942	Greb1l	0.925831	1.48051	9.26348	0.0028245	0.0224998	18	trans	Antagonistic
ENSMUSG00000104377	Gm37515	-0.549872	4.52217	15.3087	0.000145803	0.00236003	3	trans	Antagonistic
ENSMUSG00000025019	Lcor	-0.500939	5.25249	33.1747	0.000186945	0.0028585	19	trans	Antagonistic
ENSMUSG00000044005	Gls2	0.640346	7.99228	14.4698	0.000217337	0.00322977	10	trans	Antagonistic
ENSMUSG00000046598	Bdh1	1.03984	7.28605	22.3098	5.87683e-06	0.000208885	16	trans	Antagonistic
ENSMUSG00000086450	Macrod2os1	-0.752361	1.73837	13.7388	0.00268498	0.0216868	2	trans	Antagonistic
ENSMUSG00000018574	Acadvl	0.687734	8.71849	54.141	1.87124e-06	8.64896e-05	11	trans	Antagonistic
ENSMUSG00000046230	Vps13a	-0.422026	5.74916	15.1043	0.00132579	0.0128111	19	trans	Antagonistic
ENSMUSG00000013833	Med16	0.627722	3.23165	13.41	0.000361676	0.00476848	10	trans	Antagonistic
ENSMUSG00000038690	Atp5j2	-0.532606	6.03084	22.3055	5.67503e-05	0.00115361	5	trans	Antagonistic
ENSMUSG00000067274	Rplp0	0.390532	7.54733	21.2289	0.00462307	0.0325097	5	trans	Antagonistic
ENSMUSG00000063889	Crem	-0.715699	4.07396	15.151	0.000157128	0.00250116	18	trans	Antagonistic
ENSMUSG00000033096	Apmap	0.576472	5.19296	24.6924	1.49327e-05	0.000420188	2	trans	Antagonistic
ENSMUSG00000070319	Eif3g	0.433082	5.37558	29.6422	0.00108859	0.0109908	9	trans	Antagonistic
ENSMUSG00000020189	Osbpl8	-0.486499	6.1013	21.3251	0.000231057	0.00338402	10	trans	Antagonistic
ENSMUSG00000106870	RP24-470E5.9	-1.29721	0.478308	15.9579	0.000143064	0.00233121	5	trans	Antagonistic
ENSMUSG00000022464	Slc38a4	0.535499	10.5019	24.2544	0.000492268	0.00600202	15	trans	Antagonistic
ENSMUSG00000093007	Mir15a	-1.36969	-0.243494	12.1577	0.00066539	0.00793566	14	cis	Antagonistic
ENSMUSG00000022962	Gart	0.547511	4.79008	30.2467	5.59413e-05	0.00114098	16	trans	Antagonistic
ENSMUSG00000034926	Dhcr24	0.519261	7.87511	8.49594	0.00418609	0.0300923	4	trans	Antagonistic
ENSMUSG00000032867	Fbxw8	0.616693	5.06235	37.2544	4.86897e-06	0.000182115	5	trans	Antagonistic
ENSMUSG00000000399	Ndufa9	0.546562	6.56044	59.3312	3.26732e-05	0.000766747	6	trans	Antagonistic
ENSMUSG00000019312	Grb7	0.656641	5.34394	22.3729	5.71424e-06	0.000204301	11	trans	Antagonistic
ENSMUSG00000074264	Amy1	-0.536521	8.22591	23.8104	0.000170665	0.00265295	3	trans	Antagonistic
ENSMUSG00000052609	Plekhg3	0.690568	4.58506	24.6012	2.14022e-06	9.70767e-05	12	trans	Antagonistic
ENSMUSG00000028063	Lmna	0.545219	4.80926	29.9949	6.20434e-05	0.00124181	3	trans	Antagonistic
ENSMUSG00000068134	Zfp120	-0.57556	3.85743	22.8223	0.000219011	0.00324275	2	trans	Antagonistic
ENSMUSG00000037656	Slc20a2	0.656828	5.8632	40.3576	3.9514e-07	2.98463e-05	8	cis	Antagonistic
ENSMUSG00000031700	Gpt2	0.603768	9.31359	14.8523	0.000181091	0.00315655	8	cis	Antagonistic
ENSMUSG00000101599	Gm20342	-0.544098	3.51689	11.0073	0.00117432	0.0115963	1	trans	Antagonistic
ENSMUSG00000028452	Vcp	0.669226	7.15189	47.839	6.53132e-07	3.87291e-05	4	trans	Antagonistic
ENSMUSG00000063760	Rnf217	-0.69055	5.85971	31.7885	1.7482e-07	1.48609e-05	10	trans	Antagonistic
ENSMUSG00000101335	Gm28229	-0.87516	1.99044	15.1672	0.000183578	0.00281764	9	trans	Antagonistic
ENSMUSG00000101517	4732465J04Rik	-0.927474	4.49989	21.0209	1.04595e-05	0.000326854	10	trans	Antagonistic
ENSMUSG00000022453	Naga	0.554649	4.27441	17.5379	0.000168901	0.00263564	15	trans	Antagonistic
ENSMUSG00000038507	Parp12	0.499777	5.17736	18.064	0.000184132	0.00282259	6	trans	Antagonistic
ENSMUSG00000062232	Rapgef2	0.530713	5.28352	21.8	7.76585e-05	0.00148197	3	trans	Antagonistic
ENSMUSG00000046096	BC030336	-0.711113	4.38927	31.3825	9.65353e-07	5.30988e-05	7	trans	Antagonistic
ENSMUSG00000000058	Cav2	-0.723384	2.82996	17.4365	0.000185709	0.00284318	6	trans	Antagonistic
ENSMUSG00000061331	Gm17132	-0.656186	3.70173	13.4547	0.000353956	0.00469214	5	trans	Antagonistic
ENSMUSG00000095193	Gm20939	-1.46786	0.407768	18.6923	3.01176e-05	0.000723538	17	trans	Antagonistic
ENSMUSG00000092416	Zfp141	-0.758974	3.64337	14.7585	0.000189368	0.00289191	7	trans	Antagonistic
ENSMUSG00000027010	Slc25a12	0.451758	4.67997	19.0215	0.00110912	0.0110967	2	trans	Antagonistic
ENSMUSG00000024197	Plin3	0.437926	4.33764	12.257	0.00255985	0.0208843	17	trans	Antagonistic
ENSMUSG00000027875	Hmgcs2	0.650656	11.5643	30.9714	3.72649e-05	0.000851488	3	trans	Antagonistic
ENSMUSG00000092075	Serpina4-ps1	-2.51251	2.862	10.9498	0.00120839	0.0118941	12	trans	Antagonistic
ENSMUSG00000059970	Hspa2	1.28389	0.425185	14.0375	0.000267326	0.00379185	12	trans	Antagonistic
ENSMUSG00000055240	Zfp101	-0.62975	3.12462	14.6303	0.000410553	0.00522038	17	trans	Antagonistic
ENSMUSG00000048440	Cyp4f16	0.758321	1.2879	9.47551	0.00827155	0.0485275	17	trans	Antagonistic
ENSMUSG00000092592	Gm20449	-1.18454	-0.304769	10.1628	0.00332186	0.0253965	7	trans	Antagonistic
ENSMUSG00000030244	Gys2	0.820476	7.45076	14.6254	0.000201768	0.00304682	6	trans	Antagonistic
ENSMUSG00000021936	Mapk8	-0.377589	5.07811	19.1914	0.00508797	0.0347269	14	cis	Antagonistic
ENSMUSG00000042506	Usp22	0.527101	4.51535	21.0744	0.000203805	0.00307376	11	trans	Antagonistic
ENSMUSG00000062300	Pvrl2	0.57673	5.21762	14.1958	0.000247787	0.00357732	7	trans	Antagonistic
ENSMUSG00000098496	1810026B05Rik	-1.11223	2.64198	23.4254	3.58566e-06	0.000144329	7	trans	Antagonistic
ENSMUSG00000055172	C1ra	0.641108	6.70733	29.4298	1.23813e-06	6.35053e-05	6	trans	Antagonistic
ENSMUSG00000106432	RP23-333I5.3	-0.662646	2.21592	7.85322	0.00584167	0.0384614	3	trans	Antagonistic
ENSMUSG00000104339	C130089K02Rik	1.43919	0.452834	14.5438	0.000209789	0.00314063	3	trans	Antagonistic
ENSMUSG00000028953	Abcf2	0.456249	4.95334	22.5525	0.000741474	0.00823138	5	trans	Antagonistic
ENSMUSG00000060090	Rp2h	-0.566439	4.0968	20.4326	0.000160244	0.00252649	X	trans	Antagonistic
ENSMUSG00000012483	Rpa3	-0.685433	1.68151	11.6085	0.007182	0.0441824	6	trans	Antagonistic
ENSMUSG00000008859	Rala	-0.524038	4.52562	30.9095	0.000214908	0.00320175	13	trans	Antagonistic
ENSMUSG00000029833	Trim24	0.841719	5.22009	16.3839	8.78444e-05	0.00161799	6	trans	Antagonistic
ENSMUSG00000045983	Eif4g1	0.507856	8.08088	55.345	0.00034385	0.00458136	16	trans	Antagonistic
ENSMUSG00000047719	Ubiad1	0.536962	2.86097	12.155	0.0053978	0.0362517	4	trans	Antagonistic
ENSMUSG00000003458	Ncstn	0.527397	5.08582	42.7156	8.65024e-05	0.00160538	1	trans	Antagonistic
ENSMUSG00000031592	Pcm1	-0.490606	5.48478	24.4929	0.000219388	0.00360241	8	cis	Antagonistic
ENSMUSG00000047022	Mipol1	-0.632751	2.74667	13.5918	0.00115121	0.0114094	12	trans	Antagonistic
ENSMUSG00000030605	Mfge8	0.479393	3.13306	8.07022	0.00658524	0.0414124	7	trans	Antagonistic
ENSMUSG00000014959	Gorasp2	0.500263	5.90584	45.6023	0.000122185	0.00205718	2	trans	Antagonistic
ENSMUSG00000039656	Rxrb	0.472142	4.1263	14.833	0.00164299	0.0149454	17	trans	Antagonistic
ENSMUSG00000018293	Pfn1	0.363513	6.40416	23.0029	0.00568407	0.0376337	11	trans	Antagonistic
ENSMUSG00000000948	Gm38393	-0.973712	1.9846	19.2384	3.98354e-05	0.000900073	7	trans	Antagonistic
ENSMUSG00000027808	Serp1	-0.582556	7.94114	24.5025	4.4817e-05	0.000972849	3	trans	Antagonistic
ENSMUSG00000024827	Gldc	0.546031	7.86751	18.4282	9.6903e-05	0.0017503	19	trans	Antagonistic
ENSMUSG00000030036	Mogs	0.643936	4.7326	24.6485	2.91877e-06	0.000123626	6	trans	Antagonistic
ENSMUSG00000025041	Nt5c2	0.542944	4.26173	14.9148	0.000230715	0.00338307	19	trans	Antagonistic
ENSMUSG00000101587	Gm29036	-1.77157	0.136949	21.2628	9.38266e-06	0.000298575	5	trans	Antagonistic
ENSMUSG00000040688	Tbl3	0.633914	4.03686	32.5088	3.3328e-05	0.000775773	17	trans	Antagonistic
ENSMUSG00000057924	Gm10033	-0.84343	1.7839	16.3848	0.000631253	0.00774559	8	cis	Antagonistic
ENSMUSG00000052974	Cyp2f2	0.509429	9.25003	16.693	0.000595683	0.0069895	7	trans	Antagonistic
ENSMUSG00000041168	Lonp1	0.573869	6.30439	58.2795	1.31758e-05	0.000389697	17	trans	Antagonistic
ENSMUSG00000030016	Zfp638	-0.551959	6.33184	51.5102	2.90787e-05	0.000707598	6	trans	Antagonistic
ENSMUSG00000019505	Ubb	0.517149	5.68102	27.0545	7.79255e-05	0.00148474	11	trans	Antagonistic
ENSMUSG00000024039	Cbs	0.520804	8.05271	14.4775	0.000236574	0.00345648	17	trans	Antagonistic
ENSMUSG00000006024	Napa	0.362888	5.34331	19.6551	0.00642185	0.0408498	7	trans	Antagonistic
ENSMUSG00000031274	Col4a5	0.888464	2.85083	12.2993	0.000620799	0.00719393	X	trans	Antagonistic
ENSMUSG00000036138	Acaa1a	0.742329	6.83961	19.2823	2.29918e-05	0.00058716	9	trans	Antagonistic
ENSMUSG00000029752	Asns	1.99274	3.61799	14.2597	0.000240311	0.00349847	6	trans	Antagonistic
ENSMUSG00000018677	Slc25a39	0.524284	7.84584	35.3984	0.000175873	0.00272	11	trans	Antagonistic
ENSMUSG00000005161	Prdx2	0.477952	5.99328	43.2827	0.00024282	0.00382105	8	cis	Antagonistic
ENSMUSG00000000811	Txnrd3	0.83115	2.4077	14.2302	0.000243733	0.00353323	6	trans	Antagonistic
ENSMUSG00000042589	Cux2	3.10143	0.804736	14.4867	0.000215586	0.00320767	5	trans	Antagonistic
ENSMUSG00000031878	Nae1	-0.444329	4.80546	23.9208	0.00113634	0.0115989	8	cis	Antagonistic
ENSMUSG00000063659	Zbtb18	-0.437018	4.65195	17.6367	0.00172013	0.0154724	1	trans	Antagonistic
ENSMUSG00000027404	Snrpb	0.564026	5.05086	33.3685	2.74018e-05	0.000679789	2	trans	Antagonistic
ENSMUSG00000090145	Ugt1a6b	0.526819	4.79988	14.1727	0.000250546	0.00360857	1	trans	Antagonistic
ENSMUSG00000021210	Akr1c6	-1.02813	9.15419	27.5128	6.08394e-07	3.66121e-05	13	trans	Antagonistic
ENSMUSG00000017929	B4galt5	0.701131	4.23797	14.712	0.000193606	0.00294185	2	trans	Antagonistic
ENSMUSG00000021810	Ecd	0.503197	4.63354	35.0982	0.000296088	0.00447291	14	cis	Antagonistic
ENSMUSG00000030291	Med21	-0.659413	3.49777	26.284	6.92371e-05	0.00135313	6	trans	Antagonistic
ENSMUSG00000053094	Tmem248	0.376893	5.65263	16.454	0.00410039	0.0296693	5	trans	Antagonistic
ENSMUSG00000040618	Pck2	0.812063	1.86282	10.4614	0.00154213	0.01444	14	cis	Antagonistic
ENSMUSG00000020549	Elac2	0.421023	4.16634	17.5841	0.00489624	0.0339138	11	trans	Antagonistic
ENSMUSG00000031327	Chic1	-0.872296	4.31601	18.777	2.89709e-05	0.000707169	X	trans	Antagonistic
ENSMUSG00000025474	Tubgcp2	0.645532	3.50519	21.7694	9.9821e-05	0.00178445	7	trans	Antagonistic
ENSMUSG00000038127	Ccdc50	-0.455262	6.52436	32.6777	0.000612334	0.00711618	16	trans	Antagonistic
ENSMUSG00000038520	Tbc1d17	0.544392	4.54861	26.4597	0.000106714	0.00186919	7	trans	Antagonistic
ENSMUSG00000025190	Got1	1.0697	8.93828	14.0267	0.000268717	0.00380714	19	trans	Antagonistic
ENSMUSG00000032065	Tex12	-1.35548	0.159978	13.6348	0.000324475	0.00441693	9	trans	Antagonistic
ENSMUSG00000000168	Dlat	0.422213	5.26208	24.009	0.00157529	0.0145102	9	trans	Antagonistic
ENSMUSG00000031969	Acad8	0.56256	5.91922	39.8968	1.66573e-05	0.000457079	9	trans	Antagonistic
ENSMUSG00000036534	Slc38a7	0.597243	3.57407	21.4346	0.000272398	0.00417537	8	cis	Antagonistic
ENSMUSG00000028194	Ddah1	0.701243	5.80852	13.9982	0.000272429	0.00384811	3	trans	Antagonistic
ENSMUSG00000047264	Zfp358	0.599935	2.77549	15.1309	0.00247439	0.0203151	8	cis	Antagonistic
ENSMUSG00000067212	H2-T23	0.478852	6.59958	24.2546	0.000274767	0.00386134	17	trans	Antagonistic
ENSMUSG00000026511	Srp9	-0.445532	5.62411	23.757	0.000757373	0.00837728	1	trans	Antagonistic
ENSMUSG00000040455	Usp45	-0.610862	4.88641	33.3312	9.36634e-06	0.000298575	4	trans	Antagonistic
ENSMUSG00000019971	Cep290	-0.669904	2.99421	15.9208	0.000278448	0.00390856	10	trans	Antagonistic
ENSMUSG00000105176	RP23-418O21.5	-0.598239	3.15439	14.6175	0.000741166	0.00823138	3	trans	Antagonistic
ENSMUSG00000030342	Cd9	1.01567	3.24075	17.1306	6.19799e-05	0.00124181	6	trans	Antagonistic
ENSMUSG00000025509	Pnpla2	0.636427	5.72011	13.9315	0.000281295	0.0039349	7	trans	Antagonistic
ENSMUSG00000019945	1700040L02Rik	1.52978	1.00444	22.0463	6.60865e-06	0.000226295	10	trans	Antagonistic
ENSMUSG00000106838	RP24-556H22.2	-0.988441	1.2958	8.18681	0.00491159	0.0339776	5	trans	Antagonistic
ENSMUSG00000038599	Capn8	-1.52132	1.28234	11.7933	0.000795863	0.00867669	1	trans	Antagonistic
ENSMUSG00000038527	C1rl	0.400387	6.52066	16.5131	0.00222291	0.0188699	6	trans	Antagonistic
ENSMUSG00000016664	Pacsin2	0.572426	5.07343	28.3865	2.22456e-05	0.000575356	15	trans	Antagonistic
ENSMUSG00000001119	Col6a1	0.754664	3.1837	12.1791	0.000658456	0.0075369	10	trans	Antagonistic
ENSMUSG00000036880	Acaa2	0.634378	9.42222	52.445	1.94728e-05	0.000515684	18	trans	Antagonistic
ENSMUSG00000015335	Zdhhc12	0.51225	2.90269	12.4435	0.00707685	0.0437347	2	trans	Antagonistic
ENSMUSG00000039016	Timm8b	-0.645309	4.58222	42.965	4.24071e-06	0.000164065	9	trans	Antagonistic
ENSMUSG00000026728	Vim	0.717048	4.27891	13.8073	0.000298603	0.00414836	2	trans	Antagonistic
ENSMUSG00000075376	Rc3h2	-0.497083	5.89743	34.1287	0.000153414	0.00245382	2	trans	Antagonistic
ENSMUSG00000032328	Tmem30a	-0.515696	7.88234	31.5359	0.000299176	0.00415157	9	trans	Antagonistic
ENSMUSG00000002279	Lmf1	0.580313	4.50686	30.1118	4.5107e-05	0.0009774	17	trans	Antagonistic
ENSMUSG00000003198	Zfp959	-0.6624	2.34315	14.8573	0.00207932	0.017863	17	trans	Antagonistic
ENSMUSG00000007670	Khsrp	0.494427	3.96033	13.3535	0.00143445	0.0135698	17	trans	Antagonistic
ENSMUSG00000075227	Znhit2	0.570263	2.9996	16.55	0.00205099	0.0176947	19	trans	Antagonistic
ENSMUSG00000022887	Masp1	0.627094	6.16492	44.1517	1.6522e-06	7.87614e-05	16	trans	Antagonistic
ENSMUSG00000024597	Slc12a2	-0.683135	3.66647	25.3267	2.41877e-05	0.000608748	18	trans	Antagonistic
ENSMUSG00000038299	Wdr36	0.525297	5.0025	38.7193	9.70785e-05	0.00175064	18	trans	Antagonistic
ENSMUSG00000090175	Ugt1a9	0.993089	5.93578	13.6936	0.000315418	0.00432268	1	trans	Antagonistic
ENSMUSG00000053801	Grwd1	0.859247	2.61444	21.3386	3.00405e-05	0.000723114	7	trans	Antagonistic
ENSMUSG00000027253	Lrp4	0.587842	4.43799	13.6895	0.000316045	0.0043264	2	trans	Antagonistic
ENSMUSG00000035936	Aldh5a1	0.577415	5.55755	37.9492	1.16665e-05	0.000354543	13	trans	Antagonistic
ENSMUSG00000027981	Rnpc3	-0.60268	4.62292	34.0285	1.47112e-05	0.000417226	3	trans	Antagonistic
ENSMUSG00000027397	Slc20a1	0.888677	5.24295	13.6621	0.000320237	0.00436413	2	trans	Antagonistic
ENSMUSG00000036216	Leap2	-0.853491	4.76571	7.8732	0.00578115	0.0381518	11	trans	Antagonistic
ENSMUSG00000104925	RP23-70G12.3	-0.87871	0.777497	8.87044	0.00456057	0.0321568	3	trans	Antagonistic
ENSMUSG00000029467	Atp2a2	0.491705	7.32496	23.1886	0.000327163	0.00442349	5	trans	Antagonistic
ENSMUSG00000064427	Gm22748	-1.31339	2.1436	16.5579	8.09705e-05	0.00152838	12	trans	Antagonistic
ENSMUSG00000025898	Cwf19l2	-0.567816	4.88758	33.7173	2.95057e-05	0.000713063	9	trans	Antagonistic
ENSMUSG00000061838	Suclg2	0.551789	7.14798	49.156	4.36104e-05	0.000952285	6	trans	Antagonistic
ENSMUSG00000031168	Ebp	0.471688	6.74112	42.0467	0.000372788	0.00487881	X	trans	Antagonistic
ENSMUSG00000057836	Xlr3a	-3.52657	0.774701	13.5876	0.000331956	0.00446378	X	trans	Antagonistic
ENSMUSG00000020780	Srp68	0.541766	4.4515	20.2948	0.000145392	0.00235923	11	trans	Antagonistic
ENSMUSG00000024030	Abcg1	0.592527	3.43895	15.1709	0.00044467	0.00556685	17	trans	Antagonistic
ENSMUSG00000015451	C4a	-0.906276	2.74406	9.36113	0.00268749	0.0216927	17	trans	Antagonistic
ENSMUSG00000019969	Psen1	0.426666	4.36872	19.2075	0.00316264	0.024484	12	trans	Antagonistic
ENSMUSG00000068205	Macrod2	-0.917506	1.48706	15.3879	0.000527157	0.00634468	2	trans	Antagonistic
ENSMUSG00000015750	Aph1a	0.475577	5.41506	18.0436	0.000345645	0.00459198	3	trans	Antagonistic
ENSMUSG00000034088	Hdlbp	0.550802	8.59341	52.4137	0.000134369	0.00222533	1	trans	Antagonistic
ENSMUSG00000027746	Ufm1	-0.543262	5.46171	36.8001	4.52368e-05	0.000978468	3	trans	Antagonistic
ENSMUSG00000061904	Slc25a3	0.522659	7.61125	61.2286	0.000157313	0.00250116	10	trans	Antagonistic
ENSMUSG00000073633	Fbxo36	0.717274	2.50951	14.648	0.000689684	0.00782071	1	trans	Antagonistic
ENSMUSG00000100768	Gm29055	-0.660364	2.94727	18.8936	0.00035689	0.00472588	1	trans	Antagonistic
ENSMUSG00000058523	Mup5	-3.15154	2.029	23.5368	3.41389e-06	0.000139728	4	trans	Antagonistic
ENSMUSG00000005069	Pex5	0.557684	6.44115	31.7226	2.28211e-05	0.000585259	6	trans	Antagonistic
ENSMUSG00000103706	6820402A03Rik	-0.883754	2.21688	14.9865	0.000169892	0.00264431	1	trans	Antagonistic
ENSMUSG00000102157	Gm37470	-1.06038	1.13516	15.7975	0.000243862	0.00353323	1	trans	Antagonistic
ENSMUSG00000021939	Ctsb	0.45376	8.50968	41.2544	0.00167474	0.0152635	14	cis	Antagonistic
ENSMUSG00000021969	Zdhhc20	-0.511996	4.4105	14.898	0.000374676	0.00544241	14	cis	Antagonistic
ENSMUSG00000025362	Rps26	0.359537	5.68888	14.276	0.00582316	0.0383874	10	trans	Antagonistic
ENSMUSG00000037674	Rfx7	-0.424767	4.24937	11.9786	0.00392418	0.0286845	9	trans	Antagonistic
ENSMUSG00000037706	Cd81	0.555922	7.30359	47.2291	4.36346e-05	0.000952285	7	trans	Antagonistic
ENSMUSG00000032527	Pccb	0.475877	6.79256	52.8163	0.000327702	0.00442349	9	trans	Antagonistic
ENSMUSG00000028393	Alad	0.591689	5.70776	23.3669	6.28509e-06	0.000217683	4	trans	Antagonistic
ENSMUSG00000054408	Spcs3	-0.469005	6.16853	27.6884	0.000374049	0.00544241	8	cis	Antagonistic
ENSMUSG00000022587	Ly6e	0.580624	6.38675	16.8015	7.22544e-05	0.00139638	15	trans	Antagonistic
ENSMUSG00000038267	Slc22a23	0.471569	5.40145	15.752	0.000381243	0.00495657	13	trans	Antagonistic
ENSMUSG00000029632	Ndufa4	-0.570032	7.88726	44.7041	6.44803e-05	0.00127658	6	trans	Antagonistic
ENSMUSG00000055681	Cope	0.508906	5.48492	33.4878	0.000113509	0.00221734	8	cis	Antagonistic
ENSMUSG00000054435	Gimap4	-0.591589	3.53579	17.3761	0.000387675	0.00501338	6	trans	Antagonistic
ENSMUSG00000028229	Rmdn1	-0.527642	4.46746	25.2931	0.000198694	0.00300788	4	trans	Antagonistic
ENSMUSG00000042271	Nxt2	-0.619585	4.98306	36.1662	5.17364e-06	0.00019075	X	trans	Antagonistic
ENSMUSG00000073700	Klhl21	0.734839	4.67964	13.2506	0.000390675	0.00504145	4	trans	Antagonistic
ENSMUSG00000105643	RP24-68G17.2	-0.711981	2.53634	9.55983	0.00242943	0.0201447	3	trans	Antagonistic
ENSMUSG00000041438	Cirh1a	0.621706	3.83983	22.4377	6.88103e-05	0.001553	8	cis	Antagonistic
ENSMUSG00000020051	Pah	0.587371	10.2258	13.216	0.000397271	0.00509412	10	trans	Antagonistic
ENSMUSG00000064068	Mtx1	0.627592	4.42279	43.5285	1.09049e-05	0.000338691	3	trans	Antagonistic
ENSMUSG00000042079	Hnrnpf	0.399655	6.06623	33.6453	0.0021707	0.0184783	6	trans	Antagonistic
ENSMUSG00000026980	Ly75	0.975978	1.82419	13.1457	0.000411034	0.00522104	2	trans	Antagonistic
ENSMUSG00000007891	Ctsd	0.650866	8.12813	43.6789	4.31284e-06	0.000165384	7	trans	Antagonistic
ENSMUSG00000026958	Dpp7	0.553974	3.85285	18.0433	0.000414003	0.00525326	2	trans	Antagonistic
ENSMUSG00000002129	Sf3a1	0.610294	4.05889	26.6549	6.2213e-05	0.00124181	11	trans	Antagonistic
ENSMUSG00000026211	Obsl1	1.40691	-0.233332	12.8798	0.000518761	0.00626089	1	trans	Antagonistic
ENSMUSG00000028991	Mtor	0.444974	5.39307	20.383	0.000829723	0.00896543	4	trans	Antagonistic
ENSMUSG00000031201	Brcc3	-0.474651	5.12275	24.236	0.000425799	0.00536931	X	trans	Antagonistic
ENSMUSG00000027204	Fbn1	0.804235	3.16624	24.9059	4.7802e-06	0.000180365	2	trans	Antagonistic
ENSMUSG00000037234	Hook3	-0.534156	7.09487	38.949	8.08246e-05	0.0016663	8	cis	Antagonistic
ENSMUSG00000046229	Scand1	0.623647	2.72113	10.0955	0.00185322	0.0164077	2	trans	Antagonistic
ENSMUSG00000074582	Arfgef2	0.383367	6.12609	34.4461	0.00350155	0.026405	2	trans	Antagonistic
ENSMUSG00000050714	Zbtb26	-0.475262	3.61064	11.1772	0.00339932	0.025778	2	trans	Antagonistic
ENSMUSG00000023830	Igf2r	0.582132	5.33043	32.3418	1.36014e-05	0.00039937	17	trans	Antagonistic
ENSMUSG00000030894	Tpp1	0.569387	5.497	28.0508	1.70853e-05	0.00046668	7	trans	Antagonistic
ENSMUSG00000023070	Rgn	-0.687106	8.85736	11.1963	0.00106909	0.0108843	X	trans	Antagonistic
ENSMUSG00000060961	Slc4a4	0.491242	7.10161	13.5132	0.000344092	0.00458136	5	trans	Antagonistic
ENSMUSG00000020087	Tysnd1	0.461227	4.30526	12.418	0.00164502	0.0149454	10	trans	Antagonistic
ENSMUSG00000097589	Dleu2	-0.621916	5.52846	12.389	0.000594139	0.00744113	14	cis	Antagonistic
ENSMUSG00000028910	Mecr	0.523818	4.21455	26.8141	0.000395669	0.00508431	4	trans	Antagonistic
ENSMUSG00000056076	Eif3b	0.501637	5.53812	24.4487	0.000142139	0.00232237	5	trans	Antagonistic
ENSMUSG00000038628	Polr3k	-0.457013	3.46616	11.9184	0.00597308	0.0390369	2	trans	Antagonistic
ENSMUSG00000041958	Pigs	0.54994	3.85435	15.6384	0.000427413	0.00538407	11	trans	Antagonistic
ENSMUSG00000000278	Scpep1	0.497133	4.53036	14.6758	0.000446131	0.00557939	11	trans	Antagonistic
ENSMUSG00000087819	Gm25117	-1.20097	3.99268	12.9638	0.000448969	0.00560074	10	trans	Antagonistic
ENSMUSG00000046668	Cxxc5	0.538158	4.6101	16.7027	0.00012904	0.00215173	18	trans	Antagonistic
ENSMUSG00000022551	Cyc1	0.528494	6.8393	52.8921	6.53412e-05	0.00128734	15	trans	Antagonistic
ENSMUSG00000029020	Mfn2	0.393614	6.22646	12.8588	0.00277121	0.0222502	4	trans	Antagonistic
ENSMUSG00000027332	Ivd	0.505545	7.21332	28.8809	0.00018997	0.00289746	2	trans	Antagonistic
ENSMUSG00000057400	Ces1c	0.745379	10.8136	35.1867	1.78752e-06	0.000101263	8	cis	Antagonistic
ENSMUSG00000089726	Mir17hg	-1.05983	2.22558	12.9332	0.000455692	0.00629633	14	cis	Antagonistic
ENSMUSG00000048100	Taf13	-0.682746	3.41919	26.0709	5.47936e-05	0.00111945	3	trans	Antagonistic
ENSMUSG00000039533	Mmd2	1.5314	3.82172	15.7703	0.000117224	0.00199374	5	trans	Antagonistic
ENSMUSG00000030314	Atg7	0.476964	4.97344	12.9146	0.000459838	0.00570387	6	trans	Antagonistic
ENSMUSG00000031119	Gpc4	0.426745	4.31848	9.25862	0.00354275	0.0266002	X	trans	Antagonistic
ENSMUSG00000069184	Zfp72	-1.27729	1.21186	25.1677	1.00574e-05	0.000316668	13	trans	Antagonistic
ENSMUSG00000040505	Abcg5	1.10398	6.20781	29.1652	3.01578e-07	2.23535e-05	17	trans	Antagonistic
ENSMUSG00000025907	Rb1cc1	-0.465916	6.73457	26.6943	0.000471678	0.00582331	1	trans	Antagonistic
ENSMUSG00000029246	Ppat	0.49835	4.8082	12.8615	0.000471863	0.00582331	5	trans	Antagonistic
ENSMUSG00000033047	Eif3l	0.565743	5.96081	61.9548	1.41994e-05	0.000408058	15	trans	Antagonistic
ENSMUSG00000060149	BC002059	-0.755814	2.04965	13.5923	0.00117211	0.0115933	17	trans	Antagonistic
ENSMUSG00000033308	Dpyd	0.539599	8.9588	31.0506	0.00023143	0.0033854	3	trans	Antagonistic
ENSMUSG00000046567	4930430F08Rik	-0.748584	2.13803	11.1991	0.00109402	0.0110003	10	trans	Antagonistic
ENSMUSG00000027610	Gss	0.481662	5.51934	26.6461	0.000260375	0.00370623	2	trans	Antagonistic
ENSMUSG00000030007	Cct7	0.487934	6.07426	35.6176	0.000175	0.00270994	6	trans	Antagonistic
ENSMUSG00000064368	mt-Nd6	-1.26644	6.98931	23.8844	2.92978e-06	0.000123661	MT	trans	Antagonistic
ENSMUSG00000032360	Hcrtr2	-2.56366	-0.42796	16.4317	8.59013e-05	0.00159666	9	trans	Antagonistic
ENSMUSG00000053774	Ubxn7	-0.407561	6.28293	23.0804	0.00199226	0.017348	16	trans	Antagonistic
ENSMUSG00000069743	Zfp820	-0.776712	1.94114	12.9782	0.000886708	0.00947088	17	trans	Antagonistic
ENSMUSG00000069208	Zfp825	-0.439053	4.05645	10.8032	0.00382254	0.0280766	13	trans	Antagonistic
ENSMUSG00000028271	Gtf2b	-0.445776	4.34984	13.3177	0.0020398	0.0176107	3	trans	Antagonistic
ENSMUSG00000041852	Tcf20	-0.57727	6.29339	34.0745	1.3115e-05	0.000388843	15	trans	Antagonistic
ENSMUSG00000041815	Poldip3	0.449077	5.18441	32.2252	0.000767367	0.00845898	15	trans	Antagonistic
ENSMUSG00000037722	Gnpnat1	-0.461427	6.58969	19.266	0.000495744	0.00668664	14	cis	Antagonistic
ENSMUSG00000105272	RP23-164N7.3	-0.837521	1.46597	10.4724	0.00160686	0.0147186	3	trans	Antagonistic
ENSMUSG00000064339	mt-Rnr2	-1.32423	15.8339	20.2628	1.47244e-05	0.000417226	MT	trans	Antagonistic
ENSMUSG00000040918	Slc19a2	0.534455	6.67563	21.9014	5.46678e-05	0.00111945	1	trans	Antagonistic
ENSMUSG00000078784	1810022K09Rik	-0.58615	3.90168	21.1836	0.000144249	0.00234608	3	trans	Antagonistic
ENSMUSG00000034111	Tmed8	-0.585775	2.24663	8.80386	0.00832215	0.0486957	12	trans	Antagonistic
ENSMUSG00000019302	Atp6v0a1	0.404361	4.67142	14.441	0.00360556	0.0269056	11	trans	Antagonistic
ENSMUSG00000004558	Ndrg2	0.477133	9.87225	44.6416	0.00165144	0.015212	14	cis	Antagonistic
ENSMUSG00000035545	Leng8	-0.427534	4.63817	9.78731	0.00225069	0.0190791	7	trans	Antagonistic
ENSMUSG00000033972	Zfp944	-0.620288	3.39739	19.4946	0.000237743	0.00346526	17	trans	Antagonistic
ENSMUSG00000053303	Slc22a26	3.28786	2.44937	12.6961	0.000511426	0.00620448	19	trans	Antagonistic
ENSMUSG00000028522	Mier1	-0.546127	5.91751	35.3816	3.22246e-05	0.000760625	4	trans	Antagonistic
ENSMUSG00000039367	Sec24c	0.44302	5.71521	14.9244	0.000712248	0.00831935	14	cis	Antagonistic
ENSMUSG00000034105	Tldc1	0.586308	2.84319	15.4476	0.00244316	0.0202051	8	cis	Antagonistic
ENSMUSG00000089873	Mup13	-2.61235	0.666075	21.1028	1.00815e-05	0.000316668	4	trans	Antagonistic
ENSMUSG00000025347	Mettl7b	0.499812	8.6533	13.8762	0.000519166	0.00626089	10	trans	Antagonistic
ENSMUSG00000003283	Hck	0.587469	2.33446	8.90291	0.00700841	0.0434184	2	trans	Antagonistic
ENSMUSG00000029655	N4bp2l2	-0.396982	6.57008	30.6514	0.00280007	0.0224333	5	trans	Antagonistic
ENSMUSG00000021215	Net1	-0.462831	6.26432	16.1048	0.000467157	0.00577697	13	trans	Antagonistic
ENSMUSG00000086593	Gm16548	-0.665435	2.86583	14.4236	0.000540774	0.00648289	1	trans	Antagonistic
ENSMUSG00000102465	Gm38198	-1.01372	-0.00769169	7.42915	0.00729335	0.0445966	1	trans	Antagonistic
ENSMUSG00000096971	4930556M19Rik	-0.548832	2.72855	10.2027	0.00507694	0.0347301	15	trans	Antagonistic
ENSMUSG00000022772	Senp5	-0.549276	4.48967	27.2597	0.000117309	0.00199374	16	trans	Antagonistic
ENSMUSG00000090841	Myl6	-0.482299	5.92715	27.8679	0.000245004	0.00354556	10	trans	Antagonistic
ENSMUSG00000040929	Rfx3	-0.792619	2.35326	15.6802	0.000248222	0.00357934	19	trans	Antagonistic
ENSMUSG00000068264	Ap5s1	0.763483	2.79747	25.4782	0.000107805	0.00188287	2	trans	Antagonistic
ENSMUSG00000103094	Gm37558	-0.74819	2.39482	10.403	0.00158798	0.0145797	3	trans	Antagonistic
ENSMUSG00000038695	Josd2	-0.806313	3.45626	22.1482	6.31531e-06	0.000217683	7	trans	Antagonistic
ENSMUSG00000039988	Ankrd13c	-0.457429	5.48007	22.8437	0.000562706	0.00667993	3	trans	Antagonistic
ENSMUSG00000015837	Sqstm1	0.388336	7.81856	18.2254	0.00538604	0.0362205	11	trans	Antagonistic
ENSMUSG00000069206	Zfp874a	-0.546328	4.59576	25.8497	0.000101509	0.00180138	13	trans	Antagonistic
ENSMUSG00000021420	Fars2	0.572154	4.32963	36.0531	8.53929e-05	0.00159476	13	trans	Antagonistic
ENSMUSG00000045624	Esf1	-0.494556	4.41997	16.9226	0.000569372	0.00674589	2	trans	Antagonistic
ENSMUSG00000074292	Gm10660	-0.723027	1.73751	8.72965	0.00412171	0.0295563	8	cis	Antagonistic
ENSMUSG00000073274	Gm14636	-0.908905	1.54452	8.52989	0.00411345	0.0297284	X	trans	Antagonistic
ENSMUSG00000030265	Kras	-0.472548	5.10293	18.6959	0.000477386	0.00586764	6	trans	Antagonistic
ENSMUSG00000000340	Dbt	0.458951	6.98668	18.1485	0.000586402	0.00688851	3	trans	Antagonistic
ENSMUSG00000028572	Hook1	-0.436635	6.69269	30.1119	0.00108024	0.0109428	4	trans	Antagonistic
ENSMUSG00000052131	Akr1b7	2.48965	-0.189217	15.598	0.000127154	0.00212904	6	trans	Antagonistic
ENSMUSG00000031596	Slc7a2	0.625472	10.1902	12.4108	0.000587845	0.00744113	8	cis	Antagonistic
ENSMUSG00000041959	S100a10	-0.688897	6.29113	13.1116	0.000417887	0.00528599	3	trans	Antagonistic
ENSMUSG00000098905	Zfp953	-0.69393	3.02224	20.3025	0.000132584	0.00219877	13	trans	Antagonistic
ENSMUSG00000055531	Cpsf6	-0.48144	6.07281	30.7477	0.000257323	0.00368711	10	trans	Antagonistic
ENSMUSG00000059474	Mbtd1	-0.43787	4.89836	14.6789	0.0012554	0.0122674	11	trans	Antagonistic
ENSMUSG00000027109	Sp3	-0.451678	6.2176	31.9005	0.00059974	0.00701004	2	trans	Antagonistic
ENSMUSG00000070473	Cldn3	0.563207	5.19167	13.6133	0.000327865	0.00442349	5	trans	Antagonistic
ENSMUSG00000030739	Myh14	0.667171	3.6823	10.5818	0.00145194	0.0136926	7	trans	Antagonistic
ENSMUSG00000078899	Gm4631	-0.632692	5.7339	15.5834	0.000128037	0.00213794	2	trans	Antagonistic
ENSMUSG00000097691	9030616G12Rik	-1.29472	2.52659	12.3277	0.00061222	0.00711618	10	trans	Antagonistic
ENSMUSG00000107838	RP24-470M22.10	-0.640543	3.57424	20.7508	8.96188e-05	0.00164563	6	trans	Antagonistic
ENSMUSG00000024713	Pcsk5	0.543735	3.76403	16.596	0.000621656	0.007197	19	trans	Antagonistic
ENSMUSG00000061244	Exoc5	-0.419521	5.56094	16.5919	0.00152724	0.01444	14	cis	Antagonistic
ENSMUSG00000020114	Cand1	0.479159	6.13505	39.8662	0.000240646	0.00349916	10	trans	Antagonistic
ENSMUSG00000029314	Agpat9	0.845659	4.01993	14.4583	0.00021853	0.00323958	5	trans	Antagonistic
ENSMUSG00000005413	Hmox1	0.976868	4.16173	12.2506	0.000635781	0.00774559	8	cis	Antagonistic
ENSMUSG00000023284	Zfp605	-0.866243	1.72458	14.0643	0.000599657	0.00701004	5	trans	Antagonistic
ENSMUSG00000051043	Gprc5c	0.443934	5.96169	13.7086	0.000641881	0.00739787	11	trans	Antagonistic
ENSMUSG00000033295	Ptprf	0.60746	5.93688	12.2296	0.000642339	0.00739787	4	trans	Antagonistic
ENSMUSG00000033446	Lpar6	-0.390435	4.65704	9.0559	0.00492016	0.0339911	14	cis	Antagonistic
ENSMUSG00000106317	RP24-500I24.6	-1.06956	0.801913	13.6231	0.000650769	0.00746724	3	trans	Antagonistic
ENSMUSG00000030987	Stim1	0.454911	4.42045	15.6199	0.00157414	0.0145102	7	trans	Antagonistic
ENSMUSG00000059897	Zfp930	-0.551422	2.42862	8.21528	0.00834268	0.047981	8	cis	Antagonistic
ENSMUSG00000016319	Slc25a5	0.546743	8.06481	51.0727	0.000104069	0.00183669	X	trans	Antagonistic
ENSMUSG00000040660	Cyp2b9	4.68083	2.85365	11.3444	0.000993406	0.0102861	7	trans	Antagonistic
ENSMUSG00000041134	Cyyr1	-0.762647	3.02759	20.2862	3.14807e-05	0.000751825	16	trans	Antagonistic
ENSMUSG00000036585	Fgf1	-0.472873	6.6147	11.5349	0.000904055	0.00958961	18	trans	Antagonistic
ENSMUSG00000024254	Abcg8	0.785681	6.23233	12.8894	0.000465501	0.00576235	17	trans	Antagonistic
ENSMUSG00000022174	Dad1	0.357314	4.93474	16.3177	0.00845576	0.0483857	14	cis	Antagonistic
ENSMUSG00000032349	Elovl5	0.854333	9.08068	12.1512	0.000667501	0.00763324	9	trans	Antagonistic
ENSMUSG00000038828	Tmem214	0.552689	5.01254	28.8045	4.1128e-05	0.000917344	5	trans	Antagonistic
ENSMUSG00000054072	Iigp1	-0.570549	8.54889	9.46355	0.00255113	0.0208552	18	trans	Antagonistic
ENSMUSG00000033883	D3Ertd254e	-0.502818	3.17578	11.9284	0.00425243	0.0304495	3	trans	Antagonistic
ENSMUSG00000096967	Gm26621	-0.67395	2.53193	13.4466	0.00110374	0.0110631	15	trans	Antagonistic
ENSMUSG00000028948	Nol9	0.568812	3.65703	15.3825	0.000399436	0.00510572	4	trans	Antagonistic
ENSMUSG00000024118	1600002H07Rik	-0.626512	6.38482	12.1055	0.000682632	0.00775779	17	trans	Antagonistic
ENSMUSG00000020105	Lrig3	0.611443	3.11016	14.3122	0.000683497	0.00775779	10	trans	Antagonistic
ENSMUSG00000002778	Kdelr1	0.435382	5.37319	38.5065	0.00101991	0.0104979	7	trans	Antagonistic
ENSMUSG00000030835	Nomo1	0.478348	4.83902	16.8702	0.000457534	0.00568689	7	trans	Antagonistic
ENSMUSG00000034528	Hsd17b13	0.576718	8.69302	17.4518	6.19786e-05	0.00124181	5	trans	Antagonistic
ENSMUSG00000039450	Dcxr	0.492628	6.22469	13.2211	0.00039629	0.00508691	11	trans	Antagonistic
ENSMUSG00000000600	Krit1	-0.495279	5.30877	22.2732	0.000212091	0.00316729	5	trans	Antagonistic
ENSMUSG00000074093	Svip	-0.692832	3.66916	21.2407	1.97724e-05	0.000520831	7	trans	Antagonistic
ENSMUSG00000085438	1700020I14Rik	-0.457675	7.20114	30.4841	0.000786681	0.00862129	2	trans	Antagonistic
ENSMUSG00000017264	Exosc10	0.444095	3.97259	18.8749	0.00373611	0.027559	4	trans	Antagonistic
ENSMUSG00000028356	Ambp	0.530129	10.4973	28.0225	0.000581861	0.00685971	4	trans	Antagonistic
ENSMUSG00000106341	RP24-500I24.2	-0.918225	1.42819	16.4071	0.000705293	0.00794582	3	trans	Antagonistic
ENSMUSG00000044468	Fam46c	0.775268	4.21234	7.67864	0.00639925	0.040806	3	trans	Antagonistic
ENSMUSG00000071180	Smim15	-0.630284	4.38849	28.8656	1.25194e-05	0.00037392	13	trans	Antagonistic
ENSMUSG00000024644	Cndp2	0.468215	4.26392	15.5432	0.00141952	0.0134599	18	trans	Antagonistic
ENSMUSG00000099608	4933411E06Rik	-0.687791	2.64831	14.2595	0.000709919	0.00797577	1	trans	Antagonistic
ENSMUSG00000028158	Mttp	0.62208	8.52531	23.6167	1.39141e-05	0.000405197	3	trans	Antagonistic
ENSMUSG00000005373	Mlxipl	-0.523823	5.67449	11.9768	0.000727186	0.00813218	5	trans	Antagonistic
ENSMUSG00000073411	H2-D1	0.514366	8.14331	21.0766	0.000295346	0.00410781	17	trans	Antagonistic
ENSMUSG00000004394	Tmed4	0.464841	5.61608	17.2745	0.000389056	0.0050259	11	trans	Antagonistic
ENSMUSG00000042638	Gucy2c	2.6343	0.117807	11.9433	0.000739253	0.00823138	6	trans	Antagonistic
ENSMUSG00000090150	Acad11	0.569541	9.08084	26.3807	0.000100222	0.00178898	9	trans	Antagonistic
ENSMUSG00000025899	Alkbh8	-0.56647	3.39025	20.4164	0.000788875	0.00862371	9	trans	Antagonistic
ENSMUSG00000034285	Nipsnap1	0.455145	7.29394	39.5819	0.000804781	0.00875037	11	trans	Antagonistic
ENSMUSG00000021431	Snrnp48	-0.573499	3.42245	16.0053	0.000742412	0.00823427	13	trans	Antagonistic
ENSMUSG00000032293	Ireb2	-0.409373	6.20674	8.00124	0.00540835	0.0362625	9	trans	Antagonistic
ENSMUSG00000030588	Yif1b	0.468261	3.80752	12.1878	0.00294052	0.0231345	7	trans	Antagonistic
ENSMUSG00000042505	Sdhaf3	-0.548846	3.06512	14.4308	0.00231755	0.0194559	6	trans	Antagonistic
ENSMUSG00000037049	Smpd1	0.471647	5.08866	28.9055	0.000448847	0.00560074	7	trans	Antagonistic
ENSMUSG00000020017	Hal	0.647876	9.1651	13.1562	0.000408954	0.00521095	10	trans	Antagonistic
ENSMUSG00000057572	Zbtb8os	-0.453489	3.98079	17.029	0.00305263	0.0238328	4	trans	Antagonistic
ENSMUSG00000035868	3110052M02Rik	-0.724673	1.44287	8.38673	0.00774263	0.0464328	17	trans	Antagonistic
ENSMUSG00000021639	Gtf2h2	-0.505956	3.42056	19.1697	0.00254797	0.0208552	13	trans	Antagonistic
ENSMUSG00000030446	Zfp273	-0.874889	1.43992	9.94163	0.00200268	0.0173976	13	trans	Antagonistic
ENSMUSG00000055065	Ddx17	-0.37074	6.45055	9.58129	0.00516218	0.0351163	15	trans	Antagonistic
ENSMUSG00000104950	RP23-434H17.6	-1.37721	1.32183	24.4539	2.28255e-06	0.00010201	5	trans	Antagonistic
ENSMUSG00000039782	Cpeb2	-0.544802	5.56016	8.13242	0.00505211	0.0346382	5	trans	Antagonistic
ENSMUSG00000037580	Gch1	0.374833	7.07466	12.1647	0.00516397	0.0347522	14	cis	Antagonistic
ENSMUSG00000058748	Zfp958	-0.722323	3.13501	16.8585	7.03596e-05	0.001553	8	cis	Antagonistic
ENSMUSG00000074064	Mlycd	0.45684	6.02055	28.213	0.000453271	0.00629633	8	cis	Antagonistic
ENSMUSG00000021466	Ptch1	0.499224	4.67269	11.638	0.000859193	0.00923461	13	trans	Antagonistic
ENSMUSG00000005268	Prlr	1.10841	6.45371	17.9385	4.26143e-05	0.000940942	15	trans	Antagonistic
ENSMUSG00000022219	Cideb	0.440955	6.55372	19.7969	0.000784248	0.00897528	14	cis	Antagonistic
ENSMUSG00000029273	Sult1d1	-1.38857	8.8285	26.34	1.0064e-06	5.51071e-05	5	trans	Antagonistic
ENSMUSG00000026553	Copa	0.569831	7.28059	54.7876	2.76259e-05	0.000683951	1	trans	Antagonistic
ENSMUSG00000050244	Heatr1	0.411152	4.69117	9.18668	0.00293729	0.0231255	13	trans	Antagonistic
ENSMUSG00000026042	Col5a2	0.571442	3.1612	7.57623	0.0067517	0.0421755	1	trans	Antagonistic
ENSMUSG00000041459	Tardbp	-0.45216	5.8501	22.3294	0.000549875	0.00656609	4	trans	Antagonistic
ENSMUSG00000027359	Slc27a2	0.467	11.2488	17.361	0.0027549	0.0221632	2	trans	Antagonistic
ENSMUSG00000020273	Papolg	-0.574463	3.45005	29.0103	0.000582364	0.00685971	11	trans	Antagonistic
ENSMUSG00000032330	Cox7a2	-0.535261	6.8134	34.7479	6.51692e-05	0.00128603	9	trans	Antagonistic
ENSMUSG00000033813	Tcea1	-0.589668	5.94619	42.6217	7.38536e-06	0.000247318	1	trans	Antagonistic
ENSMUSG00000043681	Fam25c	-0.946869	3.45941	13.0986	0.000420535	0.00603122	14	cis	Antagonistic
ENSMUSG00000038143	Stox2	-0.763814	1.47866	7.22819	0.00810721	0.047105	8	cis	Antagonistic
ENSMUSG00000037400	Atp11b	-0.585385	5.65708	20.8798	1.11452e-05	0.000343859	3	trans	Antagonistic
ENSMUSG00000017221	Psmd3	0.442992	5.52209	14.5208	0.000787945	0.00862129	11	trans	Antagonistic
ENSMUSG00000013997	Nit1	0.376285	6.28967	25.369	0.00386794	0.0283245	1	trans	Antagonistic
ENSMUSG00000080717	B230307C23Rik	-0.723903	1.40395	7.97043	0.00769591	0.0462668	16	trans	Antagonistic
ENSMUSG00000005362	Crbn	-0.501224	5.51235	38.8675	0.000149865	0.00240654	6	trans	Antagonistic
ENSMUSG00000008140	Emc10	0.439789	4.57925	19.4594	0.00181217	0.0161206	7	trans	Antagonistic
ENSMUSG00000024772	Ehd1	0.522041	4.41426	21.6329	0.000287485	0.00400764	19	trans	Antagonistic
ENSMUSG00000020929	Eftud2	0.635399	3.99813	38.0598	3.17966e-05	0.000756398	11	trans	Antagonistic
ENSMUSG00000030788	Rnf141	-0.39058	6.09634	19.4353	0.0028831	0.0228022	7	trans	Antagonistic
ENSMUSG00000100078	Gm6170	0.983985	0.480308	8.0087	0.00538741	0.0362205	1	trans	Antagonistic
ENSMUSG00000071533	Pcnp	-0.484347	5.52051	27.5092	0.000270364	0.00382601	16	trans	Antagonistic
ENSMUSG00000052783	Grk4	-0.589381	2.3392	9.1838	0.00646605	0.0410269	5	trans	Antagonistic
ENSMUSG00000017765	Slc12a4	0.56292	3.31324	14.9623	0.00114926	0.011626	8	cis	Antagonistic
ENSMUSG00000022324	Matn2	1.11379	1.39105	18.0049	4.63695e-05	0.000999411	15	trans	Antagonistic
ENSMUSG00000105135	RP23-418O21.3	-1.05871	1.7177	17.9578	4.22362e-05	0.000935196	3	trans	Antagonistic
ENSMUSG00000025366	Esyt1	0.578889	3.28598	17.9346	0.000858158	0.00923166	10	trans	Antagonistic
ENSMUSG00000031853	BC021891	1.08399	2.64944	19.7111	1.89117e-05	0.000618793	8	cis	Antagonistic
ENSMUSG00000097163	BC051077	-1.05716	1.21166	12.8523	0.000473972	0.0058417	5	trans	Antagonistic
ENSMUSG00000025903	Lypla1	-0.454836	7.20111	21.7999	0.000871339	0.00933216	1	trans	Antagonistic
ENSMUSG00000029994	Anxa4	0.51885	5.12003	30.771	0.000107774	0.00188287	6	trans	Antagonistic
ENSMUSG00000040446	Rprd1a	-0.711565	3.95842	17.7482	4.65323e-05	0.00100114	18	trans	Antagonistic
ENSMUSG00000038803	Ost4	-0.449598	4.36878	16.0968	0.00184423	0.0163519	5	trans	Antagonistic
ENSMUSG00000021377	Dek	-0.435376	5.77239	23.5384	0.000899389	0.00956516	13	trans	Antagonistic
ENSMUSG00000034158	Lrrc58	-0.455624	7.24387	17.3961	0.000901427	0.00957845	16	trans	Antagonistic
ENSMUSG00000101304	Plet1os	-1.59622	0.0410492	21.0876	3.18796e-05	0.000756892	9	trans	Antagonistic
ENSMUSG00000061518	Cox5b	0.387357	6.26743	20.0401	0.00312346	0.0242612	1	trans	Antagonistic
ENSMUSG00000043418	Lrit2	-1.06973	1.68076	11.5226	0.000909586	0.00985663	14	cis	Antagonistic
ENSMUSG00000046352	Gjb2	0.456349	7.56098	15.0106	0.000913456	0.00985663	14	cis	Antagonistic
ENSMUSG00000029369	Afm	0.561523	7.57471	13.2335	0.000393923	0.00507036	5	trans	Antagonistic
ENSMUSG00000033059	Pygb	0.577209	2.57222	8.68096	0.00519431	0.0352749	2	trans	Antagonistic
ENSMUSG00000020840	Blmh	0.429746	5.54434	21.8556	0.00105541	0.0107993	11	trans	Antagonistic
ENSMUSG00000034024	Cct2	0.36331	6.89194	29.5278	0.00628673	0.0403493	10	trans	Antagonistic
ENSMUSG00000038286	Bphl	0.42774	6.2157	16.4736	0.00107594	0.0109218	13	trans	Antagonistic
ENSMUSG00000015176	Nolc1	0.529744	4.1301	10.4098	0.00158253	0.0145406	19	trans	Antagonistic
ENSMUSG00000000056	Narf	0.456366	5.82015	9.04096	0.00316423	0.024484	11	trans	Antagonistic
ENSMUSG00000022766	Serpind1	0.5208	8.88707	25.5773	0.000342569	0.00457577	16	trans	Antagonistic
ENSMUSG00000099681	1700052K11Rik	-0.749817	2.18116	18.0497	0.000935321	0.00986103	11	trans	Antagonistic
ENSMUSG00000036093	Arl5a	-0.601104	7.45514	36.6446	1.54574e-05	0.000431956	2	trans	Antagonistic
ENSMUSG00000032435	Dync1li1	0.49123	4.21843	22.5805	0.000944248	0.00992195	9	trans	Antagonistic
ENSMUSG00000059323	Tonsl	0.379326	4.76031	16.9982	0.00535012	0.036051	15	trans	Antagonistic
ENSMUSG00000067235	H2-Q10	0.482089	9.62515	22.2188	0.00138378	0.0132243	17	trans	Antagonistic
ENSMUSG00000028364	Tnc	1.59644	-0.0520188	11.3875	0.000972415	0.0101465	4	trans	Antagonistic
ENSMUSG00000027690	Slc2a2	0.776991	8.28951	15.7858	0.000116368	0.00198955	3	trans	Antagonistic
ENSMUSG00000030257	Srgap3	-1.97701	0.121269	21.9102	7.02237e-06	0.000237782	6	trans	Antagonistic
ENSMUSG00000034681	Rnps1	0.430938	3.65127	13.2044	0.00771759	0.0463513	17	trans	Antagonistic
ENSMUSG00000105471	RP23-396K22.3	-0.681598	2.53419	11.3556	0.000987926	0.010238	5	trans	Antagonistic
ENSMUSG00000019806	Aig1	0.529045	3.66143	12.3406	0.0010042	0.0103538	10	trans	Antagonistic
ENSMUSG00000036636	Clcn7	0.424931	4.57533	18.4659	0.00253818	0.0208333	17	trans	Antagonistic
ENSMUSG00000091867	Cyp2a22	0.865374	4.54353	12.0804	0.000691095	0.0078294	7	trans	Antagonistic
ENSMUSG00000071528	Usmg5	-0.549626	5.80252	23.7676	2.91881e-05	0.000708205	19	trans	Antagonistic
ENSMUSG00000048170	Mcmbp	0.514001	4.91164	45.7602	0.000153292	0.00245382	7	trans	Antagonistic
ENSMUSG00000019055	Plod1	0.47993	5.26777	24.6589	0.000326808	0.00442349	4	trans	Antagonistic
ENSMUSG00000028405	Aco1	0.590196	7.36917	48.3321	1.59217e-05	0.000441882	4	trans	Antagonistic
ENSMUSG00000090862	Rps13	0.344616	5.69918	17.4158	0.00837366	0.0488522	7	trans	Antagonistic
ENSMUSG00000000031	H19	3.82517	0.849832	11.2473	0.00104239	0.0107021	7	trans	Antagonistic
ENSMUSG00000026475	Rgs16	2.59009	3.86945	11.2374	0.00104749	0.0107363	1	trans	Antagonistic
ENSMUSG00000081974	Gm11960	-0.936843	1.304	13.4633	0.000790862	0.00862991	11	trans	Antagonistic
ENSMUSG00000024887	Asah2	0.419606	4.51555	11.6333	0.00311088	0.0241939	19	trans	Antagonistic
ENSMUSG00000019853	Hebp2	1.83783	-0.212483	13.5784	0.000333428	0.00447368	10	trans	Antagonistic
ENSMUSG00000022149	C9	-0.821526	9.14155	11.1862	0.00107444	0.0109205	15	trans	Antagonistic
ENSMUSG00000028443	Nudt2	-0.554903	2.5643	10.8667	0.00735063	0.044834	4	trans	Antagonistic
ENSMUSG00000022821	Hgd	0.484215	9.38811	16.3303	0.00107687	0.0109218	16	trans	Antagonistic
ENSMUSG00000025544	Tm9sf2	0.456837	7.4363	37.434	0.000856512	0.00953829	14	cis	Antagonistic
ENSMUSG00000032046	Abhd12	0.365262	4.72154	15.5522	0.00777131	0.046536	2	trans	Antagonistic
ENSMUSG00000024271	Elp2	0.442118	4.89117	19.4647	0.00108789	0.0109908	18	trans	Antagonistic
ENSMUSG00000102225	Gm37983	-1.1934	1.59189	25.321	4.16309e-06	0.000161682	9	trans	Antagonistic
ENSMUSG00000067889	Sptbn2	0.526122	6.50687	26.3517	6.19519e-05	0.00124181	19	trans	Antagonistic
ENSMUSG00000042118	Bhmt2	0.386619	7.73948	10.17	0.00541397	0.0362802	13	trans	Antagonistic
ENSMUSG00000028645	Slc2a1	0.623679	3.51748	7.65153	0.00649066	0.0410726	4	trans	Antagonistic
ENSMUSG00000034951	Cog7	0.451181	4.10497	20.3284	0.00271226	0.0218635	7	trans	Antagonistic
ENSMUSG00000027405	Nop56	0.522289	3.78329	10.6733	0.00138702	0.0132448	2	trans	Antagonistic
ENSMUSG00000040712	Camta2	-0.478608	3.51466	13.724	0.00408332	0.0295986	11	trans	Antagonistic
ENSMUSG00000021187	Tc2n	-0.826868	2.96255	19.9657	1.68464e-05	0.000461228	12	trans	Antagonistic
ENSMUSG00000021557	Agtpbp1	-0.648302	3.5376	17.4235	9.25874e-05	0.00168487	13	trans	Antagonistic
ENSMUSG00000066760	Psg16	-0.64185	3.38449	17.6507	0.00016271	0.00255542	7	trans	Antagonistic
ENSMUSG00000026656	Fcgr2b	-0.625976	5.16455	25.2749	3.6115e-06	0.000144412	1	trans	Antagonistic
ENSMUSG00000026674	Ddr2	-0.596724	3.04788	13.8786	0.00113093	0.0112685	1	trans	Antagonistic
ENSMUSG00000098183	Gm27010	-0.534996	2.97818	11.412	0.00354066	0.0263919	14	cis	Antagonistic
ENSMUSG00000014313	Cox6c	-0.596202	7.20296	48.6937	1.37099e-05	0.000400618	15	trans	Antagonistic
ENSMUSG00000028792	Ak2	0.482245	7.22738	14.6198	0.000364166	0.00479091	4	trans	Antagonistic
ENSMUSG00000057738	Sptan1	0.485956	7.4749	27.9467	0.000378693	0.00493926	2	trans	Antagonistic
ENSMUSG00000027035	Cers6	0.987068	4.4907	14.7429	0.00019078	0.00290616	2	trans	Antagonistic
ENSMUSG00000041241	Mul1	0.368092	4.97324	14.5622	0.00651665	0.0412156	4	trans	Antagonistic
ENSMUSG00000027550	Lrrcc1	-0.637068	2.87731	11.8361	0.000779279	0.00854957	3	trans	Antagonistic
ENSMUSG00000023965	Fbxl17	0.486428	4.89132	17.158	0.000342919	0.00457577	17	trans	Antagonistic
ENSMUSG00000102780	Gm38253	-0.619947	2.06475	9.8875	0.00757916	0.0457617	3	trans	Antagonistic
ENSMUSG00000025980	Hspd1	0.438618	8.11505	23.2672	0.00191164	0.0167783	1	trans	Antagonistic
ENSMUSG00000026615	Eprs	0.448233	7.60738	27.334	0.00115377	0.0114212	1	trans	Antagonistic
ENSMUSG00000040018	Cox15	0.390022	4.38888	11.5018	0.00694682	0.0431064	19	trans	Antagonistic
ENSMUSG00000020198	Ap3d1	0.389453	5.42302	21.0346	0.00335481	0.0255443	10	trans	Antagonistic
ENSMUSG00000040147	Maob	0.587689	7.1947	25.7431	1.36819e-05	0.000400618	X	trans	Antagonistic
ENSMUSG00000038274	Fau	0.452923	5.98581	24.3815	0.000492199	0.00600202	19	trans	Antagonistic
ENSMUSG00000082286	Pisd-ps1	-0.553603	3.92761	11.0075	0.00117422	0.0115963	11	trans	Antagonistic
ENSMUSG00000041180	Hectd2	-0.807959	2.24687	15.5807	0.000264781	0.00376014	19	trans	Antagonistic
ENSMUSG00000035960	Apex1	0.496965	3.95687	14.5044	0.00118777	0.0118796	14	cis	Antagonistic
ENSMUSG00000071302	2610044O15Rik8	-0.517531	3.6909	13.6481	0.0011953	0.0118796	8	cis	Antagonistic
ENSMUSG00000024442	0610009O20Rik	0.390515	4.47437	12.8768	0.00613045	0.0397237	18	trans	Antagonistic
ENSMUSG00000028906	Epb4.1	0.37502	7.29094	13.2484	0.00610145	0.0395569	4	trans	Antagonistic
ENSMUSG00000098332	2310009A05Rik	-0.842498	2.79175	29.7506	1.19399e-05	0.000361049	9	trans	Antagonistic
ENSMUSG00000038502	Ptov1	0.543872	3.8457	22.2369	0.00054278	0.00650052	7	trans	Antagonistic
ENSMUSG00000040697	Dnajc16	0.516352	3.78735	22.6682	0.00120655	0.0118856	4	trans	Antagonistic
ENSMUSG00000016942	Tmprss6	0.445626	8.10654	28.1185	0.0017568	0.0157249	15	trans	Antagonistic
ENSMUSG00000005802	Slc30a4	-0.645879	4.76112	37.5499	2.57909e-06	0.000113182	2	trans	Antagonistic
ENSMUSG00000028307	Aldob	0.658655	12.2532	35.8148	4.30814e-05	0.000948727	4	trans	Antagonistic
ENSMUSG00000104044	Gm37566	-0.896344	1.48327	13.2081	0.000679016	0.00773582	1	trans	Antagonistic
ENSMUSG00000061981	Flot2	0.474379	4.45714	15.9298	0.000938551	0.0098865	11	trans	Antagonistic
ENSMUSG00000029462	Vps29	-0.425542	4.57816	18.0173	0.00250146	0.0205736	5	trans	Antagonistic
ENSMUSG00000060678	Hist1h4c	-0.863092	4.04231	12.8204	0.00048139	0.00589897	13	trans	Antagonistic
ENSMUSG00000042613	Pbxip1	0.64222	2.99746	16.1526	0.000573625	0.00678967	3	trans	Antagonistic
ENSMUSG00000037416	Dmxl1	-0.468935	6.79268	32.1361	0.000460952	0.00571186	18	trans	Antagonistic
ENSMUSG00000025409	Mbd6	-0.579646	2.35992	10.4914	0.0071704	0.0441334	10	trans	Antagonistic
ENSMUSG00000021243	Fcf1	-0.419841	3.71507	12.2949	0.00843301	0.0490018	12	trans	Antagonistic
ENSMUSG00000020516	Rps6kb1	-0.360892	5.51195	19.94	0.00637868	0.0407244	11	trans	Antagonistic
ENSMUSG00000041638	Gcn1l1	0.433228	5.27472	10.4912	0.00151931	0.0141415	5	trans	Antagonistic
ENSMUSG00000033216	Eefsec	0.491336	4.32235	22.1925	0.00076478	0.00845151	6	trans	Antagonistic
ENSMUSG00000020042	Btbd11	0.972592	0.674109	9.65284	0.00243667	0.0201772	10	trans	Antagonistic
ENSMUSG00000048758	Rpl29	0.565778	3.97487	17.7512	0.000227299	0.00334509	9	trans	Antagonistic
ENSMUSG00000029513	Prkab1	0.444359	4.04471	12.9668	0.00331723	0.0253772	5	trans	Antagonistic
ENSMUSG00000020176	Grb10	0.639367	2.61394	14.386	0.00167871	0.0152173	11	trans	Antagonistic
ENSMUSG00000020402	Vdac1	0.393085	6.93622	24.2575	0.00309532	0.0241042	11	trans	Antagonistic
ENSMUSG00000024992	Pde6c	1.47879	0.667473	8.32061	0.00458283	0.0322856	19	trans	Antagonistic
ENSMUSG00000011257	Pabpc4	0.471922	4.25999	13.1095	0.00131927	0.0127582	4	trans	Antagonistic
ENSMUSG00000067942	Zfp160	-0.486405	3.68191	12.0719	0.00234522	0.0196205	17	trans	Antagonistic
ENSMUSG00000030236	Slco1b2	-0.668216	10.5627	20.9105	1.77463e-05	0.000480454	6	trans	Antagonistic
ENSMUSG00000020829	Slc46a1	0.473971	4.28401	23.7387	0.00133578	0.0128871	11	trans	Antagonistic
ENSMUSG00000009563	Tor2a	0.44332	4.64321	27.1966	0.00134688	0.0129825	2	trans	Antagonistic
ENSMUSG00000028414	Fktn	-0.642904	3.6176	20.1731	7.08041e-05	0.00137491	4	trans	Antagonistic
ENSMUSG00000022620	Arsa	0.608225	4.56169	11.8449	0.0007759	0.00852788	15	trans	Antagonistic
ENSMUSG00000032263	Bckdhb	0.493882	5.94607	34.3841	0.000145559	0.00235923	9	trans	Antagonistic
ENSMUSG00000104262	Gm37747	1.52345	0.324215	10.7086	0.0013628	0.0130751	2	trans	Antagonistic
ENSMUSG00000001942	Siae	0.622032	5.0973	20.6304	1.24709e-05	0.000373701	9	trans	Antagonistic
ENSMUSG00000057722	Lepr	1.80369	5.27287	10.6841	0.00137961	0.0131948	4	trans	Antagonistic
ENSMUSG00000011837	Snapc2	0.72322	2.60107	22.0868	0.000462679	0.00631585	8	cis	Antagonistic
ENSMUSG00000021228	Acot3	2.57317	2.67924	12.2219	0.000644784	0.00740832	12	trans	Antagonistic
ENSMUSG00000075010	AW112010	-0.52197	5.18461	10.669	0.00139001	0.0132525	19	trans	Antagonistic
ENSMUSG00000008200	Fnbp4	-0.411554	4.48644	12.4055	0.0038866	0.0284269	2	trans	Antagonistic
ENSMUSG00000022035	Ccdc25	-0.431608	5.1004	19.003	0.00139995	0.0135568	14	cis	Antagonistic
ENSMUSG00000034403	Pja1	0.421712	5.44709	14.9064	0.00140927	0.0133941	X	trans	Antagonistic
ENSMUSG00000038010	Ccdc138	-1.13274	1.10027	15.5121	0.000138467	0.00227768	10	trans	Antagonistic
ENSMUSG00000040532	Abhd11	0.518004	4.28678	28.4971	0.000382124	0.00495741	5	trans	Antagonistic
ENSMUSG00000029624	Ptcd1	0.592429	3.33374	16.5951	0.000575502	0.00680526	5	trans	Antagonistic
ENSMUSG00000050890	Pdik1l	-0.536887	4.04215	17.2791	0.000423289	0.0053432	4	trans	Antagonistic
ENSMUSG00000017119	Nbr1	0.437078	7.99165	21.2298	0.0018129	0.0161206	11	trans	Antagonistic
ENSMUSG00000029661	Col1a2	0.661058	4.29877	10.6061	0.00143441	0.0135698	6	trans	Antagonistic
ENSMUSG00000064061	Dzip3	-0.939036	2.30108	26.8171	1.76723e-05	0.000479519	16	trans	Antagonistic
ENSMUSG00000036622	Atp13a2	0.503781	3.7983	13.1713	0.00145613	0.0137215	4	trans	Antagonistic
ENSMUSG00000022883	Robo1	0.834162	3.18089	13.4148	0.000360833	0.00476771	16	trans	Antagonistic
ENSMUSG00000009535	Rnmt	-0.384082	4.27132	13.8674	0.00863445	0.0498624	18	trans	Antagonistic
ENSMUSG00000033918	Parl	0.413409	4.36051	21.836	0.00414466	0.0298914	16	trans	Antagonistic
ENSMUSG00000030979	Uros	-0.467965	3.80922	9.51983	0.00280324	0.0224333	7	trans	Antagonistic
ENSMUSG00000020792	Exoc7	0.506323	4.26716	26.083	0.000561581	0.0066731	11	trans	Antagonistic
ENSMUSG00000049382	Krt8	0.777459	6.8513	29.3291	2.8143e-07	2.14148e-05	15	trans	Antagonistic
ENSMUSG00000028469	Npr2	-0.736331	3.77411	10.5292	0.00149065	0.0140034	4	trans	Antagonistic
ENSMUSG00000105370	RP24-323L24.1	-0.641647	3.92183	10.5208	0.00149698	0.0140285	5	trans	Antagonistic
ENSMUSG00000060981	Hist1h4h	-0.759042	4.2702	9.70692	0.00225492	0.0190954	13	trans	Antagonistic
ENSMUSG00000033411	Ctdspl2	-0.492654	4.72244	30.8401	0.000326882	0.00442349	2	trans	Antagonistic
ENSMUSG00000085826	Gm15638	-0.777654	3.36582	14.7245	0.00019246	0.00292808	16	trans	Antagonistic
ENSMUSG00000054814	Usp46	-0.438904	3.9752	15.5007	0.00417937	0.0300796	5	trans	Antagonistic
ENSMUSG00000018583	G3bp1	0.493773	5.51965	21.5213	0.000168894	0.00263564	11	trans	Antagonistic
ENSMUSG00000026739	Bmi1	-0.545391	4.78898	27.1314	6.34775e-05	0.00126084	2	trans	Antagonistic
ENSMUSG00000031434	Morc4	0.921186	1.55495	13.6159	0.000456114	0.00567578	X	trans	Antagonistic
ENSMUSG00000034724	Cnot6l	-0.418995	5.56075	11.8757	0.00153424	0.0142476	5	trans	Antagonistic
ENSMUSG00000059423	Zfp933	-0.62308	3.1284	16.3872	0.000435985	0.00547503	4	trans	Antagonistic
ENSMUSG00000057982	Zfp809	-0.745316	3.43625	15.2678	0.00014866	0.00239352	9	trans	Antagonistic
ENSMUSG00000038503	Mesdc2	0.406328	4.25536	14.0166	0.00589807	0.0386715	7	trans	Antagonistic
ENSMUSG00000066072	Cyp4a10	1.01427	11.1688	15.3867	0.000140515	0.00230202	4	trans	Antagonistic
ENSMUSG00000102095	C730036E19Rik	-1.07742	2.8375	10.4233	0.00157189	0.0145102	1	trans	Antagonistic
ENSMUSG00000004626	Stxbp2	0.451896	4.42946	17.294	0.00157467	0.0146238	8	cis	Antagonistic
ENSMUSG00000068882	Ssb	-0.41357	5.7648	22.4233	0.00157802	0.0145102	2	trans	Antagonistic
ENSMUSG00000033533	Acsm1	0.45711	7.54241	12.2184	0.000951068	0.00997514	7	trans	Antagonistic
ENSMUSG00000004187	Kifc2	-0.920953	1.81748	14.3901	0.000229959	0.00337606	15	trans	Antagonistic
ENSMUSG00000078672	Mup20	-1.9517	10.661	10.7847	0.00131199	0.0127109	4	trans	Antagonistic
ENSMUSG00000032238	Rora	-0.430452	7.15245	11.8927	0.00160168	0.0146944	9	trans	Antagonistic
ENSMUSG00000029918	Mrps33	-0.413869	4.36359	17.9207	0.00424234	0.0304068	6	trans	Antagonistic
ENSMUSG00000022885	St6gal1	0.514744	5.35664	11.1046	0.00111887	0.0111758	16	trans	Antagonistic
ENSMUSG00000036501	Fam13b	-0.381222	4.80643	8.70516	0.00530447	0.0358171	18	trans	Antagonistic
ENSMUSG00000036073	Galt	0.45727	4.87495	24.3892	0.000740385	0.00823138	4	trans	Antagonistic
ENSMUSG00000038880	Mrps34	0.48734	4.50747	24.2968	0.000547042	0.00653869	17	trans	Antagonistic
ENSMUSG00000024026	Glo1	-0.516314	8.21097	17.9387	0.000337864	0.00452321	17	trans	Antagonistic
ENSMUSG00000052151	Ppap2c	0.519829	4.09153	17.0808	0.000488327	0.00596593	10	trans	Antagonistic
ENSMUSG00000022540	Rogdi	0.952752	3.70098	17.4532	5.33493e-05	0.00110668	16	trans	Antagonistic
ENSMUSG00000034994	Eef2	0.470289	10.2091	19.2772	0.00232348	0.0194788	10	trans	Antagonistic
ENSMUSG00000026496	Parp1	0.523762	4.70364	33.9554	0.000146986	0.00237285	1	trans	Antagonistic
ENSMUSG00000025314	Ptprj	0.444948	6.21522	20.1247	0.000750406	0.00831535	2	trans	Antagonistic
ENSMUSG00000022037	Clu	0.471656	9.86387	14.7516	0.00168397	0.0152635	14	cis	Antagonistic
ENSMUSG00000029472	Anapc5	0.349623	5.8534	29.8352	0.00731897	0.0446634	5	trans	Antagonistic
ENSMUSG00000004937	Sgta	0.4087	4.74861	20.4486	0.00279555	0.022416	10	trans	Antagonistic
ENSMUSG00000041731	Pgm5	-1.66523	0.79764	10.2673	0.00169981	0.0153485	19	trans	Antagonistic
ENSMUSG00000015112	Slc25a13	0.445766	8.32662	20.719	0.0017048	0.0153735	6	trans	Antagonistic
ENSMUSG00000032127	Vps11	0.442008	4.50529	21.6195	0.00187215	0.0165151	9	trans	Antagonistic
ENSMUSG00000028419	Chmp5	-0.490998	5.42736	38.4625	0.000223463	0.00330464	4	trans	Antagonistic
ENSMUSG00000056763	Cspp1	-0.413393	5.61627	14.8048	0.00174216	0.0156177	1	trans	Antagonistic
ENSMUSG00000032116	Stt3a	0.563288	6.26732	26.4628	1.61115e-05	0.00044613	9	trans	Antagonistic
ENSMUSG00000038831	Ralgps1	-1.09092	1.60117	15.5179	0.000132061	0.00219308	2	trans	Antagonistic
ENSMUSG00000085192	Gm12195	-1.26849	-0.133573	10.3459	0.00176673	0.0157898	11	trans	Antagonistic
ENSMUSG00000020034	Tcp11l2	0.50477	4.46164	7.8459	0.005864	0.0385481	10	trans	Antagonistic
ENSMUSG00000028238	Atp6v0d2	1.68993	2.32348	10.1712	0.00178393	0.0159101	4	trans	Antagonistic
ENSMUSG00000000838	Fmr1	-0.42142	5.06445	25.8487	0.00178658	0.015922	X	trans	Antagonistic
ENSMUSG00000007610	Gtpbp3	0.673429	2.80593	16.2275	0.000536025	0.00706181	8	cis	Antagonistic
ENSMUSG00000049115	Agtr1a	0.405659	6.07803	15.6233	0.00181416	0.0161206	13	trans	Antagonistic
ENSMUSG00000020634	Ubxn2a	-0.522646	5.07449	25.7081	0.0001103	0.00190997	12	trans	Antagonistic
ENSMUSG00000020496	Rnf187	0.422842	5.55056	22.5694	0.00131229	0.0127109	11	trans	Antagonistic
ENSMUSG00000001249	Hpn	0.370044	7.71406	15.3673	0.00787658	0.0468892	7	trans	Antagonistic
ENSMUSG00000010307	Tmem86a	0.648393	2.96584	7.52228	0.00694536	0.0431064	7	trans	Antagonistic
ENSMUSG00000036775	Decr2	0.432367	7.99263	11.8888	0.00209802	0.0179729	17	trans	Antagonistic
ENSMUSG00000021242	Npc2	0.389354	5.53481	19.5458	0.00315079	0.0244267	12	trans	Antagonistic
ENSMUSG00000039100	March6	0.445818	7.57064	28.167	0.00127914	0.0124494	15	trans	Antagonistic
ENSMUSG00000018736	Ndel1	0.367697	4.69157	12.1668	0.00798545	0.0473517	11	trans	Antagonistic
ENSMUSG00000070044	Fam149a	-0.47025	4.08911	10.9153	0.0018812	0.016672	8	cis	Antagonistic
ENSMUSG00000104852	RP23-7E4.3	-1.01902	1.49184	12.5639	0.000545492	0.00652657	5	trans	Antagonistic
ENSMUSG00000026775	Yme1l1	-0.55641	7.42868	52.1542	5.4237e-05	0.00111747	2	trans	Antagonistic
ENSMUSG00000019295	Tmem129	0.479003	3.89893	16.9789	0.00207241	0.0178366	5	trans	Antagonistic
ENSMUSG00000059908	Mug1	0.617965	12.7657	13.3073	0.000380101	0.00494701	6	trans	Antagonistic
ENSMUSG00000062014	Gmfb	-0.407913	5.59396	20.3588	0.00191504	0.0168197	14	cis	Antagonistic
ENSMUSG00000020362	Cnot6	-0.38784	5.37209	14.7115	0.0035176	0.0264603	11	trans	Antagonistic
ENSMUSG00000031536	Polb	-0.66724	3.62463	29.8573	4.07967e-05	0.00109922	8	cis	Antagonistic
ENSMUSG00000077391	Gm24336	-0.948094	3.89561	9.83476	0.00211373	0.0180763	19	trans	Antagonistic
ENSMUSG00000036136	Fam110c	1.42223	0.540577	9.23626	0.00286396	0.0226951	12	trans	Antagonistic
ENSMUSG00000027854	Sike1	-0.418414	4.02468	15.4498	0.00588358	0.0385973	3	trans	Antagonistic
ENSMUSG00000021973	Micu2	0.542947	5.01215	19.1826	5.08383e-05	0.00125217	14	cis	Antagonistic
ENSMUSG00000061232	H2-K1	0.600231	9.17566	27.8709	4.98513e-05	0.0010539	17	trans	Antagonistic
ENSMUSG00000022856	Tmem41a	0.596171	2.42986	9.30654	0.00509796	0.0347565	16	trans	Antagonistic
ENSMUSG00000045594	Glb1	0.636497	3.4613	21.4393	0.000157609	0.00250116	9	trans	Antagonistic
ENSMUSG00000031930	Wwp2	0.440404	4.47488	16.7296	0.00197395	0.0172037	8	cis	Antagonistic
ENSMUSG00000039048	Foxred1	0.429943	4.93232	23.4943	0.00151302	0.0140947	9	trans	Antagonistic
ENSMUSG00000039304	Tnfsf10	-0.733414	3.32001	14.0982	0.000259659	0.00370037	3	trans	Antagonistic
ENSMUSG00000029687	Ezh2	-0.57752	2.44062	10.0035	0.00629894	0.040385	6	trans	Antagonistic
ENSMUSG00000090386	Mir99ahg	-0.556785	3.23706	9.94032	0.00200401	0.0173976	16	trans	Antagonistic
ENSMUSG00000040188	Scamp2	0.485885	3.84412	20.6849	0.00200511	0.0173976	9	trans	Antagonistic
ENSMUSG00000037851	Iars	0.478692	4.79948	25.289	0.000440766	0.00552366	13	trans	Antagonistic
ENSMUSG00000044068	Zrsr1	-0.605074	3.55709	14.3603	0.000258764	0.00369628	11	trans	Antagonistic
ENSMUSG00000062931	Zfp938	-0.743692	2.15853	15.2306	0.00106582	0.0108602	10	trans	Antagonistic
ENSMUSG00000064844	Gm26202	-2.33828	0.332108	9.36739	0.00267894	0.0216524	18	trans	Antagonistic
ENSMUSG00000079450	Cldn34c1	-1.10431	0.976628	16.2301	0.000320173	0.00436413	X	trans	Antagonistic
ENSMUSG00000037709	Fam13a	0.727244	5.53776	17.3979	5.4738e-05	0.00111945	6	trans	Antagonistic
ENSMUSG00000007379	Dennd2c	-1.19608	0.650186	13.7074	0.000313323	0.00430367	3	trans	Antagonistic
ENSMUSG00000034867	Ankrd27	0.392182	4.69658	10.6896	0.00444746	0.0314871	7	trans	Antagonistic
ENSMUSG00000021364	Elovl2	0.517802	9.15004	9.89158	0.00205392	0.0177074	13	trans	Antagonistic
ENSMUSG00000017721	Pigt	0.459237	3.73512	9.95991	0.00429725	0.0306198	2	trans	Antagonistic
ENSMUSG00000039148	Sart1	0.487192	4.13914	23.3398	0.00117808	0.0116146	19	trans	Antagonistic
ENSMUSG00000001025	S100a6	1.48569	-0.0435811	9.87195	0.00207439	0.0178366	3	trans	Antagonistic
ENSMUSG00000024354	Slc23a1	0.467328	5.39121	7.28984	0.007848	0.04679	18	trans	Antagonistic
ENSMUSG00000022971	Ifnar2	0.470333	5.36401	27.0438	0.000375903	0.00491178	16	trans	Antagonistic
ENSMUSG00000049721	Gal3st1	1.47247	0.768892	9.38072	0.00266085	0.0215348	11	trans	Antagonistic
ENSMUSG00000022391	Rangap1	0.545852	4.94893	9.85574	0.00209144	0.0179418	15	trans	Antagonistic
ENSMUSG00000035171	1110059E24Rik	-0.625978	4.26196	35.5683	1.97947e-05	0.000520831	19	trans	Antagonistic
ENSMUSG00000026768	Itga8	0.492718	3.95279	7.71541	0.0062774	0.0403493	2	trans	Antagonistic
ENSMUSG00000066842	Hmcn1	0.577466	3.57453	9.56912	0.00241801	0.0201049	1	trans	Antagonistic
ENSMUSG00000030771	Micalcl	-1.38687	0.165736	11.52	0.00091077	0.00965241	7	trans	Antagonistic
ENSMUSG00000053119	Chmp3	-0.398719	5.56716	28.251	0.00260663	0.0211629	6	trans	Antagonistic
ENSMUSG00000002985	Apoe	0.575596	13.3922	59.2803	0.000436661	0.00547787	7	trans	Antagonistic
ENSMUSG00000037797	Adh4	-0.54853	6.14276	8.25448	0.00474238	0.0331885	3	trans	Antagonistic
ENSMUSG00000033159	Cnppd1	0.405097	5.08309	13.9522	0.00260793	0.0211629	1	trans	Antagonistic
ENSMUSG00000042642	Flad1	0.431558	4.8579	17.3287	0.00143964	0.0135977	3	trans	Antagonistic
ENSMUSG00000063558	Aox1	-0.585815	5.87442	9.78291	0.00216987	0.0184783	1	trans	Antagonistic
ENSMUSG00000032437	Stt3b	0.562497	6.81401	53.8085	2.33268e-05	0.000591985	9	trans	Antagonistic
ENSMUSG00000074272	Ceacam1	0.401552	6.19672	12.2378	0.00217512	0.018503	7	trans	Antagonistic
ENSMUSG00000025525	Apool	-0.391503	4.26142	12.5549	0.00751515	0.0456087	X	trans	Antagonistic
ENSMUSG00000086429	Gt(ROSA)26Sor	-0.792977	2.80533	20.922	4.35305e-05	0.000952285	6	trans	Antagonistic
ENSMUSG00000053644	Aldh7a1	0.462405	8.39074	30.9776	0.00126453	0.0123467	18	trans	Antagonistic
ENSMUSG00000027162	Lin7c	-0.504124	6.2386	29.2697	0.00013166	0.00218946	2	trans	Antagonistic
ENSMUSG00000020277	Pfkl	0.502183	4.18937	12.944	0.000725714	0.00813068	10	trans	Antagonistic
ENSMUSG00000042042	Csgalnact2	-0.614905	3.96285	26.8046	6.14769e-05	0.00123932	6	trans	Antagonistic
ENSMUSG00000029823	Luc7l2	-0.402333	7.52124	24.3741	0.00371612	0.027511	6	trans	Antagonistic
ENSMUSG00000036606	Plxnb2	0.423141	6.76352	16.0568	0.00139661	0.013305	15	trans	Antagonistic
ENSMUSG00000054920	Klhl5	-0.365501	4.70911	9.64003	0.00773926	0.0464328	5	trans	Antagonistic
ENSMUSG00000066324	Impad1	-0.5264	6.86321	30.3547	9.32219e-05	0.00169135	4	trans	Antagonistic
ENSMUSG00000002227	Mov10	0.591925	3.61697	14.4937	0.000311181	0.00428879	3	trans	Antagonistic
ENSMUSG00000046532	Ar	-1.45984	0.179333	9.31262	0.00275468	0.0221632	X	trans	Antagonistic
ENSMUSG00000034875	Nudt19	0.457232	5.08835	17.6626	0.000652576	0.00747664	7	trans	Antagonistic
ENSMUSG00000016541	Atxn10	0.348059	5.93112	11.9653	0.00722593	0.0443852	15	trans	Antagonistic
ENSMUSG00000025793	Hgs	0.417243	4.76324	12.5944	0.00232516	0.0194794	11	trans	Antagonistic
ENSMUSG00000059834	Sclt1	-0.665897	3.59089	27.5005	4.8048e-05	0.0010211	3	trans	Antagonistic
ENSMUSG00000034908	Sidt2	0.390712	6.65568	19.6854	0.00317834	0.0245308	9	trans	Antagonistic
ENSMUSG00000021577	Sdha	0.498187	8.37021	52.169	0.000506111	0.00615228	13	trans	Antagonistic
ENSMUSG00000027067	Ssrp1	0.398096	5.3914	22.8008	0.00254973	0.0208552	2	trans	Antagonistic
ENSMUSG00000027194	Ttc17	0.416118	4.77878	17.7043	0.0024026	0.0200453	2	trans	Antagonistic
ENSMUSG00000035836	Ugt2b1	-1.00316	9.56453	18.3022	3.60333e-05	0.000828576	5	trans	Antagonistic
ENSMUSG00000067150	Xpo5	0.577849	4.25254	28.7419	8.67965e-05	0.00160838	17	trans	Antagonistic
ENSMUSG00000095532	Mup-ps13	-1.06563	1.38852	9.57483	0.00241101	0.0200741	4	trans	Antagonistic
ENSMUSG00000075054	Yae1d1	-0.573816	4.36843	29.3392	7.06759e-05	0.00137491	13	trans	Antagonistic
ENSMUSG00000015671	Psma2	-0.435378	6.10164	25.8851	0.00094526	0.00992279	13	trans	Antagonistic
ENSMUSG00000020089	Ppa1	0.414472	7.54018	12.4883	0.00242463	0.0201324	10	trans	Antagonistic
ENSMUSG00000029998	Pcyox1	0.524615	7.14317	44.2569	9.8164e-05	0.00176	6	trans	Antagonistic
ENSMUSG00000042978	Sbk1	0.648942	4.62992	9.35902	0.00269038	0.0217016	7	trans	Antagonistic
ENSMUSG00000028282	Casp8ap2	-0.496025	3.92425	17.1824	0.00124433	0.0121886	4	trans	Antagonistic
ENSMUSG00000065226	Gm25791	-0.978628	2.90473	9.51242	0.00248859	0.0204821	9	trans	Antagonistic
ENSMUSG00000087382	Ctcflos	-0.801686	4.14711	9.51237	0.00248865	0.0204821	2	trans	Antagonistic
ENSMUSG00000052146	Rps10	0.381025	5.60723	12.8183	0.00376176	0.0276971	17	trans	Antagonistic
ENSMUSG00000037894	H2afz	-0.443834	4.29325	13.7725	0.00253715	0.0208333	3	trans	Antagonistic
ENSMUSG00000013593	Ndufs2	0.358212	7.32014	33.34	0.00862215	0.0498225	1	trans	Antagonistic
ENSMUSG00000041685	Fcho2	-0.397498	5.18257	11.293	0.00300258	0.0235176	13	trans	Antagonistic
ENSMUSG00000022244	Amacr	0.367884	6.88634	11.4993	0.00522968	0.0354359	15	trans	Antagonistic
ENSMUSG00000025255	Zfhx4	-0.426335	4.66704	9.47136	0.00254102	0.020836	3	trans	Antagonistic
ENSMUSG00000056342	Usp34	-0.402269	6.75385	18.8851	0.00254194	0.020836	11	trans	Antagonistic
ENSMUSG00000097583	6430590A07Rik	-0.723933	1.59789	7.75763	0.00614047	0.0397675	3	trans	Antagonistic
ENSMUSG00000059439	Bcas3	0.544653	4.60625	36.2165	0.000100925	0.00179529	11	trans	Antagonistic
ENSMUSG00000005483	Dnajb1	0.480628	3.78818	11.6828	0.00259088	0.0209676	8	cis	Antagonistic
ENSMUSG00000023348	Trip6	0.582147	2.64866	14.8022	0.00414584	0.0298914	5	trans	Antagonistic
ENSMUSG00000030515	Tarsl2	0.410588	3.96437	14.0248	0.00752906	0.0456703	7	trans	Antagonistic
ENSMUSG00000002059	Rab34	0.984591	1.90987	16.0648	0.000102042	0.0018082	11	trans	Antagonistic
ENSMUSG00000022383	Ppara	0.529378	7.0276	13.984	0.000274291	0.00386134	15	trans	Antagonistic
ENSMUSG00000034108	Ccs	0.45108	6.60238	17.353	0.000584383	0.00687683	19	trans	Antagonistic
ENSMUSG00000054757	Akr1c20	-0.594655	5.61607	7.28854	0.00785337	0.04679	13	trans	Antagonistic
ENSMUSG00000049606	Zfp644	-0.41707	6.12034	30.2513	0.00149794	0.0140285	5	trans	Antagonistic
ENSMUSG00000042063	Zfp386	-0.59864	4.19018	22.405	5.25322e-05	0.0010961	12	trans	Antagonistic
ENSMUSG00000025997	Ikzf2	-0.996864	0.25651	11.5104	0.00454535	0.0320867	1	trans	Antagonistic
ENSMUSG00000084957	Bbip1	-0.681152	3.30649	26.5818	7.36253e-05	0.00141388	19	trans	Antagonistic
ENSMUSG00000021537	Cetn3	-0.660266	4.16399	33.7587	9.52604e-06	0.000301559	13	trans	Antagonistic
ENSMUSG00000065738	Gm24494	-2.2074	0.788479	11.5708	0.000888187	0.00947088	3	trans	Antagonistic
ENSMUSG00000102370	Gm37973	-1.25316	0.447156	10.7241	0.00135231	0.0130155	3	trans	Antagonistic
ENSMUSG00000074785	Plxnc1	-0.826433	5.36929	18.3159	3.58071e-05	0.000825942	10	trans	Antagonistic
ENSMUSG00000059316	Slc27a4	0.485819	4.47736	16.087	0.000702646	0.00793552	2	trans	Antagonistic
ENSMUSG00000030341	Tnfrsf1a	0.400975	5.18444	12.9211	0.00276784	0.0222378	6	trans	Antagonistic
ENSMUSG00000015937	H2afy	0.389222	5.50507	22.0024	0.00319409	0.0246055	13	trans	Antagonistic
ENSMUSG00000024735	Prpf19	0.458101	5.8431	24.2354	0.000430043	0.0054116	19	trans	Antagonistic
ENSMUSG00000021040	Slirp	-0.580678	4.04479	27.6136	0.000135008	0.00223286	12	trans	Antagonistic
ENSMUSG00000006010	BC003331	-0.496291	5.48995	37.5249	0.000182506	0.00280474	1	trans	Antagonistic
ENSMUSG00000015653	Steap2	0.614844	3.93892	7.79489	0.00602217	0.0392102	5	trans	Antagonistic
ENSMUSG00000024423	Impact	-0.474774	3.84742	14.2797	0.00241997	0.0201074	18	trans	Antagonistic
ENSMUSG00000022841	Ap2m1	0.475929	6.58705	35.418	0.000300571	0.00416619	16	trans	Antagonistic
ENSMUSG00000000184	Ccnd2	-0.651229	2.66757	10.7543	0.00133204	0.0128612	6	trans	Antagonistic
ENSMUSG00000027852	Nras	-0.359533	4.93421	16.6785	0.00828989	0.0485882	3	trans	Antagonistic
ENSMUSG00000050088	1600012H06Rik	-0.407184	4.85063	14.5022	0.00285493	0.0226827	17	trans	Antagonistic
ENSMUSG00000025279	Dnase1l3	-0.671426	4.69129	16.7432	7.42509e-05	0.00158729	14	cis	Antagonistic
ENSMUSG00000002428	Hltf	-0.546766	4.0421	19.8996	0.000304657	0.00421801	3	trans	Antagonistic
ENSMUSG00000061778	Mospd2	-0.502838	5.23147	26.9755	0.000179566	0.00276654	X	trans	Antagonistic
ENSMUSG00000074746	Pdzd8	-0.476868	6.1211	28.3421	0.000307171	0.00424797	19	trans	Antagonistic
ENSMUSG00000022533	Atp13a3	-0.419078	7.87312	23.3196	0.00317605	0.0245286	16	trans	Antagonistic
ENSMUSG00000045538	Ddx28	0.492765	3.53585	11.0585	0.00294808	0.0230183	8	cis	Antagonistic
ENSMUSG00000025545	Clybl	0.551129	4.15608	21.1627	0.000200902	0.00344881	14	cis	Antagonistic
ENSMUSG00000028676	Srsf10	-0.480369	5.40933	25.8439	0.000309595	0.00427178	4	trans	Antagonistic
ENSMUSG00000021764	Ndufs4	-0.42923	5.9521	23.9706	0.00109403	0.0110003	13	trans	Antagonistic
ENSMUSG00000023795	Pisd-ps2	-0.704187	1.98811	10.7003	0.00298183	0.0233852	17	trans	Antagonistic
ENSMUSG00000025364	Pa2g4	0.388398	5.30539	17.2908	0.00336551	0.0256015	10	trans	Antagonistic
ENSMUSG00000024479	Mal2	-0.425567	5.69384	12.3986	0.00124058	0.0121624	15	trans	Antagonistic
ENSMUSG00000061273	Mmgt1	-0.488598	4.98805	29.2134	0.000326188	0.00442349	X	trans	Antagonistic
ENSMUSG00000085396	Firre	-0.427397	4.39866	13.8205	0.00301973	0.0236367	X	trans	Antagonistic
ENSMUSG00000042737	Dpm3	-0.539606	3.00131	15.0026	0.00332715	0.0254161	3	trans	Antagonistic
ENSMUSG00000056531	Ccdc18	-1.07313	0.51439	9.12539	0.00303062	0.0236915	5	trans	Antagonistic
ENSMUSG00000037710	Cisd1	0.477402	6.96444	37.9379	0.000342529	0.00457577	10	trans	Antagonistic
ENSMUSG00000041133	Smc1a	0.374923	5.72862	11.4945	0.00398589	0.0290135	X	trans	Antagonistic
ENSMUSG00000027016	Zfp385b	0.446462	3.76746	7.30602	0.00778138	0.0465676	2	trans	Antagonistic
ENSMUSG00000053333	Dis3l2	0.600811	4.19153	25.6884	5.24338e-05	0.0010961	1	trans	Antagonistic
ENSMUSG00000105457	RP23-7E4.4	-1.07255	1.07828	12.7184	0.00050589	0.00615228	5	trans	Antagonistic
ENSMUSG00000106717	RP24-86I23.4	-0.877867	0.667001	8.21062	0.00738216	0.0449587	5	trans	Antagonistic
ENSMUSG00000071204	Gm10319	-0.605954	5.59271	9.10509	0.00306221	0.0238923	6	trans	Antagonistic
ENSMUSG00000039382	Wdr45	0.527318	4.85059	31.1206	0.000104956	0.00184906	X	trans	Antagonistic
ENSMUSG00000074754	Gm561	-0.527519	3.05486	13.9641	0.00370953	0.0274892	2	trans	Antagonistic
ENSMUSG00000036114	Rpp25l	0.68596	3.07741	24.8651	0.000152489	0.00244545	4	trans	Antagonistic
ENSMUSG00000042208	0610010F05Rik	-0.659148	4.79569	42.3333	1.62602e-06	7.78206e-05	11	trans	Antagonistic
ENSMUSG00000024866	Acy3	0.437676	5.01264	9.07302	0.0031128	0.0241939	19	trans	Antagonistic
ENSMUSG00000020877	Scrn2	0.561855	4.32825	23.3135	0.000110109	0.00190939	11	trans	Antagonistic
ENSMUSG00000074071	Fam169b	0.45483	3.88028	8.16244	0.00497404	0.0342964	7	trans	Antagonistic
ENSMUSG00000025208	Mrpl43	0.388519	4.47626	18.2266	0.00615292	0.0398057	19	trans	Antagonistic
ENSMUSG00000042599	Kdm7a	-0.418538	5.67234	17.7519	0.001493	0.0140146	6	trans	Antagonistic
ENSMUSG00000022557	Bop1	0.441711	4.0938	14.6848	0.00343949	0.0260501	15	trans	Antagonistic
ENSMUSG00000072964	Bhlhb9	0.831592	3.30033	8.78791	0.0036022	0.026897	X	trans	Antagonistic
ENSMUSG00000048217	Nags	0.486105	5.57353	15.8788	0.000241879	0.00351287	11	trans	Antagonistic
ENSMUSG00000033860	Fgg	0.524625	11.6648	9.0237	0.00319228	0.0246055	3	trans	Antagonistic
ENSMUSG00000027488	Snta1	0.708002	2.90567	19.6506	0.000194196	0.00294713	2	trans	Antagonistic
ENSMUSG00000006728	Cdk4	0.394041	4.58651	16.4411	0.0047775	0.0333383	10	trans	Antagonistic
ENSMUSG00000005397	Nid1	0.409345	4.58512	10.2417	0.00326553	0.0250288	13	trans	Antagonistic
ENSMUSG00000003528	Slc25a1	0.345152	6.09046	18.1214	0.00843753	0.0490046	16	trans	Antagonistic
ENSMUSG00000074158	9830147E19Rik	-0.732807	2.68052	16.8664	0.000278841	0.00390956	7	trans	Antagonistic
ENSMUSG00000034435	Tmem30b	0.396448	5.03238	11.3653	0.00330702	0.025315	12	trans	Antagonistic
ENSMUSG00000028691	Prdx1	-0.475952	9.03927	27.0439	0.00141147	0.0134045	4	trans	Antagonistic
ENSMUSG00000031545	Agpat6	0.448822	7.5328	8.94196	0.00332866	0.0253112	8	cis	Antagonistic
ENSMUSG00000033712	Ccar2	0.494918	3.87295	20.1885	0.00153168	0.01444	14	cis	Antagonistic
ENSMUSG00000031328	Flna	0.398052	4.86778	10.8426	0.0033559	0.0255443	X	trans	Antagonistic
ENSMUSG00000043190	Rfesd	-0.576248	3.57993	21.6846	0.000409574	0.00521338	13	trans	Antagonistic
ENSMUSG00000002699	Lcp2	0.577518	2.77089	10.8547	0.00297778	0.0233711	11	trans	Antagonistic
ENSMUSG00000040782	Rfwd2	-0.392186	5.85703	32.0548	0.00271448	0.021867	1	trans	Antagonistic
ENSMUSG00000058704	Memo1	-0.453542	4.5275	21.4074	0.0014441	0.0136293	17	trans	Antagonistic
ENSMUSG00000021124	Vti1b	-0.378407	4.68963	22.3017	0.00632589	0.0404724	12	trans	Antagonistic
ENSMUSG00000073481	Marc2	0.45525	8.35684	29.7776	0.00140164	0.0133424	1	trans	Antagonistic
ENSMUSG00000072664	Ugt3a1	-0.679439	6.34449	12.5067	0.000560919	0.0066731	15	trans	Antagonistic
ENSMUSG00000034377	Tulp4	-0.433517	5.56604	24.8236	0.00109147	0.0110003	17	trans	Antagonistic
ENSMUSG00000036181	Hist1h1c	-0.630984	6.2662	8.46506	0.0042533	0.0304495	13	trans	Antagonistic
ENSMUSG00000020464	Pnpt1	-0.50602	4.79046	27.1524	0.000204886	0.00308242	11	trans	Antagonistic
ENSMUSG00000061482	Hist1h4d	-0.617631	4.32129	8.2437	0.00476892	0.0333167	13	trans	Antagonistic
ENSMUSG00000002763	Pex6	0.430157	5.21577	13.2216	0.00127805	0.0124494	17	trans	Antagonistic
ENSMUSG00000006498	Ptbp1	0.38535	5.50964	19.3045	0.00351648	0.0264603	10	trans	Antagonistic
ENSMUSG00000073131	Vma21	-0.521022	4.47273	18.828	0.000257515	0.00368711	X	trans	Antagonistic
ENSMUSG00000099146	0610031O16Rik	-0.539094	3.97166	8.8147	0.00355302	0.0266444	3	trans	Antagonistic
ENSMUSG00000026688	Mgst3	1.00098	1.10942	8.812	0.00355794	0.0266484	1	trans	Antagonistic
ENSMUSG00000042670	Immp1l	-0.727838	3.58089	36.3006	9.23026e-06	0.000295271	2	trans	Antagonistic
ENSMUSG00000090231	Cfb	0.670237	2.93959	9.97451	0.00196974	0.0171643	17	trans	Antagonistic
ENSMUSG00000037278	Tmem97	0.516003	5.0273	12.823	0.000480783	0.00589748	11	trans	Antagonistic
ENSMUSG00000027255	Arfgap2	0.34817	6.23596	14.9143	0.00785284	0.04679	2	trans	Antagonistic
ENSMUSG00000025355	Mmp19	0.384001	5.66201	10.8374	0.00349483	0.0263745	10	trans	Antagonistic
ENSMUSG00000018672	Copz2	0.5918	3.31107	16.2618	0.000556194	0.00662853	11	trans	Antagonistic
ENSMUSG00000085404	Gm12909	-1.08293	3.09535	8.74383	0.00368466	0.0273527	4	trans	Antagonistic
ENSMUSG00000106815	RP23-386C10.5	-1.0806	1.88073	10.2665	0.00170053	0.0153485	5	trans	Antagonistic
ENSMUSG00000056999	Ide	0.491223	6.65519	8.71918	0.00373162	0.027559	19	trans	Antagonistic
ENSMUSG00000108249	RP23-170M6.3	-0.590404	2.87096	8.7168	0.0037362	0.027559	6	trans	Antagonistic
ENSMUSG00000026895	Ndufa8	0.417096	5.49641	24.9555	0.0015768	0.0145102	2	trans	Antagonistic
ENSMUSG00000003808	Farsa	0.467224	3.65463	13.722	0.00376066	0.0273878	8	cis	Antagonistic
ENSMUSG00000025511	Tspan4	0.493139	4.61577	8.99231	0.00324396	0.0248949	7	trans	Antagonistic
ENSMUSG00000039438	Ttc36	0.376324	8.16471	19.841	0.00794685	0.047192	9	trans	Antagonistic
ENSMUSG00000025228	Actr1a	0.369162	5.5245	29.9732	0.00509455	0.0347565	19	trans	Antagonistic
ENSMUSG00000024640	Psat1	1.61826	-0.299307	8.99774	0.00323496	0.0248415	19	trans	Antagonistic
ENSMUSG00000103505	Gm38374	-0.756795	1.80694	12.0591	0.001969	0.0171643	1	trans	Antagonistic
ENSMUSG00000049493	Pls1	1.66902	1.78644	10.4993	0.00151313	0.0140947	9	trans	Antagonistic
ENSMUSG00000027099	Mtx2	-0.427151	5.79232	30.2776	0.00109013	0.0109972	2	trans	Antagonistic
ENSMUSG00000022817	Itgb5	0.426361	5.35915	19.9613	0.00129638	0.012597	16	trans	Antagonistic
ENSMUSG00000022337	Emc2	-0.437517	4.89621	24.0642	0.00130919	0.0127012	15	trans	Antagonistic
ENSMUSG00000002319	Ipo4	0.491775	4.23501	15.7511	0.000858699	0.00953829	14	cis	Antagonistic
ENSMUSG00000102275	Gm37144	-1.14122	0.0946247	11.2915	0.00185855	0.0164269	1	trans	Antagonistic
ENSMUSG00000079084	Ccdc82	-0.596035	2.21225	10.9969	0.00767123	0.0461412	9	trans	Antagonistic
ENSMUSG00000026399	Cd55	-0.443225	4.71433	10.3402	0.00163878	0.0149221	1	trans	Antagonistic
ENSMUSG00000023235	Ccl25	-0.720975	1.61874	11.2052	0.00560169	0.0362669	8	cis	Antagonistic
ENSMUSG00000062683	Atp5g2	0.539089	3.90474	23.0195	0.000513177	0.00621952	15	trans	Antagonistic
ENSMUSG00000020547	Bzw2	0.607093	2.9107	12.7227	0.00123737	0.0121596	12	trans	Antagonistic
ENSMUSG00000022797	Tfrc	0.854044	5.83723	9.94079	0.00200354	0.0173976	16	trans	Antagonistic
ENSMUSG00000058806	Col13a1	-0.985578	2.54003	13.3287	0.000376182	0.00491178	10	trans	Antagonistic
ENSMUSG00000025815	Dhtkd1	0.585718	6.49693	24.129	8.22143e-06	0.000271575	2	trans	Antagonistic
ENSMUSG00000032869	Psmf1	0.384058	4.60545	13.7289	0.00584389	0.0384614	2	trans	Antagonistic
ENSMUSG00000095403	Gm21092	-0.540435	2.86159	11.7976	0.00396512	0.0286145	8	cis	Antagonistic
ENSMUSG00000033386	Frrs1	0.522158	4.37729	18.7703	0.000314073	0.00430911	3	trans	Antagonistic
ENSMUSG00000063730	Hsd3b2	-0.64923	4.98878	8.58014	0.00400833	0.0291366	3	trans	Antagonistic
ENSMUSG00000018474	Chd3	-0.459982	6.08496	15.5284	0.000480615	0.00589748	11	trans	Antagonistic
ENSMUSG00000028979	Masp2	0.368063	7.51389	23.1029	0.00730411	0.0446208	4	trans	Antagonistic
ENSMUSG00000063787	Chchd1	-0.595652	3.95723	31.0801	0.000104855	0.00208422	14	cis	Antagonistic
ENSMUSG00000100215	Gm8292	-1.16463	-0.239442	9.63	0.00404313	0.0293594	1	trans	Antagonistic
ENSMUSG00000052139	Bre	0.434829	3.91159	18.8095	0.00487491	0.0338045	5	trans	Antagonistic
ENSMUSG00000040321	Zfp770	-0.640401	3.34751	20.9388	0.000172608	0.00267972	2	trans	Antagonistic
ENSMUSG00000030662	Ipo5	0.487633	5.8946	35.5246	0.00017978	0.00315655	14	cis	Antagonistic
ENSMUSG00000025323	Sp4	-0.437879	3.96684	10.8316	0.00408917	0.0296144	12	trans	Antagonistic
ENSMUSG00000052676	Zmat1	-0.665	1.74049	7.30337	0.00779223	0.0465924	X	trans	Antagonistic
ENSMUSG00000083478	Gm15375	1.862	-0.224559	8.91288	0.00337859	0.0256688	1	trans	Antagonistic
ENSMUSG00000038160	Atg5	-0.350621	6.04321	24.096	0.00736377	0.0448691	10	trans	Antagonistic
ENSMUSG00000036352	Ubac1	0.433537	4.12335	8.94958	0.00413272	0.0298499	2	trans	Antagonistic
ENSMUSG00000027111	Itga6	0.62469	2.31999	9.34948	0.00426145	0.0304898	2	trans	Antagonistic
ENSMUSG00000025537	Phkg1	-0.982963	0.416022	8.51599	0.00414304	0.0298914	5	trans	Antagonistic
ENSMUSG00000040721	Zfhx2	-0.769009	2.41993	14.146	0.000350347	0.00522294	14	cis	Antagonistic
ENSMUSG00000041506	Rrp9	0.577133	2.37892	10.34	0.00773382	0.0464258	9	trans	Antagonistic
ENSMUSG00000020526	Znhit3	-0.784317	2.13532	23.3203	0.000580701	0.0068534	11	trans	Antagonistic
ENSMUSG00000027367	Stard7	0.431658	7.24748	41.3224	0.0014319	0.0135668	2	trans	Antagonistic
ENSMUSG00000005672	Kit	-0.821046	2.73257	10.4539	0.00154797	0.0143423	5	trans	Antagonistic
ENSMUSG00000041355	Ssr2	0.364364	5.52751	26.0128	0.00559153	0.0371221	3	trans	Antagonistic
ENSMUSG00000039219	Arid4b	-0.350405	5.51976	12.3028	0.00805414	0.0476429	13	trans	Antagonistic
ENSMUSG00000097970	Gm27028	-0.794266	1.05345	8.5128	0.00806975	0.047712	1	trans	Antagonistic
ENSMUSG00000025316	Banp	0.572989	3.05291	8.19776	0.00488378	0.0339468	8	cis	Antagonistic
ENSMUSG00000067813	Xkr9	-0.659119	3.72544	11.3321	0.000999454	0.0103311	1	trans	Antagonistic
ENSMUSG00000040170	Fmo2	1.29811	5.78657	15.88	0.000111315	0.00192482	1	trans	Antagonistic
ENSMUSG00000044562	Rasip1	0.823691	1.6805	11.7757	0.00140419	0.0133563	7	trans	Antagonistic
ENSMUSG00000026259	Ngef	0.570563	4.18324	8.41625	0.00436181	0.0310253	1	trans	Antagonistic
ENSMUSG00000060675	Pla2g16	0.892468	2.81348	16.0996	0.000100388	0.00178932	19	trans	Antagonistic
ENSMUSG00000094870	Zfp131	-0.567217	4.22435	17.0138	0.000123924	0.00208357	13	trans	Antagonistic
ENSMUSG00000032204	Aqp9	0.450588	8.54007	10.8714	0.00163192	0.0148819	9	trans	Antagonistic
ENSMUSG00000067219	Nipal1	1.26629	4.8955	8.39027	0.00442074	0.0313161	5	trans	Antagonistic
ENSMUSG00000020432	Tcn2	0.36365	6.27271	13.1551	0.00593754	0.0388464	11	trans	Antagonistic
ENSMUSG00000049685	Cyp2g1	1.96541	-0.440602	8.6185	0.00392993	0.0287093	7	trans	Antagonistic
ENSMUSG00000029267	Mtf2	-0.486114	3.72588	16.0739	0.00227631	0.0191928	5	trans	Antagonistic
ENSMUSG00000003234	Abcf3	0.440604	5.32595	28.6904	0.000895766	0.00953497	16	trans	Antagonistic
ENSMUSG00000030095	Tmem43	0.822238	2.6801	27.0052	5.27579e-05	0.00109816	6	trans	Antagonistic
ENSMUSG00000022809	Nr1i2	0.391679	5.95893	8.35228	0.00450841	0.0318444	16	trans	Antagonistic
ENSMUSG00000005981	Trap1	0.47966	6.86398	38.8559	0.000308248	0.00425802	16	trans	Antagonistic
ENSMUSG00000022757	Tfg	0.392504	5.06958	23.0227	0.0035784	0.0267645	16	trans	Antagonistic
ENSMUSG00000031200	Mtcp1	-0.526958	2.87314	13.4265	0.00554392	0.0369069	X	trans	Antagonistic
ENSMUSG00000024038	Ndufv3	0.392226	5.66831	28.249	0.00284574	0.0226393	17	trans	Antagonistic
ENSMUSG00000001436	Slc19a1	0.674904	2.56388	11.462	0.00105725	0.010809	10	trans	Antagonistic
ENSMUSG00000035027	Map2k2	0.3886	5.84616	14.9438	0.00289911	0.0228693	10	trans	Antagonistic
ENSMUSG00000034729	Mrps10	-0.416935	4.4673	17.2645	0.00338306	0.0256867	17	trans	Antagonistic
ENSMUSG00000033186	Mzt1	-0.496815	4.41709	24.9754	0.000547814	0.00713417	14	cis	Antagonistic
ENSMUSG00000004035	Gstm7	0.400654	4.50021	11.8577	0.00468905	0.0328622	3	trans	Antagonistic
ENSMUSG00000071178	Serpina1b	0.458291	11.2537	26.0168	0.0035715	0.0267335	12	trans	Antagonistic
ENSMUSG00000031402	Mpp1	0.523875	4.8297	14.5784	0.000206346	0.00310054	X	trans	Antagonistic
ENSMUSG00000066366	Serpina1a	0.487555	9.43709	13.0123	0.00113791	0.0113288	12	trans	Antagonistic
ENSMUSG00000048249	Crebrf	-0.432701	6.17281	8.01818	0.00536092	0.0360838	17	trans	Antagonistic
ENSMUSG00000064694	Gm24146	-0.762538	1.84074	7.21369	0.00816943	0.0481608	5	trans	Antagonistic
ENSMUSG00000021189	Atxn3	-0.539888	4.81002	38.1429	7.32931e-05	0.00141197	12	trans	Antagonistic
ENSMUSG00000021270	Hsp90aa1	-0.644475	6.52074	8.25086	0.00475127	0.0332316	12	trans	Antagonistic
ENSMUSG00000021650	Ptcd2	0.44318	4.20873	14.8319	0.00280157	0.0224333	13	trans	Antagonistic
ENSMUSG00000039943	Plcb4	-0.667638	2.87053	16.9783	0.00044922	0.00560074	2	trans	Antagonistic
ENSMUSG00000033220	Rac2	0.587717	2.3529	8.5582	0.00646558	0.0410269	15	trans	Antagonistic
ENSMUSG00000038324	Trpc4ap	0.366593	5.87518	39.6774	0.00501564	0.0345049	2	trans	Antagonistic
ENSMUSG00000050029	Rap2c	-0.489547	5.23854	27.6976	0.000258536	0.00369628	X	trans	Antagonistic
ENSMUSG00000106631	1700028K03Rik	-0.677815	1.6988	13.0095	0.00761197	0.0458756	5	trans	Antagonistic
ENSMUSG00000045392	Olfr1033	-1.37581	1.28901	20.3827	1.39472e-05	0.000405197	2	trans	Antagonistic
ENSMUSG00000024943	Smc5	-0.430343	5.00234	12.2117	0.00150655	0.0140766	19	trans	Antagonistic
ENSMUSG00000028008	Asic5	-1.05133	4.36817	11.3924	0.000970087	0.0101396	3	trans	Antagonistic
ENSMUSG00000008435	Rdh13	0.495342	3.56576	8.00381	0.00540113	0.0362541	7	trans	Antagonistic
ENSMUSG00000026781	Acbd5	-0.415805	8.63913	15.3165	0.00416329	0.0299816	2	trans	Antagonistic
ENSMUSG00000004637	Wwox	0.58829	2.48027	9.54146	0.00565301	0.0363912	8	cis	Antagonistic
ENSMUSG00000022353	Mtss1	0.581851	6.518	8.12353	0.00507546	0.0347301	15	trans	Antagonistic
ENSMUSG00000057842	Zfp595	-0.526625	2.92567	10.8728	0.00496115	0.0342463	13	trans	Antagonistic
ENSMUSG00000003360	Ddx23	0.384839	5.0764	26.1031	0.00429047	0.0305894	15	trans	Antagonistic
ENSMUSG00000027957	Slc35a3	-0.521809	6.72223	31.031	9.29345e-05	0.00168866	3	trans	Antagonistic
ENSMUSG00000057637	Prdm2	-0.402988	4.44773	10.7362	0.00502157	0.0345261	4	trans	Antagonistic
ENSMUSG00000037089	Slc35b2	0.379003	4.89072	12.9229	0.00503776	0.0345983	17	trans	Antagonistic
ENSMUSG00000039286	Fndc3b	0.427613	5.1404	8.27579	0.00469035	0.0328622	3	trans	Antagonistic
ENSMUSG00000022500	Litaf	0.379021	6.05949	16.2202	0.00372997	0.027559	16	trans	Antagonistic
ENSMUSG00000055737	Ghr	-0.39609	8.53802	10.3673	0.00647668	0.0410269	15	trans	Antagonistic
ENSMUSG00000004356	Utp20	0.465513	4.68933	18.1706	0.000799544	0.00870544	10	trans	Antagonistic
ENSMUSG00000011263	Exoc3l2	-0.774922	1.78537	10.5556	0.00194118	0.0169885	7	trans	Antagonistic
ENSMUSG00000020412	Ascc2	0.405724	4.0504	16.521	0.00788255	0.0469018	11	trans	Antagonistic
ENSMUSG00000004896	Rrnad1	-0.48597	2.99077	11.4303	0.00852378	0.0493875	3	trans	Antagonistic
ENSMUSG00000057054	Inca1	0.367778	4.54814	7.30639	0.00827919	0.0485489	11	trans	Antagonistic
ENSMUSG00000029345	Tfip11	0.543065	3.53605	22.2068	0.000966684	0.0101127	5	trans	Antagonistic
ENSMUSG00000039536	Stau1	0.440774	5.22053	24.1227	0.000971426	0.0101449	2	trans	Antagonistic
ENSMUSG00000094806	Cyp2d10	0.41698	8.51446	17.2613	0.00375388	0.0276576	15	trans	Antagonistic
ENSMUSG00000040412	5330417C22Rik	1.41756	0.175242	15.0588	0.000164154	0.00257477	3	trans	Antagonistic
ENSMUSG00000027809	Etfdh	0.404274	8.77992	17.342	0.00523262	0.035436	3	trans	Antagonistic
ENSMUSG00000053536	Cstf2t	0.457001	5.12873	19.0464	0.000627059	0.00724575	19	trans	Antagonistic
ENSMUSG00000105326	RP24-230L5.3	-0.834016	2.23784	8.05371	0.00526285	0.0356209	5	trans	Antagonistic
ENSMUSG00000067430	Zfp763	-0.780637	2.2973	9.03042	0.00318134	0.0245383	17	trans	Antagonistic
ENSMUSG00000020608	Smc6	-0.439233	5.40167	19.958	0.000975986	0.0101594	12	trans	Antagonistic
ENSMUSG00000069733	Ube2u	-1.18153	1.8169	17.0457	6.44785e-05	0.00127658	4	trans	Antagonistic
ENSMUSG00000048109	Rbm15	-0.363566	5.12557	14.1695	0.00683337	0.0425591	3	trans	Antagonistic
ENSMUSG00000026154	Sdhaf4	-0.661167	3.27859	25.6158	0.000136535	0.00225505	1	trans	Antagonistic
ENSMUSG00000021302	Ggps1	-0.551426	3.39381	24.3118	0.00107726	0.0109218	13	trans	Antagonistic
ENSMUSG00000034807	Colgalt1	0.533404	5.942	36.8962	4.17179e-05	0.00109922	8	cis	Antagonistic
ENSMUSG00000000049	Apoh	0.545974	10.7492	35.5977	0.000417136	0.00528198	11	trans	Antagonistic
ENSMUSG00000058571	Gpc6	0.823662	1.39579	7.9957	0.00542396	0.035712	14	cis	Antagonistic
ENSMUSG00000021981	Cab39l	-0.449785	6.42197	16.7545	0.000658548	0.00793566	14	cis	Antagonistic
ENSMUSG00000035325	Sec31a	0.410813	6.47025	32.1488	0.00185513	0.0164126	5	trans	Antagonistic
ENSMUSG00000019866	Aim1	0.362022	5.7087	10.3343	0.00545701	0.0364881	10	trans	Antagonistic
ENSMUSG00000022265	Ank	0.44045	4.03304	11.2139	0.00371091	0.0274892	15	trans	Antagonistic
ENSMUSG00000025199	Chuk	-0.396652	7.55585	34.4188	0.00428608	0.0305894	19	trans	Antagonistic
ENSMUSG00000017002	Slpi	1.33358	0.195371	7.13767	0.00850398	0.0492963	2	trans	Antagonistic
ENSMUSG00000089235	Gm23119	-0.667929	2.51094	7.95961	0.00552675	0.0368127	18	trans	Antagonistic
ENSMUSG00000024029	Tff3	1.91043	4.19882	7.94573	0.00556681	0.0370187	17	trans	Antagonistic
ENSMUSG00000022098	Bmp1	0.447528	6.5884	17.2012	0.000755288	0.00873206	14	cis	Antagonistic
ENSMUSG00000006273	Atp6v1b2	0.35528	5.40824	21.4946	0.00723891	0.0438593	8	cis	Antagonistic
ENSMUSG00000003123	Lipe	0.584461	3.41626	10.5634	0.00146536	0.0137977	7	trans	Antagonistic
ENSMUSG00000035851	Ythdc1	-0.549462	5.81113	36.8616	2.65896e-05	0.000660988	5	trans	Antagonistic
ENSMUSG00000071177	Serpina1d	0.475025	10.386	24.4498	0.00200217	0.0173976	12	trans	Antagonistic
ENSMUSG00000023262	Acy1	0.472489	4.21397	9.78668	0.00216573	0.0184619	9	trans	Antagonistic
ENSMUSG00000021982	Cdadc1	-0.400639	4.175	8.94857	0.00735573	0.04433	14	cis	Antagonistic
ENSMUSG00000020733	Slc9a3r1	0.467299	5.95716	11.6307	0.000862304	0.00925987	11	trans	Antagonistic
ENSMUSG00000066149	Cdc26	-0.462289	3.89488	18.8835	0.00284308	0.0226329	4	trans	Antagonistic
ENSMUSG00000028609	Magoh	-0.480907	3.65376	17.7658	0.00285996	0.0226837	4	trans	Antagonistic
ENSMUSG00000025497	Cdhr5	0.495577	5.50091	23.3837	0.000167654	0.00262291	7	trans	Antagonistic
ENSMUSG00000038650	Rnh1	0.469596	5.73075	26.1167	0.000332931	0.00447195	7	trans	Antagonistic
ENSMUSG00000033400	Agl	0.535821	5.66034	24.4172	4.60277e-05	0.000993806	3	trans	Antagonistic
ENSMUSG00000015536	Mocs2	-0.422631	6.82355	26.0525	0.00163119	0.0148819	13	trans	Antagonistic
ENSMUSG00000030652	Coq7	0.49404	3.77812	12.2073	0.00170076	0.0153485	7	trans	Antagonistic
ENSMUSG00000107633	RP24-127M20.6	-0.754264	1.21947	7.99505	0.00785607	0.04679	6	trans	Antagonistic
ENSMUSG00000028962	Slc4a2	0.487859	4.32055	18.1407	0.000875595	0.00936948	5	trans	Antagonistic
ENSMUSG00000032279	Idh3a	0.390168	5.27554	7.8264	0.00592395	0.0387993	9	trans	Antagonistic
ENSMUSG00000035041	Creb3l3	0.385048	7.96016	12.1309	0.00592765	0.0388026	10	trans	Antagonistic
ENSMUSG00000103983	Gm20045	-0.868483	1.75969	8.85556	0.00347933	0.0262863	1	trans	Antagonistic
ENSMUSG00000035765	Dym	0.453944	4.32626	19.6602	0.00177152	0.015811	18	trans	Antagonistic
ENSMUSG00000078878	Gm14305	-1.08966	-0.137398	7.79645	0.00601725	0.0391992	2	trans	Antagonistic
ENSMUSG00000030613	Ccdc90b	-0.603272	3.07367	20.6148	0.000789729	0.00862529	7	trans	Antagonistic
ENSMUSG00000030895	Hpx	0.481122	11.9402	7.77488	0.00608541	0.0394896	7	trans	Antagonistic
ENSMUSG00000082644	Mup-ps19	-1.67281	1.0037	10.2668	0.00170026	0.0153485	4	trans	Antagonistic
ENSMUSG00000026389	Steap3	0.480745	3.89442	7.88272	0.00575255	0.0379864	1	trans	Antagonistic
ENSMUSG00000021665	Hexb	0.478516	3.99948	7.75412	0.00615174	0.0398057	13	trans	Antagonistic
ENSMUSG00000026017	Carf	-0.484442	3.48288	18.2646	0.0035044	0.0264101	1	trans	Antagonistic
ENSMUSG00000086916	Gm15903	-0.853013	1.09838	9.57457	0.00339403	0.0257539	5	trans	Antagonistic
ENSMUSG00000021549	Rasa1	-0.432985	5.31604	26.0539	0.00117577	0.0116012	13	trans	Antagonistic
ENSMUSG00000094472	Gm21897	-0.411626	4.22022	7.71955	0.00626383	0.04033	16	trans	Antagonistic
ENSMUSG00000026248	Mrpl44	0.435869	3.72131	13.6063	0.00654466	0.0413007	1	trans	Antagonistic
ENSMUSG00000073609	D2hgdh	0.414524	4.02992	11.4958	0.00680111	0.0424188	1	trans	Antagonistic
ENSMUSG00000020782	Llgl2	0.413892	4.24973	13.0609	0.00514985	0.0350709	11	trans	Antagonistic
ENSMUSG00000021495	Fam193b	-0.407209	4.21064	8.11554	0.00639972	0.040806	13	trans	Antagonistic
ENSMUSG00000001155	Ftcd	0.446971	7.99708	17.1692	0.00148209	0.0139378	10	trans	Antagonistic
ENSMUSG00000031161	Hdac6	0.441592	3.9157	14.0734	0.0043442	0.0309181	X	trans	Antagonistic
ENSMUSG00000038412	Higd1a	-0.414018	4.89346	10.4884	0.00236323	0.0197575	9	trans	Antagonistic
ENSMUSG00000031231	Cox7b	-0.485094	7.40116	33.1521	0.000459421	0.00570387	X	trans	Antagonistic
ENSMUSG00000002812	Flii	0.377814	5.26858	13.2689	0.00467785	0.0328314	11	trans	Antagonistic
ENSMUSG00000040584	Abcb1a	1.56349	1.28696	13.9972	0.000272559	0.00384811	5	trans	Antagonistic
ENSMUSG00000025016	Tm9sf3	-0.388472	7.9703	31.4934	0.00636758	0.0406749	19	trans	Antagonistic
ENSMUSG00000021327	Zkscan3	-0.356288	6.22919	8.53756	0.00654517	0.0413007	13	trans	Antagonistic
ENSMUSG00000034892	Rps29	0.350089	6.21254	13.936	0.00754342	0.0457118	12	trans	Antagonistic
ENSMUSG00000022181	C6	-1.01518	7.01268	7.514	0.00697561	0.0432409	15	trans	Antagonistic
ENSMUSG00000001100	Poldip2	0.346441	6.19984	29.7425	0.00816285	0.0481454	11	trans	Antagonistic
ENSMUSG00000032042	Srpr	0.49723	6.79681	49.2248	0.000181374	0.00279086	9	trans	Antagonistic
ENSMUSG00000003762	Adck4	0.70034	3.2614	23.0234	5.07407e-05	0.00106346	7	trans	Antagonistic
ENSMUSG00000030276	Ttll3	-1.19722	-0.274786	9.80569	0.00313403	0.0243122	6	trans	Antagonistic
ENSMUSG00000067656	Slc22a27	2.54575	-0.00458023	7.83282	0.00590414	0.0386904	19	trans	Antagonistic
ENSMUSG00000003344	Btbd2	0.530329	3.18546	10.4319	0.00256428	0.0208854	10	trans	Antagonistic
ENSMUSG00000037236	Matr3	-0.359804	6.75458	20.2179	0.00682162	0.0425249	18	trans	Antagonistic
ENSMUSG00000025326	Ube3a	-0.513043	7.29039	37.5496	0.000179376	0.00276654	7	trans	Antagonistic
ENSMUSG00000107534	RP23-100I21.3	-1.01424	0.876115	14.947	0.00101527	0.010459	6	trans	Antagonistic
ENSMUSG00000102101	Zbtb11os1	0.728661	1.93443	13.3842	0.00220924	0.0187669	16	trans	Antagonistic
ENSMUSG00000063383	Zfp947	-0.855088	1.38816	10.1893	0.00176784	0.0157898	17	trans	Antagonistic
ENSMUSG00000041654	Slc39a11	0.5278	3.67115	16.2924	0.00111571	0.0111534	11	trans	Antagonistic
ENSMUSG00000028614	Ndc1	0.54326	3.32353	18.9162	0.00154413	0.0143177	4	trans	Antagonistic
ENSMUSG00000068267	Cenpb	-0.515324	5.79669	24.1778	8.54542e-05	0.00159476	2	trans	Antagonistic
ENSMUSG00000041261	Car8	-0.406747	6.42255	9.81233	0.00213783	0.0182532	4	trans	Antagonistic
ENSMUSG00000084744	Gm25291	-1.17171	1.71498	7.48658	0.00707669	0.0437347	11	trans	Antagonistic
ENSMUSG00000102929	Gm37154	-1.56313	-0.324504	13.1239	0.000415416	0.00526569	1	trans	Antagonistic
ENSMUSG00000020102	Slc16a7	0.854255	6.08163	17.963	4.21333e-05	0.000934621	10	trans	Antagonistic
ENSMUSG00000015342	Xk	-0.594758	2.27707	10.3805	0.00712147	0.0439435	X	trans	Antagonistic
ENSMUSG00000030061	Uba3	-0.433698	5.35762	23.5213	0.00113994	0.0113397	6	trans	Antagonistic
ENSMUSG00000052435	Cebpe	-1.41365	-0.119695	7.46323	0.00716396	0.0436385	14	cis	Antagonistic
ENSMUSG00000002320	Tm9sf1	0.409168	4.74615	30.9888	0.00281914	0.0223362	14	cis	Antagonistic
ENSMUSG00000024538	Ppic	0.605271	2.28191	9.42137	0.00568189	0.0376337	18	trans	Antagonistic
ENSMUSG00000024592	C330018D20Rik	-0.514006	3.46481	12.1741	0.00209115	0.0179418	18	trans	Antagonistic
ENSMUSG00000046402	Rbp1	0.680244	4.09347	7.4262	0.00730466	0.0446208	9	trans	Antagonistic
ENSMUSG00000020964	Sel1l	0.459376	7.05521	21.4213	0.000703725	0.00793552	12	trans	Antagonistic
ENSMUSG00000039323	Igfbp2	0.650994	8.92897	7.39873	0.0074109	0.0450885	1	trans	Antagonistic
ENSMUSG00000074359	Psg23	-0.982502	1.06405	16.94	0.000942462	0.00991911	7	trans	Antagonistic
ENSMUSG00000032508	Myd88	0.497075	3.40702	17.1183	0.0033448	0.0255078	9	trans	Antagonistic
ENSMUSG00000074909	Ranbp6	-0.39244	4.76525	10.0347	0.00404549	0.0293594	19	trans	Antagonistic
ENSMUSG00000054302	Eapp	-0.409654	4.67768	24.5373	0.00302623	0.0236723	12	trans	Antagonistic
ENSMUSG00000089281	Scarna6	-0.750185	4.56095	7.38373	0.00746958	0.0454001	1	trans	Antagonistic
ENSMUSG00000103076	Gm37902	-0.978716	1.41961	15.1708	0.000251018	0.0036111	1	trans	Antagonistic
ENSMUSG00000028607	Cpt2	0.379701	6.97204	13.029	0.00437816	0.0310869	4	trans	Antagonistic
ENSMUSG00000013858	Tmem259	0.358403	5.72532	11.791	0.00616507	0.0398419	10	trans	Antagonistic
ENSMUSG00000031150	Ccdc120	1.47297	0.038268	11.3795	0.000976315	0.0101594	X	trans	Antagonistic
ENSMUSG00000041058	Wwp1	-0.415192	7.1607	32.8016	0.00226819	0.0191624	4	trans	Antagonistic
ENSMUSG00000060098	Prmt7	0.445941	3.4082	12.4187	0.0080962	0.047105	8	cis	Antagonistic
ENSMUSG00000024181	Mrpl28	0.376433	4.56894	18.154	0.00755545	0.0457617	17	trans	Antagonistic
ENSMUSG00000025036	Sfxn2	0.345993	5.76261	14.0787	0.00793664	0.0471543	19	trans	Antagonistic
ENSMUSG00000048720	Tbc1d12	-0.553684	3.85876	22.3034	0.000398278	0.00510166	19	trans	Antagonistic
ENSMUSG00000045996	Polr2k	-0.708004	3.03982	23.8417	0.000105417	0.00185449	15	trans	Antagonistic
ENSMUSG00000027806	Tsc22d2	-0.615293	5.08759	26.1773	5.22856e-06	0.000191441	3	trans	Antagonistic
ENSMUSG00000017999	Ddx27	0.460311	4.07818	17.8413	0.00223883	0.0189918	2	trans	Antagonistic
ENSMUSG00000032178	Ilf3	0.450467	3.39994	12.9881	0.00799825	0.0474046	9	trans	Antagonistic
ENSMUSG00000036026	Tmem63b	0.3943	5.32384	12.393	0.00310632	0.0241744	17	trans	Antagonistic
ENSMUSG00000030711	Sult1a1	0.481716	8.48481	7.2478	0.00802381	0.0475085	7	trans	Antagonistic
ENSMUSG00000035754	Wdr18	0.39227	4.9179	13.3521	0.00375411	0.0276576	10	trans	Antagonistic
ENSMUSG00000034993	Vat1	0.617457	3.58009	19.0692	0.000160487	0.00252705	11	trans	Antagonistic
ENSMUSG00000003555	Cyp17a1	1.31456	5.97085	7.2242	0.00812429	0.0479878	19	trans	Antagonistic
ENSMUSG00000071074	Yipf3	0.60361	4.1812	21.8477	4.78572e-05	0.00102062	17	trans	Antagonistic
ENSMUSG00000007038	Neu1	0.358062	4.88917	13.4442	0.00839659	0.0488836	17	trans	Antagonistic
ENSMUSG00000051000	Fam160a1	-0.579579	2.84957	9.40165	0.00263267	0.0213352	3	trans	Antagonistic
ENSMUSG00000040731	Eif4h	0.406538	6.95708	46.6816	0.00227227	0.0191817	5	trans	Antagonistic
ENSMUSG00000041712	Ubr7	0.412781	4.60337	17.3832	0.00316385	0.024484	12	trans	Antagonistic
ENSMUSG00000024695	Zfp91	-0.47199	7.10215	33.9448	0.000517605	0.00625448	19	trans	Antagonistic
ENSMUSG00000096929	A330023F24Rik	-0.423231	4.27748	7.18465	0.0082956	0.0485982	1	trans	Antagonistic
ENSMUSG00000039457	Ppl	0.809526	3.11781	7.17828	0.00832354	0.0486957	16	trans	Antagonistic
ENSMUSG00000027222	Pex16	0.34916	6.00918	11.4092	0.00740277	0.0450616	2	trans	Antagonistic
ENSMUSG00000027900	Dram2	-0.434424	6.52833	23.1655	0.00108311	0.0109628	3	trans	Antagonistic
ENSMUSG00000032216	Nedd4	0.447271	8.18276	54.3894	0.00161555	0.014777	9	trans	Antagonistic
ENSMUSG00000020949	Fkbp3	-0.529943	4.16579	22.6297	0.000399066	0.00510572	12	trans	Antagonistic
ENSMUSG00000029066	Mrpl20	-0.381165	5.14918	19.7078	0.00458623	0.0322856	4	trans	Antagonistic
ENSMUSG00000041765	Ubac2	0.479447	4.23926	23.5215	0.00126659	0.0124787	14	cis	Antagonistic
ENSMUSG00000030058	Copg1	0.363511	5.56447	13.7652	0.00598661	0.0390624	6	trans	Antagonistic
ENSMUSG00000009291	Pttg1ip	0.369598	7.90545	22.6883	0.00832574	0.0486957	10	trans	Antagonistic
ENSMUSG00000034675	Dbn1	1.17179	-0.0112423	9.01081	0.0032134	0.0247385	13	trans	Antagonistic
ENSMUSG00000005580	Adcy9	0.394455	4.9069	8.22144	0.00482423	0.0335655	16	trans	Antagonistic
ENSMUSG00000048368	Omd	-1.19387	2.94304	17.9018	4.3342e-05	0.000952285	13	trans	Antagonistic
ENSMUSG00000038429	Usp5	0.424773	5.52731	21.3636	0.00124031	0.0121624	6	trans	Antagonistic
ENSMUSG00000028719	Cmpk1	-0.394235	6.47965	30.6899	0.00293359	0.0231113	4	trans	Antagonistic
ENSMUSG00000020335	Zfp354b	-0.807303	1.0588	10.0684	0.00684484	0.0426041	11	trans	Antagonistic
ENSMUSG00000040370	Lyrm5	-0.463612	6.06855	22.4397	0.000407549	0.00519849	6	trans	Antagonistic
ENSMUSG00000027312	Atrn	0.467527	6.50164	12.2226	0.000644543	0.00740832	2	trans	Antagonistic
ENSMUSG00000024290	Rock1	-0.442369	6.12112	30.0796	0.000767805	0.00845898	18	trans	Antagonistic
ENSMUSG00000056966	Gjc3	-0.868381	2.29269	11.8155	0.000787241	0.00862129	5	trans	Antagonistic
ENSMUSG00000030417	Pdcd5	-0.442372	3.99435	13.9069	0.00380586	0.0280049	7	trans	Antagonistic
ENSMUSG00000107970	RP23-355N5.6	-0.530924	2.63294	7.14627	0.00846546	0.049143	6	trans	Antagonistic
ENSMUSG00000067825	Pex26	0.559834	4.47191	9.64904	0.00232199	0.0194788	6	trans	Antagonistic
ENSMUSG00000028430	Nol6	0.441013	3.63586	12.7628	0.00673354	0.0421054	4	trans	Antagonistic
ENSMUSG00000005803	Sqrdl	0.453872	6.82428	13.9599	0.000602731	0.00703823	2	trans	Antagonistic
ENSMUSG00000065037	Rn7sk	-0.655359	12.4932	7.94852	0.00555874	0.0369852	9	trans	Antagonistic
ENSMUSG00000018411	Mapt	-1.28109	1.03274	24.0313	2.27327e-05	0.000584226	11	trans	Antagonistic
ENSMUSG00000054808	Actn4	0.357721	6.14877	10.8428	0.0062915	0.0403586	7	trans	Antagonistic
ENSMUSG00000031078	Cttn	0.426236	4.87811	28.0712	0.00172729	0.0154959	7	trans	Antagonistic
ENSMUSG00000024201	Kdm4b	0.436954	3.52809	12.0444	0.00840665	0.0488953	17	trans	Antagonistic
ENSMUSG00000047497	Adamts12	0.901836	0.761029	8.66218	0.00441236	0.031275	15	trans	Antagonistic
ENSMUSG00000021322	Aoah	0.771696	1.17022	7.34578	0.0076202	0.0459024	13	trans	Antagonistic
ENSMUSG00000051184	Zfp524	0.517444	3.03315	11.9506	0.00482663	0.0335655	7	trans	Antagonistic
ENSMUSG00000003438	Timm50	0.55681	3.87992	30.7388	0.000344829	0.00458615	7	trans	Antagonistic
ENSMUSG00000038991	Txndc5	0.498555	6.69708	31.7071	0.000169334	0.00263901	13	trans	Antagonistic
ENSMUSG00000057596	Trim30d	-0.78417	2.40044	12.6087	0.000533686	0.00641691	7	trans	Antagonistic
ENSMUSG00000015023	Ddx19a	0.453471	3.43533	13.2943	0.00703487	0.0436385	8	cis	Antagonistic
ENSMUSG00000104315	Gm37906	-0.578076	2.25621	10.1194	0.00819365	0.0482757	1	trans	Antagonistic
ENSMUSG00000022555	Dgat1	0.503089	4.48344	19.636	0.000371962	0.00487764	15	trans	Antagonistic
ENSMUSG00000021273	Fdft1	0.682665	4.95438	14.3302	0.000232342	0.00371065	14	cis	Antagonistic
ENSMUSG00000025959	Klf7	-0.597052	2.81091	14.0265	0.00185945	0.0164269	1	trans	Antagonistic
ENSMUSG00000025531	Chm	-0.383437	5.02286	16.6685	0.00440576	0.0312464	X	trans	Antagonistic
ENSMUSG00000090015	Gm15446	-0.916761	1.09165	12.485	0.00182977	0.0162355	5	trans	Antagonistic
ENSMUSG00000033545	Znrf1	-0.441937	4.14831	14.257	0.00325001	0.0248801	8	cis	Antagonistic
ENSMUSG00000027082	Tfpi	-0.556487	3.52837	20.0125	0.00074102	0.00823138	2	trans	Antagonistic
ENSMUSG00000038344	Txlng	-0.40005	5.25635	11.9576	0.00278696	0.0223619	X	trans	Antagonistic
ENSMUSG00000030062	Rpn1	0.504733	6.41271	19.0042	0.000116023	0.00198955	6	trans	Antagonistic
ENSMUSG00000027509	Rae1	0.541839	3.63909	29.0384	0.000843365	0.00908056	2	trans	Antagonistic
ENSMUSG00000037542	Aldh8a1	0.389511	8.22099	41.3289	0.00606411	0.0394199	10	trans	Antagonistic
ENSMUSG00000024493	Lars	0.440119	5.5331	17.747	0.000816834	0.00884977	18	trans	Antagonistic
ENSMUSG00000090207	4930524O07Rik	-0.981272	1.08506	11.3378	0.000996663	0.010311	9	trans	Antagonistic
ENSMUSG00000026035	Ppil3	-0.475666	3.10174	12.0169	0.00792231	0.0470922	1	trans	Antagonistic
ENSMUSG00000020128	Vps54	-0.395331	6.02525	33.7612	0.0025688	0.0209012	11	trans	Antagonistic
ENSMUSG00000028553	Angptl3	-0.524908	9.03599	8.30093	0.00462973	0.0325124	4	trans	Antagonistic
ENSMUSG00000056153	Socs6	-0.377625	4.43804	14.6308	0.00836835	0.0488522	18	trans	Antagonistic
ENSMUSG00000094441	Zfp955a	-0.705391	1.87407	11.2693	0.00323327	0.0248415	17	trans	Antagonistic
ENSMUSG00000032459	Mrps22	-0.495083	4.2304	22.7326	0.000814353	0.00883075	9	trans	Antagonistic
ENSMUSG00000041390	Mdfic	-0.390071	4.52906	9.58756	0.00574766	0.0379864	6	trans	Antagonistic
ENSMUSG00000022811	Zfp148	-0.351912	6.10305	28.1046	0.00758322	0.0457617	16	trans	Antagonistic
ENSMUSG00000021661	Ankra2	-0.50399	3.01481	16.1114	0.00583314	0.0384323	13	trans	Antagonistic
ENSMUSG00000006299	Aamp	0.366427	6.61637	33.8814	0.00547219	0.0365494	1	trans	Antagonistic
ENSMUSG00000021366	Hivep1	-0.487339	4.20484	10.3044	0.00166845	0.0151467	13	trans	Antagonistic
ENSMUSG00000014956	Ppp1cb	-0.414626	6.9887	25.6418	0.00211252	0.0180763	5	trans	Antagonistic
ENSMUSG00000024870	Rab1b	0.377444	5.85722	18.7851	0.00373503	0.027559	19	trans	Antagonistic
ENSMUSG00000063415	Cyp26b1	-1.96779	2.29355	18.6426	3.08136e-05	0.000737343	6	trans	Antagonistic
ENSMUSG00000078861	Zfp931	-0.715398	2.82969	16.2765	0.000217905	0.00323425	2	trans	Antagonistic
ENSMUSG00000001755	Coasy	0.487972	6.4372	31.948	0.000200483	0.00303118	11	trans	Antagonistic
ENSMUSG00000000346	Dazap2	0.383383	6.36061	26.9431	0.00352194	0.0264766	15	trans	Antagonistic
ENSMUSG00000029009	Mthfr	-0.912911	3.48274	9.98968	0.00195473	0.0170947	4	trans	Antagonistic
ENSMUSG00000030545	Pex11a	-0.56663	5.57695	7.91398	0.00565962	0.0375127	7	trans	Antagonistic
ENSMUSG00000005103	Wdr1	0.395518	5.6643	33.4772	0.00252148	0.0207242	5	trans	Antagonistic
ENSMUSG00000106946	RP23-392I2.3	-0.581991	2.22351	8.73472	0.00846945	0.049143	6	trans	Antagonistic
ENSMUSG00000035441	Myo1d	0.508747	3.02701	8.69474	0.00565426	0.0374976	11	trans	Antagonistic
ENSMUSG00000039648	Ccbl1	0.378004	6.40996	7.84277	0.0058736	0.0385531	2	trans	Antagonistic
ENSMUSG00000022884	Eif4a2	-0.408134	8.06045	21.5262	0.00409037	0.0296144	16	trans	Antagonistic
ENSMUSG00000089857	Zfp882	-0.777453	1.5952	9.16751	0.00296617	0.0230183	8	cis	Antagonistic
ENSMUSG00000022216	Psme1	0.505584	5.42135	22.1266	0.000136443	0.00249338	14	cis	Antagonistic
ENSMUSG00000105814	mmu-mir-703	0.781611	1.38875	9.7165	0.00437208	0.031062	5	trans	Antagonistic
ENSMUSG00000025209	Peo1	0.403435	4.13369	9.62215	0.00747553	0.0454136	19	trans	Antagonistic
ENSMUSG00000068457	Uty	-0.674193	5.55189	8.04761	0.00527955	0.0357141	Y	trans	Antagonistic
ENSMUSG00000023456	Tpi1	0.465908	8.14704	23.1989	0.00095376	0.00998614	6	trans	Antagonistic
ENSMUSG00000028874	Fgr	0.738011	1.2706	7.83199	0.00837914	0.0488522	4	trans	Antagonistic
ENSMUSG00000096188	Cmtm4	-0.36223	5.80259	12.8646	0.00596092	0.0379422	8	cis	Antagonistic
ENSMUSG00000025494	Sigirr	0.490261	3.21043	10.246	0.00529845	0.0358021	7	trans	Antagonistic
ENSMUSG00000064351	mt-Co1	-0.593749	13.2845	31.7845	0.000365893	0.00480331	MT	trans	Antagonistic
ENSMUSG00000023019	Gpd1	0.513896	8.26617	9.68204	0.0022835	0.0192365	15	trans	Antagonistic
ENSMUSG00000026827	Gpd2	0.892643	5.06824	16.9271	6.81433e-05	0.00133605	2	trans	Antagonistic
ENSMUSG00000000751	Rpa1	0.450328	4.3072	18.7372	0.00192067	0.0168369	11	trans	Antagonistic
ENSMUSG00000097536	2610037D02Rik	-0.622676	2.59013	10.9465	0.00245592	0.020309	15	trans	Antagonistic
ENSMUSG00000026890	Lhx6	-0.943495	0.938342	7.46421	0.00716029	0.0441158	2	trans	Antagonistic
ENSMUSG00000029859	Epha1	0.514272	4.43232	10.3835	0.00160358	0.0147007	6	trans	Antagonistic
ENSMUSG00000031059	Ndufb11	-0.387624	6.39419	29.5229	0.00345543	0.026122	X	trans	Antagonistic
ENSMUSG00000069755	Zfp125	-1.01677	1.33245	18.9143	0.000179462	0.00276654	12	trans	Antagonistic
ENSMUSG00000026618	Iars2	0.389948	5.97058	38.6973	0.00284818	0.0226438	1	trans	Antagonistic
ENSMUSG00000079562	Maea	0.377403	4.55055	14.5733	0.00728806	0.0445866	5	trans	Antagonistic
ENSMUSG00000020283	Pex13	-0.38327	6.24913	22.9021	0.00362722	0.027034	11	trans	Antagonistic
ENSMUSG00000039745	Htatip2	0.821003	4.63256	20.7921	1.15943e-05	0.000353234	7	trans	Antagonistic
ENSMUSG00000102258	Gm38257	-0.952183	1.27997	12.5868	0.000586509	0.00688851	2	trans	Antagonistic
ENSMUSG00000028284	Map3k7	-0.345374	5.80637	23.961	0.00839589	0.0488836	4	trans	Antagonistic
ENSMUSG00000005973	Rcn1	-0.717572	3.27172	17.9962	4.14937e-05	0.000923806	2	trans	Antagonistic
ENSMUSG00000030978	Rrm1	0.614942	3.03521	16.9696	0.000766486	0.00845898	7	trans	Antagonistic
ENSMUSG00000030096	Slc6a6	0.444219	6.39304	14.3623	0.000728358	0.00813399	6	trans	Antagonistic
ENSMUSG00000064345	mt-Nd2	-0.746018	10.9107	12.3564	0.000603676	0.00704066	MT	trans	Antagonistic
ENSMUSG00000021597	Ankrd32	-0.685348	2.86431	22.0741	0.000312969	0.00430367	13	trans	Antagonistic
ENSMUSG00000021038	Vipas39	0.442643	4.07573	13.0639	0.00329187	0.0252148	12	trans	Antagonistic
ENSMUSG00000065818	Snord35a	-2.10366	0.027995	9.63718	0.00233599	0.0195567	7	trans	Antagonistic
ENSMUSG00000018476	Kdm6b	-0.636075	2.77495	9.15963	0.00297811	0.0233711	11	trans	Antagonistic
ENSMUSG00000021286	Zfyve21	0.464716	4.18037	12.6469	0.00181341	0.0161206	12	trans	Antagonistic
ENSMUSG00000058331	Zfp85	-0.855288	1.63566	9.004	0.00322461	0.0247934	13	trans	Antagonistic
ENSMUSG00000036892	Prodh2	0.433445	6.87092	16.634	0.00115164	0.0114094	7	trans	Antagonistic
ENSMUSG00000025936	Gm4956	-2.16739	1.91423	16.396	8.735e-05	0.00161618	1	trans	Antagonistic
ENSMUSG00000028403	Zdhhc21	-0.449495	4.62282	19.1354	0.00129333	0.0125774	4	trans	Antagonistic
ENSMUSG00000033594	Spata2l	0.810667	4.40631	7.86053	0.00581947	0.0372512	8	cis	Antagonistic
ENSMUSG00000028445	Enho	-0.866635	4.43177	15.9184	0.00010932	0.00190114	4	trans	Antagonistic
ENSMUSG00000090286	Gm17615	-0.945477	0.801172	14.0281	0.00295447	0.0230183	14	cis	Antagonistic
ENSMUSG00000020462	Cfap36	-0.49063	3.68227	13.4092	0.00230215	0.0193399	11	trans	Antagonistic
ENSMUSG00000025465	Echs1	0.402567	7.55473	32.3095	0.00344497	0.0260592	7	trans	Antagonistic
ENSMUSG00000020776	Fbf1	-1.81913	2.43111	15.1379	0.000158106	0.00250578	11	trans	Antagonistic
ENSMUSG00000010797	Wnt2	-0.901873	2.17027	7.46202	0.00716854	0.0441334	6	trans	Antagonistic
ENSMUSG00000021703	Serinc5	0.503386	5.45097	29.0777	0.000139282	0.00228799	13	trans	Antagonistic
ENSMUSG00000025153	Fasn	0.696291	5.58315	8.31893	0.0045868	0.0322856	11	trans	Antagonistic
ENSMUSG00000023089	Ndufa5	-0.37507	5.3381	14.3241	0.00491384	0.0339776	6	trans	Antagonistic
ENSMUSG00000038147	Cd84	-0.441299	3.61609	11.3412	0.00647003	0.0410269	1	trans	Antagonistic
ENSMUSG00000063047	Zfp780b	-0.794898	2.03314	18.7208	0.000681052	0.00775174	7	trans	Antagonistic
ENSMUSG00000105201	RP24-68G17.3	-0.63104	2.13038	9.12455	0.00543349	0.0363708	3	trans	Antagonistic
ENSMUSG00000019899	Lama2	0.717427	2.79555	11.7574	0.000810095	0.00880028	10	trans	Antagonistic
ENSMUSG00000042133	Ppig	-0.421878	4.9574	22.7629	0.00171897	0.0154724	2	trans	Antagonistic
ENSMUSG00000086784	Isoc2a	0.408024	6.03182	12.237	0.00172129	0.0154724	7	trans	Antagonistic
ENSMUSG00000078546	2210404O09Rik	-0.828028	1.78834	18.8331	0.000832014	0.00898221	17	trans	Antagonistic
ENSMUSG00000006574	Slc4a1	2.31849	0.110389	11.1935	0.00107056	0.0108902	11	trans	Antagonistic
ENSMUSG00000024758	Rtn3	0.369389	5.89022	24.0907	0.00445251	0.0315045	19	trans	Antagonistic
ENSMUSG00000024594	Prrc1	0.428155	4.04695	12.7117	0.00478915	0.0334004	18	trans	Antagonistic
ENSMUSG00000026021	Sumo1	-0.386491	4.63128	18.7873	0.00552161	0.0367986	1	trans	Antagonistic
ENSMUSG00000025911	Adhfe1	0.430165	6.33932	12.6892	0.00100404	0.0103538	1	trans	Antagonistic
ENSMUSG00000025862	Stag2	-0.469426	7.07918	28.5578	0.000508698	0.00617756	X	trans	Antagonistic
ENSMUSG00000046711	Hmga1	0.796977	1.57463	12.0908	0.00195773	0.0171086	17	trans	Antagonistic
ENSMUSG00000032179	Bmp5	-0.515611	3.80112	13.362	0.00097911	0.0101727	9	trans	Antagonistic
ENSMUSG00000031775	Pllp	-0.542536	3.2596	10.0232	0.00206474	0.0177224	8	cis	Antagonistic
ENSMUSG00000064356	mt-Atp8	-0.616594	9.05581	7.5002	0.0070263	0.0434886	MT	trans	Antagonistic
ENSMUSG00000033628	Pik3c3	0.480119	4.38915	21.5593	0.000864392	0.0092741	18	trans	Antagonistic
ENSMUSG00000064367	mt-Nd5	-0.891547	10.3443	13.6304	0.000325171	0.00442145	MT	trans	Antagonistic
ENSMUSG00000020537	Drg2	0.384756	4.47707	17.3162	0.00677528	0.0422794	11	trans	Antagonistic
ENSMUSG00000035875	AI182371	-0.392887	7.77004	20.5516	0.00500026	0.0344185	2	trans	Antagonistic
ENSMUSG00000068823	Csde1	-0.420429	8.72888	39.134	0.00415017	0.0299049	3	trans	Antagonistic
ENSMUSG00000089889	0610040B10Rik	-0.666287	1.63529	9.78883	0.00837793	0.0488522	5	trans	Antagonistic
ENSMUSG00000059475	Zfp426	-0.50297	3.32663	9.61495	0.00335238	0.0255443	9	trans	Antagonistic
ENSMUSG00000039096	Rsad1	-0.574524	2.69151	7.63655	0.00654173	0.0413007	11	trans	Antagonistic
ENSMUSG00000021482	Aaed1	-0.391488	5.72061	18.528	0.00286065	0.0226837	13	trans	Antagonistic
ENSMUSG00000024726	2410127L17Rik	-0.550942	3.74125	21.7051	0.000515302	0.00623889	19	trans	Antagonistic
ENSMUSG00000024924	Vldlr	1.29929	1.92694	7.84507	0.00586657	0.0385481	19	trans	Antagonistic
ENSMUSG00000015672	Mrpl32	-0.457715	4.07397	18.6137	0.00246377	0.0203424	13	trans	Antagonistic
ENSMUSG00000090919	Pabpc4l	-1.12393	0.239226	10.4657	0.00157309	0.0145102	3	trans	Antagonistic
ENSMUSG00000060427	Zfp868	-0.593632	2.97586	20.843	0.0012865	0.0125655	8	cis	Antagonistic
ENSMUSG00000025479	Cyp2e1	0.432098	12.7123	8.14699	0.00758554	0.0457617	7	trans	Antagonistic
ENSMUSG00000028902	Sf3a3	0.479006	3.84794	17.0323	0.00207477	0.0178366	4	trans	Antagonistic
ENSMUSG00000038836	Agbl3	-0.57976	2.52496	12.8953	0.00503072	0.0345695	6	trans	Antagonistic
ENSMUSG00000035152	Ap2b1	0.368573	5.57146	23.0393	0.00513799	0.0350098	11	trans	Antagonistic
ENSMUSG00000094483	Purb	-0.35083	5.77648	11.6698	0.00749325	0.0454984	11	trans	Antagonistic
ENSMUSG00000026174	Rqcd1	0.452919	4.06091	20.2569	0.00282231	0.0224989	1	trans	Antagonistic
ENSMUSG00000033589	Reep4	0.654247	2.47006	9.89291	0.00205255	0.0177224	14	cis	Antagonistic
ENSMUSG00000019810	Fuca2	0.687782	2.7601	15.3918	0.00048412	0.00592645	10	trans	Antagonistic
ENSMUSG00000006423	C330007P06Rik	-0.456842	5.14374	23.5451	0.000708769	0.00797577	X	trans	Antagonistic
ENSMUSG00000015714	Cers2	0.393	7.32848	24.4812	0.00383316	0.0281376	3	trans	Antagonistic
ENSMUSG00000052392	Acot4	0.915597	4.3008	11.0994	0.00112179	0.0111958	12	trans	Antagonistic
ENSMUSG00000024304	Cdh2	0.460653	6.70916	25.713	0.000497949	0.0060652	18	trans	Antagonistic
ENSMUSG00000059278	Naa38	-0.477135	3.42367	14.5379	0.00462667	0.0325097	11	trans	Antagonistic
ENSMUSG00000007613	Tgfbr1	-0.347453	5.76724	11.8209	0.00823414	0.048378	4	trans	Antagonistic
ENSMUSG00000032561	Acpp	1.02306	2.44234	10.7985	0.00130303	0.0126514	9	trans	Antagonistic
ENSMUSG00000056050	Mia3	0.365852	7.28725	12.1167	0.00711548	0.0439288	1	trans	Antagonistic
ENSMUSG00000028232	Tmem68	-0.441862	3.34905	10.8092	0.00860218	0.049747	4	trans	Antagonistic
ENSMUSG00000032673	Prorsd1	-0.631038	3.62674	29.2381	0.000109968	0.00190939	11	trans	Antagonistic
ENSMUSG00000065979	Cpped1	0.438027	5.3856	33.7479	0.00093206	0.00983518	16	trans	Antagonistic
ENSMUSG00000051427	Ccdc157	-0.573573	2.98219	10.4276	0.0022684	0.0191624	11	trans	Antagonistic
ENSMUSG00000030094	Xpc	0.381416	4.34452	12.991	0.00848907	0.0492334	6	trans	Antagonistic
ENSMUSG00000074867	Zfp808	-1.31195	-0.162902	9.03625	0.00317185	0.0245142	13	trans	Antagonistic
ENSMUSG00000068877	Selenbp2	-1.82503	6.96371	8.13539	0.00504433	0.0346167	3	trans	Antagonistic
ENSMUSG00000015733	Capza2	-0.484097	6.58712	50.4271	0.000274684	0.00386134	6	trans	Antagonistic
ENSMUSG00000035757	Selo	0.480733	6.11745	33.7832	0.000237745	0.00346526	15	trans	Antagonistic
ENSMUSG00000025626	Phf6	-0.450398	3.56485	13.0923	0.00608781	0.0394896	X	trans	Antagonistic
ENSMUSG00000029621	Arpc1a	0.363082	4.762	17.9026	0.00781577	0.0466872	5	trans	Antagonistic
ENSMUSG00000014932	Yes1	-0.44601	5.69836	20.9659	0.000709282	0.00797577	5	trans	Antagonistic
ENSMUSG00000007777	0610009B22Rik	-0.51245	3.92813	20.8677	0.000953358	0.00998614	11	trans	Antagonistic
ENSMUSG00000037139	Myom3	-2.10247	1.55107	13.7091	0.000313061	0.00430367	4	trans	Antagonistic
ENSMUSG00000102091	Olfr1034	-1.63391	0.133477	15.3297	0.000144362	0.00234608	2	trans	Antagonistic
ENSMUSG00000016756	Cmah	-0.496024	7.56078	11.0836	0.0011306	0.0112685	13	trans	Antagonistic
ENSMUSG00000001348	Acp5	0.418892	5.49243	14.2042	0.00150429	0.0140766	9	trans	Antagonistic
ENSMUSG00000056666	Retsat	0.743825	9.81631	12.5048	0.000561451	0.0066731	6	trans	Antagonistic
ENSMUSG00000075419	Dolk	0.503775	3.61853	17.6228	0.00187547	0.0165324	2	trans	Antagonistic
ENSMUSG00000005087	Cd44	0.445353	3.78539	7.11128	0.00862344	0.0498225	2	trans	Antagonistic
ENSMUSG00000028249	Sdcbp	-0.369216	6.13707	29.8245	0.00497185	0.0342964	4	trans	Antagonistic
ENSMUSG00000018166	Erbb3	0.455396	7.18013	7.70768	0.00630282	0.0403885	10	trans	Antagonistic
ENSMUSG00000039841	Zfp800	-0.470642	4.18243	14.8145	0.00149773	0.0140285	6	trans	Antagonistic
ENSMUSG00000042308	Setd1a	-0.622497	2.1081	12.8685	0.0074393	0.0452387	7	trans	Antagonistic
ENSMUSG00000021773	Comtd1	0.790423	1.16216	8.58739	0.00645477	0.0406292	14	cis	Antagonistic
ENSMUSG00000018102	Hist1h2bc	-0.480169	5.89947	18.4006	0.000259273	0.0036992	13	trans	Antagonistic
ENSMUSG00000040234	Tm7sf3	0.393259	5.84327	27.5478	0.00245993	0.0203283	6	trans	Antagonistic
ENSMUSG00000018770	Atp5g3	0.419148	7.8896	17.2841	0.00280891	0.0224639	2	trans	Antagonistic
ENSMUSG00000009621	Vav2	0.379928	5.04194	22.3672	0.00490001	0.0339206	2	trans	Antagonistic
ENSMUSG00000028048	Gba	0.455731	4.27683	19.5411	0.00190164	0.0167267	3	trans	Antagonistic
ENSMUSG00000024570	Rbfa	0.435722	4.28484	21.8288	0.00282254	0.0224989	18	trans	Antagonistic
ENSMUSG00000027429	Sec23b	0.413563	4.84589	10.4711	0.0025616	0.0208845	2	trans	Antagonistic
ENSMUSG00000031668	Eif2ak3	0.468939	3.74199	10.7338	0.0033318	0.0254246	6	trans	Antagonistic
ENSMUSG00000021866	Anxa11	0.490408	3.20121	11.1152	0.00548002	0.035712	14	cis	Antagonistic
ENSMUSG00000026965	Anapc2	0.534997	3.91802	17.1296	0.000554929	0.00661994	2	trans	Antagonistic
ENSMUSG00000029787	Avl9	-0.380741	5.35381	14.442	0.00428983	0.0305894	6	trans	Antagonistic
ENSMUSG00000076617	Ighm	0.831802	2.29917	10.5047	0.00150907	0.0140893	12	trans	Antagonistic
ENSMUSG00000022843	Clcn2	0.408411	4.53389	9.72199	0.00396223	0.0288758	16	trans	Antagonistic
ENSMUSG00000020265	Sumo3	-0.44249	5.86161	23.7542	0.000753499	0.00834202	10	trans	Antagonistic
ENSMUSG00000040152	Thbs1	1.02915	1.21104	11.7234	0.000823747	0.00891671	2	trans	Antagonistic
ENSMUSG00000031196	F8	-0.497726	6.32172	24.4318	0.000156159	0.00249117	X	trans	Antagonistic
ENSMUSG00000075470	Alg10b	-0.361856	5.18156	14.8927	0.00720525	0.044303	15	trans	Antagonistic
ENSMUSG00000020463	Smek2	-0.370582	6.2755	24.0497	0.0048662	0.0337827	11	trans	Antagonistic
ENSMUSG00000030967	Zranb1	-0.376627	6.3519	22.136	0.0043705	0.031062	7	trans	Antagonistic
ENSMUSG00000020541	Tom1l1	0.438564	4.18577	18.5989	0.00322427	0.0247934	11	trans	Antagonistic
ENSMUSG00000067276	Capn6	1.4278	0.630603	14.5474	0.000209419	0.00313896	X	trans	Antagonistic
ENSMUSG00000024436	Mrps18b	0.397293	4.66737	15.2192	0.00410668	0.0296971	17	trans	Antagonistic
ENSMUSG00000022814	Umps	0.501383	4.27051	18.0003	0.000627965	0.00724933	16	trans	Antagonistic
ENSMUSG00000089862	Umad1	-0.491566	3.0154	11.0577	0.00756776	0.0457617	6	trans	Antagonistic
ENSMUSG00000020604	Arsg	0.43781	5.14071	7.6149	0.00661631	0.0415678	11	trans	Antagonistic
ENSMUSG00000059355	Wdr83os	0.43706	3.55617	13.9767	0.00802492	0.047105	8	cis	Antagonistic
ENSMUSG00000031197	Vbp1	-0.566245	3.78857	24.2036	0.000330329	0.00444682	X	trans	Antagonistic
ENSMUSG00000031729	Ist1	0.421765	5.35247	27.9283	0.00147463	0.0141589	8	cis	Antagonistic
ENSMUSG00000063362	Alg11	-0.407085	5.27541	21.3769	0.00233091	0.0195624	8	cis	Antagonistic
ENSMUSG00000026004	Kansl1l	-0.577109	4.50479	19.5399	5.36678e-05	0.00110951	1	trans	Antagonistic
ENSMUSG00000025968	Ndufs1	0.437835	7.28221	27.8263	0.00124066	0.0121624	1	trans	Antagonistic
ENSMUSG00000063281	Zfp35	-0.482588	3.03913	8.55083	0.00783521	0.0467574	18	trans	Antagonistic
ENSMUSG00000013076	Amotl1	-0.493119	4.1945	11.9522	0.000987427	0.010238	9	trans	Antagonistic
ENSMUSG00000020076	Ddx50	-0.409225	5.60547	23.9171	0.00202354	0.0174902	10	trans	Antagonistic
ENSMUSG00000050668	Gpatch11	-0.562944	2.98011	17.3404	0.00241778	0.0201049	17	trans	Antagonistic
ENSMUSG00000022350	E430025E21Rik	0.386231	5.21157	23.2422	0.00381392	0.0280302	15	trans	Antagonistic
ENSMUSG00000020069	Hnrnph3	-0.501709	3.32273	12.4061	0.00341792	0.0259029	10	trans	Antagonistic
ENSMUSG00000036528	Ppfibp2	0.440025	4.92997	10.303	0.00166967	0.0151467	7	trans	Antagonistic
ENSMUSG00000008682	Rpl10	0.378392	6.43542	14.4954	0.00419251	0.030098	X	trans	Antagonistic
ENSMUSG00000026977	March7	-0.396462	5.95916	23.5778	0.00240563	0.0200487	2	trans	Antagonistic
ENSMUSG00000028132	Tmem56	-0.477687	9.47801	10.8667	0.00150611	0.0140766	3	trans	Antagonistic
ENSMUSG00000057074	Ces1g	0.797502	6.82779	7.47218	0.00713037	0.0436385	8	cis	Antagonistic
ENSMUSG00000022536	Glyr1	0.346118	6.47946	25.9109	0.00865961	0.049984	16	trans	Antagonistic
ENSMUSG00000097217	Gm26549	-1.47539	-0.0598671	15.549	0.000165313	0.00258962	17	trans	Antagonistic
ENSMUSG00000026927	Sdccag3	-0.36434	4.78257	22.0812	0.00816147	0.0481454	2	trans	Antagonistic
ENSMUSG00000042298	Ttc19	-0.458522	3.99235	15.4667	0.0028922	0.0228296	11	trans	Antagonistic
ENSMUSG00000042275	Pelo	0.539068	2.80675	12.1568	0.00586015	0.0385476	13	trans	Antagonistic
ENSMUSG00000039519	Cyp7b1	-1.53454	7.37414	7.2043	0.00821002	0.0483298	3	trans	Antagonistic
ENSMUSG00000027427	Polr3f	-0.402196	4.34903	14.7036	0.00557244	0.0370359	2	trans	Antagonistic
ENSMUSG00000021893	Capn7	-0.3506	5.48567	21.8311	0.00819513	0.0473729	14	cis	Antagonistic
ENSMUSG00000104728	RP23-336O18.1	-1.19599	-0.260226	7.43279	0.00727944	0.0445563	5	trans	Antagonistic
ENSMUSG00000037072	Sep15	-0.425414	6.93071	26.4847	0.00163715	0.0149184	3	trans	Antagonistic
ENSMUSG00000008226	Scrn3	-0.366521	5.71093	28.0504	0.00507429	0.0347301	2	trans	Antagonistic
ENSMUSG00000053870	Fpgt	-0.39409	4.54304	18.0121	0.00529498	0.0357985	3	trans	Antagonistic
ENSMUSG00000001783	Rtcb	0.394827	5.72851	32.8208	0.00242858	0.0201447	10	trans	Antagonistic
ENSMUSG00000040374	Pex2	-0.369955	5.67479	23.6283	0.00487914	0.0338146	3	trans	Antagonistic
ENSMUSG00000052337	Immt	0.40873	6.82487	35.5784	0.00201424	0.0174519	6	trans	Antagonistic
ENSMUSG00000041650	Pcca	0.48892	5.54276	17.4259	0.000210904	0.00351403	14	cis	Antagonistic
ENSMUSG00000021643	Serf1	-1.13864	0.89393	15.2993	0.000290133	0.00403993	13	trans	Antagonistic
ENSMUSG00000047649	Cd3eap	0.695987	1.59746	11.962	0.00684961	0.042612	7	trans	Antagonistic
ENSMUSG00000064337	mt-Rnr1	-1.12992	13.1306	10.6008	0.00143821	0.0135947	MT	trans	Antagonistic
ENSMUSG00000036550	Cnot1	0.399494	6.92391	25.1033	0.00265186	0.0213089	8	cis	Antagonistic
ENSMUSG00000027602	Map1lc3a	0.449496	4.63412	14.1881	0.00125204	0.0122444	2	trans	Antagonistic
ENSMUSG00000035559	Mpv17l2	0.542118	2.81417	12.1614	0.00499236	0.0342808	8	cis	Antagonistic
ENSMUSG00000028630	Dyrk2	-0.382973	4.45212	16.204	0.00759232	0.0457799	10	trans	Antagonistic
ENSMUSG00000021178	Psmc1	0.356838	6.56385	22.0963	0.0068341	0.0425591	12	trans	Antagonistic
ENSMUSG00000038065	Mturn	-0.773176	1.60338	12.2493	0.00281594	0.0224766	6	trans	Antagonistic
ENSMUSG00000001986	Gria3	1.00748	1.70938	7.43879	0.0072565	0.0445056	X	trans	Antagonistic
ENSMUSG00000028636	Ppcs	0.559836	3.84165	12.2019	0.000651141	0.00746724	4	trans	Antagonistic
ENSMUSG00000040760	Appl1	-0.436116	5.24214	13.342	0.00107109	0.0111334	14	cis	Antagonistic
ENSMUSG00000028756	Pink1	0.406365	7.07331	31.4152	0.00256514	0.0208854	4	trans	Antagonistic
ENSMUSG00000102776	Gm38162	-1.26249	-0.0510154	7.77691	0.00607896	0.0394743	1	trans	Antagonistic
ENSMUSG00000032423	Syncrip	-0.415649	6.05	20.5093	0.00154204	0.0143092	9	trans	Antagonistic
ENSMUSG00000024480	Ap3s1	-0.458491	4.48838	12.1247	0.00135648	0.013035	18	trans	Antagonistic
ENSMUSG00000066637	Ttc32	-0.552355	3.16244	14.6214	0.00161725	0.0147815	12	trans	Antagonistic
ENSMUSG00000098274	Rpl24	0.515749	3.60179	7.30532	0.00778426	0.0465676	16	trans	Antagonistic
ENSMUSG00000070985	Acnat1	-0.360234	5.4864	9.86962	0.00656311	0.0413588	4	trans	Antagonistic
ENSMUSG00000004929	Thop1	0.712368	2.29306	12.5061	0.00124793	0.012214	10	trans	Antagonistic
ENSMUSG00000045382	Cxcr4	1.12272	0.146685	7.325	0.007704	0.0462926	1	trans	Antagonistic
ENSMUSG00000025159	Mms19	0.486786	4.43891	20.8471	0.000678759	0.00773582	19	trans	Antagonistic
ENSMUSG00000000088	Cox5a	0.353406	6.86682	30.2006	0.00796666	0.0472634	9	trans	Antagonistic
ENSMUSG00000108218	Olfr1372-ps1	-1.0066	0.102038	7.613	0.00662288	0.0415846	11	trans	Antagonistic
ENSMUSG00000101493	2810405F17Rik	-0.955205	0.458558	8.56289	0.00507998	0.0347313	4	trans	Antagonistic
ENSMUSG00000078789	Dph1	0.44848	3.39427	13.592	0.00808051	0.0477524	11	trans	Antagonistic
ENSMUSG00000034560	A230046K03Rik	-0.401263	5.67535	27.2309	0.00220686	0.0187599	10	trans	Antagonistic
ENSMUSG00000069919	Hba-a1	1.47486	4.54315	8.60612	0.00395505	0.0288478	11	trans	Antagonistic
ENSMUSG00000022361	Zhx1	-0.372169	5.79841	24.0421	0.00448221	0.0316778	15	trans	Antagonistic
ENSMUSG00000091509	Gm17066	-0.637135	2.03011	12.5648	0.00600986	0.03804	14	cis	Antagonistic
ENSMUSG00000031242	2610002M06Rik	-0.403639	4.24147	13.9443	0.0061871	0.0399108	X	trans	Antagonistic
ENSMUSG00000025555	Farp1	0.515359	3.13037	8.69878	0.00377096	0.0273878	14	cis	Antagonistic
ENSMUSG00000039246	Lyplal1	0.443145	3.42281	10.2436	0.00795509	0.0472178	1	trans	Antagonistic
ENSMUSG00000059824	Dbp	1.88808	4.15209	7.30176	0.00779884	0.046609	7	trans	Antagonistic
ENSMUSG00000042682	Selk	-0.411409	4.77666	11.2738	0.0027092	0.0216164	14	cis	Antagonistic
ENSMUSG00000087687	Pet100	-0.570888	3.29716	16.5284	0.000908822	0.00985663	8	cis	Antagonistic
[truncated: 308 more rows]

## Sheet: A10 A17
S9 Table. List of ieQTLs in cross A17:A10.
Ensembl_gene_id	Gene_name	log(fold change)	log(counts per million)	F	P-value	FDR	Chromosome	Type	Class
		(relative to additive model)	(average value for all samples in study)
ENSMUSG00000020044	Timp3	0.642741	4.86059	25.9291	1.20177e-06	0.0014962	10	cis	Antagonistic
ENSMUSG00000063450	Syne2	-0.605128	6.15436	25.4524	2.48096e-06	0.0249091	12	trans	Antagonistic
ENSMUSG00000092021	Gbp11	-1.31626	2.79814	20.1981	1.51621e-05	0.045653	5	trans	Antagonistic
ENSMUSG00000070327	Rnf213	-0.678019	6.87544	20.8041	1.15315e-05	0.045653	11	trans	Antagonistic
ENSMUSG00000027435	Cd93	0.713663	4.34053	23.1018	4.13635e-06	0.0249091	2	trans	Antagonistic

## Sheet: A4 A17
S9 Table. List of ieQTLs in cross A17:A4.
Ensembl_gene_id	Gene_name	log(fold change)	log(counts per million)	F	P-value	FDR	Chromosome	Type	Class
		(relative to additive model)	(average value for all samples in study)
ENSMUSG00000055296	Tmem245	-0.798844	5.99347	18.1892	3.79582e-05	0.0273299	4	cis	Antagonistic
ENSMUSG00000026014	Raph1	-0.591606	6.22613	24.2806	6.41372e-06	0.00584586	1	trans	Antagonistic
ENSMUSG00000022708	Zbtb20	-0.791044	7.39473	27.1646	7.06135e-07	0.0016734	16	trans	Antagonistic
ENSMUSG00000048108	Tmem72	-0.806819	6.56702	32.6704	6.99372e-08	0.000414343	6	trans	Antagonistic
ENSMUSG00000097385	Gm26814	-1.92167	-0.00769631	19.5907	1.9976e-05	0.0112712	6	trans	Antagonistic
ENSMUSG00000103657	Gm37204	-1.03099	2.45963	24.2792	2.46397e-06	0.00417079	9	trans	Antagonistic
ENSMUSG00000038538	Ubn2	-0.515377	5.35915	24.0788	0.000100959	0.0287412	6	trans	Antagonistic
ENSMUSG00000105762	RP23-385G21.1	-2.80484	1.37889	25.3111	1.57087e-06	0.00310221	5	trans	Antagonistic
ENSMUSG00000056342	Usp34	-0.540738	6.75385	34.7567	4.22704e-05	0.0171363	11	trans	Antagonistic
ENSMUSG00000105207	RP23-324P1.1	-0.528282	6.6851	17.1088	6.52367e-05	0.0241559	3	trans	Antagonistic
ENSMUSG00000103291	Gm38235	-1.28946	1.87275	21.5907	8.10032e-06	0.00623442	1	trans	Antagonistic
ENSMUSG00000037270	4932438A13Rik	-0.560541	7.46127	20.4125	4.33868e-05	0.0171363	3	trans	Antagonistic
ENSMUSG00000035284	Vps13c	-0.512838	6.15438	19.6701	8.17136e-05	0.0268951	9	trans	Antagonistic
ENSMUSG00000026565	Pou2f1	-0.785028	4.24416	22.4573	5.50385e-06	0.00543459	1	trans	Antagonistic
ENSMUSG00000045991	Onecut2	-0.798844	6.41406	29.7175	2.38966e-07	0.000707878	18	trans	Antagonistic
ENSMUSG00000102700	Gm38312	-0.948192	2.42691	20.0836	1.59691e-05	0.00995885	1	trans	Antagonistic
ENSMUSG00000102307	Gm38194	-0.58623	4.71722	15.4708	0.000135037	0.0326541	1	trans	Antagonistic
ENSMUSG00000052595	A1cf	-0.492268	6.7104	15.9191	0.00019372	0.0433093	19	trans	Antagonistic
ENSMUSG00000028637	Ccdc30	-1.13725	3.68248	23.048	4.23591e-06	0.00609971	4	cis	Antagonistic
ENSMUSG00000090942	F830016B08Rik	-0.944299	5.36223	23.8484	2.97646e-06	0.00440851	18	trans	Antagonistic
ENSMUSG00000085328	Gm17131	-0.814821	3.56837	21.7415	7.57184e-06	0.00623442	5	trans	Antagonistic
ENSMUSG00000103159	F830112A20Rik	-1.08726	1.65423	14.4066	0.000223998	0.0473289	1	trans	Antagonistic
ENSMUSG00000103234	Gm37158	-0.619796	3.78981	23.2666	9.01964e-05	0.0274035	Y	trans	Antagonistic
ENSMUSG00000102930	Gm38115	-1.34319	0.967737	14.5419	0.000209979	0.0460748	1	trans	Antagonistic
ENSMUSG00000063450	Syne2	-0.583778	6.15436	22.7664	8.4185e-06	0.00623442	12	trans	Antagonistic
ENSMUSG00000103432	6720464F23Rik	-1.18711	2.04135	20.7986	1.15599e-05	0.00760965	1	trans	Antagonistic
ENSMUSG00000003847	Nfat5	-0.556102	5.21804	18.558	3.20342e-05	0.0151829	8	trans	Antagonistic
ENSMUSG00000032293	Ireb2	-0.607098	6.20674	18.0027	4.13693e-05	0.0171363	9	trans	Antagonistic
ENSMUSG00000026361	Cdc73	-0.574494	4.67638	19.1126	3.03498e-05	0.0149839	1	trans	Antagonistic
ENSMUSG00000022797	Tfrc	1.53039	5.83723	33.8342	4.33887e-08	0.000414343	16	trans	Antagonistic
ENSMUSG00000104503	Gm37738	-1.13052	2.54391	30.4865	1.73099e-07	0.000683685	1	trans	Antagonistic
ENSMUSG00000097695	Gm26905	-0.766212	4.96866	23.4476	3.55068e-06	0.0045896	8	trans	Antagonistic
ENSMUSG00000106543	RP23-393G8.5	-1.93362	-0.0816486	30.0008	3.87341e-06	0.0045896	5	trans	Antagonistic
ENSMUSG00000104339	C130089K02Rik	-1.57027	0.452834	18.468	3.33859e-05	0.015215	3	trans	Antagonistic
ENSMUSG00000102844	Gm38034	-1.44287	2.41856	16.696	7.59044e-05	0.0264527	3	trans	Antagonistic
ENSMUSG00000048279	Sacs	-0.868097	2.54398	17.681	4.80025e-05	0.0183478	14	trans	Antagonistic
ENSMUSG00000104369	Gm38082	-1.51644	0.293039	15.5878	0.000127767	0.0326206	5	trans	Antagonistic
ENSMUSG00000038539	Atf5	0.711511	7.2196	16.1322	9.88601e-05	0.0287412	7	trans	Antagonistic
ENSMUSG00000048410	Zfp407	-0.537437	4.69962	20.1099	8.72536e-05	0.0272481	18	trans	Antagonistic
ENSMUSG00000099746	Ppnr	-1.36639	1.06994	16.0183	0.000104302	0.0287412	19	trans	Antagonistic
ENSMUSG00000105442	RP23-385G21.4	-2.44748	0.653006	19.8912	1.74252e-05	0.0103236	5	trans	Antagonistic
ENSMUSG00000096929	A330023F24Rik	-0.696922	4.27748	19.2391	2.34497e-05	0.0126298	1	trans	Antagonistic
ENSMUSG00000102496	Gm36989	-0.942602	2.10632	16.5854	7.99365e-05	0.0268951	18	trans	Antagonistic
ENSMUSG00000041540	Sox5	-0.565207	4.43462	17.5777	7.12755e-05	0.0255922	6	trans	Antagonistic
ENSMUSG00000102875	Gm37139	-1.15813	1.46747	18.585	3.57675e-05	0.0156966	2	trans	Antagonistic
ENSMUSG00000097911	Gm26691	-1.03266	2.76784	21.0075	1.05226e-05	0.00733422	3	trans	Antagonistic
ENSMUSG00000106714	RP23-76J15.4	-1.06055	1.77564	14.9465	0.000173155	0.0401547	5	trans	Antagonistic
ENSMUSG00000106948	RP23-256D7.2	-0.598248	4.60739	15.9565	0.000107377	0.0289162	3	trans	Antagonistic
ENSMUSG00000000957	Mmp14	0.612977	4.45207	15.4716	0.000134981	0.0326541	14	trans	Antagonistic
ENSMUSG00000041685	Fcho2	-0.504748	5.18257	18.2244	0.000163434	0.0387305	13	trans	Antagonistic
ENSMUSG00000004347	Pde1c	-1.57465	0.0911047	14.9096	0.000176221	0.0401547	6	trans	Antagonistic
ENSMUSG00000086464	Gm15835	-1.56312	1.35176	15.8368	0.000113606	0.0299137	16	trans	Antagonistic
ENSMUSG00000023169	Slc38a1	1.13931	1.08982	17.7436	0.000129392	0.0326206	15	trans	Antagonistic
ENSMUSG00000101823	Gm29438	-1.1386	1.65251	14.4437	0.000220058	0.0473289	6	trans	Antagonistic
ENSMUSG00000071669	Snx29	-0.763601	3.04413	16.0195	0.000104239	0.0287412	16	trans	Antagonistic
ENSMUSG00000030276	Ttll3	-1.59383	-0.274786	15.2658	0.000227677	0.0473289	6	trans	Antagonistic
ENSMUSG00000022883	Robo1	1.07101	3.18089	22.8806	4.56157e-06	0.00491364	16	trans	Antagonistic
ENSMUSG00000025608	Podxl	0.892269	2.94661	18.7626	2.91621e-05	0.0149839	6	trans	Antagonistic
ENSMUSG00000042699	Dhx9	-0.514582	5.58386	18.096	8.73853e-05	0.0272481	1	trans	Synergistic

## Sheet: A5 A17
S9 Table. List of ieQTLs in cross A17:A5.
Ensembl_gene_id	Gene_name	log(fold change)	log(counts per million)	F	P-value	FDR	Chromosome	Type	Class
		(relative to additive model)	(average value for all samples in study)

## Sheet: A8 A17
S9 Table. List of ieQTLs in cross A17:A8.
Ensembl_gene_id	Gene_name	log(fold change)	log(counts per million)	F	P-value	FDR	Chromosome	Type	Class
		(relative to additive model)	(average value for all samples in study)
ENSMUSG00000067288	Rps28	0.554205	5.62176	28.1329	3.09509e-05	0.0411338	17	cis	Antagonistic
ENSMUSG00000031980	Agt	0.590021	8.72955	21.1581	6.38111e-05	0.0424025	8	cis	Antagonistic
ENSMUSG00000024371	C2	0.581975	5.01865	16.0472	0.000102891	0.0455809	17	cis	Antagonistic

## Sheet: A10 A3
S9 Table. List of ieQTLs in cross A3:A10.
Ensembl_gene_id	Gene_name	log(fold change)	log(counts per million)	F	P-value	FDR	Chromosome	Type	Class
		(relative to additive model)	(average value for all samples in study)
ENSMUSG00000068246	Apol9b	-0.999438	4.65531	29.7889	2.31904e-07	0.000922901	15	trans	Antagonistic
ENSMUSG00000057346	Apol9a	-1.45852	3.34849	35.4212	2.27672e-08	0.000135909	15	trans	Antagonistic
ENSMUSG00000026950	Neb	-1.26449	5.72172	21.9851	6.79166e-06	0.00791933	2	trans	Antagonistic
ENSMUSG00000023800	Tiam2	-2.07636	1.11699	19.6454	1.94853e-05	0.0114027	17	trans	Antagonistic
ENSMUSG00000089678	Agxt2	-0.546341	6.7371	20.0966	1.58751e-05	0.0106716	15	trans	Antagonistic
ENSMUSG00000093559	Gm20705	-1.31938	0.0339232	14.3345	0.000231862	0.0446288	6	trans	Antagonistic
ENSMUSG00000092021	Gbp11	-1.77598	2.79814	37.5576	9.65864e-09	0.000115314	5	trans	Antagonistic
ENSMUSG00000044026	Slc35g1	0.825467	5.54141	25.8395	1.24923e-06	0.00186762	19	trans	Antagonistic
ENSMUSG00000069874	Irgm2	-0.991989	5.03022	27.724	5.55938e-07	0.00165934	11	trans	Antagonistic
ENSMUSG00000025492	Ifitm3	-0.676784	6.49295	25.6802	1.33848e-06	0.00186762	7	trans	Antagonistic
ENSMUSG00000090145	Ugt1a6b	-0.486497	4.79988	14.1792	0.000249761	0.0456061	1	trans	Antagonistic
ENSMUSG00000030042	Pole4	0.605576	4.91223	26.615	1.40787e-06	0.00186762	6	trans	Antagonistic
ENSMUSG00000025498	Irf7	-0.644998	4.19183	17.9551	4.22872e-05	0.0157733	7	trans	Antagonistic
ENSMUSG00000040253	Gbp7	-0.908878	3.85156	23.6291	3.27789e-06	0.00442515	3	cis	Antagonistic
ENSMUSG00000070327	Rnf213	-0.660042	6.87544	21.6179	8.00221e-06	0.00791933	11	trans	Antagonistic
ENSMUSG00000079045	Prox1os	-0.743759	2.65163	24.6881	4.58372e-05	0.0160956	1	trans	Antagonistic
ENSMUSG00000037921	Ddx60	-0.782947	3.6975	18.291	3.62187e-05	0.0149109	8	trans	Antagonistic
ENSMUSG00000076258	Gm23935	1.83483	9.11145	21.65	7.88822e-06	0.00791933	16	trans	Antagonistic
ENSMUSG00000038217	Tlcd2	-0.851853	5.62907	19.4866	2.09458e-05	0.0114027	11	trans	Antagonistic
ENSMUSG00000086253	Gm13773	-1.41738	2.9748	16.861	7.02773e-05	0.0224086	4	trans	Antagonistic
ENSMUSG00000016496	Cd274	-1.31974	0.993944	21.2857	9.28643e-06	0.00791933	19	trans	Antagonistic
ENSMUSG00000105096	Gbp10	-1.60859	0.394649	15.5141	0.000132299	0.0329066	5	trans	Antagonistic
ENSMUSG00000022299	Slc25a32	0.607308	5.1303	20.0671	1.60892e-05	0.0106716	15	trans	Antagonistic
ENSMUSG00000090306	Adh6-ps1	-0.918359	4.11232	19.3941	2.1848e-05	0.0073737	3	cis	Antagonistic
ENSMUSG00000070315	4930581F22Rik	-0.527885	3.97679	14.302	0.000235498	0.0446288	9	trans	Antagonistic
ENSMUSG00000034855	Cxcl10	-1.54559	1.25237	18.7292	2.96127e-05	0.0135979	5	trans	Antagonistic
ENSMUSG00000034422	Parp14	-0.621296	5.51017	20.5481	1.29428e-05	0.00965773	16	trans	Antagonistic
ENSMUSG00000029417	Cxcl9	-1.33789	3.07202	18.0553	4.03758e-05	0.0155499	5	trans	Antagonistic
ENSMUSG00000079470	Utp14b	-0.885998	3.4582	16.892	6.92678e-05	0.0224086	1	trans	Antagonistic
ENSMUSG00000034450	Gulo	-0.56923	7.87802	19.7239	1.88021e-05	0.0114027	14	trans	Antagonistic
ENSMUSG00000032311	Nrg4	1.21275	3.70795	16.8293	7.1323e-05	0.0224086	9	trans	Antagonistic
ENSMUSG00000045932	Ifit2	-0.805577	2.99883	16.7603	7.36592e-05	0.0225492	19	trans	Antagonistic
ENSMUSG00000005836	Gata6	0.823419	2.39599	18.5288	3.24663e-05	0.0138434	18	trans	Antagonistic
ENSMUSG00000035011	Zbtb7a	0.543276	4.02058	19.5487	9.45901e-05	0.0212828	10	cis	Antagonistic
ENSMUSG00000054263	Lifr	-0.555279	8.03836	15.8874	0.000110928	0.0287906	15	trans	Antagonistic
ENSMUSG00000051695	Pcbp1	0.469455	4.72213	15.6071	0.000202351	0.0412428	6	trans	Antagonistic
ENSMUSG00000000739	Sult5a1	-1.23404	3.14943	16.2124	9.52055e-05	0.0264339	8	trans	Antagonistic
ENSMUSG00000104713	Gbp6	-1.39526	0.526503	19.4798	2.10117e-05	0.0114027	5	trans	Antagonistic
ENSMUSG00000032477	Cdc25a	0.945402	1.61763	16.113	9.97555e-05	0.0270678	9	trans	Antagonistic
ENSMUSG00000036452	Arhgap26	-0.596689	3.50971	14.9192	0.000175416	0.0392163	18	trans	Antagonistic
ENSMUSG00000076609	Igkc	1.4672	1.15575	14.8782	0.00017887	0.0392163	6	trans	Antagonistic
ENSMUSG00000026104	Stat1	-0.845733	4.01861	26.2592	1.04208e-06	0.00186762	1	trans	Antagonistic
ENSMUSG00000056851	Pcbp2	0.634867	5.15803	14.6043	0.000203813	0.0412428	15	trans	Antagonistic
ENSMUSG00000063576	Klhdc3	0.501811	4.23076	17.0272	0.000215402	0.0428615	17	trans	Antagonistic
ENSMUSG00000081207	Gm13775	-1.7904	3.27705	16.2522	9.34455e-05	0.0264339	4	trans	Antagonistic
ENSMUSG00000057103	Cml1	-0.678071	5.28723	19.212	2.37419e-05	0.0118106	6	trans	Antagonistic
ENSMUSG00000046879	Irgm1	-0.62074	5.47481	18.5438	3.22431e-05	0.0138434	11	trans	Antagonistic
ENSMUSG00000022809	Nr1i2	0.578694	5.95893	21.4132	8.7703e-06	0.00791933	16	trans	Antagonistic
ENSMUSG00000011305	Plin5	0.883471	6.24564	21.055	1.03004e-05	0.00819842	17	trans	Antagonistic
ENSMUSG00000020689	Itgb3	0.788587	3.33744	19.2841	2.29729e-05	0.0118106	11	trans	Antagonistic
ENSMUSG00000075010	AW112010	-0.576452	5.18461	15.3543	0.000142691	0.034767	19	trans	Antagonistic
ENSMUSG00000034459	Ifit1	-1.22389	3.58863	14.1596	0.000252115	0.0456061	19	trans	Antagonistic
ENSMUSG00000078920	Ifi47	-0.988037	3.79322	15.621	0.000125779	0.0319505	11	trans	Antagonistic
ENSMUSG00000048550	Thnsl1	-0.885888	2.17014	18.9164	2.7178e-05	0.0129791	2	trans	Antagonistic
ENSMUSG00000020638	Cmpk2	-1.03783	2.67735	14.9579	0.000172221	0.0392163	12	trans	Antagonistic
ENSMUSG00000033533	Acsm1	-0.475277	7.54241	15.0309	0.000247076	0.0456061	7	trans	Antagonistic
ENSMUSG00000056091	St3gal5	0.58219	7.7447	14.8573	0.00018066	0.0392163	6	trans	Antagonistic
ENSMUSG00000107225	RP23-376H8.2	-1.21869	0.760934	15.9777	0.000106311	0.0282055	5	trans	Antagonistic
ENSMUSG00000078853	Igtp	-0.87893	4.17296	16.2178	9.49638e-05	0.0264339	11	trans	Antagonistic
ENSMUSG00000061589	Dot1l	0.604297	3.49122	21.1044	6.59069e-05	0.0177949	10	cis	Antagonistic
ENSMUSG00000038342	Mlxip	0.708193	2.95944	17.3517	5.59239e-05	0.0190764	5	trans	Antagonistic
ENSMUSG00000040483	Xaf1	-0.727894	2.37288	17.1029	0.000227168	0.0444617	11	trans	Antagonistic
ENSMUSG00000031844	Hsd17b2	-0.478347	6.39715	14.8839	0.000178387	0.0392163	8	trans	Antagonistic
ENSMUSG00000099032	Tcf24	1.67545	2.18613	14.616	0.000202678	0.0412428	1	trans	Antagonistic
ENSMUSG00000040648	Ppip5k2	0.509225	6.88331	18.8811	4.35982e-05	0.0157733	1	trans	Antagonistic
ENSMUSG00000078688	Mup2	-1.02422	3.20282	16.2829	9.2105e-05	0.0264339	4	trans	Antagonistic
ENSMUSG00000063428	Ddo	-0.682964	3.60552	21.6128	8.02055e-06	0.00499776	10	cis	Antagonistic
ENSMUSG00000028268	Gbp3	-0.892712	2.73078	20.8876	1.11061e-05	0.00499776	3	cis	Antagonistic
ENSMUSG00000054072	Iigp1	-0.904283	8.54889	26.6302	8.88174e-07	0.00186762	18	trans	Antagonistic
ENSMUSG00000023150	Ivns1abp	0.474099	7.29643	16.8929	0.000201611	0.0412428	1	trans	Antagonistic
ENSMUSG00000042510	AA986860	1.78828	1.43759	18.2054	3.76759e-05	0.0149938	1	trans	Antagonistic
ENSMUSG00000047230	Cldn2	-0.756587	5.46755	13.9459	0.000279359	0.0497801	X	trans	Antagonistic
ENSMUSG00000026576	Atp1b1	0.825576	5.75664	15.1975	0.000153699	0.0367003	1	trans	Antagonistic

## Sheet: A5 A3
S9 Table. List of ieQTLs in cross A3:A5.
Ensembl_gene_id	Gene_name	log(fold change)	log(counts per million)	F	P-value	FDR	Chromosome	Type	Class
		(relative to additive model)	(average value for all samples in study)

[truncated: 5 more sheets: A8 A3, A10 A6, A4 A6, A5 A6, A8 A6]
