# Supplementary material for: Widespread epistasis regulates glucose homeostasis and gene expression
Source: PLoS Genet. 2017 Sep 29;13(9):e1007025. doi: 10.1371/journal.pgen.1007025 (PMC5636166; doi:10.1371/journal.pgen.1007025)
Supplement: S10 Table — (XLSX) [file pgen.1007025.s020.xlsx]

## Sheet: list of genes with m
S10 Table. List of genes with multiple ieQTLs.
Ensembl_gene_id	Gene_name	Number of ieQTLs	FDR_(A10:A14)	FDR_(A4:A14)	FDR_(A5:A14)	FDR_(A8:A14)	FDR_(A10:A17)	FDR_(A4:A17)	FDR_(A5:A17)	FDR_(A8:A17)	FDR_(A10:A3)	FDR_(A5:A3)	FDR_(A8:A3)	FDR_(A10:A6)	FDR_(A4:A6)	FDR_(A5:A6)	FDR_(A8:A6)	logFC_(A10:A14)	logFC_(A4:A14)	logFC_(A5:A14)	logFC_(A8:A14)	logFC_(A10:A17)	logFC_(A4:A17)	logFC_(A5:A17)	logFC_(A8:A17)	logFC_(A10:A3)	logFC_(A5:A3)	logFC_(A8:A3)	logFC_(A10:A6)	logFC_(A4:A6)	logFC_(A5:A6)	logFC_(A8:A6)	PValue_(A10:A14)	PValue_(A4:A14)	PValue_(A5:A14)	PValue_(A8:A14)	PValue_(A10:A17)	PValue_(A4:A17)	PValue_(A5:A17)	PValue_(A8:A17)	PValue_(A10:A3)	PValue_(A5:A3)	PValue_(A8:A3)	PValue_(A10:A6)	PValue_(A4:A6)	PValue_(A5:A6)	PValue_(A8:A6)
ENSMUSG00000105207	RP23-324P1.1	7	0.000706292	2.58e-05	0.484468	0.00137491	0.266425	0.0241559	0.999387	0.179944	0.651341	0.999255	0.246829	0.00490752	0.00477746	0.999953	7.65e-05	-0.657977	-0.73601	-0.238679	-0.528601	-0.393119	-0.528282	-0.0175736	-0.431967	-0.202104	-0.0306845	-0.337759	-0.552958	-0.577681	-0.369702	-0.699044	5.86e-07	1.5e-08	0.0636149	7.07e-05	0.00240673	6.52e-05	0.891197	0.00133347	0.10325	0.806815	0.0183396	9.43e-06	3.24e-06	0.00503174	7.73e-08
ENSMUSG00000000957	Mmp14	6	0.0157527	0.00399149	0.22213	7.98e-06	0.479894	0.0326541	0.999387	0.15737	0.929598	0.999647	0.487986	0.603444	0.0320035	0.999953	0.00667648	0.595318	0.66993	0.414048	0.901124	0.360344	0.612977	0.232249	0.571111	0.103089	-0.0474014	0.27001	0.259668	0.581584	0.128571	0.597798	0.000120135	1.27e-05	0.0069317	5.63e-08	0.0181985	0.000134981	0.13002	0.000519029	0.472602	0.749052	0.110113	0.0744469	9.96e-05	0.411176	0.000109589
ENSMUSG00000106948	RP23-256D7.2	6	0.000114983	7.75e-06	0.121956	0.000909061	0.162384	0.0289162	0.999387	0.235914	0.216191	0.999255	0.237909	0.0552229	0.00477746	0.999953	0.00381346	-0.893049	-0.90688	-0.492482	-0.636937	-0.519681	-0.598248	-0.0785136	-0.450637	-0.376368	-0.0507859	-0.392714	-0.514371	-0.684392	-0.383887	-0.613549	9.39e-09	3.22e-09	0.00109585	4.05e-05	0.00052582	0.000107377	0.595194	0.00378725	0.00790841	0.723862	0.0162554	0.000350797	2.76e-06	0.013062	3.85e-05
ENSMUSG00000101609	Kcnq1ot1	6	0.000615516	0.00125582	0.28528	0.000502249	0.719631	0.181072	0.999387	0.29696	0.51754	0.999647	0.0239619	0.0335067	0.100502	0.999953	0.000598184	-0.762497	-0.653415	-0.351731	-0.644906	-0.251578	-0.41778	0.0177121	-0.401291	-0.27201	-0.0579218	-0.639483	-0.528088	-0.456135	-0.334627	-0.687522	3.45e-07	5.35e-06	0.0136801	1.88e-05	0.0781472	0.00457338	0.900096	0.00726687	0.0467217	0.672693	8.69e-05	0.000159583	0.00091373	0.0215911	2.14e-06
ENSMUSG00000090942	F830016B08Rik	6	0.00349616	0.0115804	0.313072	0.000292455	0.644506	0.00440851	0.999387	0.114985	0.823574	0.999647	0.329881	0.0912246	0.0348077	0.999953	0.00351466	-0.878063	-0.723996	-0.456048	-0.90851	-0.370259	-0.944299	-0.282334	-0.72083	-0.217028	-0.0393445	-0.436601	-0.609237	-0.704961	-0.227738	-0.789936	1e-05	0.000147631	0.0179214	9.07e-06	0.0521213	2.98e-06	0.136721	0.000326879	0.234914	0.831242	0.0379829	0.00097599	0.000121261	0.236354	3.38e-05
ENSMUSG00000048108	Tmem72	6	0.0130563	0.000282536	0.492721	0.745826	0.150573	0.000414343	0.999387	0.605852	0.590813	0.999647	0.602611	0.000579862	0.00257213	0.72674	0.0291166	-0.556241	-0.697841	-0.2502	-0.0834628	-0.502844	-0.806819	-0.198499	-0.235367	-0.241428	-0.117184	-0.198005	-0.700526	-0.655182	-0.461685	-0.442074	8.43e-05	6.57e-07	0.0691029	0.552927	0.000362555	6.99e-08	0.148302	0.100224	0.0680149	0.380342	0.192684	4.38e-07	1.69e-06	0.00129313	0.00138454
ENSMUSG00000026361	Cdc73	6	0.0347148	0.00334489	0.295047	0.000276007	0.999193	0.0149839	0.999387	0.250201	0.773534	0.999647	0.0747252	0.419371	0.00931701	0.999953	0.00365056	-0.468409	-0.550527	-0.327096	-0.615718	-0.00251216	-0.574494	-0.00130523	-0.399128	0.16925	0.0702557	-0.490296	-0.287861	-0.565496	-0.266569	-0.544703	0.000524995	2.39e-05	0.0152267	8.38e-06	0.984942	3.03e-05	0.992269	0.00435132	0.186012	0.594821	0.00104004	0.0257751	9.5e-06	0.0554483	3.6e-05
ENSMUSG00000003847	Nfat5	6	0.0347148	0.00555242	0.737881	0.0273878	0.380931	0.0151829	0.999387	0.15837	0.594368	0.999647	0.140063	0.0534752	0.00477746	0.999953	0.0103352	-0.452724	-0.512091	-0.152455	-0.389083	-0.346725	-0.556102	-0.0892515	-0.41673	-0.226308	-0.0400789	-0.403472	-0.448303	-0.588915	-0.133055	-0.473278	0.000528721	5.44e-05	0.244414	0.00372466	0.00752753	3.2e-05	0.494466	0.00214497	0.0689007	0.753329	0.00517666	0.000330756	2.68e-06	0.318856	0.00022231
ENSMUSG00000071204	Gm10319	5	0.00112153	0.000453687	0.251789	0.0238923	0.151551	0.425622	0.999387	0.466875	0.0686705	0.999647	0.205255	0.00474782	0.186503	0.999517	0.0345861	-0.980397	-0.96951	-0.513811	-0.605954	-0.71442	-0.427147	-0.128457	-0.420678	-0.660292	-0.225503	-0.551257	-0.812448	-0.512541	-0.303162	-0.61209	1.74e-06	1.4e-06	0.00935008	0.00306221	0.000390076	0.0334009	0.510593	0.0396219	0.000569427	0.235576	0.0119465	3.22e-05	0.00707347	0.13513	0.00189008
ENSMUSG00000078496	Gm13152	5	0.00611835	0.00399149	0.0137363	4.36e-07	0.911248	0.943285	0.999387	0.209363	0.684028	0.999647	0.115677	0.704255	0.669236	0.999953	0.00514262	-1.34191	-1.33845	-1.49503	-1.94329	-0.346565	-0.118021	-0.703623	-0.938135	-0.482958	-0.576519	-0.970174	-0.441357	-0.432677	-0.729196	-1.18423	2.35e-05	1.29e-05	3.35e-06	2.01e-09	0.253255	0.696328	0.0236061	0.00252027	0.107416	0.0546996	0.00293218	0.128793	0.133145	0.0240921	6.57e-05
ENSMUSG00000016024	Lbp	5	0.00660597	0.02633	0.0351913	2.65e-07	0.907631	0.870625	0.999387	0.212002	0.903193	0.999647	0.199554	0.895515	0.909776	0.999953	0.00764349	0.558427	0.436677	0.539778	0.863083	0.156949	0.118729	0.170526	0.406367	0.110249	0.00501399	0.363025	0.101056	0.0922545	0.191517	0.494387	2.67e-05	0.00058602	3.85e-05	1.07e-09	0.229849	0.373246	0.188492	0.0028716	0.3785	0.968454	0.011294	0.418569	0.455824	0.145635	0.000138498
ENSMUSG00000039704	Lmbrd2	5	0.00660597	0.000110959	0.0760306	7.04e-06	0.852563	0.123111	0.881573	0.108339	0.871233	0.999647	0.188429	0.313464	0.0065682	0.999953	0.000170185	-0.547888	-0.677784	-0.477837	-0.739683	-0.186189	-0.406141	-0.354585	-0.517776	-0.123381	-0.0354877	-0.36682	-0.311026	-0.566147	-0.241648	-0.663513	2.91e-05	1.44e-07	0.000211214	7.18e-08	0.146813	0.00193254	0.00593509	0.000122543	0.315704	0.775746	0.00979098	0.0114759	5.02e-06	0.0641311	2.96e-07
ENSMUSG00000054499	Dedd2	5	0.0115574	0.0175527	0.249264	5.19e-05	0.995463	0.84385	0.999387	0.209363	0.926547	0.999647	0.0167272	0.845531	0.672063	0.999953	0.00518512	0.762928	0.682819	0.502165	1.00525	0.0492673	0.189609	0.118628	0.611783	0.13022	-0.110661	0.867665	0.183019	0.293564	0.0737748	0.767142	6.89e-05	0.000295227	0.00880913	9.35e-07	0.791446	0.32653	0.532336	0.00246929	0.464513	0.552387	3.89e-05	0.308134	0.104468	0.70602	6.69e-05
ENSMUSG00000108249	RP23-170M6.3	5	0.0175798	0.00518223	0.249916	0.027559	0.452244	0.304333	0.999387	0.872522	0.424583	0.999647	0.174195	0.027388	0.13023	0.999517	0.018463	-0.763982	-0.80266	-0.518542	-0.590404	-0.476244	-0.496069	-0.292318	-0.137913	-0.407824	-0.119202	-0.580062	-0.675898	-0.543141	-0.424356	-0.664739	0.000132136	4.69e-05	0.00921483	0.0037362	0.0148482	0.0144859	0.140815	0.496474	0.0281656	0.531022	0.00799341	0.000392733	0.00368414	0.0368848	0.000655181
ENSMUSG00000103432	6720464F23Rik	5	0.0180389	0.000132419	0.441719	0.088613	0.473436	0.00760965	0.999387	0.510543	0.750893	0.999647	0.509281	0.00942135	0.0133358	0.999953	0.100012	-0.981806	-1.35479	-0.522797	-0.614094	-0.591209	-1.18711	-0.231713	-0.515156	-0.333086	-0.143016	-0.437341	-1.08862	-1.04349	-0.513477	-0.646409	0.000139607	1.98e-07	0.0490468	0.0192957	0.0177283	1.16e-05	0.376672	0.0542001	0.163394	0.585138	0.124235	1.97e-05	2.34e-05	0.0624437	0.010398
ENSMUSG00000094472	Gm21897	5	0.0239509	0.00164804	0.365515	0.04033	0.532139	0.093234	0.999387	0.25384	0.926402	0.999647	0.416279	0.111063	0.00735228	0.999953	0.000246741	-0.543904	-0.652111	-0.32444	-0.411626	-0.325915	-0.495109	-0.117829	-0.436696	-0.101943	-0.0905589	-0.291585	-0.45131	-0.644032	-0.556626	-0.750726	0.000251942	7.76e-06	0.0266648	0.00626383	0.0246644	0.00100717	0.416326	0.00445705	0.459339	0.523993	0.0697872	0.0013544	6.25e-06	0.000306121	5.19e-07
ENSMUSG00000031980	Agt	5	0.0279154	0.0104474	0.147222	2.08e-07	0.750182	0.171756	0.999387	0.0424025	0.993975	0.999647	0.269675	0.959765	0.437397	0.999953	0.0193138	0.510817	0.524354	0.439598	0.887655	0.240864	0.414016	0.28751	0.590021	0.010947	0.0811297	0.35493	0.0440278	0.297749	0.0300382	0.469237	0.000321673	0.00012906	0.00167312	9e-10	0.090205	0.00401523	0.0412865	6.38e-05	0.936156	0.555578	0.0227482	0.745917	0.0264245	0.833905	0.000740203
ENSMUSG00000105578	RP23-342M4.7	5	0.0318224	0.000901774	0.830258	0.563502	0.240408	0.145773	0.999965	0.716604	0.444032	0.999255	0.418707	0.0118196	0.0417398	0.804916	0.0454569	-0.654428	-0.870375	-0.156702	-0.177723	-0.576149	-0.565103	-0.0874257	-0.245108	-0.37305	0.0443079	-0.361821	-0.743021	-0.650245	-0.572818	-0.546295	0.000413379	3.44e-06	0.396908	0.338458	0.0016577	0.0028569	0.636002	0.195044	0.0309063	0.804483	0.0712032	3.26e-05	0.000209249	0.0032702	0.00246416
ENSMUSG00000028479	Gne	5	0.0331555	0.211011	0.0298986	2.87e-06	0.995463	0.971118	0.999387	0.142935	0.590533	0.999647	4.57e-06	0.570984	0.995062	0.999953	6.2e-05	0.472829	0.296778	0.563467	0.804775	0.0392048	-0.0265916	0.130425	0.496693	0.233975	0.13788	0.976483	0.235538	0.00342097	0.260413	0.755819	0.000460493	0.0218814	3.02e-05	2.23e-08	0.767372	0.843797	0.32097	0.000430239	0.0678618	0.286224	3.86e-10	0.0650495	0.978383	0.0535217	4.7e-08
ENSMUSG00000022708	Zbtb20	5	0.0347148	0.00177003	0.982708	0.92209	0.240408	0.0016734	0.999387	0.909204	0.136603	0.999647	0.777556	0.000344838	0.000240107	0.999953	0.162374	-0.5304	-0.667492	-0.0179754	-0.0304768	-0.477991	-0.791044	-0.0516667	-0.07808	-0.44344	-0.211332	-0.133255	-0.787146	-0.824999	-0.185309	-0.330517	0.000521653	8.96e-06	0.903209	0.841381	0.00159083	7.06e-07	0.725357	0.611261	0.00227691	0.144485	0.417276	1.82e-07	4.08e-08	0.220535	0.025267
ENSMUSG00000085977	Gm5970	5	0.0368845	0.000278447	0.411113	0.00476848	0.631211	0.291176	0.999387	0.696548	0.369582	0.999647	0.286966	0.363354	0.0293142	0.999953	0.0296816	-0.658067	-0.971604	-0.39779	-0.711689	-0.372979	-0.483889	-0.196853	-0.274353	-0.419369	-0.0448811	-0.466164	-0.434631	-0.72623	-0.3085	-0.601318	0.000598508	5.86e-07	0.0381514	0.000361653	0.0482196	0.0134173	0.308462	0.166139	0.0205042	0.808766	0.0263048	0.0162279	8.03e-05	0.115031	0.00130919
ENSMUSG00000037523	Mavs	5	0.0379975	0.00122413	0.0922707	1.31e-07	0.961132	0.213598	0.999387	0.0598732	0.953154	0.999647	0.110699	0.524463	0.0496649	0.999953	0.000170185	0.435689	0.566217	0.448574	0.825062	0.0978938	0.351817	0.123548	0.608616	0.0642493	0.102596	0.424451	0.238487	0.438405	0.193361	0.641865	0.000651918	5.06e-06	0.000397896	3.56e-10	0.442834	0.00686817	0.330626	5.01e-06	0.598349	0.407098	0.00242334	0.0499267	0.000286958	0.134744	3.01e-07
ENSMUSG00000026384	Ptpn4	5	0.0386148	0.00170152	0.0137363	7e-08	0.995463	0.122242	0.999387	0.258764	0.749524	0.999647	0.170814	0.959765	0.218806	0.999953	0.00669922	-0.445343	-0.565718	-0.602616	-0.874487	-0.0451086	-0.418653	-0.293857	-0.387339	-0.175805	-0.133663	-0.388767	-0.041056	-0.350975	-0.166035	-0.497755	0.000704821	8.48e-06	4.63e-06	1.56e-10	0.730941	0.00181454	0.0262463	0.00465345	0.161888	0.296004	0.00746117	0.74452	0.00498004	0.218238	0.000112782
ENSMUSG00000097695	Gm26905	5	0.0847093	8.47e-05	0.521424	0.833575	0.365064	0.0045896	0.999387	0.84218	0.825266	0.999647	0.764112	0.000311409	0.000284215	0.999953	0.018463	-0.462695	-0.857467	-0.273157	0.0572458	-0.422387	-0.766212	-0.140585	-0.132964	-0.172396	-0.106326	-0.149405	-0.820566	-0.832553	-0.568061	-0.533764	0.00298755	7.44e-08	0.0799332	0.71733	0.00659609	3.55e-06	0.364472	0.409074	0.238212	0.480707	0.378916	1.3e-07	7.24e-08	0.000503347	0.000604454
ENSMUSG00000102700	Gm38312	5	0.160832	0.000453687	0.981054	0.351755	0.442871	0.00995885	0.999387	0.853837	0.534263	0.999647	0.715702	0.0134509	0.0244853	0.999953	0.0495786	-0.524371	-1.00229	-0.027085	-0.301061	-0.514108	-0.948192	0.129476	-0.167464	-0.376903	0.111538	-0.221721	-0.819559	-0.793402	-0.283775	-0.603107	0.0100914	1.47e-06	0.897951	0.155364	0.0123226	1.6e-05	0.542721	0.443249	0.0517017	0.587834	0.325071	4.27e-05	5.41e-05	0.193359	0.00290043
ENSMUSG00000063450	Syne2	5	0.164154	0.00213963	0.748299	0.904567	0.0249091	0.00623443	0.999387	0.730436	0.207465	0.999647	0.830223	0.00432523	0.0378452	0.999953	0.913872	-0.326495	-0.542426	-0.14458	0.0316472	-0.605128	-0.583778	-0.158759	-0.163307	-0.340279	-0.0416647	0.0938817	-0.550026	-0.455318	-0.191269	-0.0328104	0.0105064	1.22e-05	0.254205	0.808946	2.48e-06	8.42e-06	0.211679	0.219778	0.00545584	0.736982	0.503456	6.87e-06	0.000173686	0.140315	0.793286
ENSMUSG00000056342	Usp34	5	0.211365	0.00537774	0.487825	0.020836	0.948739	0.0171363	0.999387	0.179944	0.924598	0.999647	0.238088	0.315417	0.0131366	0.999953	0.00287854	-0.309677	-0.508279	-0.236315	-0.402269	-0.11597	-0.540738	-0.134521	-0.429297	0.094564	-0.0139859	-0.345993	-0.313106	-0.524949	-0.244946	-0.537017	0.0171918	5.18e-05	0.0662353	0.00254194	0.369482	4.23e-05	0.295606	0.00142932	0.445606	0.911398	0.0161906	0.0117583	2.01e-05	0.0629438	2.5e-05
ENSMUSG00000040127	Sdr9c7	4	0.000335632	0.0247623	0.249264	1.31e-06	0.935532	0.793727	0.999387	0.436482	0.704029	0.999647	0.517185	0.472527	0.786442	0.999953	0.0166184	-1.29488	-0.827673	-0.626543	-1.52252	-0.250395	-0.287141	-0.384672	-0.547512	-0.358461	-0.0198678	-0.392839	-0.44839	-0.289452	-0.360329	-0.817799	3.2e-07	0.000535213	0.00850875	8.17e-09	0.305016	0.246163	0.115892	0.0321875	0.119019	0.929943	0.129962	0.0482821	0.192395	0.132248	0.000486661
ENSMUSG00000037798	Mat1a	4	0.00603028	0.0259932	0.0994584	1.01e-05	0.91217	0.211461	0.999387	0.278553	0.860027	0.999647	0.416389	0.914758	0.480602	0.999953	0.00180931	0.697982	0.527958	0.501327	0.863856	0.179671	0.436689	0.0829148	0.457197	0.166403	-0.103527	0.317494	0.106995	0.319421	-0.0268984	0.682036	1.15e-05	0.000552218	0.00141076	9.71e-08	0.260309	0.0067459	0.598351	0.00569881	0.278266	0.503071	0.0699131	0.48284	0.0343821	0.867152	1.26e-05
ENSMUSG00000041044	Lrit1	4	0.0142576	0.00399149	0.0876498	0.000631015	0.600405	0.643351	0.999387	0.199733	0.879777	0.999647	0.469398	0.091339	0.0740771	0.999953	0.00170779	-0.739597	-0.784846	-0.599865	-0.812811	-0.37158	-0.291694	-0.32344	-0.58783	-0.165299	0.017272	-0.321611	-0.559738	-0.585239	-0.347416	-0.787641	5.52e-05	1.35e-05	0.000896584	2e-05	0.038114	0.108972	0.0715606	0.00212596	0.32836	0.919904	0.0983885	0.000992483	0.0005476	0.0514135	1.08e-05
ENSMUSG00000020190	Mknk2	4	0.158822	0.0241828	0.210773	0.00211951	0.975974	0.575634	0.999387	0.238069	0.950829	0.999647	0.00344522	0.661095	0.944813	0.999953	0.000797665	0.48697	0.617565	0.501651	0.724624	0.109197	0.323544	0.136229	0.550105	0.0856687	0.0668313	1.02633	0.246548	0.0947365	0.1958	0.858212	0.00726735	0.000483856	0.00521655	0.000126236	0.542834	0.0767931	0.443592	0.00384175	0.619724	0.70297	5.81e-07	0.15299	0.577792	0.281414	3.09e-06
ENSMUSG00000104377	Gm37515	4	0.000118161	0.000448382	0.481969	0.00236003	0.162604	0.0511345	0.999387	0.15737	0.329712	0.999255	0.366349	0.0603056	0.109495	0.999953	0.0095106	-0.816329	-0.676142	-0.260467	-0.549872	-0.482833	-0.523242	-0.0291539	-0.493187	-0.308421	-0.0037318	-0.303273	-0.473518	-0.432886	-0.269308	-0.515504	2.22e-08	1.34e-06	0.0616713	0.000145803	0.000567035	0.00027322	0.833175	0.000754935	0.0198468	0.978047	0.0461503	0.000437418	0.00113505	0.0616166	0.000204942
ENSMUSG00000104060	Gm37954	4	0.000118161	7.75e-06	0.249264	0.000168954	0.166758	0.0576591	0.999387	0.15737	0.496221	0.999647	0.145222	0.0935813	0.405671	0.999953	0.00541499	-0.868972	-0.925455	-0.395327	-0.72989	-0.517754	-0.546359	-0.18645	-0.539048	-0.287882	-0.0384186	-0.468678	-0.473977	-0.325819	-0.210086	-0.59165	2.9e-08	2.76e-09	0.0087282	4.42e-06	0.000622935	0.000462285	0.214287	0.000709904	0.0421646	0.790546	0.00468098	0.00104031	0.0211645	0.171493	7.66e-05
ENSMUSG00000086253	Gm13773	4	0.000540721	0.00964713	0.162762	0.000180365	0.274018	0.649407	0.881573	0.461878	0.0224086	0.999647	0.364018	0.771804	0.83358	0.999953	0.426683	-2.01958	-1.49985	-1.11708	-1.79412	-1.09414	-0.716734	-1.14628	-0.791257	-1.41738	-0.592981	-0.774238	-0.454523	-0.351631	-0.096521	-0.516008	1.77e-07	6.98e-05	0.00229128	4.79e-06	0.00310049	0.0630097	0.00270148	0.0385139	7.03e-05	0.0880602	0.0486688	0.186823	0.328678	0.795329	0.150396
ENSMUSG00000095532	Mup-ps13	4	0.000576223	0.0206901	0.303654	0.0200741	0.27574	0.815741	0.999387	0.78999	0.0772577	0.999647	0.155606	0.114277	0.186503	0.999953	0.0460012	-1.84208	-1.24314	-0.815528	-1.06563	-1.0109	-0.482574	-0.752512	-0.364083	-1.07713	-0.549478	-1.02044	-1.04482	-0.900065	-0.280763	-1.03707	2.35e-07	0.000299374	0.0163471	0.00241101	0.00321764	0.171688	0.0350677	0.305407	0.000766074	0.0930606	0.00595717	0.00146141	0.00747931	0.418726	0.00250938
ENSMUSG00000097354	2310001H17Rik	4	0.000615516	0.00438886	0.177354	0.00227442	0.438117	0.800463	0.999387	0.551451	0.432926	0.999647	0.281382	0.160887	0.832804	0.999517	0.0014812	-0.747199	-0.592808	-0.434594	-0.57032	-0.369053	-0.172198	-0.00782655	-0.277394	-0.303306	-0.0699259	-0.361215	-0.390958	-0.146374	-0.120546	-0.637086	3.52e-07	3.53e-05	0.00289642	0.000138082	0.0117551	0.2534	0.957827	0.071432	0.0292326	0.62516	0.0249824	0.00509982	0.291881	0.424822	1.01e-05
ENSMUSG00000021210	Akr1c6	4	0.000706292	0.00214595	0.00152515	3.66e-05	0.911248	0.873246	0.921992	0.543612	0.0628834	0.999647	0.566521	0.736389	0.959915	0.999953	0.267466	-0.995555	-0.840498	-1.0524	-1.02813	-0.215532	-0.167583	-0.517245	-0.362317	-0.655925	-0.281243	-0.292321	-0.259874	0.075979	-0.426098	-0.352364	6.61e-07	1.3e-05	1.28e-07	6.08e-07	0.257387	0.386095	0.00667732	0.0679892	0.00044399	0.125133	0.167591	0.153507	0.672424	0.0283769	0.0616432
ENSMUSG00000081207	Gm13775	4	0.000706292	0.309867	0.377529	1.94e-05	0.345357	0.987689	0.999387	0.70747	0.0264339	0.999647	0.145222	0.4987	0.793517	0.999953	0.0313649	-2.45081	-0.888422	-0.979889	-2.62113	-1.33145	-0.0504937	-0.262142	-0.641868	-1.7904	-0.891086	-1.43181	-0.90543	-0.528506	-0.462761	-1.50692	6.92e-07	0.0428434	0.0300968	2.46e-07	0.00576359	0.913731	0.572291	0.185886	9.34e-05	0.046445	0.00464717	0.0409983	0.234401	0.329737	0.00141776
ENSMUSG00000100768	Gm29055	4	0.000870099	0.0130293	0.271379	0.00472588	0.373882	0.142704	0.999387	0.108339	0.889413	0.999647	0.154798	0.195294	0.0834218	0.999953	0.00138199	-0.88322	-0.66233	-0.4629	-0.660364	-0.484131	-0.55981	-0.222771	-0.734282	-0.16005	-0.0257314	-0.549694	-0.496011	-0.58767	-0.380307	-0.79398	9.95e-07	0.00017395	0.011811	0.00035689	0.00704676	0.00264957	0.227452	0.000116756	0.34848	0.885596	0.00580802	0.00415411	0.00065212	0.0458896	7.84e-06
ENSMUSG00000105370	RP24-323L24.1	4	0.000951792	0.000266491	0.273693	0.0140285	0.265079	0.181693	0.999965	0.319489	0.829316	0.999255	0.475605	0.0576239	0.0430283	0.999517	0.062742	-0.97634	-0.991658	-0.48605	-0.641647	-0.606399	-0.565016	0.160376	-0.526325	-0.215482	-0.055713	-0.348012	-0.67566	-0.694068	-0.189435	-0.542269	1.17e-06	5.31e-07	0.0140624	0.00149698	0.00200284	0.0046462	0.407082	0.00985821	0.241577	0.771954	0.103314	0.000370866	0.000221641	0.345903	0.00449968
ENSMUSG00000089940	Gm4117	4	0.00162875	0.00455128	0.251908	0.386262	0.452244	0.0576591	0.999387	0.872886	0.899327	0.999647	0.645537	0.000169131	0.0133358	0.999953	0.0936926	-0.647647	-0.553284	-0.36216	-0.190729	-0.332669	-0.500643	-0.0614209	-0.098733	-0.116679	-0.0254823	-0.183967	-0.736741	-0.55206	-0.412765	-0.354539	2.79e-06	3.89e-05	0.00951649	0.181104	0.0158412	0.000444641	0.661233	0.497092	0.374612	0.851923	0.231261	2.83e-08	2.47e-05	0.00401643	0.00923519
ENSMUSG00000107633	RP24-127M20.6	4	0.0030555	0.000439639	0.407283	0.04679	0.365064	0.0511345	0.999387	0.670215	0.163109	0.999647	0.385849	0.0111158	0.421919	0.999517	0.106786	-1.23828	-1.32724	-0.589594	-0.754264	-0.737908	-1.05394	-0.410387	-0.422349	-0.767045	-0.532669	-0.573969	-1.01745	-0.543391	-0.489761	-0.672046	7.49e-06	1.28e-06	0.0375432	0.00785607	0.0065913	0.000285042	0.155665	0.147492	0.00319878	0.058136	0.0568784	0.000106279	0.0335015	0.0954472	0.0127325
ENSMUSG00000031853	BC021891	4	0.0030555	1.77e-06	0.0816739	0.000618793	0.996214	0.385925	0.999387	0.626792	0.906097	0.999647	0.269675	0.505325	0.045759	0.999953	0.209243	1.06836	1.55379	0.885855	1.08399	0.0466243	0.540237	0.287304	0.392653	0.190334	0.346058	0.57877	0.446284	0.83504	0.388677	0.477636	7.74e-06	2.93e-10	0.000270563	1.89e-05	0.839555	0.0248511	0.219153	0.11046	0.384251	0.126806	0.0224467	0.0432931	0.000248838	0.106031	0.0399549
ENSMUSG00000102095	C730036E19Rik	4	0.00318036	0.00156764	0.207449	0.0145102	0.983364	0.818091	0.999387	0.872022	0.666534	0.999647	0.156125	0.24717	0.405671	0.999953	0.0166184	-1.50811	-1.51431	-0.937812	-1.07742	-0.201581	-0.385659	-0.117832	-0.250252	-0.514206	0.0280575	-0.995822	-0.831122	-0.69411	-0.56938	-1.12665	8.31e-06	7.03e-06	0.00444683	0.00157189	0.559244	0.274119	0.733959	0.488358	0.0971264	0.930153	0.00605883	0.00747874	0.0212416	0.0859119	0.000496101
ENSMUSG00000073700	Klhl21	4	0.00347597	0.000698611	0.223431	0.00504145	0.487353	0.243171	0.999387	0.226794	0.774054	0.999647	0.072112	0.548935	0.242435	0.999953	0.003364	0.884114	0.99409	0.537433	0.734839	0.457394	0.630093	0.331311	0.614664	0.243307	0.00616678	0.714631	0.351954	0.473568	0.180976	0.823359	9.55e-06	5.62e-07	0.00618814	0.000390675	0.0190183	0.00185755	0.0899521	0.00323878	0.188059	0.97416	0.000936756	0.0582934	0.0113364	0.36447	3.08e-05
ENSMUSG00000051375	Pcdh1	4	0.00347597	0.0289601	0.210773	0.000210704	0.689121	0.152437	0.999387	0.15737	0.704598	0.999647	0.181288	0.114877	0.117639	0.999953	0.00654858	0.573926	0.417999	0.353753	0.606876	0.233452	0.38436	0.197297	0.461839	0.187144	0.172851	0.369566	0.386195	0.389568	0.188248	0.491879	9.66e-06	0.000716488	0.00513748	5.96e-06	0.0668564	0.00313905	0.121821	0.000575048	0.123977	0.163296	0.00859416	0.00151877	0.00129944	0.145355	0.000104822
ENSMUSG00000002129	Sf3a1	4	0.0038105	0.0359225	0.147448	0.00124181	0.955196	0.733015	0.999387	0.493419	0.998656	0.999647	0.996884	0.26258	0.642688	0.999953	0.0239982	0.639475	0.471515	0.45982	0.610294	0.123564	0.205408	0.192628	0.306072	0.00410801	-0.0393437	0.00220014	0.369653	0.241621	0.224716	0.480215	1.18e-05	0.00102593	0.0016984	6.22e-05	0.397874	0.174045	0.191072	0.0481431	0.97633	0.782796	0.989133	0.00827422	0.0857901	0.135715	0.000909021
ENSMUSG00000034708	Grn	4	0.00425282	0.00780162	0.0775995	6.42e-07	0.514083	0.109191	0.999387	0.110427	0.678305	0.999647	0.128564	0.695779	0.835025	0.999953	0.000546444	0.66341	0.570818	0.54774	0.953605	0.338119	0.487883	0.283859	0.570427	0.229786	-0.0966642	0.475871	0.21635	0.147089	0.0295368	0.71463	1.42e-05	8.94e-05	0.00023517	3.24e-09	0.022537	0.00132432	0.0531642	0.000276991	0.103769	0.499956	0.00365981	0.124687	0.291873	0.842524	1.85e-06
ENSMUSG00000022437	Samm50	4	0.00589679	0.0463279	0.245977	1.05e-08	0.995463	0.539071	0.999387	0.15737	0.409453	0.999647	0.24128	0.802808	0.956381	0.999953	0.0256497	0.541379	0.388346	0.336537	0.897266	0.0442612	0.242657	0.144264	0.445052	0.273619	-0.103895	0.336945	0.144643	0.0575081	0.0644348	0.412542	2.22e-05	0.00157747	0.00788933	1.21e-11	0.729061	0.0619188	0.256054	0.000878589	0.0252709	0.405456	0.0166281	0.23697	0.635945	0.619825	0.00103419
ENSMUSG00000031258	Xkrx	4	0.00661992	0.000282536	0.0732045	2.28e-05	0.141711	0.544069	0.881573	0.360065	0.97412	0.999647	0.553023	0.342734	0.37972	0.999953	0.003364	-2.27911	-2.62164	-2.02585	-2.74549	-2.02919	-0.933221	-1.63007	-1.24299	-0.168116	-0.680161	-0.781429	-1.22545	-1.11182	-0.357645	-2.24466	2.97e-05	6.4e-07	0.000190695	3.16e-07	0.000241181	0.0636153	0.00582794	0.0172045	0.733272	0.248204	0.157105	0.0139497	0.0173584	0.491125	3.09e-05
ENSMUSG00000024900	Cpt1a	4	0.00692751	0.274862	0.251789	1.48e-06	0.998501	0.552149	0.999387	0.190968	0.951637	0.999647	0.00650496	0.727603	0.2662	0.999953	2.8e-05	0.680546	0.31907	0.411244	0.98481	0.0131546	0.296566	0.0252876	0.527556	0.0810158	-0.133349	0.839236	0.220288	0.405531	0.153066	0.944292	3.17e-05	0.0373043	0.00937802	9.36e-09	0.933953	0.0670556	0.871621	0.00161269	0.595155	0.387108	3.29e-06	0.147661	0.0078261	0.338694	1.16e-08
ENSMUSG00000074024	4632427E13Rik	4	0.0073362	0.024271	0.271101	3.54e-06	0.995463	0.711159	0.999387	0.329762	0.924598	0.999647	0.113032	0.556362	0.462718	0.999953	6.2e-05	-0.528479	-0.43128	-0.319797	-0.725112	-0.0356438	-0.187602	0.00163758	-0.340174	0.093002	0.0669713	-0.428091	-0.230114	-0.262343	-0.189612	-0.687869	3.54e-05	0.000494569	0.011776	3.09e-08	0.779472	0.150224	0.989776	0.0105325	0.445995	0.590429	0.00260022	0.06052	0.0306203	0.147628	4.22e-08
ENSMUSG00000023800	Tiam2	4	0.0109961	0.136055	0.608198	0.0843252	0.530344	0.672611	0.999965	0.156093	0.0114027	0.999647	0.0333887	0.0130161	0.270323	0.999953	0.101736	-2.09544	-1.23736	-0.741165	-1.21463	-1.20579	-0.912797	-0.809366	-1.80801	-2.07636	-0.0974616	-2.0977	-1.92242	-1.18008	-0.750166	-1.18534	6.29e-05	0.00975783	0.12966	0.018036	0.0164387	0.0700383	0.112388	0.00132833	1.95e-05	0.818623	0.000168986	3.99e-05	0.00809225	0.114445	0.0106789
ENSMUSG00000103651	Gm37206	4	0.0129731	0.0177744	0.987769	0.206395	0.27574	0.136416	0.999387	0.824309	0.684028	0.999647	0.415739	0.00214097	0.140375	0.999953	0.0160176	-0.746593	-0.675196	0.0168714	-0.357348	-0.560252	-0.598892	0.0251476	-0.177908	-0.29051	0.0527745	-0.382652	-0.86991	-0.550301	-0.226069	-0.652011	8.16e-05	0.00030769	0.930765	0.0668457	0.00327029	0.00244824	0.898218	0.373696	0.107396	0.78487	0.0689919	1.79e-06	0.00214695	0.258206	0.000452072
ENSMUSG00000025509	Pnpla2	4	0.01816	0.264758	0.501433	0.0039349	0.900258	0.860309	0.999387	0.612864	0.0762133	0.999647	0.00692118	0.137866	0.988425	0.999953	0.0166184	0.651569	0.339461	0.297227	0.636427	0.208428	-0.159687	-0.106099	0.285829	0.548861	-0.187933	0.87318	0.498505	0.0228758	0.10861	0.586029	0.000143915	0.0350813	0.0726886	0.000281295	0.210322	0.350574	0.524496	0.1044	0.000730785	0.253179	4.09e-06	0.00220868	0.885797	0.52423	0.000492772
ENSMUSG00000096929	A330023F24Rik	4	0.0191435	0.0721804	0.773873	0.0485982	0.444916	0.0126298	0.999387	0.612864	0.636314	0.999647	0.462366	0.0245529	0.0694544	0.999953	0.281233	-0.597179	-0.445586	-0.164624	-0.423231	-0.382505	-0.696922	-0.126463	-0.264537	-0.255364	-0.030047	-0.287582	-0.596114	-0.524042	-0.306266	-0.279824	0.000156402	0.00323466	0.289273	0.0082956	0.0136676	2.34e-05	0.420436	0.104334	0.0833168	0.843903	0.0941112	9.44e-05	0.000478019	0.059155	0.0674438
ENSMUSG00000079065	BC005561	4	0.0192087	0.0163478	0.414313	1.02e-07	0.97154	0.261673	0.999965	0.22697	0.773445	0.999255	0.1535	0.963125	0.369809	0.999517	0.00508896	-0.509372	-0.47645	-0.280184	-0.877003	0.0897585	-0.353509	-0.0332049	-0.410583	0.171272	0.103253	-0.40752	-0.039004	-0.307609	-0.133212	-0.522575	0.000163195	0.000255159	0.0384929	2.69e-10	0.503998	0.0107479	0.80922	0.00330207	0.184871	0.439032	0.00562218	0.762774	0.0161196	0.341639	6.34e-05
ENSMUSG00000030036	Mogs	4	0.0192087	0.0305722	0.0967011	0.000123626	0.961132	0.866729	0.999387	0.560134	0.345922	0.999647	0.0979887	0.91462	0.653686	0.999517	0.0213622	0.501366	0.435422	0.454297	0.643936	-0.1021	0.12339	0.0339112	0.249174	0.30129	0.0456479	0.455389	0.0824994	0.204132	0.128825	0.434145	0.000164781	0.000769065	0.000621285	2.92e-06	0.443078	0.362228	0.799193	0.0744436	0.0176886	0.72736	0.00184621	0.516668	0.105364	0.343101	0.000909675
ENSMUSG00000105471	RP23-396K22.3	4	0.0216816	0.0323318	0.173793	0.010238	0.89356	0.745622	0.999965	0.35811	0.638396	0.999255	0.380472	0.141615	0.589941	0.962957	0.00221864	-0.747926	-0.660047	-0.595604	-0.681598	-0.257759	-0.272098	-0.115449	-0.50711	-0.331192	-0.160886	-0.42406	-0.590405	-0.353896	-0.501493	-0.86093	0.000201937	0.000846074	0.00382098	0.000987926	0.197134	0.187916	0.572058	0.0168326	0.0845918	0.421164	0.0544986	0.00232	0.0632599	0.0180295	1.74e-05
ENSMUSG00000044712	Slc38a6	4	0.0221438	0.0265101	0.252753	0.344748	0.279905	0.171756	0.999387	0.605852	0.628696	0.999647	0.358638	0.0202256	0.124745	0.999953	0.0478294	-0.498819	-0.448691	-0.349958	-0.198702	-0.390343	-0.396869	-0.103635	-0.231166	-0.224001	-0.156412	-0.296388	-0.510673	-0.406491	-0.338541	-0.396156	0.000210449	0.0005987	0.00964486	0.15065	0.00360199	0.00399935	0.442073	0.0989384	0.0802523	0.236513	0.0464184	7.44e-05	0.00150553	0.015059	0.0027216
ENSMUSG00000079563	Pglyrp2	4	0.0221438	0.168335	0.0763907	8.59e-09	0.975974	0.649407	0.999965	0.105192	0.698343	0.999647	0.0105676	0.707448	0.89114	0.999953	0.000546444	0.522318	0.328	0.51666	1.04914	0.0651995	0.262505	0.118787	0.520999	0.207605	0.0191842	0.689664	0.199735	0.109334	0.0911941	0.672617	0.000215948	0.0144429	0.000222721	8.48e-12	0.635893	0.0626763	0.386078	0.000395758	0.117132	0.886294	1.07e-05	0.130326	0.404065	0.514363	1.86e-06
ENSMUSG00000066944	4921513D11Rik	4	0.0225428	0.0244201	0.188891	0.00681998	0.975974	0.473572	0.999965	0.611319	0.640544	0.999647	0.0724524	0.195401	0.0581588	0.999953	0.00526782	-1.15824	-1.06046	-0.948644	-1.12916	-0.197543	-0.771702	0.0797061	-0.549672	-0.495647	-0.1993	-1.15619	-0.83948	-1.04865	-0.498869	-1.24531	0.000222849	0.000502797	0.00338628	0.000577308	0.51358	0.0170446	0.79852	0.0938482	0.0851021	0.508972	0.000963096	0.00421377	0.000375569	0.118517	7.09e-05
ENSMUSG00000015656	Hspa8	4	0.0239509	0.000189614	0.0922707	0.00156581	0.989152	0.909903	0.999387	0.70747	0.774054	0.999647	0.183975	0.420965	0.652606	0.999953	0.00117072	0.518217	0.700686	0.495711	0.571039	0.0689966	0.104082	0.142384	0.195762	0.180128	-0.0658635	0.408478	0.301661	0.226661	0.0611003	0.630161	0.000250505	2.99e-07	0.000391827	8.33e-05	0.626642	0.469734	0.308644	0.184993	0.187592	0.63253	0.00892327	0.0263831	0.0913502	0.668977	5.81e-06
ENSMUSG00000029695	Aass	4	0.027383	0.103654	0.027062	0.0007355	0.769673	0.873815	0.999387	0.471003	0.857717	0.999647	0.441721	0.974069	0.654206	0.999517	0.00357842	0.56809	0.409463	0.66224	0.673107	0.252318	0.133445	0.0542575	0.32716	0.161108	0.220664	0.294246	0.0269868	0.234727	0.245044	0.62846	0.000308729	0.00606692	2.23e-05	3.07e-05	0.100906	0.388931	0.720093	0.0413112	0.274998	0.138826	0.0826061	0.854512	0.107876	0.113694	5.01e-05
ENSMUSG00000024164	C3	4	0.0307021	0.152819	0.0137363	4.4e-08	0.951709	0.946416	0.999965	0.604916	0.999042	0.999647	0.0646189	0.950602	0.812912	0.999953	0.000170185	0.562584	0.381867	0.717284	1.0938	0.139256	0.0583969	0.185581	0.288056	-0.00247023	0.181321	0.584152	0.0670222	0.178938	0.258614	0.812455	0.000376987	0.0122433	4.11e-06	8.32e-11	0.380461	0.716176	0.235681	0.0781153	0.987072	0.236869	0.000730404	0.659032	0.233056	0.103976	2.21e-07
ENSMUSG00000055296	Tmem245	4	0.0325598	0.0116975	0.872301	0.479752	0.467313	0.0273299	0.999387	0.859894	0.774041	0.999647	0.499302	0.196229	0.0335683	0.999953	0.091753	-0.658336	-0.699394	-0.121896	-0.21373	-0.441367	-0.798844	-0.0581698	-0.141832	-0.231756	-0.0228464	-0.318339	-0.506896	-0.646062	-0.242427	-0.475622	0.000438919	0.000110941	0.501103	0.256767	0.0168438	3.8e-05	0.750075	0.457957	0.18646	0.897597	0.117207	0.00426443	0.000265013	0.192984	0.00889338
ENSMUSG00000103234	Gm37158	4	0.0331768	0.00586765	0.22101	0.241104	0.876998	0.0274035	0.999387	0.605852	0.871233	0.999647	0.549187	0.0410139	0.373954	0.999953	0.0520249	-0.533859	-0.600993	-0.426303	-0.272423	-0.206784	-0.619796	-0.240733	-0.264512	-0.145922	-0.0943194	-0.24081	-0.544856	-0.345988	-0.404107	-0.443459	0.0004635	5.95e-05	0.00602806	0.0847909	0.173626	9.02e-05	0.121693	0.100653	0.315222	0.532649	0.154528	0.000210235	0.0166255	0.0115568	0.00322395
ENSMUSG00000025579	Gaa	4	0.0335071	0.0207416	0.249916	1.94e-05	0.876998	0.0511345	0.999387	0.281717	0.675005	0.999647	0.0630207	0.614148	0.471159	0.999953	0.00219941	0.526904	0.516227	0.385384	0.818896	0.200541	0.549066	0.21371	0.428051	0.231541	-0.00357353	0.561863	0.248772	0.300866	0.0896136	0.643436	0.000470852	0.000378842	0.00902019	2.44e-07	0.173193	0.000326462	0.14642	0.00617138	0.101542	0.980195	0.000699554	0.0784368	0.0326426	0.549365	1.7e-05
ENSMUSG00000003559	As3mt	4	0.0347148	0.00817251	0.104973	0.000164065	0.983364	0.559891	0.999387	0.432562	0.94607	0.999647	0.342074	0.903888	0.458473	0.999953	0.00205431	0.439103	0.476994	0.422619	0.593789	0.0730855	0.233101	0.0915915	0.284921	0.0714508	0.0327164	0.285553	0.0935751	0.262033	0.194225	0.539141	0.000502458	9.63e-05	0.000769734	4.25e-06	0.562921	0.0709603	0.469875	0.0312486	0.556817	0.792353	0.0409481	0.44114	0.0299571	0.133565	1.52e-05
ENSMUSG00000073274	Gm14636	4	0.0347148	0.0245474	0.300962	0.0297284	0.995463	0.810811	0.999387	0.663695	0.929598	0.999647	0.519881	0.214761	0.357606	0.999953	0.000439238	-1.08925	-1.08286	-0.76905	-0.908905	-0.108093	-0.358264	0.0481129	-0.483448	-0.211579	0.0906003	-0.516686	-0.821964	-0.718467	-0.586889	-1.53936	0.000525175	0.000515607	0.0159473	0.00411345	0.720985	0.265024	0.880181	0.139259	0.473014	0.768078	0.131128	0.00512395	0.0144635	0.0700712	1.26e-06
ENSMUSG00000063558	Aox1	4	0.0347148	0.193988	0.538973	0.0184783	0.452244	0.9906	0.999387	0.793507	0.852461	0.999647	0.375499	0.0359181	0.211703	0.999953	0.00124147	-0.644646	-0.417559	-0.307514	-0.585815	-0.442363	-0.0143542	0.171401	-0.190093	-0.19115	-0.104312	-0.387908	-0.663646	-0.49226	-0.281133	-0.835832	0.000530365	0.0190203	0.0885709	0.00216986	0.0153391	0.937273	0.336417	0.311621	0.267516	0.548919	0.0528328	0.000180131	0.00452326	0.124708	6.37e-06
ENSMUSG00000028001	Fga	4	0.0347729	0.0766574	0.0406649	0.000144367	0.96589	0.95941	0.999387	0.21059	0.994105	0.999255	0.345534	0.797557	0.542704	0.999953	0.000598184	0.649078	0.525583	0.755954	0.903316	0.13655	-0.079571	0.275789	0.584384	-0.0161987	0.23747	0.416242	0.213963	0.349224	0.418178	0.89987	0.000536934	0.00363788	5.41e-05	3.6e-06	0.461428	0.673272	0.134604	0.00259167	0.927471	0.185385	0.0412822	0.228054	0.0490366	0.0261852	2.17e-06
ENSMUSG00000108092	RP23-461C23.2	4	0.0359065	0.0132942	0.838854	0.913011	0.632015	0.201562	0.999387	0.771943	0.722662	0.999647	0.277636	0.0037163	0.0827385	0.999517	0.0250193	-0.863029	-0.927443	-0.200733	-0.056592	-0.479019	-0.704728	0.0519614	-0.285543	-0.340622	-0.0155641	-0.624014	-1.06759	-0.738561	-0.4085	-0.812296	0.000565017	0.000182377	0.42398	0.82168	0.049327	0.00585015	0.834926	0.270482	0.13831	0.94877	0.0237983	1.54e-05	0.00185073	0.117499	0.00113644
ENSMUSG00000074733	Zfp950	4	0.0368845	0.0440684	0.358312	0.00198535	0.807562	0.69818	0.999387	0.667729	0.988639	0.999647	0.0793731	0.657	0.835025	0.999953	0.0455858	-0.485244	-0.442204	-0.319232	-0.559002	-0.221933	-0.214733	-0.0554229	-0.215111	-0.0189223	0.0699127	-0.508214	-0.22181	-0.141324	-0.134775	-0.420972	0.000594068	0.00145248	0.024854	0.000115349	0.117098	0.140463	0.698942	0.145816	0.888442	0.61424	0.00121855	0.101977	0.293516	0.358288	0.00247882
ENSMUSG00000036833	Pnpla7	4	0.0368845	0.903038	0.523065	0.00980349	0.995463	0.891949	0.999387	0.623161	0.705063	0.999647	0.0231614	0.0765267	0.347066	0.999953	0.000263301	0.440031	0.0497511	0.221263	0.436162	-0.0465961	0.102744	-0.0570385	0.215384	0.18898	-0.0742698	0.558455	0.416452	0.301997	0.222019	0.633377	0.000604648	0.690291	0.0817171	0.00092825	0.717834	0.434419	0.656065	0.108437	0.125179	0.553265	7.08e-05	0.000697209	0.0138314	0.0890385	5.76e-07
ENSMUSG00000029246	Ppat	4	0.0376631	0.000439639	0.0834427	0.00582331	0.818635	0.155104	0.926297	0.28742	0.953154	0.999255	0.496858	0.998877	0.318692	0.999517	0.00802883	0.470085	0.665306	0.467315	0.49835	0.207566	0.411214	0.336576	0.390998	0.0674717	-0.0948096	0.234656	-0.000882693	0.326673	0.140836	0.515197	0.000629694	1.27e-06	0.000710151	0.000471863	0.1236	0.00330433	0.0143963	0.00658739	0.600068	0.478114	0.115622	0.994471	0.0116169	0.313597	0.000152737
ENSMUSG00000045672	Col27a1	4	0.0386148	0.021914	0.348151	0.00186919	0.895702	0.900856	0.999387	0.758957	0.704746	0.999647	0.516308	0.829449	0.578763	0.999953	0.0365864	-1.15596	-1.21905	-0.773868	-1.37178	-0.445787	-0.27969	0.175732	-0.408462	-0.495202	-0.091001	-0.539934	-0.336617	-0.584574	-0.225994	-1.01544	0.000704895	0.000344012	0.0231683	0.000106412	0.202182	0.432455	0.612957	0.255482	0.124279	0.77747	0.129177	0.279576	0.064422	0.501549	0.00178313
ENSMUSG00000036083	Slc17a3	4	0.0386148	0.0268193	0.414542	0.000283081	0.750182	0.778873	0.999387	0.661489	0.415936	0.999647	0.0484644	0.747087	0.926671	0.999953	0.112299	-0.443723	-0.437332	-0.264402	-0.609021	-0.219501	-0.159533	-0.117738	-0.200845	-0.273935	0.0416219	-0.518996	-0.171754	-0.0809343	-0.0797581	-0.315518	0.000706676	0.000614539	0.0394551	8.69e-06	0.0902535	0.228031	0.363412	0.135753	0.0265914	0.738456	0.000359752	0.162606	0.506779	0.543507	0.0129157
ENSMUSG00000102718	Gm37761	4	0.0391128	0.00122413	0.11149	0.00386134	0.444916	0.126098	0.999387	0.445326	0.738409	0.999647	0.357371	0.280031	0.0293142	0.999953	0.0501419	-0.667078	-0.889682	-0.679687	-0.748146	-0.485225	-0.625842	-0.476437	-0.439346	-0.268231	-0.178251	-0.437504	-0.495081	-0.742991	-0.574992	-0.578925	0.000720943	5.08e-06	0.000854079	0.000274358	0.0133976	0.00201135	0.0192812	0.0344505	0.152024	0.365294	0.045851	0.00905817	8.22e-05	0.00623278	0.00297083
ENSMUSG00000040463	Mybbp1a	4	0.0394729	0.0317742	0.14146	3.29e-06	0.986821	0.913359	0.999387	0.481622	0.583589	0.999647	0.57865	0.708303	0.321531	0.999953	0.00901738	0.4392	0.422742	0.410849	0.745522	0.0709679	0.0951619	0.121263	0.274579	0.227179	-0.0195476	0.195388	0.188969	0.313892	0.18944	0.482037	0.000736331	0.000812492	0.00152428	2.76e-08	0.58413	0.475828	0.352799	0.0447592	0.0663367	0.878251	0.175865	0.131575	0.0118191	0.157612	0.000188242
ENSMUSG00000097230	Gm26853	4	0.0427414	0.00360569	0.154099	0.000706209	0.998501	0.0511345	0.999387	0.458591	0.94607	0.999647	0.140063	0.648577	0.100502	0.999953	0.0125092	-0.443338	-0.539622	-0.414669	-0.573912	0.00973951	-0.484043	-0.0506195	-0.312946	-0.0769411	-0.0487284	-0.409507	-0.210474	-0.417215	-0.166681	-0.464654	0.000827592	2.69e-05	0.001881	2.31e-05	0.940996	0.000358188	0.704331	0.0231193	0.542373	0.707584	0.00496143	0.0975191	0.00089846	0.22265	0.000328489
ENSMUSG00000088789	Scarna13	4	0.049	0.372712	0.249916	2.44e-06	0.98891	0.738342	0.999387	0.226794	0.756948	0.999647	0.0440767	0.906335	0.798732	0.999953	0.00906059	-0.679274	-0.346673	-0.527025	-1.23816	-0.103044	-0.277284	0.142398	-0.635347	-0.268173	-0.148865	-0.829611	0.145361	-0.239039	-0.014465	-0.763535	0.000996071	0.0716647	0.00918227	1.84e-08	0.608211	0.178971	0.487183	0.00328055	0.167102	0.450701	0.000301222	0.447591	0.212481	0.944742	0.000191392
ENSMUSG00000052595	A1cf	4	0.0546916	0.055414	0.489546	0.026861	0.700309	0.0433093	0.999387	0.108339	0.983239	0.999647	0.149133	0.366404	0.000148539	0.999953	1.52e-05	-0.42307	-0.385327	-0.235258	-0.388136	-0.233209	-0.492268	-0.154633	-0.529776	-0.0243812	-0.0472764	-0.403438	-0.297006	-0.701631	-0.320626	-0.75105	0.00119303	0.00211167	0.0673391	0.00359517	0.071752	0.00019372	0.22965	8.27e-05	0.84377	0.706087	0.00505705	0.0167215	1.26e-08	0.0147876	3.83e-09
ENSMUSG00000055044	Pdlim1	4	0.0657402	0.00209367	0.0169483	6.85e-07	0.85266	0.990849	0.999387	0.108339	0.993975	0.999647	0.295982	0.918659	0.785057	0.999953	0.0450124	0.475322	0.659852	0.693127	0.971448	0.212555	0.0116005	0.329995	0.602963	-0.0113629	0.107778	0.366007	0.0964107	0.188169	0.148909	0.45967	0.00177241	1.11e-05	7.13e-06	3.55e-09	0.151774	0.939856	0.029793	0.000198077	0.93591	0.461889	0.0283789	0.501246	0.187707	0.337253	0.00242443
ENSMUSG00000104503	Gm37738	4	0.080634	0.00167965	0.309354	0.00236158	0.266047	0.000683685	0.999387	0.351375	0.273305	0.999647	0.412877	0.117091	0.129403	0.999953	0.00888825	-0.601206	-0.883469	-0.491936	-0.792357	-0.609934	-1.13052	-0.425682	-0.504577	-0.49327	-0.00767826	-0.400528	-0.614236	-0.597238	-0.450497	-0.745546	0.00260216	8.23e-06	0.0174743	0.000146093	0.00203224	1.73e-07	0.0389794	0.015806	0.00952711	0.969181	0.0678783	0.0015757	0.0016764	0.035338	0.00018405
ENSMUSG00000043991	Pura	4	0.0835818	0.0027512	0.206938	7.74e-07	0.998501	0.05014	0.999387	0.392116	0.716099	0.999647	0.262462	0.895382	0.0198144	0.999953	0.017502	-0.384422	-0.536554	-0.36587	-0.781676	-0.0141403	-0.479006	-0.114187	-0.301995	-0.184938	-0.0393817	-0.329313	-0.100766	-0.49866	-0.203726	-0.433769	0.00290215	1.87e-05	0.0042506	4.33e-09	0.912045	0.000245432	0.370593	0.0233762	0.133616	0.752441	0.0207127	0.412326	4.21e-05	0.118323	0.00057019
ENSMUSG00000085328	Gm17131	4	0.0908546	8.47e-05	0.499594	0.0500441	0.39796	0.00623443	0.999965	0.363716	0.917028	0.999255	0.475111	0.520994	0.034598	0.962957	0.039787	-0.509968	-0.949267	-0.31197	-0.4698	-0.456253	-0.814821	-0.264748	-0.427556	-0.132128	0.0770304	-0.310434	-0.327756	-0.64281	-0.443072	-0.531942	0.00341443	8.44e-08	0.0774419	0.00867414	0.00816142	7.57e-06	0.132934	0.0185873	0.419072	0.653318	0.102837	0.0488595	0.000117162	0.0162534	0.00201367
ENSMUSG00000026272	Agxt	4	0.101184	0.10182	0.210773	2.11e-07	0.978142	0.309618	0.999387	0.109063	0.964747	0.999647	0.00650496	0.950936	0.0286554	0.999953	5.95e-06	0.478567	0.445312	0.460972	1.10577	0.104873	0.41065	0.0842138	0.639915	-0.0656407	0.140998	0.88427	-0.0694626	0.637296	0.0921927	1.08639	0.0041861	0.00581588	0.00519215	8.16e-10	0.52534	0.0152078	0.606025	0.000255331	0.68002	0.379599	2.35e-06	0.660466	7.55e-05	0.580992	5e-10
ENSMUSG00000018340	Anxa6	4	0.101184	0.0550847	0.027062	2.68e-09	0.998501	0.415535	0.999387	0.15737	0.929504	0.999647	0.0421859	0.921815	0.671543	0.999953	0.00412453	0.368152	0.382063	0.539822	0.955639	0.0175067	0.281061	0.172082	0.459965	-0.0891349	0.104363	0.51306	-0.0781821	0.198924	0.0834543	0.515156	0.00420602	0.00208997	2.21e-05	1.32e-12	0.891591	0.0314571	0.177872	0.000585397	0.470761	0.403589	0.000270445	0.525585	0.102935	0.521917	4.42e-05
ENSMUSG00000102307	Gm38194	4	0.102092	0.00576285	0.397338	0.702057	0.376077	0.0326541	0.999387	0.369948	0.758708	0.999647	0.464121	0.0101669	0.0377218	0.999953	0.0999219	-0.419233	-0.58971	-0.308947	-0.102533	-0.395861	-0.58623	-0.308998	-0.35905	-0.189865	-0.37691	-0.269913	-0.611082	-0.534647	-0.553793	-0.373174	0.00436048	5.74e-05	0.0350525	0.493796	0.00712071	0.000135037	0.0364491	0.0202256	0.169576	0.00924356	0.0948287	2.22e-05	0.000155003	0.000328817	0.0103251
ENSMUSG00000037270	4932438A13Rik	4	0.104597	0.0175527	0.637508	0.0811688	0.909381	0.0171363	0.999387	0.35275	0.972377	0.999255	0.269675	0.458176	0.0270101	0.999953	0.00809215	-0.381659	-0.472089	-0.191981	-0.329068	-0.157028	-0.560541	-0.117547	-0.335783	0.0343343	0.122212	-0.339428	-0.278006	-0.510498	-0.0851608	-0.498781	0.00467053	0.000293375	0.150213	0.0169803	0.242338	4.34e-05	0.378243	0.0160741	0.789704	0.347468	0.0227168	0.0307328	6.38e-05	0.531065	0.000156666
ENSMUSG00000037254	Itih2	4	0.141193	0.146966	0.027062	1.99e-09	0.995463	0.798486	0.999387	0.262518	0.975129	0.999647	0.00807526	0.872969	0.608768	0.999953	0.000233954	0.397844	0.365205	0.627738	1.14132	-0.0397923	0.174196	0.112645	0.434165	-0.0473062	0.158896	0.735279	-0.129035	0.256544	0.0590057	0.741318	0.00813244	0.0114747	2.28e-05	4.91e-13	0.791513	0.25088	0.446204	0.00482892	0.744594	0.275541	6.86e-06	0.371862	0.0716411	0.697033	4.71e-07
ENSMUSG00000101776	Gm28268	4	0.148171	0.0288243	0.559069	0.856334	0.782662	0.0648902	0.999387	0.758935	0.863429	0.999647	0.68165	0.0101669	0.0124436	0.999953	0.0433706	-0.437928	-0.561875	-0.282386	-0.0605698	-0.265701	-0.60298	-0.109472	-0.198204	-0.166171	-0.120454	-0.200653	-0.689886	-0.697618	-0.541422	-0.504525	0.00882487	0.000708344	0.0973747	0.72202	0.106378	0.00055312	0.516547	0.255382	0.288225	0.464158	0.271338	2.41e-05	1.66e-05	0.00219446	0.002289
ENSMUSG00000034724	Cnot6l	4	0.285115	0.000453687	0.273693	0.0142476	0.998501	0.0511345	0.999965	0.481065	0.980229	0.999255	0.425702	0.917258	0.00317468	0.999517	0.00796029	-0.275942	-0.600592	-0.313438	-0.418995	-0.0127475	-0.470465	-0.058364	-0.268153	0.0308922	-0.132525	-0.252848	-0.0830254	-0.593817	-0.139295	-0.475974	0.032681	1.45e-06	0.0145841	0.00153423	0.92052	0.000330617	0.649195	0.0444366	0.800937	0.290697	0.0743318	0.498726	1.08e-06	0.287555	0.000150763
ENSMUSG00000032293	Ireb2	4	0.379983	0.024271	0.653813	0.0362625	0.927815	0.0171363	0.999387	0.367293	0.882225	0.999647	0.475605	0.418694	0.045759	0.999953	0.115796	-0.26402	-0.487431	-0.195814	-0.409373	-0.140423	-0.607098	-0.13845	-0.344179	0.130437	0.00284985	-0.25571	-0.307513	-0.504188	-0.0905194	-0.345943	0.0647106	0.000488944	0.165449	0.00540835	0.317151	4.14e-05	0.325009	0.0193892	0.334298	0.98349	0.103606	0.0247578	0.000248197	0.529124	0.0137257
ENSMUSG00000067288	Rps28	4	0.386734	0.304367	0.739494	2.87e-06	0.970114	0.904812	0.999965	0.0411338	0.825109	0.999647	0.0167272	0.674803	0.543967	0.999953	0.0066773	0.232209	0.244134	0.14684	0.731362	0.0999814	0.0916239	0.0873387	0.554205	0.144022	-0.0114033	0.57266	0.194223	0.237406	0.135902	0.487665	0.0678816	0.0478695	0.245922	2.27e-08	0.432186	0.4817	0.49386	3.1e-05	0.237828	0.927019	4.09e-05	0.111184	0.0503802	0.296512	0.000110599
ENSMUSG00000081602	Gm15369	4	0.448225	0.0478266	0.783774	0.0416367	0.266425	0.204824	0.999387	0.988439	0.415936	0.999647	0.606525	0.000344838	0.0377218	0.999953	0.116194	-0.508194	-1.02151	0.327918	0.873892	-0.913054	-0.882448	0.16294	0.0246114	-0.627567	-0.0318813	-0.441714	-1.56734	-1.08744	-1.03303	-0.741558	0.096859	0.00165821	0.30608	0.00663461	0.00267265	0.00614839	0.597433	0.939116	0.0263102	0.916996	0.195285	2.02e-07	0.000169875	0.00218276	0.0138201
ENSMUSG00000103159	F830112A20Rik	4	0.616024	0.0130293	0.736642	0.979753	0.27574	0.0473289	0.999387	0.981813	0.731295	0.999647	0.512006	0.00454169	0.017427	0.999953	0.982011	-0.33238	-1.05357	-0.343973	0.0174121	-0.825953	-1.08726	-0.0607577	-0.0358476	-0.382791	-0.109792	-0.489714	-1.29362	-1.14513	-0.392853	0.0163299	0.223847	0.000174156	0.242032	0.952656	0.00321472	0.000223998	0.830891	0.902924	0.147825	0.699642	0.126679	7.59e-06	3.55e-05	0.198267	0.953362
ENSMUSG00000020089	Ppa1	3	0.0142576	0.408625	0.322316	0.0201324	0.820266	0.413916	0.999387	0.169875	0.551913	0.999647	0.692925	0.720992	0.770485	0.999953	0.00398738	0.538782	0.22144	0.310859	0.414472	0.212726	0.293848	0.167865	0.453433	0.237992	0.0384521	0.157908	0.165316	0.173444	0.118632	0.539111	5.85e-05	0.086671	0.0194003	0.00242463	0.112663	0.0312298	0.207441	0.00114205	0.0645942	0.768451	0.285784	0.198613	0.174412	0.383366	4.09e-05
ENSMUSG00000006522	Itih3	3	0.0150482	0.740202	0.0718683	0.000794033	0.757263	0.995436	0.999387	0.195276	0.980229	0.999647	0.593879	0.811576	0.69635	0.999953	0.000170185	0.693209	0.166476	0.60703	0.757627	0.292824	-0.00770884	0.159002	0.565141	0.039738	0.258888	0.250846	0.190071	0.257492	0.339607	0.914642	8.61e-05	0.31615	0.000467164	2.73e-05	0.0920595	0.964937	0.354228	0.00187704	0.810736	0.12196	0.186154	0.251209	0.118579	0.0523702	2.83e-07
ENSMUSG00000035621	Midn	3	0.0150731	0.0386058	0.219695	0.19636	0.37459	0.155104	0.999387	0.179944	0.266484	0.999647	0.186741	0.150046	0.18535	0.999953	0.0378932	0.79506	0.646346	0.561637	0.392323	0.587976	0.61519	0.193625	0.684299	0.474246	0.25207	0.572827	0.553985	0.566524	0.465013	0.625805	0.000100583	0.00117335	0.00589972	0.0618351	0.00361051	0.00326657	0.343066	0.00141446	0.0133185	0.203944	0.0095718	0.00441646	0.00368527	0.0256115	0.00187871
ENSMUSG00000001119	Col6a1	3	0.04057	0.794477	0.488793	0.0075369	0.530344	0.778873	0.999387	0.719946	0.874954	0.999647	0.174729	0.281272	0.895401	0.999953	0.0215376	0.759074	0.152528	0.389066	0.754664	0.518124	-0.266591	-0.0190659	0.289667	0.182477	0.0647806	0.6165	0.492424	0.163573	0.211536	0.706736	0.000355098	0.460741	0.0669885	0.000658456	0.0140989	0.227024	0.92896	0.200082	0.365084	0.751851	0.00809162	0.0148597	0.416697	0.327492	0.000780295
ENSMUSG00000043418	Lrit2	3	0.04057	0.117924	0.434001	0.00985663	0.958701	0.727391	0.999387	0.797064	0.744116	0.999647	0.534941	0.113394	0.152371	0.999953	0.0246762	-1.09419	-0.780481	-0.624375	-1.06973	-0.242214	-0.428548	0.00339464	-0.319571	-0.411615	0.125404	-0.482542	-0.904968	-0.834741	-0.437566	-0.961548	0.000412639	0.00823029	0.0433437	0.000909586	0.426039	0.167161	0.991587	0.321258	0.155505	0.668493	0.141533	0.00142168	0.00252998	0.145085	0.000947168
ENSMUSG00000001666	Ddt	3	0.0461189	0.0183048	0.412363	2.79e-05	0.933221	0.144406	0.999387	0.334991	0.964181	0.999647	0.822312	0.888311	0.630278	0.999953	0.0948055	0.430623	0.443035	0.261775	0.660099	0.151139	0.388599	0.0956323	0.338114	0.0485649	-0.0700742	0.0981298	0.0938382	0.212778	0.0164755	0.326567	0.000747399	0.000319137	0.0386016	4.25e-07	0.23582	0.00279087	0.453812	0.0115304	0.691354	0.573816	0.487283	0.442867	0.0802274	0.899355	0.00948813
ENSMUSG00000097352	C920009B18Rik	3	0.0871722	0.0172103	0.414542	0.00947754	0.971316	0.697513	0.999387	0.592762	0.801325	0.999647	0.364018	0.505223	0.507532	0.999953	0.0113974	-0.935766	-1.13582	-0.663767	-1.06684	-0.224274	-0.488865	-0.166001	-0.573005	-0.385483	0.0617589	-0.678369	-0.558287	-0.613131	-0.208501	-1.11912	0.00238827	0.000278495	0.0395434	0.000889592	0.468377	0.139971	0.615195	0.0868729	0.186243	0.842665	0.0486224	0.0602454	0.0396347	0.525875	0.000265505
ENSMUSG00000020238	Ncln	3	0.172895	0.266425	0.273957	2.3e-05	0.975974	0.579985	0.999387	0.305783	0.850451	0.999647	0.0333887	0.595817	0.935578	0.999953	0.00138199	0.341955	0.272805	0.336123	0.738891	0.0769151	0.239328	0.188376	0.381462	0.143205	-0.00525045	0.568352	0.219515	0.0766642	0.0802303	0.612324	0.0110236	0.0355233	0.0120251	3.21e-07	0.563154	0.0792311	0.15838	0.00774137	0.25962	0.967852	0.000163631	0.086485	0.546442	0.557714	7.91e-06
ENSMUSG00000040462	Os9	3	0.255218	0.0678504	0.0413037	1.83e-07	0.975974	0.553641	0.999387	0.233682	0.774521	0.999647	0.115677	0.951949	0.518325	0.999953	2.8e-05	0.28598	0.379736	0.524119	0.833821	0.0315561	0.24486	0.180575	0.398161	-0.175232	0.152329	0.433313	0.0432621	0.254946	0.204956	0.739675	0.030412	0.00288214	5.96e-05	6.46e-10	0.811309	0.0680779	0.168939	0.00373187	0.168095	0.235587	0.0028471	0.732354	0.0421047	0.125057	1.18e-08
ENSMUSG00000021868	Ppif	3	0.297671	0.0259932	0.0950644	6.71e-05	0.991141	0.243575	0.999387	0.195276	0.980229	0.999647	0.251184	0.966422	0.320103	0.999953	0.00675803	0.276284	0.45189	0.435134	0.684664	0.0534256	0.363786	0.130913	0.449422	0.0305501	0.0590243	0.355359	0.0375502	0.32782	0.178255	0.522426	0.0419449	0.000605952	0.00128101	1.07e-06	0.693348	0.00891279	0.341841	0.001908	0.813902	0.659624	0.0188362	0.774576	0.0116955	0.204713	0.000114909
ENSMUSG00000060002	Chpt1	3	0.358181	0.436244	0.0967011	8.85e-08	0.933221	0.98413	0.999387	0.278553	0.88637	0.999647	0.0333887	0.974069	0.514493	0.999953	0.000388463	-0.256469	-0.222915	-0.473356	-0.953063	0.162029	-0.0206736	0.022277	-0.404757	0.116473	-0.0911511	-0.590587	0.0216894	-0.270549	-0.128349	-0.670021	0.0686315	0.101152	0.000628873	2.24e-10	0.245376	0.884264	0.87252	0.00570067	0.382498	0.497601	0.000158991	0.870517	0.0407084	0.361997	1.05e-06
ENSMUSG00000021900	Btd	3	0.395435	0.0282668	0.0718683	2.08e-07	0.98891	0.902329	0.999387	0.472369	0.94607	0.999647	0.106468	0.981238	0.798732	0.999953	0.0164764	0.214947	0.410685	0.44848	0.80383	-0.0629865	0.0967617	0.130892	0.270491	-0.0717529	0.034652	0.429838	-0.0211162	0.151242	0.124256	0.438068	0.0915147	0.000863457	0.000395588	8.52e-10	0.620567	0.455132	0.302573	0.0419049	0.556219	0.780021	0.00217337	0.862344	0.210399	0.337224	0.000470608
ENSMUSG00000022119	Rbm26	3	0.400553	0.0282668	0.565056	2.98e-05	0.991141	0.830542	0.999387	0.327817	0.987898	0.999647	0.133385	0.985297	0.503215	0.999953	0.00461503	-0.217128	-0.421149	-0.202921	-0.680875	0.0558708	-0.138772	-0.0109576	-0.349448	0.0188352	-0.0236916	-0.414779	-0.0161533	-0.255326	-0.0816256	-0.517874	0.0943152	0.00082922	0.117019	3.71e-07	0.666309	0.294563	0.933128	0.0103381	0.879293	0.851727	0.00398297	0.896838	0.0388365	0.540588	5.31e-05
ENSMUSG00000063229	Ldha	3	0.000706292	0.507062	0.456634	0.000136893	0.949775	0.915142	0.999387	0.262518	0.295979	0.999647	0.11885	0.242461	0.468452	0.999953	6.2e-05	0.852006	0.227632	0.310823	0.795512	0.143713	0.116976	-0.0277607	0.478334	0.397194	-0.134612	0.53113	0.423297	0.333674	0.155904	0.933865	4.65e-07	0.143861	0.0525481	3.3e-06	0.376075	0.48015	0.862279	0.00481593	0.0115109	0.392205	0.00314796	0.00691065	0.0323367	0.341499	3.13e-08
ENSMUSG00000022562	Oplah	3	0.000706292	0.559211	0.28457	6.35e-05	0.891226	0.778873	0.999387	0.490521	0.117056	0.999647	0.0630207	0.396021	0.962593	0.999953	0.00302671	0.691556	0.168649	0.326203	0.685462	0.173186	0.162696	0.0338426	0.27581	0.408026	-0.0660924	0.501403	0.292917	0.0475332	0.0912665	0.561209	6.03e-07	0.18645	0.0134822	1.23e-06	0.191728	0.228345	0.796447	0.0468399	0.0015295	0.607445	0.000707023	0.0215875	0.705331	0.495293	2.65e-05
ENSMUSG00000068246	Apol9b	3	0.000955946	0.18125	0.66745	0.782956	0.122064	0.95941	0.999387	0.776956	0.000922901	0.999647	0.702969	0.0297054	0.983883	0.999953	0.736673	-0.976009	-0.455947	-0.25591	-0.102241	-0.75923	-0.0816473	-0.383689	-0.215964	-0.999438	-0.326539	0.21326	-0.709744	0.0323647	-0.0815369	0.129413	1.25e-06	0.0162214	0.177384	0.603963	0.000106432	0.673613	0.0455212	0.281509	2.32e-07	0.0775792	0.303652	0.000126628	0.856271	0.668117	0.485658
ENSMUSG00000078689	Mup6	3	0.00112153	0.0236084	0.117234	5.25e-06	0.525354	0.469034	0.966535	0.334991	0.19975	0.999647	0.123627	0.875406	0.816525	0.999953	0.366798	-2.11583	-1.43301	-1.39257	-2.52311	-0.956034	-1.04991	-1.16447	-1.12466	-1.16141	-0.978696	-1.36383	-0.358182	-0.452363	-0.303661	-0.664729	1.73e-06	0.000424396	0.000967165	4.97e-08	0.0239509	0.0143896	0.00774577	0.0112453	0.0049014	0.0165973	0.00336832	0.374709	0.260456	0.489767	0.112818
ENSMUSG00000027801	Tm4sf4	3	0.00225185	0.0493988	0.157599	0.000292959	0.568069	0.917285	0.999387	0.471907	0.850451	0.999255	0.450942	0.803065	0.919217	0.999953	0.0850582	0.720843	0.463677	0.470669	0.709564	0.331346	0.107648	0.233515	0.323447	0.164836	0.120827	0.287622	0.171298	0.100603	0.236103	0.400215	4.26e-06	0.00175531	0.00197679	9.12e-06	0.029526	0.485612	0.122338	0.0416248	0.258439	0.414031	0.0858326	0.237601	0.483497	0.124487	0.00770924
ENSMUSG00000093385	A330044P14Rik	3	0.00225185	0.000129787	0.759508	0.0597324	0.407513	0.123643	0.999387	0.427544	0.61283	0.999647	0.430358	0.0111158	0.0681633	0.999517	0.251049	-1.15659	-1.29949	-0.274414	-0.636885	-0.639188	-0.778683	0.454364	-0.558209	-0.410823	0.0896583	-0.480422	-0.942457	-0.772953	-0.145314	-0.458307	4.28e-06	1.83e-07	0.26617	0.0110659	0.00883576	0.00195133	0.0647936	0.0302069	0.0759132	0.713915	0.07627	9.43e-05	0.000941729	0.572851	0.055947
ENSMUSG00000096688	Mup17	3	0.00263493	0.0429569	0.392037	8.1e-05	0.525354	0.869272	0.999387	0.828828	0.174716	0.999647	0.637263	0.928194	0.853451	0.999953	0.259638	-5.05106	-3.14083	-2.17643	-5.74658	-2.45847	-1.20659	-1.17366	-0.930883	-2.87942	-2.17376	-1.38366	-0.560773	-0.86042	-0.496262	-1.94491	5.38e-06	0.00162297	0.0326857	1.71e-06	0.0240344	0.239988	0.256777	0.386625	0.0037756	0.0255527	0.223797	0.562741	0.364444	0.63343	0.0588424
ENSMUSG00000078675	Mup16	3	0.00271174	0.0393378	0.345076	0.000183134	0.603059	0.767408	0.999387	0.872522	0.172411	0.999647	0.716832	0.975749	0.920991	0.999953	0.624564	-3.46657	-2.24875	-1.62547	-3.63263	-1.5072	-1.11609	-1.48414	-0.50489	-2.04059	-1.36249	-0.764338	-0.150645	-0.431795	-0.228794	-0.680869	6.41e-06	0.00132813	0.0227364	4.91e-06	0.0405578	0.122399	0.0459523	0.491756	0.00371134	0.0478667	0.326399	0.824379	0.519429	0.755101	0.334152
ENSMUSG00000005373	Mlxipl	3	0.00271174	0.878488	0.891437	0.00813218	0.541198	0.951406	0.999965	0.962635	0.771074	0.999255	0.305221	0.392275	0.970621	0.999517	0.0166184	-0.689	-0.0681863	-0.079174	-0.523823	-0.331063	0.0763775	0.244595	-0.0352748	-0.187169	0.103843	-0.353352	-0.325805	0.0426015	0.0102759	-0.512278	6.41e-06	0.632774	0.586333	0.000727186	0.0263097	0.6101	0.0966296	0.817941	0.18218	0.465545	0.0304835	0.0209515	0.757395	0.944781	0.000496774
ENSMUSG00000098235	Gm7497	3	0.00356391	0.0123528	0.537485	0.718862	0.109648	0.172453	0.999387	0.975236	0.77943	0.999647	0.69379	0.00214483	0.37972	0.999953	0.567614	-1.65506	-1.37603	-0.645113	0.239111	-1.46705	-1.07876	0.118675	-0.0633695	-0.427584	-0.702837	-0.434371	-1.67893	-0.78747	-0.392533	-0.386033	1.05e-05	0.000160247	0.0875167	0.515965	6.74e-05	0.00408055	0.742816	0.865199	0.191353	0.063199	0.28688	2.51e-06	0.0176381	0.293648	0.272052
ENSMUSG00000026003	Acadl	3	0.00366024	0.0787387	0.271101	3.98e-05	0.961132	0.74675	0.999387	0.661489	0.221481	0.999647	0.212437	0.634276	0.669466	0.999953	0.0293885	0.583827	0.368304	0.331116	0.671047	0.102665	0.177737	0.00505791	0.207347	0.349229	-0.0705993	0.362322	0.21621	0.208428	-0.0427	0.419807	1.11e-05	0.00387855	0.011525	6.79e-07	0.439842	0.189492	0.969366	0.133163	0.00616996	0.585235	0.012982	0.0892249	0.0991487	0.751299	0.00128142
ENSMUSG00000024892	Pcx	3	0.00442403	0.371336	0.147466	2.15e-08	0.927759	0.667433	0.999387	0.21059	0.847196	0.999647	0.0701057	0.643444	0.542704	0.999953	6.2e-05	0.699889	0.273358	0.491025	1.15309	0.162015	0.246877	0.121256	0.499774	0.169716	0.195608	0.582692	0.251449	0.293956	0.131142	0.892382	1.55e-05	0.0708558	0.00173796	3.18e-11	0.302077	0.123415	0.43548	0.00264103	0.258623	0.198856	0.000887554	0.0939732	0.0496024	0.406598	4.61e-08
ENSMUSG00000107495	RP24-97D9.3	3	0.00442403	0.00490066	0.155867	0.194677	0.166758	0.114556	0.999387	0.782121	0.47498	0.999647	0.684834	0.00422444	0.052716	0.647756	0.188216	-0.588185	-0.547415	-0.428275	-0.264089	-0.464548	-0.447193	-0.234602	-0.15167	-0.268885	-0.0708225	-0.165137	-0.553073	-0.451213	-0.481187	-0.286285	1.55e-05	4.27e-05	0.00193837	0.0611821	0.000674141	0.00150465	0.0891105	0.289282	0.0386834	0.597802	0.275695	2.54e-05	0.000554905	0.000768394	0.0339297
ENSMUSG00000094793	Mup12	3	0.0055788	0.0430281	0.210773	2.01e-05	0.452244	0.76702	0.999387	0.342723	0.194696	0.999647	0.378818	0.922179	0.920991	0.999953	0.342696	-2.6787	-1.7558	-1.64052	-3.34293	-1.47189	-0.8965	-1.44501	-1.51524	-1.6253	-0.78846	-1.22991	-0.351549	-0.325631	-0.542951	-0.94574	2.01e-05	0.00166025	0.00521191	2.61e-07	0.0153512	0.11578	0.0186937	0.0132759	0.0045335	0.15866	0.0540666	0.528165	0.537807	0.37104	0.0996069
ENSMUSG00000001552	Jup	3	0.00589679	0.0146794	0.201412	0.00039937	0.266425	0.162484	0.999387	0.15737	0.655085	0.999647	0.156282	0.520994	0.492519	0.999953	0.0695532	0.57622	0.487539	0.38972	0.615737	0.408838	0.40694	0.255068	0.483875	0.217816	0.169513	0.411263	0.255494	0.270427	0.121183	0.375463	2.17e-05	0.000216932	0.00396754	1.36e-05	0.00263454	0.00357907	0.0629829	0.000822381	0.0910954	0.199743	0.00611683	0.0486649	0.0363262	0.382279	0.00536871
ENSMUSG00000005413	Hmox1	3	0.00660597	0.00454018	0.0922707	0.00774559	0.452244	0.515969	0.999387	0.649745	0.236725	0.999647	0.277142	0.120085	0.411392	0.999953	0.0879627	1.16861	1.1091	0.993317	0.976868	0.655409	0.537865	0.556491	0.435287	0.702956	0.387137	0.671785	0.832208	0.609526	0.74194	0.712474	2.74e-05	3.84e-05	0.000387973	0.000635781	0.0160085	0.0551284	0.0463723	0.134447	0.00697941	0.155509	0.0270082	0.00166617	0.0217716	0.00993961	0.00930195
ENSMUSG00000078687	Mup8	3	0.00660597	0.0282668	0.203826	0.000122473	0.624174	0.815741	0.999387	0.447862	0.129029	0.999647	0.240135	0.796089	0.908308	0.999953	0.222853	-2.02998	-1.62641	-1.33126	-2.32829	-0.945542	-0.701934	-0.782341	-1.04066	-1.39881	-1.24903	-1.20031	-0.531677	-0.319579	-0.457946	-0.909314	2.84e-05	0.000739093	0.00408373	2.85e-06	0.0456316	0.163454	0.103833	0.0357577	0.00193446	0.00607906	0.0165086	0.225894	0.486861	0.340157	0.0446157
ENSMUSG00000048217	Nags	3	0.00795596	0.00438886	0.793517	0.00351287	0.695202	0.114556	0.999387	0.474444	0.518936	0.999647	0.715702	0.396407	0.135402	0.999953	0.159649	0.525062	0.514264	0.125171	0.486105	0.231382	0.412373	-0.0996585	0.272192	0.241505	0.0405925	0.139752	0.279726	0.376708	0.0126121	0.284112	4e-05	3.54e-05	0.325902	0.000241879	0.0703629	0.00156356	0.436394	0.0428003	0.0477942	0.743356	0.322563	0.0216712	0.00187531	0.922583	0.0244093
ENSMUSG00000078683	Mup1	3	0.00795596	0.0416262	0.112415	2.3e-05	0.689121	0.633052	0.881573	0.483876	0.437258	0.999647	0.343087	0.993197	0.920991	0.999953	0.700156	-2.11597	-1.5561	-1.67586	-2.77069	-0.9115	-0.997085	-1.54162	-1.02452	-1.02565	-0.658736	-1.13532	0.0270285	-0.275639	-0.258816	-0.376496	4.03e-05	0.00150577	0.000899222	3.2e-07	0.0668901	0.0495083	0.00231628	0.0455204	0.0300686	0.161541	0.0414368	0.953808	0.552717	0.603922	0.429818
ENSMUSG00000029661	Col1a2	3	0.00951225	0.973893	0.503631	0.0135698	0.162384	0.78193	0.999387	0.110427	0.674218	0.999647	0.078865	0.291242	0.909603	0.999517	0.0014812	0.818059	-0.0240037	0.356282	0.661058	0.709364	0.243851	0.40183	0.792292	0.310971	0.0232838	0.718044	0.461231	0.129529	0.313345	0.888022	5.05e-05	0.901387	0.074005	0.00143442	0.000504031	0.235853	0.0485497	0.000271624	0.101367	0.904976	0.00119745	0.015892	0.493699	0.12574	1.14e-05
ENSMUSG00000025745	Hadha	3	0.0108218	0.556934	0.304144	0.000217683	0.999179	0.87161	0.999965	0.77827	0.716099	0.999255	0.153132	0.651767	0.807004	0.999517	0.0263748	0.566679	0.180681	0.333824	0.649298	0.00694006	0.126573	-0.0487181	0.156947	0.204068	-0.133085	0.431764	0.223203	0.163766	-0.0466763	0.453034	5.97e-05	0.184251	0.016825	6.32e-06	0.961017	0.380487	0.728217	0.284368	0.133831	0.333587	0.00543811	0.0991488	0.224077	0.744755	0.00109007
ENSMUSG00000033715	Akr1c14	3	0.0109961	0.263589	0.0948256	4.4e-05	0.947349	0.675114	0.999387	0.4139	0.909014	0.999647	0.154525	0.94293	0.948216	0.999953	0.000934277	-0.61079	-0.304887	-0.518585	-0.787747	-0.133603	0.226631	0.0630967	-0.339917	-0.121456	0.0983352	-0.459993	-0.0706552	-0.0750275	-0.139101	-0.691387	6.22e-05	0.0348423	0.000514516	7.61e-07	0.36341	0.128633	0.663759	0.0271765	0.390692	0.488678	0.00574824	0.614913	0.589042	0.349067	4.25e-06
ENSMUSG00000081974	Gm11960	3	0.0110338	0.00218726	0.114555	0.00862991	0.444916	0.830542	0.999387	0.709164	0.544603	0.999647	0.386795	0.296727	0.534518	0.999953	0.135318	-1.06091	-1.15864	-0.920566	-0.936843	-0.661911	-0.28907	-0.455262	-0.37565	-0.48518	-0.277005	-0.562483	-0.665094	-0.514533	-0.449742	-0.632703	6.4e-05	1.36e-05	0.000935416	0.000790862	0.0129482	0.294218	0.103785	0.188083	0.0553493	0.304034	0.0571954	0.0102679	0.0462746	0.116325	0.0180993
ENSMUSG00000022790	Igsf11	3	0.0115574	0.0629845	0.833952	0.000800044	0.911248	0.0511345	0.999387	0.505025	0.677136	0.999647	0.703748	0.458176	0.541453	0.999953	0.0361685	0.521487	0.382718	0.10738	0.560746	0.150121	0.478879	0.167176	0.268735	0.202664	-0.189999	0.149056	0.270746	0.24756	-0.0725099	0.406672	6.82e-05	0.002559	0.412749	3.46e-05	0.252337	0.000355545	0.205131	0.0524872	0.10294	0.14007	0.304575	0.0312234	0.0484291	0.593488	0.00175058
ENSMUSG00000001506	Col1a1	3	0.0129731	0.951324	0.434031	0.00769865	0.227664	0.9906	0.999387	0.15737	0.529046	0.999647	0.0802848	0.440902	0.962593	0.999953	0.0146724	1.42583	-0.0786133	0.736318	1.30135	1.19548	0.0309826	0.948782	1.38881	0.671471	0.345748	1.28685	0.749146	0.127294	0.711529	1.27926	8.04e-05	0.823151	0.0456295	0.000674487	0.00124758	0.934323	0.0120448	0.000692827	0.0498515	0.3288	0.00127814	0.0288554	0.705235	0.0533318	0.00039151
ENSMUSG00000038884	A230050P20Rik	3	0.0129731	0.119957	0.552639	0.00332741	0.525354	0.976051	0.999387	0.425669	0.93602	0.999647	0.297755	0.671088	0.994487	0.999953	0.0450124	-0.721806	-0.467415	-0.296078	-0.702494	-0.404699	0.0401628	-0.204448	-0.410268	-0.111763	-0.00837951	-0.433803	-0.270009	-0.0173928	-0.163463	-0.541367	8.08e-05	0.00800916	0.095223	0.00022555	0.0239959	0.823823	0.252924	0.029941	0.505838	0.961048	0.0287582	0.109009	0.917483	0.365606	0.00242701
ENSMUSG00000063524	Eno1	3	0.0134268	0.117924	0.0984716	2.68e-09	0.947349	0.670343	0.999387	0.15737	0.482224	0.999647	0.186741	0.87072	0.974451	0.999953	0.0256664	0.506935	0.330256	0.433794	0.940407	0.117814	0.239963	0.074507	0.464593	0.254742	-0.0416552	0.368493	0.111679	0.02577	0.0685099	0.417953	9.21e-05	0.00824709	0.000686263	1.18e-12	0.36185	0.0688963	0.561709	0.000573591	0.0397413	0.740619	0.00951343	0.367021	0.834493	0.601322	0.00103919
ENSMUSG00000030378	Sult2a8	3	0.0153121	0.00478502	0.0857862	1.01e-06	0.85266	0.82321	0.881573	0.15737	0.25667	0.999647	0.360545	0.951956	0.962593	0.999953	0.219779	-0.732805	-0.753365	-0.671654	-1.17477	-0.264302	-0.201449	-0.514837	-0.645056	-0.467529	-0.107504	-0.406238	-0.070393	0.0654001	-0.193273	-0.363875	0.000106334	4.13e-05	0.00030331	5.93e-09	0.148812	0.279042	0.00497263	0.000881588	0.00825376	0.539537	0.0471972	0.685242	0.704602	0.294223	0.0436942
ENSMUSG00000017929	B4galt5	3	0.0167858	0.00345347	0.0946238	0.00294185	0.162384	0.386033	0.999387	0.342723	0.409453	0.999647	0.793846	0.375575	0.466247	0.999953	0.187107	0.697419	0.750798	0.631725	0.701131	0.634087	0.415191	0.397093	0.476446	0.382142	0.287023	0.150477	0.403898	0.363477	0.399089	0.375014	0.000120682	2.49e-05	0.000458203	0.000193606	0.000488575	0.025124	0.0284615	0.0131229	0.0250311	0.0988008	0.444132	0.0178672	0.0315347	0.0276483	0.0324753
ENSMUSG00000004187	Kifc2	3	0.0191435	0.544015	0.801288	0.00337606	0.991141	0.856288	0.999387	0.935228	0.583589	0.999647	0.267503	0.223953	0.751738	0.999953	0.0460486	-0.901837	-0.310888	-0.225258	-0.920953	-0.103513	-0.241431	0.17034	-0.102878	-0.414736	-0.127348	-0.606514	-0.624142	-0.31497	-0.361926	-0.707399	0.000156022	0.17226	0.342777	0.000229959	0.673271	0.344601	0.495031	0.693792	0.0663259	0.585366	0.0217461	0.00578406	0.156365	0.141557	0.00252337
ENSMUSG00000003228	Grk5	3	0.0191687	0.711978	0.395603	0.00331564	0.848524	0.986862	0.999387	0.194099	0.595112	0.999647	0.0590467	0.788463	0.920334	0.999953	0.0148137	-1.1558	-0.272788	-0.638695	-1.16546	-0.425518	-0.0354813	-0.240699	-1.00708	-0.504035	0.151341	-1.17968	-0.347004	-0.196887	-0.40282	-1.0744	0.000159739	0.34257	0.0344683	0.00022448	0.143291	0.906128	0.424531	0.00167159	0.0696301	0.59595	0.000612631	0.214382	0.491067	0.197259	0.000396529
ENSMUSG00000004040	Stat3	3	0.0195336	0.192141	0.0967011	0.000930649	0.600405	0.841642	0.999387	0.29696	0.65996	0.999647	0.190824	0.631325	0.675631	0.999953	0.00138199	0.515302	0.309053	0.466174	0.585478	0.282905	0.137926	0.143574	0.381281	0.216359	0.173505	0.386079	0.220216	0.205924	0.395552	0.615185	0.000174638	0.0185098	0.000606553	4.19e-05	0.0360605	0.314097	0.284669	0.00727503	0.0931428	0.185152	0.010012	0.0878081	0.108501	0.00409885	7.75e-06
ENSMUSG00000032114	Slc37a4	3	0.0196678	0.060332	0.0984716	3.45e-06	0.998501	0.871024	0.999387	0.108339	0.666534	0.999647	0.150361	0.758229	0.967433	0.999953	0.0114988	0.581895	0.453697	0.519207	0.913111	-0.0232174	0.137133	0.192165	0.600325	0.243827	-0.0266547	0.474545	0.198229	0.0492426	0.11837	0.560376	0.000179966	0.00236419	0.000694813	2.94e-08	0.879034	0.377447	0.202401	0.000230519	0.0971545	0.856932	0.00516602	0.174076	0.733439	0.441823	0.000271983
ENSMUSG00000084195	Gm15372	3	0.0215078	0.0323318	0.943616	0.203136	0.141711	0.424867	0.999387	0.872453	0.332382	0.999647	0.109995	0.000251779	0.367971	0.999953	0.509666	-1.10296	-1.00045	-0.0999727	0.549643	-1.06601	-0.634257	0.18966	-0.211291	-0.641693	-0.469666	-1.02945	-1.54738	-0.645584	-0.726965	-0.344952	0.000198561	0.000847669	0.7409	0.0650885	0.000247089	0.0330241	0.51438	0.490502	0.0157879	0.110833	0.00234146	8.42e-08	0.0158186	0.0207454	0.216841
ENSMUSG00000006356	Crip2	3	0.0221438	0.635955	0.972905	0.462904	0.236486	0.966194	0.999387	0.950217	0.122127	0.999647	0.884191	0.00214483	0.217582	0.999953	0.039787	0.492337	0.142921	0.0243743	0.157378	0.420423	-0.0484806	-0.270848	-0.0445284	0.394682	0.0368435	0.0680772	0.614327	0.355914	0.124535	0.408012	0.000214149	0.256388	0.850217	0.243066	0.001453	0.71766	0.0416976	0.74814	0.00175943	0.771275	0.639333	2.39e-06	0.00486228	0.352751	0.00201614
ENSMUSG00000054630	Ugt2b5	3	0.0221438	0.250797	0.273693	2.24e-06	0.998501	0.981476	0.999965	0.360065	0.908383	0.999255	0.358638	0.70938	0.711598	0.999517	0.0131666	-0.542389	-0.304784	-0.352701	-0.877885	-0.0142296	0.025113	0.119296	-0.35849	-0.120145	-0.0861858	-0.322442	-0.209791	-0.210543	-0.0516301	-0.512089	0.000217096	0.0318091	0.0146662	1.6e-08	0.921809	0.864004	0.403957	0.0172575	0.389353	0.538929	0.0463926	0.132094	0.126511	0.724941	0.000334476
ENSMUSG00000030562	Nox4	3	0.0226531	0.0323318	0.201412	0.000146948	0.923602	0.825972	0.999387	0.605852	0.288578	0.999647	0.770628	0.919232	0.998407	0.999953	0.817988	-1.09307	-0.959905	-0.838052	-1.42753	-0.299171	-0.310689	-0.469371	-0.486424	-0.708869	0.173623	-0.258253	-0.183978	0.00448017	-0.114917	-0.139155	0.00022579	0.000841689	0.00394316	3.69e-06	0.296856	0.285779	0.105686	0.100744	0.0108286	0.524714	0.403873	0.50463	0.986875	0.69915	0.619206
ENSMUSG00000026950	Neb	3	0.0239509	0.0752916	0.792152	0.485874	0.123494	0.407502	0.999387	0.575091	0.00791933	0.999647	0.955704	0.0289781	0.649995	0.999953	0.800791	-1.0636	-0.820009	-0.279575	-0.323686	-1.09604	-0.622236	-0.585359	-0.510693	-1.26449	0.392164	0.0596458	-1.07275	-0.454311	-0.0455371	0.149525	0.000245328	0.00353798	0.321802	0.262566	0.000137273	0.0297638	0.0384319	0.0789722	6.79e-06	0.148039	0.846197	0.000121106	0.0904436	0.873875	0.586956
ENSMUSG00000034435	Tmem30b	3	0.0244706	0.355902	0.738604	0.025315	0.985813	0.997897	0.999387	0.956601	0.414642	0.999647	0.213686	0.198499	0.414069	0.999953	0.0259379	0.477128	0.233416	0.151644	0.396448	0.0717263	0.00452817	-0.131897	0.0370581	0.276175	-0.0329884	0.357368	0.355593	0.284468	-0.0621002	0.423362	0.0002599	0.0653005	0.245026	0.00330702	0.581725	0.97306	0.315292	0.788436	0.026154	0.796098	0.0132304	0.00433034	0.0223412	0.644503	0.00105731
ENSMUSG00000025793	Hgs	3	0.0248701	0.307447	0.628096	0.0194794	0.700081	0.204824	0.999387	0.363716	0.714452	0.999647	0.114899	0.342734	0.321649	0.999953	0.00675803	0.481678	0.25297	0.192782	0.417243	0.237753	0.370955	0.0504779	0.329342	0.189465	-0.0695421	0.435807	0.311304	0.31818	0.106648	0.504335	0.000266175	0.0492629	0.143534	0.00232516	0.0715543	0.00615213	0.705048	0.018286	0.13195	0.591299	0.00269439	0.0139798	0.011916	0.432573	0.000114902
ENSMUSG00000034675	Dbn1	3	0.0253901	0.013631	0.0946238	0.0247385	0.438117	0.745622	0.999387	0.976327	0.221481	0.999647	0.600354	0.375575	0.566052	0.999953	0.883402	1.4092	1.43781	1.35852	1.17179	0.914128	0.519001	0.353629	-0.0629901	0.96104	-0.0484038	0.535018	0.862817	0.712591	0.307358	0.129759	0.000274774	0.000193516	0.000469973	0.0032134	0.0113296	0.187477	0.350854	0.878406	0.00622988	0.896872	0.191019	0.0176863	0.0555441	0.447191	0.730294
ENSMUSG00000001025	S100a6	3	0.0279154	0.0245956	0.535361	0.0178366	0.443562	0.562057	0.999387	0.313387	0.860305	0.999255	0.221032	0.591269	0.944813	0.999953	0.0942029	1.62046	1.51811	0.835038	1.48569	1.09416	0.827108	0.733174	1.28861	0.431958	0.20604	1.20072	0.763818	0.240379	0.216559	1.12834	0.000322144	0.000520704	0.0866093	0.00207439	0.0125953	0.0713896	0.114521	0.00915768	0.307161	0.637066	0.0124555	0.0713635	0.57842	0.656117	0.00933899
ENSMUSG00000036138	Acaa1a	3	0.0291864	0.676435	0.804806	0.00058716	0.995463	0.66524	0.999387	0.500819	0.998664	0.999647	0.157537	0.855401	0.749211	0.999953	0.0160176	0.607401	0.167717	0.154002	0.742329	-0.0387596	0.264786	-0.120771	0.345164	0.00466086	-0.272421	0.504966	0.155617	0.227413	-0.0767329	0.585749	0.00034337	0.296975	0.350032	2.3e-05	0.816438	0.122184	0.467058	0.04937	0.976665	0.0943637	0.00625897	0.328461	0.152529	0.649991	0.000454371
ENSMUSG00000075010	AW112010	3	0.0294664	0.129122	0.582529	0.0132525	0.297093	0.993508	0.999387	0.335444	0.034767	0.999647	0.112184	0.234524	0.892602	0.999953	0.10527	-0.567435	-0.397908	-0.245036	-0.52197	-0.449292	-0.00935108	-0.117544	-0.411499	-0.576452	-0.16994	-0.525359	-0.404409	-0.121512	-0.0522514	-0.389259	0.000349071	0.00901547	0.111652	0.00139001	0.00424277	0.95259	0.446816	0.0120056	0.000142691	0.254357	0.00248877	0.00648843	0.407906	0.738496	0.0113656
ENSMUSG00000028672	Hmgcl	3	0.0307021	0.377186	0.716392	5.97e-06	0.983364	0.885026	0.999387	0.378761	0.741856	0.999647	0.130739	0.80086	0.578763	0.999953	0.0131225	0.472474	0.234129	0.160788	0.736368	0.0784319	0.133817	-0.0184191	0.319289	0.181085	-0.0832618	0.420886	0.15118	0.230503	-0.029239	0.4697	0.000374143	0.0673114	0.220179	5.74e-08	0.555141	0.324311	0.888869	0.0212897	0.154429	0.518504	0.00387088	0.232979	0.067682	0.82793	0.000330271
ENSMUSG00000032120	C2cd2l	3	0.0307121	0.0848001	0.295047	0.170454	0.452244	0.966821	0.999387	0.581858	0.142031	0.999647	0.150546	0.0165093	0.798732	0.999953	0.000233954	0.486104	0.375032	0.32852	0.27774	0.331812	0.0501957	0.0910073	0.251381	0.392251	0.0691082	0.41932	0.533565	0.163212	0.143886	0.702418	0.000381738	0.00439313	0.0152543	0.0507191	0.0145352	0.720122	0.505392	0.0822977	0.00247445	0.603196	0.00522749	5.52e-05	0.211732	0.306452	4.62e-07
ENSMUSG00000057842	Zfp595	3	0.0308678	0.0235196	0.592246	0.0342463	0.600405	0.381509	0.999387	0.70747	0.955114	0.999647	0.454398	0.54499	0.671543	0.999953	0.0850038	-0.6471	-0.624534	-0.284732	-0.526625	-0.373113	-0.420362	-0.346046	-0.25165	-0.0864176	-0.0474999	-0.339742	-0.33255	-0.283681	-0.10637	-0.476164	0.000390512	0.000463901	0.118868	0.00496115	0.0395848	0.0242126	0.0633102	0.186162	0.61601	0.790174	0.089137	0.0563484	0.100682	0.574283	0.00768468
ENSMUSG00000092021	Gbp11	3	0.0320351	0.604263	0.918252	0.386108	0.045653	0.738342	0.734144	0.452442	0.000115314	0.999255	0.691522	0.116905	0.955735	0.999517	0.357643	-1.09264	-0.366318	-0.0983553	-0.418892	-1.31626	-0.412456	-0.736531	-0.665895	-1.77598	-0.121698	-0.343566	-0.903078	-0.139711	-0.369687	-0.479734	0.000420771	0.223052	0.710505	0.180889	1.52e-05	0.178256	0.0068002	0.0367472	9.66e-09	0.625164	0.283842	0.00156342	0.627339	0.167224	0.107353
ENSMUSG00000054072	Iigp1	3	0.0321703	0.869129	0.811052	0.0208552	0.690933	0.954574	0.999387	0.851926	0.00186762	0.999647	0.549187	0.560949	0.957284	0.999953	0.290775	-0.658067	-0.0894183	-0.161344	-0.570549	-0.334091	0.0914827	-0.00120149	-0.145705	-0.904283	-0.179402	-0.288609	-0.326218	0.0782202	0.0488918	-0.321884	0.000425783	0.612179	0.369875	0.00255113	0.0681525	0.620042	0.994678	0.438226	8.88e-07	0.307684	0.154788	0.0618901	0.649594	0.789533	0.0716658
ENSMUSG00000031060	Rbm10	3	0.0323055	0.00125582	0.288002	0.233697	0.93024	0.197383	0.999387	0.232173	0.765003	0.999647	0.606952	0.458176	0.0959846	0.999953	0.0413355	0.552635	0.69514	0.386726	0.286164	0.156711	0.447139	0.302026	0.481797	0.202384	-0.0048934	0.224145	0.326353	0.502552	0.428661	0.476949	0.000432852	5.42e-06	0.0139142	0.0807826	0.322464	0.00554146	0.0572721	0.0036401	0.176858	0.974884	0.19573	0.0307369	0.000828687	0.00836384	0.00213637
ENSMUSG00000090306	Adh6-ps1	3	0.03283	0.00305911	0.397338	0.0817256	0.452244	0.602853	0.999387	0.941023	0.0073737	0.999255	0.366349	0.987434	0.983883	0.999953	0.664132	-0.752148	-0.918322	-0.443087	-0.521474	-0.506151	-0.365958	-0.422462	-0.0807063	-0.918359	0.00670367	-0.486488	0.0195788	-0.0380216	0.00708452	0.179792	0.000446544	2.14e-05	0.0352644	0.0172257	0.0160032	0.0904101	0.0477592	0.713632	2.18e-05	0.974242	0.0471307	0.92163	0.849195	0.973799	0.383676
ENSMUSG00000089960	Ugt1a1	3	0.03283	0.0177125	0.438133	2.79e-05	0.998501	0.670986	0.999387	0.329762	0.951138	0.999647	0.24464	0.842752	0.330962	0.999953	0.130526	0.582669	0.580553	0.321342	0.884443	0.00892132	0.256259	0.0566212	0.439561	0.083871	-0.123584	0.430846	0.161826	0.390604	-0.0727594	0.388872	0.000450608	0.000301459	0.0473304	4.24e-07	0.956415	0.12473	0.726224	0.0105325	0.592559	0.435127	0.0175029	0.299795	0.0126547	0.660027	0.0170542
ENSMUSG00000026728	Vim	3	0.0347148	0.448309	0.622681	0.00414836	0.166758	0.98887	0.999387	0.332047	0.915725	0.999647	0.301538	0.313192	0.966006	0.999953	0.0435765	0.671662	0.29852	0.284434	0.717048	0.65275	-0.0210341	0.178167	0.51073	0.14798	0.0100123	0.455992	0.461289	0.0635015	0.109969	0.573801	0.000492098	0.108438	0.137994	0.000298603	0.00065175	0.914198	0.351943	0.0110219	0.415869	0.957132	0.0296916	0.0114136	0.7251	0.573174	0.00231454
ENSMUSG00000098332	2310009A05Rik	3	0.0347148	0.024271	0.397261	0.000361049	0.908399	0.870425	0.999387	0.599188	0.910407	0.999647	0.272151	0.781704	0.760762	0.999953	0.0738164	-0.653866	-0.638677	-0.396331	-0.842498	-0.223297	-0.173629	0.056212	-0.335547	-0.150214	0.020241	-0.472718	-0.225528	-0.250759	-0.0243499	-0.505919	0.0004986	0.000489966	0.0348486	1.19e-05	0.236373	0.37198	0.771019	0.0915315	0.402228	0.912881	0.0227271	0.20908	0.162115	0.900634	0.00608302
ENSMUSG00000026565	Pou2f1	3	0.0347148	0.000389417	0.448758	0.0814142	0.791674	0.00543459	0.999387	0.468502	0.163932	0.999647	0.400914	0.069156	0.0694544	0.999953	0.0810546	-0.564385	-0.79284	-0.316804	-0.395351	-0.255778	-0.785028	-0.270541	-0.349391	-0.456823	-0.246601	-0.335684	-0.544995	-0.54696	-0.404939	-0.435095	0.000516828	9.7e-07	0.0507834	0.0170651	0.109635	5.5e-06	0.100015	0.0399739	0.00333184	0.121082	0.0618569	0.000580807	0.00047394	0.0170699	0.00709569
ENSMUSG00000103851	Gm37606	3	0.0347729	0.00512368	0.477519	0.0110003	0.842782	0.434705	0.999387	0.42501	0.422047	0.999647	0.201876	0.695641	0.462718	0.999953	0.184241	-0.966052	-1.12475	-0.529276	-0.936051	-0.408559	-0.607079	-0.438944	-0.653771	-0.57743	-0.161014	-0.77475	-0.40667	-0.57147	-0.554041	-0.585323	0.000536751	4.59e-05	0.0603294	0.00109405	0.138831	0.0364324	0.132768	0.0292765	0.0276905	0.55561	0.0115817	0.123383	0.0306277	0.0614549	0.031495
ENSMUSG00000032349	Elovl5	3	0.0350374	0.675167	0.526252	0.00763324	0.990022	0.54867	0.999387	0.606543	0.960281	0.999647	0.1295	0.398536	0.518325	0.999953	0.00149161	0.853839	0.24152	0.413477	0.854333	0.110551	0.453439	0.0313222	0.410511	0.101421	-0.369022	0.774665	0.529265	0.469774	0.12428	1.09053	0.000543881	0.295971	0.0826215	0.000667501	0.646622	0.0654293	0.895043	0.101363	0.661192	0.116892	0.00375103	0.0224156	0.0419405	0.609409	9.04e-06
ENSMUSG00000078688	Mup2	3	0.0368845	0.240733	0.230163	0.0434184	0.947349	0.939211	0.999387	0.789048	0.0264339	0.999647	0.536163	0.853549	0.851603	0.999953	0.44949	-0.934238	-0.588714	-0.730156	-0.7621	-0.240318	0.138679	-0.135177	-0.300299	-1.02422	-0.340049	-0.435927	-0.249103	0.237014	0.164404	-0.369916	0.000604679	0.0283105	0.00672774	0.00701137	0.364299	0.618636	0.621318	0.304206	9.21e-05	0.185547	0.142411	0.323398	0.353854	0.546095	0.168215
ENSMUSG00000040584	Abcb1a	3	0.0368845	0.00503941	0.0876498	0.00384811	0.682578	0.871024	0.999965	0.742099	0.926402	0.999255	0.85696	0.980418	0.996672	0.999517	0.792939	1.38373	1.63184	1.39584	1.56349	0.722282	0.376048	0.883163	0.530266	0.270317	0.170572	0.253727	-0.0674018	0.0312546	0.178231	0.222885	0.000605701	4.48e-05	0.000822134	0.000272559	0.0645513	0.375949	0.0301409	0.232925	0.463861	0.666759	0.56992	0.85971	0.935543	0.667755	0.572011
ENSMUSG00000019179	Mdh2	3	0.0376631	0.2479	0.407174	1.76e-05	0.860103	0.975285	0.999965	0.29831	0.409453	0.999255	0.160953	0.781704	0.995495	0.999517	0.0155181	0.437005	0.265061	0.263383	0.678068	0.180243	0.035588	-0.0398436	0.35814	0.273833	-0.0278966	0.382483	0.153547	0.010809	-0.0211341	0.443354	0.000631245	0.0310499	0.0369633	2.14e-07	0.157169	0.785071	0.754105	0.00738291	0.0250095	0.822576	0.00653649	0.209334	0.92914	0.870671	0.00042259
ENSMUSG00000039428	Tmem135	3	0.0376631	0.4615	0.336088	0.000413198	0.998501	0.740523	0.999387	0.739295	0.941228	0.999647	0.181971	0.766028	0.787168	0.999953	0.0244975	0.441283	0.194864	0.294464	0.572694	0.0134034	0.175598	0.0115653	0.16187	0.078981	-0.0478995	0.372203	0.165166	0.159178	0.0876592	0.41883	0.000633873	0.11748	0.0212761	1.45e-05	0.917284	0.181237	0.928167	0.228959	0.523094	0.703138	0.00867002	0.180879	0.194097	0.502799	0.000934122
ENSMUSG00000027875	Hmgcs2	3	0.0383285	0.494266	0.489546	0.000851488	0.986692	0.80068	0.999387	0.453839	0.967813	0.999255	0.249693	0.76083	0.833801	0.999953	0.0356204	0.527736	0.222851	0.279405	0.650656	-0.0855275	0.180752	-0.0351254	0.33591	0.0424446	-0.152732	0.397155	0.200067	0.156659	0.00691076	0.475307	0.000666037	0.135784	0.0676673	3.73e-05	0.583626	0.253931	0.81949	0.0371116	0.775859	0.310004	0.0195735	0.176662	0.28764	0.964801	0.00171806
ENSMUSG00000004394	Tmed4	3	0.0383285	0.823254	0.54219	0.0050259	0.989747	0.981722	0.999387	0.815508	0.417835	0.999647	0.221437	0.518027	0.821784	0.999953	0.00432975	0.432762	0.0802492	0.214805	0.464841	-0.0601027	0.0215731	-0.174351	0.123138	0.269539	-0.179118	0.344562	0.241372	0.137827	0.054276	0.511786	0.00066723	0.515488	0.0896879	0.000389056	0.637014	0.86803	0.168985	0.353638	0.0269131	0.150757	0.0139986	0.0477501	0.257305	0.67706	4.74e-05
ENSMUSG00000062627	Mysm1	3	0.0386148	0.157248	0.572585	0.000478204	0.995463	0.949866	0.999387	0.435765	0.860468	0.999647	0.288193	0.713352	0.606606	0.999953	0.00409323	-0.441622	-0.308485	-0.209679	-0.576799	-0.0327422	-0.0402954	-0.0293091	-0.292033	-0.134765	-0.0237867	-0.321227	-0.186328	-0.214499	-0.096636	-0.525871	0.000699676	0.0145366	0.105946	1.76e-05	0.801051	0.761327	0.822695	0.031928	0.279577	0.851565	0.0265744	0.135376	0.0836635	0.468958	4.31e-05
ENSMUSG00000064061	Dzip3	3	0.0402395	0.0203485	0.64467	0.000479519	0.927815	0.288183	0.999387	0.305783	0.97412	0.999647	0.385849	0.91326	0.360418	0.999953	0.238744	-0.710669	-0.726949	-0.30546	-0.939036	-0.217658	-0.542705	0.222644	-0.600014	-0.067445	0.0349249	-0.446917	-0.145154	-0.496834	0.232734	-0.406931	0.00076271	0.000363216	0.155917	1.77e-05	0.304387	0.0131561	0.306551	0.00787439	0.737521	0.869977	0.0563698	0.478934	0.0147303	0.299888	0.0505505
ENSMUSG00000097321	1700028E10Rik	3	0.0403888	0.0324431	0.749534	0.762788	0.880602	0.779185	0.999965	0.941728	0.280756	0.999255	0.748051	0.034484	0.635298	0.999517	0.142538	-0.930482	-0.944489	-0.282643	-0.158961	-0.360906	-0.339808	-0.0359154	-0.104882	-0.659897	0.0613745	-0.266587	-0.997408	-0.447607	-0.235646	-0.633345	0.000768839	0.00086565	0.311509	0.574287	0.178331	0.229595	0.897413	0.718579	0.0102529	0.816016	0.371896	0.000167174	0.0828312	0.400919	0.0199409
ENSMUSG00000042745	Id1	3	0.0435795	0.101441	0.829961	0.716769	0.338347	0.981476	0.999387	0.894615	0.189267	0.999647	0.041312	0.0181172	0.221679	0.999953	0.34119	1.32196	1.08661	0.340077	0.27068	1.07341	-0.0746691	-0.341522	0.23927	1.08561	0.448401	1.54294	1.53055	1.08913	0.919333	0.651197	0.000849015	0.00575209	0.399503	0.512753	0.00545469	0.862258	0.416802	0.564745	0.00439124	0.254015	0.000254388	6.49e-05	0.00534937	0.0241359	0.0986235
ENSMUSG00000033161	Atp1a1	3	0.0444389	0.0627049	0.0886781	2.54e-08	0.998501	0.86597	0.999387	0.233682	0.805184	0.999255	0.301123	0.987597	0.855531	0.999953	0.00432975	0.453377	0.3975	0.481831	0.921297	-0.00852861	0.1268	0.165855	0.413721	0.170717	-0.0335949	0.324226	0.01248	0.127691	0.142418	0.544471	0.000874981	0.00252086	0.00033593	4.25e-11	0.950259	0.361584	0.220281	0.00369331	0.191455	0.799588	0.0308683	0.923809	0.323699	0.300599	4.77e-05
ENSMUSG00000026193	Fn1	3	0.0450553	0.795078	0.160428	3.96e-06	0.996214	0.750019	0.999387	0.392094	0.836919	0.999647	0.505118	0.946099	0.998031	0.999953	0.00586341	0.509331	0.106324	0.460362	0.893394	0.031114	-0.201066	0.212951	0.357829	0.165684	0.131255	0.256523	0.0674007	0.00392679	0.198207	0.592978	0.0008908	0.462947	0.00220134	3.58e-08	0.83655	0.192743	0.1556	0.0230142	0.249835	0.367018	0.121262	0.638939	0.9781	0.191852	9.16e-05
ENSMUSG00000036136	Fam110c	3	0.0457172	0.00240735	0.459318	0.0226951	0.999193	0.885651	0.999387	0.405239	0.955114	0.999647	0.309794	0.741192	0.541453	0.999953	0.0699612	1.45844	1.96927	0.901048	1.42223	0.00684578	0.389022	0.352345	1.04331	-0.206837	-0.213852	1.01941	0.590754	0.878518	0.316856	1.23644	0.000911355	1.55e-05	0.0533596	0.00286396	0.987913	0.422159	0.439061	0.0259171	0.613083	0.633916	0.0318413	0.156939	0.0484878	0.508608	0.0054591
ENSMUSG00000022383	Ppara	3	0.0461679	0.415838	0.805315	0.00386134	0.900258	0.744842	0.999387	0.573142	0.987898	0.999647	0.12455	0.673822	0.518706	0.999953	0.0173733	0.466764	0.22796	0.127386	0.529378	-0.171722	0.18773	0.0885732	0.255834	0.0205946	-0.0385495	0.451698	0.211863	0.267963	0.127686	0.480259	0.000924112	0.0902055	0.353928	0.000274291	0.218912	0.185563	0.519245	0.078208	0.876631	0.774184	0.00341448	0.110358	0.0431425	0.36283	0.000551325
ENSMUSG00000021364	Elovl2	3	0.0546916	0.529079	0.383194	0.0177074	0.91217	0.73072	0.999387	0.540408	0.47867	0.999647	0.0333887	0.626131	0.820946	0.999953	0.00737889	0.537552	0.217703	0.347528	0.517802	0.182723	0.225694	0.137528	0.308414	0.323623	-0.205206	0.686216	0.269745	0.176731	0.0616682	0.62452	0.00118391	0.162925	0.0311618	0.00205392	0.259078	0.171071	0.388547	0.0665829	0.0392904	0.194026	0.000160949	0.08384	0.252227	0.706043	0.000129814
ENSMUSG00000052562	Slc22a30	3	0.0552928	0.0272106	0.165495	0.0167783	0.842103	0.974349	0.999387	0.281717	0.691638	0.999647	0.455748	0.57503	0.831292	0.999953	0.044791	-0.673824	-0.701343	-0.623251	-0.668609	-0.303471	-0.0578625	-0.34559	-0.591686	-0.311581	-0.00583863	-0.381431	-0.355646	-0.207843	-0.414809	-0.613809	0.00122762	0.000632542	0.00251529	0.00191026	0.138509	0.778293	0.0883289	0.00611205	0.110938	0.975887	0.089857	0.0666638	0.27696	0.0443147	0.00239413
ENSMUSG00000011114	Tbrg1	3	0.055585	0.0175527	0.249264	3.57e-06	0.999193	0.574627	0.999387	0.261976	0.957149	0.999647	0.1535	0.421299	0.175809	0.999953	0.000934277	0.419264	0.454884	0.340237	0.738955	0.00356922	0.234997	0.116248	0.385085	0.0577139	-0.116479	0.397808	0.277522	0.364916	0.242668	0.595446	0.00123976	0.000296397	0.00859296	3.15e-08	0.977988	0.0758332	0.372443	0.00477515	0.642	0.361586	0.00565833	0.0265043	0.00337091	0.0702624	4.29e-06
ENSMUSG00000108173	RP23-93A21.1	3	0.05611	0.0227536	0.230163	0.42322	0.675065	0.224316	0.999387	0.982103	0.123732	0.999647	0.920127	0.0111158	0.0225333	0.901261	0.26518	-0.517086	-0.550327	-0.44799	-0.208944	-0.298442	-0.445353	-0.0683897	-0.0190054	-0.477289	-0.0652251	-0.0582686	-0.597715	-0.592693	-0.469941	-0.294091	0.00126064	0.000438882	0.00663635	0.209234	0.0621032	0.00734906	0.676509	0.91045	0.00180328	0.681899	0.741918	0.00011576	0.000118596	0.00588011	0.0634249
ENSMUSG00000059142	Zfp945	3	0.0566501	0.027474	0.575391	9.93e-07	0.971316	0.900856	0.999965	0.50617	0.99303	0.999647	0.628176	0.744392	0.557153	0.999953	0.00128823	-0.446175	-0.45814	-0.223166	-0.830474	-0.0931084	-0.11436	0.00236769	-0.303171	-0.0120437	0.180072	-0.187782	-0.185451	-0.254027	-0.0334022	-0.612033	0.0012774	0.000647789	0.108093	5.72e-09	0.497113	0.413716	0.986412	0.0345789	0.927425	0.184667	0.215078	0.160526	0.053353	0.814633	6.9e-06
ENSMUSG00000026791	Slc2a8	3	0.0584578	0.24789	0.419377	2.27e-07	0.995463	0.848859	0.999387	0.374366	0.78404	0.999647	0.0231614	0.767554	0.941262	0.999953	0.0142768	0.549606	0.362856	0.356682	1.09356	-0.0383499	0.170677	0.153998	0.424559	0.21024	0.0214048	0.751346	0.219686	0.0951906	-0.0209769	0.609852	0.00135172	0.0309375	0.0406703	8.97e-10	0.822822	0.332411	0.374473	0.0209407	0.196617	0.899563	6.82e-05	0.1828	0.56531	0.907608	0.000376149
ENSMUSG00000025991	Cps1	3	0.0586325	0.398456	0.0239259	8.59e-09	0.983364	0.970722	0.999387	0.342723	0.862904	0.999647	0.0662409	0.959765	0.909721	0.999953	0.00117099	0.50708	0.266832	0.682946	1.11124	-0.0928072	0.0510565	-0.0391253	0.408236	0.164045	0.182447	0.586826	-0.0499833	0.113655	0.015598	0.70924	0.00143228	0.0820069	1.41e-05	7.32e-12	0.561807	0.752052	0.803641	0.0133153	0.285651	0.238066	0.000775262	0.743414	0.451581	0.922713	5.91e-06
ENSMUSG00000005514	Por	3	0.0615727	0.0696586	0.23004	0.00199776	0.414762	0.835696	0.999965	0.419691	0.245576	0.999255	0.0140087	0.503752	0.957589	0.999517	0.0313649	0.66904	0.597003	0.530413	0.837199	0.544355	0.216446	0.236544	0.479099	0.539099	-0.266883	0.981888	0.403226	-0.08667	-0.0519207	0.662035	0.00153772	0.00300936	0.00999599	0.000117834	0.00921295	0.302894	0.249144	0.0282714	0.00736378	0.185865	2.68e-05	0.0426886	0.658342	0.803378	0.0014095
ENSMUSG00000063730	Hsd3b2	3	0.0615834	0.00213963	0.458744	0.0291366	0.98891	0.616399	0.999387	0.479906	0.874497	0.999255	0.246829	0.398117	0.231719	0.999953	0.00219941	-0.701865	-0.970472	-0.41902	-0.64923	-0.112798	-0.3684	-0.380843	-0.458195	-0.197926	0.219381	-0.569051	-0.470734	-0.564585	-0.277362	-0.935151	0.00155298	1.18e-05	0.0532157	0.00400833	0.60073	0.0964473	0.0815627	0.0440984	0.336678	0.291163	0.0176714	0.0222429	0.00590669	0.202723	1.69e-05
ENSMUSG00000061331	Gm17132	3	0.0634647	0.00198224	0.449329	0.00469214	0.651203	0.26532	0.999965	0.474444	0.924558	0.999255	0.254097	0.430936	0.210549	0.999517	0.0195375	-0.556457	-0.777294	-0.349081	-0.656186	-0.336737	-0.459701	-0.0727409	-0.374064	-0.128774	0.0151962	-0.458968	-0.375196	-0.479847	-0.225277	-0.595388	0.00164571	1.04e-05	0.0500317	0.000353956	0.0550023	0.0111002	0.681762	0.0428031	0.441883	0.930329	0.0192135	0.0274874	0.00441131	0.219053	0.000673402
ENSMUSG00000020456	Ogdh	3	0.0642775	0.240468	0.112415	2.41e-06	0.928877	0.609783	0.999387	0.313387	0.582946	0.999647	0.0167272	0.454341	0.717404	0.999953	0.000381167	0.412456	0.274147	0.428106	0.752175	0.130264	0.223259	0.0447296	0.356412	0.232192	0.0496929	0.589152	0.271376	0.187489	0.113298	0.628159	0.00169901	0.029467	0.000908479	1.79e-08	0.318375	0.0927359	0.730097	0.00876374	0.0641985	0.695999	3.95e-05	0.0302666	0.131027	0.39142	9.63e-07
ENSMUSG00000104235	Gm37589	3	0.0660638	0.0288243	0.660698	0.000910976	0.998501	0.0511345	0.999387	0.661489	0.763142	0.999255	0.269675	0.224886	0.151009	0.999953	0.00265944	-0.577384	-0.612247	-0.25421	-0.796392	-0.0286507	-0.704216	-0.0677152	-0.287532	-0.247672	-0.0789524	-0.452178	-0.487315	-0.528946	-0.527395	-0.782736	0.00179193	0.000707791	0.17192	4.07e-05	0.873419	0.000282183	0.715753	0.132715	0.14823	0.658046	0.02301	0.0060526	0.00246356	0.0072538	2.26e-05
ENSMUSG00000046668	Cxxc5	3	0.0735411	0.0245474	0.582002	0.00215173	0.995463	0.446919	0.999387	0.640076	0.99303	0.999647	0.65705	0.41903	0.0543361	0.999953	0.0405869	0.414285	0.459334	0.215387	0.538158	-0.0393915	0.287167	-0.030689	0.222742	0.0116185	0.10791	0.173078	0.288361	0.464437	0.0728727	0.412846	0.00214495	0.000514593	0.111364	0.00012904	0.771045	0.0388373	0.821458	0.119221	0.928104	0.408874	0.245051	0.0253352	0.000327799	0.598234	0.00207697
ENSMUSG00000029119	Man2b2	3	0.0738812	0.361951	0.407174	8.85e-08	0.651203	0.779185	0.999965	0.108339	0.866819	0.999255	0.0387691	0.866905	0.960677	0.999517	0.00878667	0.409501	0.233114	0.275263	0.929969	0.252282	0.16145	0.132672	0.538365	0.129039	-0.12242	0.545541	0.118794	0.0504027	0.0497686	0.502247	0.00218027	0.0671162	0.0368882	2.26e-10	0.0548869	0.231996	0.318396	0.000167839	0.303812	0.343919	0.000232189	0.348023	0.689528	0.714231	0.000179993
ENSMUSG00000022299	Slc25a32	3	0.0738812	0.649099	0.546571	0.971423	0.444916	0.945123	0.999387	0.884874	0.0106716	0.999647	0.00747359	0.0579404	0.972604	0.999953	0.0405869	0.441265	0.15151	0.23671	0.0121817	0.35128	-0.0774799	0.267379	0.0904407	0.607308	0.249418	0.730542	0.495143	-0.0407432	0.366339	0.437664	0.00219623	0.268855	0.0931733	0.933758	0.0138528	0.592151	0.059834	0.54319	1.61e-05	0.0761867	5.67e-06	0.000382589	0.763744	0.0128019	0.00208401
ENSMUSG00000025047	Pdcd11	3	0.0738812	0.0323318	0.0732045	3.3e-05	0.998501	0.951566	0.999387	0.425669	0.960542	0.999647	0.385849	0.951772	0.893388	0.999953	0.0351183	0.417966	0.445277	0.513512	0.712241	-0.0164303	-0.0717472	0.21911	0.314958	0.0562131	0.0977473	0.288015	-0.0539026	0.106917	0.0396029	0.428014	0.00219712	0.000850908	0.000181923	5.32e-07	0.903988	0.611746	0.112576	0.0298257	0.664992	0.467051	0.0568875	0.681453	0.414091	0.781197	0.00168792
ENSMUSG00000048280	Zfp738	3	0.0744073	0.0478341	0.542758	0.000153862	0.689121	0.254687	0.999387	0.108339	0.956858	0.999647	0.455748	0.866581	0.221679	0.999953	0.00262945	-0.551065	-0.551324	-0.306274	-0.855815	-0.332757	-0.483741	-0.211797	-0.760184	-0.0830286	-0.0246368	-0.337906	-0.163533	-0.487789	-0.304608	-0.759572	0.00225455	0.00166794	0.0908308	3.91e-06	0.0669317	0.01015	0.254257	8.35e-05	0.632178	0.890985	0.0897174	0.347217	0.00516473	0.111521	2.19e-05
ENSMUSG00000105270	RP24-127J3.1	3	0.0744073	0.000631508	0.8251	0.824419	0.842103	0.0534725	0.999965	0.936722	0.686136	0.999255	0.915127	0.00455098	0.0374203	0.804916	0.0911076	-0.644969	-1.02145	-0.181103	0.0933665	-0.306758	-0.79079	-0.147248	-0.0854514	-0.316925	-0.0748975	-0.0810164	-0.924565	-0.769201	-0.682417	-0.548698	0.00225831	2.2e-06	0.393824	0.662939	0.138468	0.000392616	0.493924	0.699565	0.108331	0.718725	0.725537	8.26e-06	0.000139901	0.00254395	0.00874463
ENSMUSG00000070327	Rnf213	3	0.074685	0.101435	0.954936	0.537519	0.045653	0.211461	0.999387	0.998529	0.00791933	0.999647	0.805794	0.0101669	0.954289	0.999953	0.408057	-0.458927	-0.40175	-0.0400625	0.152885	-0.678019	-0.416366	-0.0779759	-0.00114142	-0.660042	-0.184321	-0.120536	-0.61743	-0.0697888	0.0691752	0.216119	0.00229424	0.00574337	0.784084	0.312138	1.15e-05	0.00673964	0.596394	0.994063	8e-06	0.199869	0.461114	2.55e-05	0.618658	0.643198	0.137874
ENSMUSG00000022797	Tfrc	3	0.0781541	0.000783865	0.131858	0.0173976	0.431374	0.000414343	0.848669	0.111255	0.56167	0.999647	0.521154	0.876566	0.413129	0.999953	0.213562	0.811153	1.24169	0.848756	0.854044	0.68311	1.53039	0.848535	1.02783	0.474066	0.304224	0.435777	0.222126	0.575185	0.146559	0.533219	0.00243912	2.86e-06	0.00137641	0.00200354	0.0098869	4.34e-08	0.00148032	0.000288369	0.0597942	0.233061	0.133351	0.377032	0.022046	0.583247	0.0412204
ENSMUSG00000099146	0610031O16Rik	3	0.0814192	0.0132735	0.476796	0.0266444	0.613998	0.324092	0.999387	0.600999	0.202583	0.999255	0.142117	0.749127	0.531768	0.999953	0.0159416	-0.542364	-0.667907	-0.33325	-0.539094	-0.363713	-0.440531	-0.243911	-0.312435	-0.465278	-0.0756765	-0.546044	-0.232587	-0.334418	-0.413039	-0.617478	0.00274238	0.000180727	0.059836	0.00355302	0.0418033	0.0163564	0.171209	0.092383	0.00687355	0.657284	0.00561407	0.1654	0.0454867	0.0239478	0.000446849
ENSMUSG00000055240	Zfp101	3	0.0835818	0.0414729	0.846545	0.00522038	0.530344	0.815741	0.999965	0.407295	0.985178	0.999647	0.521154	0.781704	0.782891	0.999953	0.0321233	-0.514144	-0.54292	-0.135995	-0.62975	-0.432246	-0.232172	-0.369586	-0.464946	0.0287086	0.310855	-0.285976	-0.206747	-0.21678	-0.17397	-0.535974	0.00289443	0.00130496	0.434354	0.000410553	0.0127531	0.18756	0.0367582	0.0101305	0.861998	0.0672026	0.133274	0.207877	0.184663	0.331353	0.00146826
ENSMUSG00000029718	Pcolce	3	0.0842814	0.884872	0.486527	0.00135313	0.459169	0.981476	0.999965	0.179944	0.951138	0.999255	0.0127333	0.568765	0.835659	0.999517	0.0307531	0.687781	-0.106882	0.424465	0.971287	0.546264	0.0414205	-0.104039	0.794157	0.117956	-0.207899	1.06826	0.410058	0.232669	0.0862039	0.742016	0.00294021	0.646305	0.0707473	6.92e-05	0.0163934	0.862392	0.660376	0.00138491	0.591219	0.362782	2.12e-05	0.0641722	0.294572	0.721788	0.0013668
ENSMUSG00000033831	Fgb	3	0.0871663	0.146966	0.0413094	0.00197	0.995463	0.871024	0.999387	0.319489	0.995398	0.999255	0.298114	0.90832	0.848769	0.999953	0.00830128	0.513869	0.423807	0.694101	0.69052	0.0618355	-0.156042	0.236385	0.464	-0.00638615	0.277693	0.411939	0.124058	0.166075	0.333207	0.655	0.00315858	0.0115567	6.96e-05	0.000114252	0.72024	0.376643	0.168568	0.00984334	0.96931	0.0974897	0.030352	0.453325	0.312918	0.0567322	0.000161414
ENSMUSG00000056211	R3hdm1	3	0.0923401	0.0285508	0.292184	0.000143802	0.872975	0.0816401	0.999387	0.199733	0.953154	0.999647	0.516866	0.778084	0.152371	0.999953	0.0166184	-0.376162	-0.424836	-0.315661	-0.615995	-0.177043	-0.445655	0.0223969	-0.413544	0.0642384	-0.0061255	-0.216004	-0.157444	-0.370932	-0.0892111	-0.441038	0.00351178	0.000693562	0.0145121	3.56e-06	0.169805	0.000778575	0.862515	0.00219774	0.602552	0.96135	0.129817	0.202927	0.00251277	0.500078	0.000499391
ENSMUSG00000052783	Grk4	3	0.0932787	0.0440684	0.661241	0.0410269	0.345357	0.0511345	0.999965	0.344384	0.769246	0.999255	0.271047	0.651747	0.453431	0.999517	0.0453914	-0.60927	-0.652641	-0.282787	-0.589381	-0.577411	-0.793708	-0.2282	-0.5414	-0.266011	-0.0616472	-0.527881	-0.33091	-0.43649	-0.21579	-0.627819	0.00358178	0.00145136	0.188605	0.00646605	0.00571631	0.000288459	0.292763	0.0146949	0.179718	0.76903	0.0225663	0.0987446	0.0286912	0.333781	0.00245679
ENSMUSG00000025255	Zfhx4	3	0.0940994	0.00438886	0.28059	0.020836	0.904273	0.0665751	0.999387	0.55435	0.800243	0.999255	0.0539091	0.127426	0.099194	0.999953	0.00427917	-0.396293	-0.55672	-0.337159	-0.426335	-0.162644	-0.485792	-0.200843	-0.256817	-0.173066	-0.124803	-0.534653	-0.407629	-0.431968	-0.323794	-0.560819	0.00362867	3.59e-05	0.012826	0.00254102	0.225318	0.000578718	0.141557	0.0722397	0.174868	0.341841	0.000488715	0.00188892	0.000868127	0.0204177	4.65e-05
ENSMUSG00000105247	RP23-33C9.1	3	0.0973225	0.00164804	0.447055	0.634175	0.900258	0.122665	0.999965	0.982084	0.873505	0.999255	0.826219	0.00100379	0.00477746	0.647756	0.0578658	-0.455615	-0.707552	-0.318233	0.1308	-0.191569	-0.505478	-0.0574048	-0.0188385	-0.147493	-0.0968875	-0.118356	-0.779497	-0.714123	-0.569612	-0.451707	0.00384837	7.8e-06	0.0456567	0.414749	0.21613	0.00187378	0.714972	0.908139	0.319141	0.528457	0.49292	6.71e-07	3.25e-06	0.000597644	0.00388207
ENSMUSG00000106411	RP23-342M4.6	3	0.0995621	0.0227536	0.577047	0.575921	0.725695	0.177197	0.999965	0.481622	0.980229	0.999255	0.739938	0.185788	0.027262	0.999517	0.041389	-0.457879	-0.547695	-0.252591	-0.153309	-0.276397	-0.467888	-0.0589854	-0.337981	0.0371444	0.0456639	-0.162334	-0.442097	-0.604033	-0.33046	-0.481882	0.00396947	0.000440149	0.121139	0.351316	0.0816605	0.00432189	0.717031	0.0451822	0.806104	0.774058	0.359005	0.0038219	6.72e-05	0.0480704	0.00214261
ENSMUSG00000020300	Cpeb4	3	0.0997949	0.26713	0.122181	2.9e-05	0.983364	0.778873	0.999387	0.435765	0.711567	0.999647	0.0358599	0.977989	0.590644	0.999953	0.000143249	-0.405623	-0.2842	-0.454243	-0.759805	0.0785153	-0.169973	-0.103913	-0.311917	-0.201133	-0.033476	-0.589363	0.0274903	-0.243967	-0.199261	-0.751298	0.00400777	0.0356617	0.00119405	4.46e-07	0.568388	0.227938	0.451123	0.0319737	0.129094	0.801565	0.000196617	0.834806	0.0635764	0.155986	1.57e-07
ENSMUSG00000041147	Brca2	3	0.0997949	0.00986741	0.434001	0.0946941	0.763069	0.231018	0.999965	0.360072	0.909575	0.999255	0.200559	0.0110756	0.0508451	0.804916	0.000170185	-0.520127	-0.694826	-0.374261	-0.428548	-0.298038	-0.505781	-0.108016	-0.458918	-0.143754	-0.136055	-0.509358	-0.741874	-0.632603	-0.562224	-0.958113	0.00401136	0.000119605	0.0426045	0.021321	0.098142	0.00781842	0.560066	0.017575	0.396662	0.447342	0.0113876	2.96e-05	0.000298097	0.00334188	2.71e-07
ENSMUSG00000066798	Zbtb6	3	0.103524	0.699408	0.28528	2.54e-08	0.93005	0.793727	0.999387	0.330341	0.95806	0.999647	0.0333887	0.921815	0.826434	0.999953	0.00351466	-0.416463	-0.139326	-0.359388	-0.99059	0.14495	0.173887	0.137467	-0.394088	-0.0631257	0.0168744	-0.610763	-0.0898297	-0.155059	-0.0941662	-0.59286	0.00446575	0.323545	0.0135633	4.4e-11	0.321704	0.246272	0.354564	0.0106806	0.650994	0.90584	0.000164878	0.52162	0.266566	0.533507	3.4e-05
ENSMUSG00000090386	Mir99ahg	3	0.106594	0.00646571	0.1924	0.0173976	0.666753	0.428607	0.999387	0.335444	0.472907	0.999647	0.0662409	0.509696	0.374131	0.999953	0.0250632	-0.489823	-0.688714	-0.517797	-0.556785	-0.330503	-0.377583	-0.190216	-0.46714	-0.345646	-0.0285446	-0.66044	-0.333666	-0.396091	-0.502182	-0.571869	0.00497153	6.87e-05	0.00351467	0.00200401	0.0581082	0.0346526	0.285641	0.0118659	0.0372427	0.865856	0.00078785	0.0458892	0.0166986	0.00697321	0.000987336
ENSMUSG00000074166	AW146154	3	0.11063	0.0415774	0.483306	0.000584226	0.898499	0.93689	0.999387	0.545229	0.779395	0.999647	0.276174	0.951124	0.835025	0.999953	0.0471173	-0.541748	-0.618689	-0.363791	-0.851506	-0.247723	-0.121981	-0.123515	-0.373466	-0.242765	-0.111067	-0.486697	-0.0813187	-0.196042	-0.182198	-0.574934	0.00535073	0.00132487	0.0631036	2.27e-05	0.206891	0.543886	0.539213	0.0691108	0.191186	0.565311	0.0235597	0.661497	0.292019	0.37518	0.00265301
ENSMUSG00000005483	Dnajb1	3	0.111694	0.0134622	0.878138	0.0209676	0.686774	0.492763	0.999387	0.96294	0.341615	0.999647	0.276437	0.150439	0.672808	0.999953	0.00349753	0.427031	0.558369	0.0996594	0.480628	0.282189	0.306897	-0.0623788	0.0484898	0.349866	-0.0393287	0.376623	0.437869	0.236177	0.0548665	0.609091	0.00543871	0.000188185	0.516209	0.00259087	0.0654614	0.0502405	0.684395	0.767686	0.0166162	0.792607	0.0250531	0.00261665	0.104903	0.727233	4.47e-05
ENSMUSG00000045991	Onecut2	3	0.120036	1.49e-05	0.683595	0.287921	0.725362	0.000707878	0.999387	0.369948	0.472751	0.999647	0.431368	0.0821275	0.00931701	0.999953	0.161924	-0.398273	-0.860568	-0.18852	-0.235387	-0.25026	-0.798844	-0.2081	-0.350328	-0.288498	-0.124888	-0.282789	-0.469449	-0.629165	-0.409147	-0.320299	0.00614726	7.42e-09	0.188062	0.113075	0.081268	2.39e-07	0.145569	0.0202304	0.0369156	0.369699	0.0772525	0.000830174	9.45e-06	0.00598407	0.0250382
ENSMUSG00000052137	Rbm12b2	3	0.129838	0.0186852	0.0763907	0.000908895	0.95554	0.815741	0.999387	0.64026	0.668276	0.999647	0.15161	0.895515	0.113821	0.999953	0.0407357	-0.467456	-0.629537	-0.651706	-0.733729	0.143482	-0.237155	-0.0262853	-0.285223	-0.273685	-0.0453516	-0.53714	-0.134219	-0.497191	-0.411986	-0.523782	0.00692681	0.000225304	0.000225076	4.04e-05	0.406247	0.188351	0.882165	0.120778	0.0979954	0.790175	0.0053329	0.420063	0.0029522	0.0255725	0.00209508
ENSMUSG00000038174	Fam126b	3	0.137964	0.0634755	0.0413037	2.99e-05	0.947349	0.94154	0.999387	0.392116	0.984626	0.999647	0.195105	0.959765	0.826434	0.999953	0.0293855	-0.446551	-0.489724	-0.671978	-0.901477	0.151613	-0.0928505	-0.225405	-0.395839	0.0283259	-0.254371	-0.473101	0.0517359	-0.174484	-0.193556	-0.530609	0.00761957	0.00259277	6.6e-05	4.62e-07	0.358699	0.581855	0.1722	0.0233187	0.856786	0.111029	0.0107756	0.741836	0.265907	0.247931	0.00127881
ENSMUSG00000020309	Chac2	3	0.138593	0.0436168	0.295047	8.91e-05	0.995463	0.963765	0.999387	0.600999	0.95806	0.999647	0.0988359	0.949586	0.952239	0.999953	0.018633	-0.386101	-0.458071	-0.349281	-0.735711	-0.0396836	0.0551751	-0.117343	-0.253539	-0.0625236	0.122741	-0.501777	-0.0604432	-0.0709529	-0.147554	-0.489514	0.00769514	0.00141949	0.015206	1.94e-06	0.781775	0.706646	0.414441	0.0923299	0.648411	0.377452	0.00190143	0.655981	0.601087	0.313803	0.000625806
ENSMUSG00000024665	Fads2	3	0.139637	0.205588	0.494244	0.000288193	0.998501	0.891855	0.999387	0.705505	0.955114	0.999647	0.00807526	0.72842	0.643759	0.999953	0.00167526	0.525563	0.434469	0.351349	0.920857	0.0245824	0.155368	-0.15533	0.271171	0.0946649	-0.211908	0.992162	0.270682	0.319613	0.0154961	0.87685	0.00798435	0.0218113	0.0698732	8.91e-06	0.899955	0.434148	0.42275	0.183453	0.614299	0.265478	7.49e-06	0.148086	0.0864693	0.937469	1.04e-05
ENSMUSG00000103657	Gm37204	3	0.16879	0.00660018	0.52279	0.384273	0.906334	0.00417079	0.999387	0.746289	0.907655	0.999647	0.645931	0.0820299	0.0133358	0.999953	0.501548	-0.517456	-0.79978	-0.37056	-0.284693	-0.242462	-1.03099	-0.1476	-0.254541	-0.166285	-0.198757	-0.269325	-0.663891	-0.836763	-0.194934	-0.253883	0.0110345	7.29e-05	0.0811097	0.179429	0.227486	2.46e-06	0.485299	0.239515	0.387323	0.337176	0.231947	0.000809054	2.21e-05	0.366253	0.210298
ENSMUSG00000107881	RP23-380L19.3	3	0.16933	0.0550336	0.793855	1.73e-05	0.999193	0.515969	0.999387	0.108339	0.702754	0.999647	0.145222	0.473193	0.0032088	0.999517	3.09e-05	-0.420538	-0.491357	-0.157445	-0.917235	-0.00741394	-0.317502	-0.0145158	-0.658332	0.239028	-0.0810743	-0.514691	-0.303692	-0.735741	-0.199275	-0.943409	0.0111503	0.00207433	0.328662	2.09e-07	0.963529	0.0551225	0.928651	0.000149222	0.122635	0.60681	0.00464006	0.0518125	4.22e-06	0.226748	2.19e-08
ENSMUSG00000030276	Ttll3	3	0.173617	0.285529	0.302772	0.0243122	0.444916	0.0473289	0.999387	0.533427	0.800168	0.999647	0.0333887	0.508758	0.891628	0.999517	0.563204	-0.971254	-0.765579	-1.04442	-1.19722	-0.969138	-1.59383	-0.528008	-0.771602	-0.448469	-0.175568	-1.80647	-0.722666	-0.304308	-0.965917	-0.418018	0.011861	0.0401856	0.0161386	0.00313403	0.0130928	0.000227677	0.205147	0.0629765	0.214551	0.662118	0.000160316	0.0618189	0.410429	0.0393952	0.27101
ENSMUSG00000026691	Fmo3	3	0.193994	0.000420871	0.0291857	0.00170745	0.993906	0.996728	0.999387	0.85695	0.258161	0.999647	0.4762	0.873844	0.961369	0.999953	0.47345	2.24118	4.60318	3.94711	3.93558	0.338352	0.0390784	1.22027	0.846732	2.2464	1.61593	1.90741	0.779352	0.349108	0.495597	1.34747	0.0146863	1.12e-06	2.7e-05	9.42e-05	0.703992	0.968206	0.192422	0.450659	0.00851961	0.10401	0.103957	0.373305	0.697122	0.622587	0.187458
ENSMUSG00000038831	Ralgps1	3	0.194673	0.000344509	0.0413037	0.00219308	0.729425	0.748802	0.881573	0.360065	0.984381	0.999647	0.654107	0.629677	0.153273	0.999953	0.106058	-0.644735	-1.34313	-1.08974	-1.09092	-0.463642	-0.350833	-0.770034	-0.686221	-0.0473093	-0.169312	-0.341682	-0.423087	-0.755585	-0.798244	-0.654642	0.0147913	8.29e-07	6.61e-05	0.000132061	0.0831081	0.191762	0.00479968	0.017137	0.849657	0.504499	0.239959	0.0868676	0.00262672	0.00321055	0.0116057
ENSMUSG00000008348	Ubc	3	0.200731	0.000110959	0.0718683	2e-05	0.967259	0.696474	0.999965	0.741506	0.996803	0.999255	0.124596	0.9758	0.749211	0.999517	0.0100958	0.52743	1.15844	0.806446	1.2034	-0.155961	0.321393	-0.0392524	0.270555	0.0102775	0.110556	0.701103	-0.0454225	0.292887	-0.21765	0.806105	0.0157764	1.47e-07	0.00027081	2.56e-07	0.46888	0.139248	0.856186	0.231867	0.960135	0.602071	0.00343676	0.824857	0.152499	0.330144	0.000224352
ENSMUSG00000040957	Cables1	3	0.205344	0.0265101	0.295047	0.00167298	0.995463	0.89146	0.999387	0.532394	0.994792	0.999647	0.190824	0.849804	0.769961	0.999953	0.0468798	0.733402	1.05308	0.789975	1.31752	0.0832347	-0.262727	0.693705	0.64111	-0.0214022	0.431167	0.933096	0.304196	0.419265	0.530737	0.977528	0.0163906	0.00060429	0.0152752	9.18e-05	0.782741	0.433778	0.0323104	0.0626738	0.942927	0.188637	0.0100014	0.313994	0.171591	0.124111	0.00260573
ENSMUSG00000020689	Itgb3	3	0.211365	0.00213963	0.252753	0.336498	0.109648	0.340782	0.999387	0.626761	0.0118106	0.999647	0.0499604	0.0579404	0.692513	0.999953	0.171833	0.45618	0.837245	0.502259	0.29147	0.77591	0.47603	0.292663	0.330212	0.788587	0.435845	0.773417	0.667428	0.296209	0.606456	0.427661	0.017176	1.26e-05	0.00958739	0.144609	7.02e-05	0.018608	0.144027	0.112303	2.3e-05	0.025761	0.000375072	0.000379272	0.115801	0.00312137	0.0277137
ENSMUSG00000056763	Cspp1	3	0.214548	0.0172103	0.377529	0.0156177	0.998501	0.491123	0.999387	0.702972	0.788793	0.999647	0.267503	0.626371	0.373954	0.999953	0.0149451	-0.302637	-0.452441	-0.276896	-0.413393	0.0182277	-0.256861	-0.0309029	-0.182335	0.156936	0.0480063	-0.325575	-0.211053	-0.290317	-0.211562	-0.444922	0.0177668	0.000276334	0.0300056	0.00174216	0.886867	0.0498211	0.809118	0.173996	0.199502	0.699867	0.0217748	0.0849084	0.0166004	0.105396	0.000402561
ENSMUSG00000103049	Gm37311	3	0.237185	0.0115804	0.653813	0.0213352	0.801324	0.717933	0.999387	0.551873	0.271289	0.999647	0.115677	0.466818	0.351474	0.999953	0.0263748	-0.690801	-1.14924	-0.43043	-0.929771	-0.46879	-0.432902	-0.066264	-0.568315	-0.744606	-0.373607	-0.99213	-0.611081	-0.697389	-0.578252	-0.970024	0.0216451	0.000148247	0.16432	0.00263196	0.113772	0.155717	0.829923	0.0717527	0.00936185	0.219754	0.00292627	0.033554	0.0141667	0.0744724	0.00109001
ENSMUSG00000026771	Spopl	3	0.23851	0.0392081	0.392037	2.93e-06	0.995463	0.728522	0.999387	0.246236	0.925937	0.999647	0.495175	0.924658	0.273301	0.999953	0.000546444	-0.307745	-0.42136	-0.286031	-0.771683	-0.0465802	-0.188229	-0.0223438	-0.401482	0.0961832	0.0194221	-0.232752	-0.0773301	-0.336611	-0.164491	-0.62814	0.0219053	0.00119789	0.0330331	2.34e-08	0.727649	0.167807	0.868776	0.00417943	0.453434	0.882814	0.114824	0.546508	0.00823144	0.234251	1.89e-06
ENSMUSG00000010663	Fads1	3	0.239245	0.349315	0.522326	1.92e-05	0.900258	0.738212	0.999387	0.67799	0.929073	0.999647	0.0333887	0.62704	0.690649	0.999953	0.016662	0.338568	0.262413	0.252917	0.812851	0.180926	0.199698	-0.0392318	0.218114	0.101104	0.1057	0.617089	0.23985	0.219162	0.0584854	0.506514	0.0220676	0.0633088	0.080852	2.38e-07	0.21424	0.177996	0.786083	0.152487	0.46831	0.454142	0.000161029	0.085924	0.114764	0.691113	0.000508963
ENSMUSG00000022391	Rangap1	3	0.254524	0.940722	0.366985	0.0179418	0.928345	0.926746	0.999387	0.955865	0.974658	0.999647	0.0235108	0.467528	0.480602	0.999953	0.0004531	0.379276	0.0435956	0.372376	0.545852	-0.16669	-0.112172	-0.237049	0.0486855	0.0529798	-0.0464032	0.745023	0.34248	0.341693	0.233652	0.841896	0.024787	0.790155	0.0271246	0.00209144	0.31788	0.512127	0.157048	0.781476	0.74077	0.777871	8.13e-05	0.0340062	0.0343786	0.175539	1.33e-06
ENSMUSG00000103391	Gm38302	3	0.257497	0.00444614	0.84238	0.359993	0.891648	0.365838	0.999387	0.292819	0.826631	0.999647	0.753616	0.403386	0.0308552	0.999953	0.0471173	-0.661393	-1.24081	-0.241062	-0.414737	-0.374632	-0.692148	-0.425378	-0.851038	-0.326359	0.129406	-0.277252	-0.64681	-1.1328	-0.496941	-0.869569	0.0254762	3.73e-05	0.429217	0.161257	0.191965	0.0218775	0.169918	0.00693876	0.239223	0.662787	0.379962	0.0230959	9.1e-05	0.119795	0.00266216
ENSMUSG00000100826	Snhg14	3	0.258596	0.262408	0.264846	0.000538702	0.876998	0.957475	0.999387	0.445132	0.899327	0.999647	0.0333887	0.938856	0.951894	0.999953	0.00189683	-0.477603	-0.441046	-0.563509	-0.944273	-0.296102	-0.105819	0.0728432	-0.48732	-0.183862	0.0986724	-0.916198	-0.107391	-0.108449	-0.273176	-0.944192	0.0258385	0.0345289	0.0105011	2.06e-05	0.174123	0.636123	0.744078	0.0342366	0.37419	0.644329	0.000168062	0.606177	0.600059	0.233995	1.36e-05
ENSMUSG00000095193	Gm20939	3	0.266643	0.020568	0.387965	0.000723538	0.935532	0.811249	0.999965	0.596289	0.98128	0.999647	0.301538	0.919232	0.782873	0.999953	0.00906059	-0.749684	-1.20956	-0.727071	-1.46786	0.339968	-0.516764	-0.311879	-0.667033	-0.0687825	-0.131877	-0.802253	-0.217369	-0.427904	-0.326408	-1.25539	0.027644	0.000372255	0.0318759	3.01e-05	0.309534	0.152086	0.38244	0.0629667	0.832317	0.691839	0.0294777	0.503984	0.184393	0.358229	0.000190072
ENSMUSG00000038538	Ubn2	3	0.269844	0.123203	0.872301	0.786667	0.600405	0.0287412	0.999387	0.883409	0.714193	0.999647	0.773381	0.00422444	0.0275619	0.999517	0.178063	-0.282831	-0.332016	-0.0875261	-0.0678523	-0.26794	-0.515377	-0.050334	-0.0833903	-0.186237	-0.082944	-0.117526	-0.521907	-0.46196	-0.227719	-0.280529	0.0284174	0.00833821	0.500136	0.609776	0.0379719	0.000100959	0.698052	0.536652	0.130946	0.512144	0.409355	2.55e-05	0.000166483	0.0866252	0.0274235
ENSMUSG00000031963	Bmper	3	0.271753	9.68e-05	0.122181	0.00100536	0.680242	0.191465	0.997731	0.310833	0.975129	0.999647	0.174195	0.848891	0.49172	0.999953	0.000368405	1.16628	2.92882	2.12135	2.65242	0.914388	1.59633	1.63421	1.7341	-0.165487	1.26149	1.84077	0.513261	1.15693	1.40764	2.85292	0.0289372	1.04e-07	0.00113781	4.69e-05	0.0636527	0.00512233	0.00876094	0.00808269	0.741792	0.0533223	0.00797594	0.310384	0.0360569	0.0391357	8.99e-07
ENSMUSG00000030244	Gys2	3	0.273217	0.290498	0.397338	0.00304682	0.438117	0.980059	0.999387	0.780528	0.975525	0.999647	0.0174751	0.989762	0.826461	0.999517	0.0125092	0.461574	0.416153	0.441433	0.820476	-0.545547	-0.0410599	-0.26716	0.232124	-0.0638829	0.0850617	0.969602	0.00978444	0.21888	0.116685	0.76469	0.0294646	0.0423518	0.0349593	0.000201768	0.0110788	0.847884	0.199976	0.286134	0.753846	0.678034	4.51e-05	0.96152	0.277089	0.584563	0.000325112
ENSMUSG00000097385	Gm26814	3	0.282797	0.0196433	0.988406	0.981853	0.199095	0.0112712	0.999387	0.869096	0.636314	0.999647	0.871464	0.0552357	0.0161895	0.999517	0.639246	-0.918091	-1.52407	-0.0357696	0.0248602	-1.39669	-1.92167	-0.117994	-0.307914	-0.680407	-0.523214	-0.231506	-1.37991	-1.71909	-0.47925	-0.393793	0.0315374	0.000347367	0.936713	0.957783	0.0010249	2e-05	0.789143	0.481472	0.0833487	0.259535	0.610723	0.00116725	4.26e-05	0.319624	0.346164
ENSMUSG00000026014	Raph1	3	0.283166	0.000266491	0.562254	0.407804	0.823788	0.00584586	0.999387	0.749026	0.980229	0.999647	0.244612	0.174708	0.0390353	0.999953	0.191447	-0.275417	-0.624052	-0.210341	-0.169461	-0.195545	-0.591606	0.0235975	-0.156118	-0.0299124	-0.132219	-0.337239	-0.359463	-0.453371	-0.170639	-0.26529	0.0317687	5.03e-07	0.0988445	0.197312	0.127111	6.41e-06	0.853061	0.24211	0.80696	0.288878	0.0173547	0.0034213	0.00018574	0.190059	0.0339705
ENSMUSG00000068798	Rap1a	3	0.284738	0.811876	0.444925	8.39e-05	0.995463	0.975807	0.999387	0.279357	0.94596	0.999255	0.0458974	0.951679	0.675631	0.999953	0.00177632	-0.274876	-0.0843128	-0.248621	-0.629563	-0.0461973	-0.0326359	-0.00965951	-0.367843	-0.0632716	-0.0652344	-0.512791	-0.0502101	-0.194478	-0.0663666	-0.547594	0.0324518	0.494802	0.0498523	1.77e-06	0.717548	0.801846	0.939724	0.00593283	0.603854	0.597637	0.000295555	0.680207	0.107935	0.608608	1.23e-05
ENSMUSG00000007617	Homer1	3	0.285623	0.0285508	0.313186	5.55e-05	0.900258	0.114556	0.999387	0.447862	0.962185	0.999647	0.0949974	0.973279	0.124745	0.999953	0.0126877	-0.312995	-0.479806	-0.347315	-0.738592	0.181709	-0.475297	-0.085608	-0.321771	0.0594389	0.010208	-0.506757	0.0332127	-0.43639	-0.157009	-0.513277	0.0327859	0.000687309	0.0179915	1.02e-06	0.215134	0.00156679	0.562999	0.0357919	0.672105	0.943209	0.00176752	0.812584	0.00153679	0.296724	0.000313988
ENSMUSG00000041685	Fcho2	3	0.290254	0.112124	0.573245	0.0235176	0.988134	0.0387305	0.999387	0.334991	0.747109	0.999647	0.274833	0.959765	0.203845	0.999953	0.0289571	-0.276904	-0.339506	-0.209549	-0.397498	-0.0701612	-0.504748	-0.086116	-0.343358	0.17478	0.0323989	-0.327486	-0.0403513	-0.354173	-0.0318123	-0.413326	0.0342187	0.00707465	0.106672	0.00300258	0.588778	0.000163434	0.509831	0.0117779	0.159346	0.799239	0.0232756	0.746625	0.00420887	0.811104	0.00125258
ENSMUSG00000107225	RP23-376H8.2	3	0.291566	0.192141	0.853381	0.855509	0.98891	0.644735	0.999965	0.911257	0.0282055	0.999255	0.146748	0.0246094	0.0124436	0.999517	0.1588	-0.697659	-0.784554	-0.250274	-0.122886	-0.172864	-0.565141	0.3083	-0.179083	-1.21869	-0.830988	-1.05935	-1.2653	-1.40376	-0.588632	-0.723284	0.0347796	0.0186318	0.479987	0.718906	0.598477	0.109692	0.371575	0.616985	0.000106311	0.0168933	0.00479049	9.67e-05	1.69e-05	0.0934825	0.0241542
ENSMUSG00000078624	Olfr613	3	0.291566	0.0362776	0.48777	0.794439	0.989305	0.152181	0.999387	0.717751	0.956909	0.999647	0.370129	0.0603973	0.0341318	0.999953	0.0113516	-0.337995	-0.521939	-0.301232	-0.0811141	-0.0759319	-0.496884	-0.160086	-0.217557	-0.0716405	-0.0218347	-0.347607	-0.548365	-0.599523	-0.459364	-0.585789	0.0348057	0.00107036	0.0657395	0.620679	0.63176	0.0031081	0.326817	0.197145	0.633536	0.889349	0.0508596	0.000444246	0.000110206	0.0061717	0.00026277
ENSMUSG00000107970	RP23-355N5.6	3	0.294615	0.00817251	0.145091	0.049143	0.832831	0.113404	0.999387	0.363716	0.513169	0.999647	0.438501	0.617173	0.0089604	0.999517	0.179576	-0.40857	-0.758946	-0.643867	-0.530924	-0.292349	-0.652493	0.014013	-0.492949	-0.372815	-0.223981	-0.377314	-0.303714	-0.831992	-0.320821	-0.420046	0.0357519	9.56e-05	0.00158783	0.00846546	0.132974	0.00140691	0.94413	0.0185678	0.0455185	0.252122	0.0807725	0.106044	1.77e-05	0.12237	0.0293133
ENSMUSG00000026098	Pms1	3	0.297068	0.119957	0.707512	0.011038	0.876998	0.370923	0.999387	0.21059	0.136512	0.999647	0.00712548	0.393381	0.363732	0.999953	0.0307531	-0.334483	-0.414303	-0.202652	-0.535108	-0.214989	-0.374504	-0.0420551	-0.50359	-0.464945	-0.102083	-0.812416	-0.352529	-0.371908	-0.201777	-0.501947	0.0367451	0.00803149	0.207155	0.00109962	0.173675	0.0225077	0.794366	0.00259188	0.00221435	0.510592	4.81e-06	0.021218	0.0151508	0.225524	0.00136579
ENSMUSG00000024391	Apom	3	0.30287	0.947584	0.485175	2.1e-06	0.975974	0.691795	0.999965	0.505332	0.978251	0.999647	0.0294555	0.838201	0.963591	0.999953	0.00560561	0.281374	0.0315273	0.247629	0.784009	-0.0815232	-0.246234	-0.0687115	0.308778	0.0371518	-0.11979	0.571777	0.137046	0.0471689	-0.0501322	0.525156	0.0380853	0.809675	0.0647771	1.49e-08	0.549583	0.0767764	0.609655	0.0285176	0.776122	0.363185	0.000118499	0.291661	0.71479	0.715244	8.14e-05
ENSMUSG00000049115	Agtr1a	3	0.305612	0.944478	0.83975	0.0161206	0.995463	0.864304	0.999387	0.446555	0.844318	0.999647	0.0127333	0.842752	0.728717	0.999953	0.0134344	0.262755	-0.0308223	0.10054	0.405659	-0.0310865	0.11896	-0.194611	0.278964	0.13806	0.0557065	0.591085	0.126199	0.179333	-0.0921723	0.447991	0.0386759	0.802213	0.425025	0.00181416	0.806864	0.358443	0.12518	0.0349456	0.256994	0.651847	2.1e-05	0.30008	0.138197	0.476671	0.00034554
ENSMUSG00000010064	Slc38a3	3	0.313067	0.14677	0.0946238	1.31e-07	0.957948	0.407502	0.999387	0.108339	0.470034	0.999647	0.0311878	0.886072	0.20082	0.999953	0.000233954	0.308853	0.369314	0.529606	1.02635	-0.121082	0.332016	-0.00684791	0.585148	-0.306056	0.0898802	0.644909	-0.122664	0.414435	0.145883	0.779511	0.0407959	0.0114053	0.000465041	3.99e-10	0.420073	0.0299069	0.963165	0.000227411	0.0362648	0.536724	0.000131539	0.393711	0.00409524	0.335357	4.73e-07
ENSMUSG00000105326	RP24-230L5.3	3	0.332171	0.00870868	0.244082	0.0356209	0.9542	0.3079	0.999965	0.518606	0.970093	0.999255	0.216004	0.725326	0.0377218	0.999517	0.481677	-0.570774	-1.1182	-0.757988	-0.834016	-0.244201	-0.717076	0.107685	-0.57714	-0.105107	-0.360126	-0.803545	-0.408486	-1.05661	-0.147928	-0.360301	0.0480345	0.000103391	0.0119444	0.00526285	0.393675	0.0150267	0.712688	0.057388	0.702069	0.223736	0.0134649	0.145123	0.000163821	0.624942	0.194658
ENSMUSG00000073664	Nbeal1	3	0.338527	0.0247623	0.165495	6.41e-07	0.935414	0.370858	0.999387	0.240452	0.951138	0.999647	0.323646	0.951472	0.298224	0.999953	0.017502	-0.259156	-0.443695	-0.396912	-0.807772	0.126473	-0.306584	-0.122101	-0.396612	0.0679283	-0.0469799	-0.307793	0.0533011	-0.322319	-0.13607	-0.446449	0.0503843	0.000538623	0.00252165	3.13e-09	0.337048	0.0224724	0.351305	0.00394051	0.592305	0.713545	0.0359819	0.673621	0.010151	0.309052	0.00056741
ENSMUSG00000024395	Lims2	3	0.339487	0.614368	0.304385	0.000338691	0.995463	0.8736	0.999387	0.327817	0.99207	0.999647	0.0257929	0.733818	0.825948	0.999953	0.0189974	0.251553	0.1502	0.308208	0.596513	-0.0464489	0.11445	0.142832	0.347362	-0.01362	-0.0154054	0.555863	0.17659	0.137153	0.221113	0.436508	0.0506116	0.232038	0.0164805	1.09e-05	0.719059	0.387297	0.268216	0.0103608	0.912023	0.902823	9.79e-05	0.151867	0.264508	0.0930385	0.000647638
ENSMUSG00000017390	Aldoc	3	0.366577	0.343751	0.970954	0.000628775	0.971527	0.714449	0.999387	0.681106	0.731295	0.999647	0.0344455	0.858396	0.998031	0.999953	0.0420039	0.517397	-0.540943	0.055829	1.27185	-0.178617	-0.406025	-0.305851	0.420941	-0.371741	0.15068	1.1416	0.254616	0.00635743	-0.0462974	0.886096	0.0588654	0.0608145	0.843023	2.5e-05	0.501153	0.153152	0.267035	0.1561	0.147399	0.561455	0.00017724	0.334347	0.981138	0.874686	0.00219212
ENSMUSG00000031596	Slc7a2	3	0.386734	0.750196	0.413419	0.00744113	0.995463	0.949348	0.999387	0.866725	0.728794	0.999647	0.0195349	0.94916	0.98199	0.999953	0.0185779	0.322398	0.143455	0.358404	0.625472	0.0537952	-0.0925747	-0.183024	0.128619	0.2478	0.107146	0.829541	-0.0761698	-0.0335876	0.204827	0.596198	0.0676179	0.394312	0.0390484	0.000587845	0.758413	0.599979	0.288515	0.475945	0.14442	0.528927	2.72e-05	0.650544	0.839378	0.245097	0.000672443
ENSMUSG00000039202	Abhd2	3	0.40219	0.21001	0.219568	7.73e-07	0.995463	0.538438	0.999387	0.618793	0.965396	0.999647	0.0167272	0.943336	0.427645	0.999953	0.000546444	0.422763	0.516415	0.648643	1.4988	-0.0758657	0.446517	0.0161817	0.391221	-0.0923776	-0.306617	1.08123	0.110415	0.507021	-0.0676705	1.15132	0.0741689	0.0226416	0.00586304	4.24e-09	0.746711	0.0615429	0.944162	0.106547	0.681788	0.181757	3.97e-05	0.621593	0.0242039	0.775735	1.83e-06
ENSMUSG00000059474	Mbtd1	3	0.405821	0.0338521	0.252753	0.0122674	0.991141	0.18144	0.999387	0.28742	0.44971	0.999647	0.562001	0.811576	0.0740949	0.999953	0.0160176	-0.235111	-0.423289	-0.342147	-0.43787	0.0567657	-0.383236	-0.120891	-0.375583	0.269485	0.115565	-0.202865	-0.145549	-0.433116	-0.164794	-0.453484	0.0760583	0.000919024	0.00965974	0.0012554	0.665649	0.00462443	0.362151	0.00652385	0.0323401	0.370456	0.163748	0.24999	0.000554027	0.222697	0.000454006
ENSMUSG00000039323	Igfbp2	3	0.422672	0.756795	0.7592	0.0450885	0.95554	0.94154	0.999387	0.82406	0.909575	0.999647	0.0473925	0.186476	0.386744	0.999953	0.00343025	0.410939	0.188648	0.259376	0.650994	0.197711	-0.135661	-0.231837	0.221031	0.192196	-0.519237	0.950104	0.662301	0.536657	-0.0287855	1.00377	0.0831532	0.406716	0.265419	0.0074109	0.405902	0.577279	0.327092	0.373097	0.400362	0.0254826	0.000343801	0.00388102	0.0186571	0.904555	3.25e-05
ENSMUSG00000031812	Map1lc3b	3	0.448546	0.850027	0.869581	0.0436385	0.98891	0.959152	0.999387	0.428687	0.996376	0.999647	0.0234882	0.725326	0.900976	0.999953	0.0062919	0.213966	0.0702312	0.0879421	0.355901	0.0666282	-0.0581542	-0.00150921	0.324071	0.00687419	-0.128977	0.541138	0.180119	0.097273	0.109003	0.491707	0.0974414	0.573473	0.491504	0.0070895	0.607248	0.660338	0.990654	0.0165405	0.955813	0.305121	0.000131036	0.145233	0.427818	0.404878	0.000107172
ENSMUSG00000027035	Cers6	3	0.450308	5.43e-05	0.0406649	0.00290616	0.970961	0.618309	0.999387	0.342723	0.650561	0.999647	0.35382	0.692283	0.65825	0.999953	0.356781	0.413544	1.40535	1.02824	0.987068	-0.173218	0.42032	0.540557	0.649134	-0.405425	0.0617589	0.546993	-0.369437	0.393375	0.0970376	0.396874	0.0979754	3.6e-08	5.48e-05	0.00019078	0.483801	0.0970952	0.0302466	0.0133152	0.0887213	0.800208	0.044476	0.121027	0.0944113	0.704363	0.106734
ENSMUSG00000027397	Slc20a1	3	0.450968	0.388868	0.160269	0.00436413	0.962879	0.571307	0.999387	0.55458	0.866819	0.999647	0.0484644	0.912873	0.983883	0.999953	0.0111122	0.389131	0.400628	0.731528	0.888677	0.174993	-0.437153	0.0892899	0.45	0.235978	0.200862	0.94883	0.164185	0.0405147	0.34095	0.890169	0.0982624	0.0781483	0.00213477	0.000320237	0.450828	0.0745032	0.707641	0.0725679	0.295154	0.392205	0.000359402	0.47621	0.859322	0.170607	0.000256292
ENSMUSG00000031668	Eif2ak3	3	0.461362	0.000110959	0.0398187	0.0254246	0.970961	0.585747	0.999387	0.705314	0.892823	0.999647	0.282081	0.636552	0.186503	0.999517	0.109515	0.250135	0.787956	0.622913	0.468939	0.107508	0.273445	0.278617	0.218579	0.134894	0.151428	0.378483	0.225777	0.399694	0.315132	0.381271	0.10407	1.37e-07	4.69e-05	0.0033318	0.482142	0.0829195	0.0732795	0.180481	0.35528	0.317513	0.0251981	0.127439	0.00698927	0.0502898	0.0132133
ENSMUSG00000063232	Serpina11	3	0.461685	0.344358	0.653813	0.000338691	0.970961	0.64961	0.999387	0.160909	0.975525	0.999647	0.0437864	0.819607	0.850876	0.999953	7.65e-05	0.251752	-0.289998	0.217132	0.739372	0.109082	-0.25744	0.0473594	0.557553	-0.0458914	-0.000939351	0.634714	0.164583	0.150213	0.0782261	0.882117	0.104599	0.0611319	0.163993	1.09e-05	0.482035	0.112214	0.762188	0.000935233	0.755891	0.995021	0.000284399	0.268064	0.315036	0.625891	7.31e-08
ENSMUSG00000032898	Fbxo21	3	0.47855	0.845336	0.885973	1.91e-05	0.452244	0.8429	0.999965	0.815678	0.938953	0.999255	0.00510792	0.878053	0.50714	0.999517	0.00468834	0.241762	0.0864267	0.0851904	0.852039	-0.381028	0.154421	-0.232066	0.147047	-0.0965044	-0.304949	0.846654	0.128231	0.303395	-0.121062	0.627111	0.11642	0.560577	0.575569	2.34e-07	0.0145528	0.324432	0.128955	0.357507	0.51285	0.0426781	1.29e-06	0.381729	0.0392991	0.436683	5.45e-05
ENSMUSG00000069805	Fbp1	3	0.502204	0.701118	0.239349	1.38e-07	0.998501	0.659388	0.999387	0.108339	0.960281	0.999647	0.0174751	0.719421	0.949091	0.999953	0.00215239	0.2251	0.140478	0.392721	0.945782	0.0138417	0.235596	0.104308	0.570619	-0.0624634	-0.0573745	0.65916	-0.210947	0.075345	-0.000535843	0.627735	0.131001	0.325971	0.00737785	4.3e-10	0.925816	0.117695	0.477381	0.000204033	0.662029	0.689704	4.66e-05	0.138652	0.592593	0.997143	1.63e-05
ENSMUSG00000025492	Ifitm3	3	0.529781	0.0298399	0.365515	0.0552167	0.452244	0.640039	0.999387	0.531884	0.00186762	0.999647	0.494786	0.900497	0.996749	0.999953	0.031121	-0.200838	-0.467365	0.307922	0.37423	-0.345016	-0.2318	-0.0750483	0.272894	-0.676784	-0.161809	0.242964	-0.105089	0.0104905	0.225303	0.44823	0.151749	0.000740734	0.0263047	0.00991119	0.0146413	0.106309	0.589715	0.0620383	1.34e-06	0.230714	0.11465	0.429903	0.936933	0.110837	0.00138577
ENSMUSG00000022674	Ube2v2	3	0.53896	0.446138	0.112415	4.43e-09	0.859225	0.985401	0.999387	0.0914785	0.747275	0.999647	0.0440767	0.586061	0.928718	0.999953	0.00341167	-0.187771	-0.206235	-0.443709	-1.04801	0.187696	0.0184848	-0.0480961	-0.602099	0.177848	-0.0916207	-0.539019	0.230113	-0.0823302	-0.0839317	-0.557624	0.158959	0.107197	0.000894341	2.91e-12	0.156298	0.891177	0.717852	2.5e-05	0.15977	0.477212	0.00030838	0.0697062	0.514611	0.537018	3.19e-05
ENSMUSG00000082286	Pisd-ps1	3	0.544451	0.0478266	0.781066	0.0115963	0.91217	0.998273	0.999387	0.957375	0.929598	0.999647	0.508625	0.946017	0.69635	0.999953	0.00796029	-0.228115	-0.504589	-0.16523	-0.553603	0.186702	0.00421237	-0.0528729	-0.0451376	0.113232	0.00974154	-0.278216	-0.0744528	-0.240835	-0.039975	-0.625572	0.163958	0.00166312	0.302571	0.00117422	0.259614	0.979741	0.747334	0.793227	0.47297	0.950952	0.12348	0.636213	0.118362	0.808135	0.000150135
ENSMUSG00000105762	RP23-385G21.1	3	0.577323	0.0324431	0.732084	0.660656	0.543489	0.00310221	0.999965	0.961811	0.915342	0.999255	0.826021	0.509696	0.0377218	0.999517	0.172225	-0.706413	-1.72866	-0.662678	0.442888	-1.18265	-2.80484	0.298129	-0.143811	-0.430139	-0.190099	-0.474367	-1.09496	-2.00273	-1.20164	1.2208	0.190932	0.000860658	0.285045	0.444998	0.0270661	1.57e-06	0.595333	0.813253	0.414622	0.756968	0.492059	0.0460106	0.000165561	0.0891277	0.0280227
ENSMUSG00000036442	Thap11	3	0.578528	0.0478266	0.713826	0.000579419	0.998501	0.981476	0.999387	0.5635	0.933999	0.999647	0.269675	0.88838	0.930986	0.999953	0.041971	0.20679	0.482076	0.198583	0.713143	0.0214878	0.0287902	0.097397	0.33606	0.1026	0.226376	0.403941	0.126969	0.0957575	0.309079	0.474666	0.19174	0.00165993	0.214771	1.64e-05	0.891275	0.859444	0.544851	0.0472959	0.494778	0.144575	0.0218954	0.39914	0.527485	0.0580885	0.00275632
ENSMUSG00000031700	Gpt2	3	0.584483	0.130287	0.570939	0.00315655	0.960473	0.575634	0.999387	0.5973	0.95806	0.999647	0.0458974	0.905773	0.769352	0.999953	0.0127175	0.199323	0.391198	0.24778	0.603768	0.120315	0.277561	0.033537	0.296067	0.0670741	0.0210701	0.620159	0.112187	0.201341	0.00402602	0.553293	0.197358	0.00910768	0.104441	0.000181091	0.43514	0.0768063	0.825277	0.0662191	0.649214	0.887377	0.000326593	0.444732	0.167938	0.979259	0.000342984
ENSMUSG00000036216	Leap2	3	0.629528	0.672251	0.584378	0.0381518	0.895702	0.61789	0.999387	0.883409	0.862327	0.999647	0.0231614	0.80086	0.997883	0.999953	0.00581419	-0.348217	-0.303414	-0.462631	-0.853491	0.376857	0.51197	0.425451	-0.196741	0.297262	0.275692	-1.36509	-0.331022	-0.0125521	-0.381408	-1.18077	0.238689	0.292332	0.113196	0.00578115	0.203912	0.096837	0.15661	0.535369	0.282348	0.325503	7.81e-05	0.233551	0.96393	0.200155	8.76e-05
ENSMUSG00000063663	Brwd3	3	0.64731	0.0439844	0.52201	0.000286027	0.919268	0.778873	0.999387	0.713814	0.879677	0.999647	0.106468	0.976902	0.394547	0.999953	0.0215376	-0.150572	-0.411521	-0.232299	-0.608181	0.141068	-0.164062	0.136313	-0.180545	0.12423	0.00148974	-0.450853	0.0274047	-0.294859	0.0298511	-0.438042	0.258091	0.00144241	0.0806372	8.8e-06	0.288212	0.227884	0.309233	0.192718	0.327137	0.990856	0.0021714	0.829933	0.0195823	0.826547	0.00077234
ENSMUSG00000040963	Asgr2	3	0.689033	0.884233	0.484613	8.82e-06	0.997602	0.996337	0.999387	0.36618	0.160503	0.999647	0.0499908	0.985969	0.281886	0.999953	0.00106618	0.13322	0.0574475	0.235507	0.70304	-0.0224327	-0.00538105	0.0274665	0.317006	-0.367973	0.0407764	0.502159	-0.014114	0.320288	0.131779	0.580193	0.300355	0.645061	0.0643757	9.51e-08	0.861885	0.967411	0.830889	0.019073	0.00297102	0.743559	0.000381744	0.908832	0.00886208	0.313181	5.21e-06
ENSMUSG00000028637	Ccdc30	3	0.694687	0.0282668	0.98657	0.30584	0.122064	0.00609971	0.999387	0.705314	0.324955	0.999647	0.745761	0.00423151	0.120244	0.999953	0.941824	-0.236178	-0.77622	-0.0229546	0.381935	-0.908025	-1.13725	-0.353405	-0.342117	-0.542219	-0.250072	-0.242305	-1.04834	-0.645684	-0.457454	0.040625	0.307274	0.000836698	0.923826	0.124414	0.000111483	4.24e-06	0.13772	0.178787	0.0148882	0.285084	0.367879	6.37e-06	0.00332254	0.0639604	0.862013
ENSMUSG00000022871	Fetub	3	0.695613	0.347289	0.423945	2.75e-06	0.999193	0.581025	0.999387	0.15737	0.678305	0.999647	0.0372583	0.922365	0.233146	0.999953	0.00514262	0.142102	0.250546	0.280292	0.794766	0.00493087	0.247571	0.142497	0.483274	-0.218588	-0.0121209	0.565785	0.0840055	0.363523	0.102122	0.545847	0.308579	0.0624563	0.041969	2.1e-08	0.971847	0.0806335	0.303127	0.000804346	0.104134	0.928628	0.000213713	0.529257	0.00598267	0.468924	6.58e-05
ENSMUSG00000102930	Gm38115	3	0.763043	0.0520647	0.931347	0.174229	0.438117	0.0460748	0.999387	0.809217	0.728794	0.999647	0.890171	0.0320055	0.0377218	0.999953	0.814421	-0.288372	-1.08503	-0.152691	0.707309	-0.861194	-1.34319	0.177761	-0.359219	-0.474415	-0.184326	-0.175525	-1.30932	-1.25507	-0.916995	0.174029	0.394156	0.00190361	0.684638	0.0522428	0.0106084	0.000209979	0.615103	0.343732	0.141949	0.614312	0.662879	0.000147133	0.000169802	0.0229247	0.612187
ENSMUSG00000024371	C2	3	0.905049	0.814225	0.172905	1.87e-07	0.975974	0.882298	0.999965	0.0455809	0.555253	0.999647	0.0662409	0.775139	0.696289	0.999953	0.0007981	0.0548563	0.0917041	0.421784	0.949707	-0.0334207	0.155827	0.249582	0.581975	-0.252719	0.0537907	0.522633	-0.172113	0.206394	0.2627	0.666229	0.691529	0.497931	0.0027959	6.94e-10	0.808132	0.270789	0.0732948	0.000102891	0.0579006	0.690945	0.000787351	0.194854	0.118079	0.0648012	3.16e-06
ENSMUSG00000103291	Gm38235	3	0.926263	0.0174569	0.988422	0.738756	0.793039	0.00623443	0.999387	0.84048	0.910407	0.999647	0.415739	0.220871	0.0110871	0.999953	0.0951098	-0.0866004	-0.996363	-0.0216989	0.168891	-0.420246	-1.28946	0.0685868	-0.229377	-0.210384	-0.0607842	-0.547886	-0.724453	-1.1423	-0.562917	-0.691468	0.746032	0.000285743	0.939597	0.543034	0.110706	8.1e-06	0.80285	0.414088	0.402896	0.825141	0.0690187	0.00549488	1.22e-05	0.0544688	0.00954076
ENSMUSG00000028238	Atp6v0d2	3	0.936766	0.0395209	0.623804	0.0159101	0.995463	0.882298	0.999387	0.626761	0.604941	0.999647	0.150268	0.957991	0.220558	0.999953	0.0313649	-0.131386	1.61047	0.745839	1.68993	-0.169363	0.563927	-0.187527	0.876352	-0.816411	0.92385	1.56824	-0.160376	1.29067	0.0932414	1.67502	0.786204	0.00139784	0.139152	0.00178393	0.713027	0.284792	0.710024	0.111993	0.0729715	0.0493876	0.00514624	0.728957	0.00926459	0.866073	0.00141222
ENSMUSG00000096463	Gm21750	2	0.04057	0.0236084	0.842589	0.106182	0.442871	0.268749	0.999387	0.605852	0.656348	0.999647	0.469398	0.0603056	0.221679	0.999953	0.300149	-1.18145	-1.16005	-0.272501	-0.76308	-0.837154	-0.86819	0.763607	-0.573859	-0.536763	-0.05707	-0.619619	-1.14853	-0.884211	-0.353689	-0.573837	0.000434204	0.000415741	0.429063	0.0260722	0.0124195	0.0115901	0.0233176	0.100502	0.0918634	0.869046	0.0982816	0.000432177	0.00528586	0.330321	0.075593
ENSMUSG00000037370	Enpp1	2	0.04057	0.0662189	0.0922707	3.22e-06	0.933221	0.827394	0.999387	0.793893	0.801325	0.999647	0.244612	0.933774	0.974531	0.999953	0.392588	0.459029	0.381102	0.463577	0.766835	-0.16298	-0.142387	-0.159213	0.138912	0.1663	-0.0275508	0.345215	-0.0604042	-0.0339341	-0.175373	0.199404	0.000464099	0.0027818	0.00041168	2.68e-08	0.215082	0.289804	0.227287	0.313309	0.186272	0.830632	0.0173543	0.632522	0.786877	0.19602	0.127282
ENSMUSG00000104183	1700054O19Rik	2	0.0422215	0.00601616	0.944079	0.966267	0.996928	0.949555	0.999387	0.761581	0.829209	0.999647	0.948206	0.975014	0.873674	0.999953	0.893846	-1.26038	-1.64	-0.103372	-0.0344634	-0.0631466	-0.199766	0.176207	-0.450454	-0.397588	0.11749	-0.0881971	-0.0823208	0.323718	0.212421	0.116134	0.000597456	3.29e-05	0.783298	0.924478	0.856731	0.60241	0.639109	0.258849	0.240846	0.74867	0.825937	0.820813	0.368355	0.611638	0.748784
ENSMUSG00000019945	1700040L02Rik	2	0.0422215	0.21772	0.419465	0.000226295	0.975974	0.903223	0.999387	0.836693	0.85099	0.999647	0.072112	0.888311	0.96852	0.999953	0.750665	1.07162	0.723602	0.649911	1.52978	-0.180991	0.240399	-0.00080282	0.280407	0.314219	0.114477	1.1451	-0.219954	-0.101366	-0.411704	0.208591	0.000628784	0.0241218	0.0408467	6.61e-06	0.543717	0.459485	0.998232	0.407327	0.277	0.710735	0.000936479	0.462283	0.745644	0.21882	0.509963
ENSMUSG00000044519	Zfp488	2	0.0706867	0.0116975	0.836741	0.749901	0.452244	0.136416	0.999387	0.771943	0.607108	0.999647	0.540588	0.00214483	0.175428	0.999953	0.172583	-0.46953	-0.556155	-0.12155	-0.084533	-0.353336	-0.456945	-0.212246	-0.169361	-0.2491	-0.0810348	-0.236997	-0.67232	-0.410719	-0.279674	-0.319776	0.00134088	0.000114453	0.41404	0.577523	0.0152617	0.00245224	0.153428	0.273215	0.0741405	0.576758	0.147085	2.12e-06	0.00333892	0.068283	0.0281972
ENSMUSG00000006731	B4galnt1	2	0.0817445	0.0343428	0.350394	0.0016458	0.577194	0.27097	0.999387	0.435765	0.260202	0.999647	0.172066	0.62607	0.949503	0.999953	0.172494	0.402134	0.411766	0.290387	0.518458	0.281303	0.332193	0.262908	0.291102	0.310966	0.0780789	0.377624	0.193767	0.0652343	-0.0112055	0.278312	0.00187023	0.000935197	0.0234443	8.98e-05	0.0294097	0.0118066	0.042258	0.032063	0.0114755	0.535313	0.00757749	0.115291	0.5949	0.932232	0.0280956
ENSMUSG00000078435	AU041133	2	0.0871722	0.516662	0.440618	0.00161799	0.975974	0.969231	0.999387	0.731081	0.944797	0.999647	0.241489	0.811982	0.871247	0.999953	0.0321233	-0.660565	-0.303661	-0.432468	-0.85758	-0.0949318	0.0733764	-0.115676	-0.278778	0.111133	0.238048	-0.568908	-0.204861	0.190436	-0.181595	-0.681299	0.00229857	0.150473	0.0482025	8.78e-05	0.661442	0.747142	0.612012	0.221936	0.585174	0.262676	0.0166628	0.327857	0.361346	0.433837	0.00146801
ENSMUSG00000032763	Ilvbl	2	0.0871722	0.054709	0.365515	7.81e-08	0.975974	0.643271	0.999387	0.209363	0.994105	0.999647	0.113032	0.949223	0.980258	0.999953	0.0131666	0.403973	0.398323	0.295375	0.877363	0.0267377	0.218405	0.103367	0.426654	0.0117902	-0.108225	0.444084	0.0479303	0.0271754	-0.0468787	0.473494	0.00245329	0.00205301	0.0265701	1.8e-10	0.841038	0.108883	0.440962	0.00249131	0.92641	0.409162	0.0025591	0.707166	0.830833	0.732346	0.000332891
ENSMUSG00000015890	Amdhd1	2	0.0871722	0.128196	0.230163	0.000537762	0.933221	0.618309	0.999387	0.292819	0.967813	0.999647	0.257519	0.983671	0.129403	0.999953	0.0053445	0.408558	0.340168	0.359992	0.59519	0.148495	0.226833	0.0943467	0.377604	0.0427199	0.272071	0.342946	-0.00979568	0.40235	0.227399	0.529919	0.00251142	0.00890204	0.00670194	2.05e-05	0.269767	0.0977775	0.482239	0.0070022	0.741634	0.0371653	0.0200622	0.93953	0.00168227	0.0944335	7.51e-05
ENSMUSG00000087819	Gm25117	2	0.0909217	0.141246	0.509768	0.00560074	0.951669	0.975807	0.999387	0.837631	0.704086	0.999647	0.274142	0.806911	0.600763	0.999953	0.0466823	-0.967094	-0.788712	-0.568279	-1.20097	-0.290696	-0.0811462	0.025867	-0.282818	-0.481221	-0.344236	-0.83302	-0.302642	-0.559481	-0.136139	-0.987049	0.00294694	0.0106144	0.0764716	0.000448969	0.365609	0.803036	0.937874	0.410481	0.120998	0.279967	0.0230552	0.319017	0.0672327	0.681405	0.0025856
ENSMUSG00000098183	Gm27010	2	0.100545	0.100939	0.661241	0.0263919	0.500007	0.772337	0.999387	0.836693	0.444988	0.999647	0.45689	0.280387	0.933623	0.999953	0.00998454	-0.510568	-0.489056	-0.240404	-0.534996	-0.414316	-0.228106	-0.0118131	-0.155375	-0.365625	-0.00551259	-0.329815	-0.448303	-0.103558	-0.134069	-0.65014	0.00402339	0.00567986	0.190869	0.00354066	0.0208536	0.220356	0.948982	0.407978	0.0312008	0.975363	0.0908864	0.00912478	0.5415	0.478441	0.000221038
ENSMUSG00000004207	Psap	2	0.100545	0.218591	0.28528	0.000250686	0.935532	0.373389	0.999387	0.28742	0.962012	0.999647	0.269829	0.806911	0.534518	0.999953	0.00520675	0.406656	0.306001	0.343536	0.644838	0.141628	0.326375	0.0937988	0.398034	-0.0568832	-0.0672006	0.355775	0.136012	0.267572	0.110126	0.551161	0.00402562	0.0243544	0.0137013	7.53e-06	0.317001	0.022941	0.502939	0.00662514	0.675546	0.624409	0.0221836	0.314582	0.0459874	0.440202	6.8e-05
ENSMUSG00000035041	Creb3l3	2	0.106333	0.984879	0.882068	0.0388026	0.979129	0.903223	0.999387	0.569416	0.967813	0.999647	0.171683	0.78644	0.789685	0.999953	0.00981533	0.391269	0.00928886	0.0867134	0.385048	0.0219559	0.103751	-0.136684	0.252928	0.0427048	-0.109247	0.402846	0.146285	0.168369	0.0152499	0.498239	0.00435875	0.944095	0.522344	0.00592765	0.873471	0.459493	0.317381	0.0773005	0.74655	0.412904	0.00753061	0.265906	0.197744	0.912714	0.000213987
ENSMUSG00000022175	Lrp10	2	0.129602	0.335213	0.840087	0.0257053	0.668421	0.398914	0.999387	0.605852	0.201488	0.999647	0.136622	0.105211	0.556592	0.999953	0.00764349	0.368933	0.24877	0.106078	0.402812	0.25104	0.298112	0.0589024	0.233017	0.355387	0.0632181	0.420787	0.412779	0.246106	0.149335	0.50219	0.00555966	0.0532543	0.4231	0.00342585	0.0591611	0.0280105	0.660926	0.0988673	0.00506293	0.627748	0.00419488	0.00123995	0.0531101	0.274823	0.000135763
ENSMUSG00000019866	Aim1	2	0.133718	0.782329	0.543295	0.0364881	0.933221	0.947508	0.999387	0.943668	0.874954	0.999647	0.170433	0.459351	0.977352	0.999953	0.0127655	0.34756	0.0946443	0.212985	0.362022	0.140708	-0.0688957	-0.0226607	0.0471128	0.109747	0.0172423	0.375085	0.248642	0.0298296	0.165644	0.451115	0.00599117	0.440123	0.091563	0.00545701	0.267373	0.596541	0.858883	0.72361	0.365551	0.889694	0.00737929	0.0412426	0.806166	0.202521	0.000318064
ENSMUSG00000021922	Itih4	2	0.169149	0.863457	0.154226	0.00031064	0.909381	0.981961	0.999387	0.179944	0.866819	0.999647	0.752278	0.98622	0.961369	0.999953	0.000368405	0.579381	0.145501	0.643559	1.02435	0.257091	-0.0360831	0.245873	0.735419	-0.219689	0.249871	0.212209	-0.0235288	0.0826509	0.409603	1.10379	0.00854611	0.48837	0.00317203	8.44e-06	0.24259	0.871356	0.257491	0.0013774	0.297948	0.238537	0.377451	0.910924	0.691801	0.0642328	8.93e-07
ENSMUSG00000006529	Itih1	2	0.172895	0.426442	0.0877119	1.12e-07	0.999193	0.813848	0.999387	0.232173	0.945521	0.999647	0.18447	0.913711	0.65982	0.999953	0.00234009	0.378535	0.238927	0.46742	0.955332	0.00672324	0.163202	0.134707	0.435671	-0.0861564	0.135994	0.415337	-0.0979852	0.229924	0.0971556	0.609009	0.00901744	0.0880213	0.00109856	9.89e-11	0.963204	0.268493	0.348252	0.00364954	0.538058	0.333969	0.00901061	0.48177	0.0949728	0.507365	1.89e-05
ENSMUSG00000019850	Tnfaip3	2	0.172895	0.000430869	0.365515	0.0245142	0.942528	0.679927	0.999387	0.70747	0.801325	0.999647	0.881951	0.951949	0.682208	0.999953	0.212712	0.60351	1.18859	0.536094	0.73065	0.229671	0.38523	0.190034	0.336534	0.301059	-0.0709227	0.125118	0.0774394	0.376095	0.183221	0.478688	0.010822	1.18e-06	0.0267698	0.00317217	0.334272	0.131751	0.437201	0.185897	0.176235	0.765248	0.634467	0.733643	0.11118	0.465153	0.0409847
ENSMUSG00000020010	Vnn3	2	0.172895	0.225241	0.467746	2.43e-06	0.975974	0.427886	0.999387	0.28742	0.981963	0.999647	0.187677	0.983671	0.633166	0.999953	0.0362193	0.41345	0.348219	0.304964	0.979914	0.0657837	0.351768	0.198861	0.462863	-0.0297446	-0.0386209	0.462284	-0.0135881	0.267978	-0.167295	0.504635	0.0115483	0.0263109	0.0571239	1.82e-08	0.685933	0.033986	0.215019	0.00668083	0.848804	0.805103	0.00970441	0.930311	0.0813448	0.308161	0.00175914
ENSMUSG00000096795	Zfp433	2	0.172895	0.496304	0.418224	5.94e-05	0.961963	0.985236	0.999387	0.472327	0.972377	0.999647	0.302411	0.77963	0.997883	0.999953	0.0157771	-0.418849	-0.237482	-0.335844	-0.823132	-0.139298	-0.0234901	-0.220451	-0.352453	0.0409785	-0.0693989	-0.390326	-0.183162	-0.00784246	-0.167005	-0.566631	0.0119404	0.136798	0.0402768	1.11e-06	0.403329	0.889838	0.191673	0.0418222	0.795367	0.665834	0.0298202	0.250991	0.960188	0.327276	0.000438664
ENSMUSG00000060301	2610008E11Rik	2	0.172895	0.804566	0.916072	0.0108602	0.975974	0.923502	0.999387	0.694594	0.817472	0.999647	0.257519	0.690956	0.910254	0.999953	0.00878667	-0.355023	-0.0976486	-0.067304	-0.476901	-0.065865	-0.0974592	-0.0354432	-0.206886	-0.169756	0.0439108	-0.364987	-0.181384	-0.100634	-0.150485	-0.525937	0.0120607	0.478253	0.634497	0.00106549	0.640798	0.503207	0.805963	0.164763	0.209259	0.751765	0.0199246	0.182517	0.456994	0.306401	0.000180467
ENSMUSG00000051615	Rap2a	2	0.172949	0.239333	0.214982	0.00144437	0.997545	0.951566	0.999387	0.602593	0.996246	0.999647	0.342553	0.615769	0.211703	0.999953	0.0189974	-0.386701	-0.332019	-0.428392	-0.659408	0.0271633	-0.0796788	-0.0336612	-0.273351	0.00855242	-0.13597	-0.347033	-0.257058	-0.416124	-0.30916	-0.519883	0.0132047	0.0271269	0.00590554	6.25e-05	0.860441	0.611294	0.827699	0.0934624	0.953412	0.361282	0.0411468	0.0794674	0.00455593	0.0485288	0.000647459
ENSMUSG00000053329	D10Jhu81e	2	0.172949	0.072069	0.220952	1.32e-05	0.933221	0.63694	0.999387	0.15737	0.967813	0.999647	0.110699	0.944447	0.484452	0.999953	0.0391509	0.312126	0.362316	0.34569	0.683699	0.152704	0.211203	0.107624	0.44789	0.0406436	0.135275	0.421673	-0.0507512	0.254046	0.047865	0.387516	0.0134815	0.00321902	0.00599798	1.51e-07	0.227531	0.104146	0.397385	0.000785959	0.737082	0.272256	0.00243714	0.675012	0.0348358	0.710617	0.00196084
ENSMUSG00000051716	Apon	2	0.172949	0.774602	0.562275	0.0010961	0.975974	0.738717	0.999387	0.29834	0.94596	0.999647	0.440917	0.945463	0.806538	0.999953	0.00461503	0.338782	0.105919	0.22643	0.570966	0.0750944	0.189475	0.0145881	0.384515	-0.0691635	-0.0229412	0.265153	-0.0513679	0.160675	0.124325	0.54702	0.0143431	0.429488	0.0989271	5.26e-05	0.5886	0.180029	0.915825	0.00743355	0.603572	0.864432	0.0815695	0.698553	0.221859	0.374399	5.32e-05
ENSMUSG00000048279	Sacs	2	0.173417	0.387887	0.958914	0.00811265	0.695202	0.0183478	0.999387	0.640076	0.825109	0.999647	0.869551	0.982217	0.453455	0.999953	0.746781	-0.507798	-0.354564	-0.0367572	-0.745652	-0.367053	-0.868097	-0.0270603	-0.332065	-0.232799	0.0388898	-0.116116	0.0296599	-0.421648	0.384021	-0.133152	0.0145479	0.0710918	0.862342	0.000687391	0.0703346	4.8e-05	0.896827	0.119277	0.237469	0.850826	0.603521	0.877683	0.0292872	0.0712599	0.502757
ENSMUSG00000019849	Prep	2	0.207947	0.32801	0.483013	1.92e-05	0.975974	0.830542	0.999387	0.661489	0.967813	0.999647	0.279575	0.924432	0.730144	0.999953	0.0488354	0.317169	0.252288	0.250286	0.717818	-0.0763597	0.144327	0.0313039	0.210976	0.0410776	-0.0767572	0.333228	0.0784781	0.189672	-0.0473932	0.396117	0.0182375	0.0553268	0.0623437	2.39e-07	0.569254	0.294552	0.816263	0.136222	0.748473	0.558398	0.0241978	0.540993	0.139527	0.730974	0.0028364
ENSMUSG00000069565	Dazap1	2	0.209871	0.193932	0.307833	0.000126604	0.975974	0.537723	0.999387	0.703761	0.98641	0.999647	0.548486	0.933774	0.933017	0.999953	0.0486185	0.325868	0.316874	0.331959	0.671577	0.0568065	0.266879	0.123606	0.199937	0.0189271	-0.0899731	0.220127	0.0681715	0.0820836	0.080356	0.41263	0.0188516	0.0189497	0.017159	3.01e-06	0.681387	0.0607347	0.380507	0.177397	0.886166	0.511737	0.153572	0.609388	0.538306	0.577288	0.00281893
ENSMUSG00000034707	Gns	2	0.21179	0.453452	0.249916	9.76e-05	0.980221	0.771131	0.999387	0.52653	0.964181	0.999647	0.0857418	0.842162	0.380565	0.999953	0.00556531	0.30806	0.202826	0.340496	0.640072	0.0195395	0.165395	0.0163291	0.257721	-0.0503692	0.0239759	0.461372	0.113011	0.29672	0.138247	0.510663	0.0197859	0.111511	0.00905211	2.17e-06	0.882277	0.218017	0.900674	0.059986	0.690727	0.851418	0.00143928	0.369916	0.0177849	0.299671	8.01e-05
ENSMUSG00000001435	Col18a1	2	0.227661	0.455533	0.527549	0.00120044	0.951669	0.517972	0.999387	0.447862	0.861095	0.999647	0.260454	0.617173	0.524425	0.999953	0.00514262	0.327082	0.221823	0.246917	0.593077	0.129548	0.281264	0.129353	0.317494	-0.137756	0.0592735	0.368996	0.227085	0.276306	0.0730334	0.566004	0.0240899	0.113008	0.0836155	5.93e-05	0.37239	0.0560856	0.369206	0.035661	0.322695	0.672966	0.020498	0.100533	0.0440697	0.617029	6.53e-05
ENSMUSG00000039367	Sec24c	2	0.242375	0.112751	0.23004	0.00831936	0.95554	0.595254	0.999387	0.363221	0.98122	0.999647	0.385849	0.85261	0.501772	0.999953	0.0313649	0.279508	0.333435	0.323513	0.44302	-0.106019	0.222235	0.0181957	0.314093	0.0260387	0.0226821	0.267023	0.121258	0.250915	0.146142	0.401206	0.0279575	0.00690068	0.0103295	0.000712248	0.404141	0.0867053	0.885827	0.0179485	0.830253	0.854562	0.0565202	0.318461	0.0384994	0.258793	0.00140968
ENSMUSG00000090286	Gm17615	2	0.257226	0.0282668	0.391713	0.0230183	0.91799	0.125685	0.999387	0.344384	0.999265	0.999647	0.971478	0.877982	0.517692	0.999953	0.317905	-0.659537	-0.999596	-0.684618	-0.945477	-0.326961	-0.971658	-0.224801	-0.787918	0.00302819	-0.228162	-0.0442527	-0.260318	-0.592694	-0.201803	-0.515175	0.0309868	0.000759645	0.0334344	0.00295447	0.280722	0.00199416	0.474371	0.014734	0.991338	0.466406	0.89236	0.380708	0.0412606	0.543439	0.085222
ENSMUSG00000022219	Cideb	2	0.265767	0.964864	0.572558	0.00897528	0.983364	0.822925	0.999387	0.480115	0.969931	0.999647	0.125045	0.833084	0.798732	0.999953	0.0215527	0.273383	0.0253127	0.198236	0.440955	-0.0771654	0.14216	-0.0736325	0.269699	-0.0474228	-0.00646357	0.411817	0.131381	0.153773	-0.00950242	0.424383	0.0334425	0.838541	0.119486	0.000784248	0.548973	0.278423	0.566674	0.0441979	0.700487	0.958705	0.00345971	0.284867	0.208061	0.941942	0.000785548
ENSMUSG00000043681	Fam25c	2	0.283702	0.021914	0.363551	0.00603122	0.99805	0.94131	0.999387	0.451244	0.980229	0.999647	0.238088	0.872655	0.44706	0.999953	0.198354	-0.532917	-0.892682	-0.556902	-0.946869	0.0430614	-0.144021	0.169928	-0.566816	-0.0600778	-0.0523133	-0.666598	-0.213157	-0.524589	0.13426	-0.519825	0.0364438	0.000352314	0.0283621	0.000420535	0.864794	0.57188	0.503313	0.0363257	0.800459	0.827584	0.0161388	0.370494	0.0273192	0.595317	0.0362498
ENSMUSG00000048379	Socs4	2	0.297671	0.119402	0.231829	0.00121734	0.88674	0.208404	0.999387	0.195276	0.947847	0.999647	0.128564	0.963125	0.104915	0.999953	0.00764349	-0.268976	-0.335186	-0.332336	-0.55135	0.176905	-0.370968	-0.114038	-0.430554	0.0720207	-0.0860479	-0.427398	0.0384139	-0.416387	-0.157059	-0.497281	0.042098	0.00844643	0.0111804	4.83e-05	0.182533	0.00654285	0.392727	0.00202933	0.569962	0.506671	0.00367636	0.762662	0.0010079	0.249343	0.000138973
ENSMUSG00000000959	Oxa1l	2	0.30072	0.557769	0.459025	2.84e-05	0.98891	0.94154	0.999387	0.392116	0.950656	0.999647	0.2138	0.790381	0.750126	0.999953	0.016898	0.262298	0.179136	0.248684	0.685862	0.0658527	0.0731142	-0.00805698	0.310409	0.0673932	-0.106345	0.355361	0.154156	0.177098	0.226919	0.447293	0.0435743	0.155374	0.0543668	3.01e-07	0.61188	0.582093	0.950744	0.0233615	0.587694	0.40277	0.0132735	0.216573	0.153225	0.0872185	0.000524862
ENSMUSG00000049422	Chchd10	2	0.34663	0.843558	0.832084	0.00105918	0.975974	0.802482	0.999387	0.399915	0.926783	0.999647	0.0901987	0.636552	0.623384	0.999953	0.0405869	0.264235	0.0798366	0.115342	0.582207	0.0502248	0.16398	-0.0474187	0.330785	0.0939954	-0.253582	0.489445	0.20744	0.236302	-0.0613164	0.425215	0.0612493	0.556909	0.407742	5.04e-05	0.722823	0.25568	0.735446	0.0245524	0.488237	0.0642677	0.00154452	0.123872	0.0777266	0.667486	0.0020839
ENSMUSG00000020017	Hal	2	0.351726	0.0362776	0.202669	0.00521095	0.971316	0.830542	0.999387	0.350883	0.981963	0.999647	0.773811	0.806911	0.629312	0.999953	0.13615	0.329848	0.567533	0.507561	0.647876	0.132822	0.187098	0.114764	0.444596	0.0339471	0.397636	0.159527	-0.170147	0.294595	0.255613	0.410982	0.0650046	0.00107702	0.00401738	0.000408954	0.451857	0.295088	0.512969	0.0157252	0.841966	0.0214243	0.411017	0.317894	0.0800476	0.152248	0.0183786
ENSMUSG00000020198	Ap3d1	2	0.351726	0.121223	0.489546	0.0255443	0.975974	0.873246	0.999387	0.694372	0.956079	0.999647	0.243535	0.794582	0.535155	0.999953	0.0174467	0.235867	0.329486	0.233404	0.389453	0.0409362	0.114283	0.120883	0.187733	0.0569472	0.027012	0.337584	0.133355	0.242586	0.248483	0.437973	0.0667239	0.00817214	0.067864	0.00335481	0.750318	0.383885	0.347458	0.164261	0.64318	0.829591	0.0171121	0.278254	0.0468357	0.0573252	0.000555123
ENSMUSG00000049858	Suox	2	0.358523	0.18125	0.0984716	3.23e-05	0.967184	0.243276	0.999387	0.15737	0.829118	0.999647	0.397105	0.684493	0.711598	0.999953	0.0345521	0.233802	0.300121	0.434259	0.662741	0.105599	0.343436	0.105592	0.457109	-0.151413	0.0818089	0.266599	-0.166565	0.186663	0.0964132	0.399722	0.0704059	0.016218	0.000673233	5.1e-07	0.412825	0.00883636	0.411355	0.000670211	0.223354	0.514828	0.0609287	0.178625	0.127175	0.460973	0.00164326
ENSMUSG00000025347	Mettl7b	2	0.359932	0.887433	0.805538	0.00626089	0.975974	0.738775	0.999387	0.580599	0.817472	0.999647	0.186741	0.989762	0.851215	0.999953	0.00550561	0.252906	-0.0618692	0.129657	0.499812	-0.0816796	0.192352	0.0125971	0.255345	-0.172984	-0.197299	0.402036	0.00656003	0.134776	0.0331269	0.546303	0.074817	0.649679	0.354589	0.000519166	0.565243	0.180563	0.928422	0.0815203	0.205132	0.151379	0.00960897	0.961444	0.315729	0.816778	7.88e-05
ENSMUSG00000032834	Pwp2	2	0.373239	0.302422	0.467917	0.00628116	0.970114	0.883078	0.999387	0.719244	0.950829	0.999647	0.408326	0.999878	0.696897	0.999953	0.0497884	0.288095	0.322095	0.315327	0.600831	0.130694	0.138903	0.0448907	0.226847	0.0762421	0.0817352	0.337474	-1.45e-05	0.245795	0.0254637	0.489746	0.0804118	0.0469265	0.0571947	0.000521363	0.423259	0.415624	0.788794	0.19931	0.623198	0.612142	0.0647879	0.999878	0.119199	0.882227	0.00292947
ENSMUSG00000021930	Spryd7	2	0.385313	0.882666	0.475598	4.06e-05	0.994286	0.972798	0.999387	0.114644	0.980229	0.999647	0.301538	0.986721	0.626426	0.999953	0.0121072	-0.239969	-0.0823027	-0.252975	-0.713248	0.0520627	-0.042442	-0.0104597	-0.52179	0.0291227	-0.0590424	-0.331178	-0.0145662	-0.230466	-0.0332467	-0.490562	0.085217	0.535702	0.0647563	5.73e-07	0.706262	0.762572	0.93981	0.000316325	0.825543	0.660064	0.0296105	0.912247	0.0785468	0.813061	0.00028839
ENSMUSG00000020075	Ddx21	2	0.395435	0.00780162	0.104973	0.00148197	0.975974	0.903223	0.999387	0.797064	0.470682	0.999647	0.588746	0.830612	0.825915	0.999953	0.290089	0.218254	0.485029	0.428029	0.522504	0.0817328	-0.0971989	0.128469	0.134104	0.245549	0.0571763	0.189704	0.116959	0.136513	0.118852	0.229825	0.0901331	9e-05	0.000769936	7.76e-05	0.523583	0.459251	0.316977	0.320637	0.045325	0.648766	0.182765	0.342586	0.264428	0.366037	0.0714234
ENSMUSG00000052435	Cebpe	2	0.464361	0.0259932	0.748243	0.0436385	0.872975	0.224316	0.881573	0.659211	0.745398	0.999647	0.538976	0.102805	0.221679	0.999953	0.172583	-0.747779	-1.93841	-0.511988	-1.41365	-0.540338	-1.17273	-1.26168	-0.64207	-0.522061	0.102308	-0.607629	-1.22513	-1.06011	-0.463221	-0.831088	0.120589	0.000546214	0.30195	0.00716396	0.168559	0.00742505	0.0047503	0.131071	0.157396	0.798807	0.145085	0.001203	0.00533462	0.239062	0.0281637
ENSMUSG00000046352	Gjb2	2	0.464361	0.533491	0.681524	0.00985663	0.914307	0.483053	0.999387	0.405239	0.409982	0.999647	0.310184	0.987597	0.335633	0.999953	0.00867833	0.209487	0.192862	0.166409	0.456349	0.149917	0.271068	0.0289254	0.311181	-0.289879	-0.141749	0.317369	-0.012511	0.317343	-0.026157	0.496052	0.120849	0.137897	0.211749	0.000913456	0.265783	0.0474941	0.828418	0.0256806	0.0254457	0.277736	0.0320173	0.922797	0.0130329	0.847876	0.00017437
ENSMUSG00000025555	Farp1	2	0.499052	0.944087	0.876579	0.0273878	0.958701	0.996953	0.999387	0.963676	0.918337	0.999647	0.810737	0.618463	0.615798	0.999953	0.00586341	0.253771	0.065288	0.104543	0.515359	-0.135858	-0.00670657	-0.143661	0.0411192	0.129805	-0.292193	0.137626	0.288418	0.296367	-0.0626952	0.674803	0.141438	0.69735	0.545908	0.00377096	0.425207	0.969655	0.408726	0.821099	0.4219	0.0876245	0.468798	0.081159	0.0747576	0.731121	8.95e-05
ENSMUSG00000037580	Gch1	2	0.539828	0.868056	0.910173	0.0347522	0.927815	0.877208	0.999387	0.606543	0.936149	0.999647	0.040801	0.959765	0.933913	0.999953	0.0863302	0.182235	0.0861923	0.0576876	0.374833	0.133103	0.112668	0.0303887	0.224304	0.0834494	-0.0824706	0.525083	0.0412917	0.0758515	0.0755364	0.341491	0.165705	0.497077	0.656689	0.00516397	0.309836	0.39896	0.815602	0.101301	0.507733	0.51697	0.0002478	0.742181	0.541984	0.568561	0.00791009
ENSMUSG00000097589	Dleu2	2	0.652143	0.961779	0.584748	0.00744113	0.900258	0.972798	0.999387	0.561914	0.759623	0.999647	0.274142	0.970533	0.86868	0.999953	0.024922	-0.200979	-0.0392906	-0.263645	-0.621916	-0.215801	-0.0533749	-0.247032	-0.321838	-0.226821	0.0811616	-0.436882	-0.0430173	0.149938	-0.104273	-0.570309	0.241212	0.814626	0.126926	0.000594139	0.210821	0.760845	0.155253	0.0747966	0.170246	0.627061	0.023006	0.793445	0.355823	0.552455	0.000962895
ENSMUSG00000090841	Myl6	2	0.664487	0.501686	0.397276	0.00354556	0.975974	0.982154	0.999387	0.705505	0.956079	0.999647	0.469203	0.924432	0.863394	0.999953	0.0311674	-0.147106	-0.182037	-0.266008	-0.482299	0.0636213	-0.0207124	-0.0930732	-0.177484	0.0562003	-0.0768912	-0.232677	0.0736089	-0.11592	-0.0865168	-0.401271	0.248945	0.139938	0.0349151	0.000245004	0.616672	0.873155	0.465142	0.182942	0.644012	0.53289	0.098036	0.543931	0.337977	0.5042	0.00139047
ENSMUSG00000022037	Clu	2	0.690621	0.980384	0.405443	0.0152635	0.999683	0.89146	0.999387	0.369948	0.537328	0.999647	0.387518	0.923642	0.860793	0.999953	0.00143984	0.163904	-0.0142977	0.307465	0.471656	-0.000863718	-0.118994	-0.0640417	0.354919	-0.276949	-0.0310179	0.30954	0.0878654	0.135828	0.224739	0.642469	0.269198	0.920489	0.0357006	0.00168397	0.995369	0.431465	0.664398	0.0203307	0.0527021	0.829118	0.057335	0.536027	0.33487	0.13291	8.61e-06
ENSMUSG00000022091	Sorbs3	2	0.697271	0.165579	0.661241	0.127063	0.98182	0.434705	0.999387	0.27854	0.998799	0.999647	0.0413527	0.675298	0.766842	0.999953	0.00171229	0.209949	0.456197	0.252118	0.417896	0.116639	0.412662	0.196025	0.570324	0.00468046	0.0305715	0.794141	0.295358	0.256246	0.225202	0.868748	0.273299	0.0154398	0.190711	0.0366723	0.542414	0.0365036	0.312441	0.00548236	0.979764	0.873527	0.000258127	0.111364	0.165231	0.258951	1.1e-05
ENSMUSG00000020034	Tcp11l2	2	0.705211	0.441366	0.344934	0.0385481	0.93124	0.968411	0.999387	0.523106	0.890185	0.999647	0.0440767	0.971618	0.918285	0.999953	0.285611	0.187397	0.276434	0.400287	0.50477	0.219562	0.0605543	0.0162435	0.346136	0.144331	0.213325	0.706865	0.0385091	-0.117894	0.284013	0.315618	0.283297	0.104277	0.0226491	0.005864	0.204698	0.731628	0.926362	0.058951	0.389571	0.216188	0.000307359	0.817251	0.477871	0.111155	0.0694281
ENSMUSG00000020102	Slc16a7	2	0.730051	0.0223208	0.641702	0.000934621	0.967184	0.60289	0.999387	0.777632	0.972377	0.999647	0.667039	0.773334	0.978868	0.999953	0.933871	0.202343	0.685865	0.279373	0.854255	-0.162124	0.341025	0.270979	0.222284	-0.0493965	-0.172365	0.248986	-0.221248	0.0431441	-0.331866	-0.0394833	0.306914	0.000424364	0.153851	4.21e-05	0.412164	0.0904694	0.166667	0.282322	0.793856	0.370332	0.252468	0.243381	0.817877	0.101165	0.839585
ENSMUSG00000002319	Ipo4	2	0.745797	0.836037	0.867091	0.00953829	0.991141	0.977194	0.999387	0.42501	0.953154	0.999647	0.314385	0.844329	0.98983	0.999953	0.0369046	0.141467	0.107759	0.0891196	0.491775	-0.0578042	0.0313579	-0.0593211	0.326162	0.0703126	-0.166061	0.333479	0.140184	0.0186555	0.0933006	0.440658	0.320567	0.437829	0.531939	0.000858699	0.683199	0.829501	0.679868	0.0295522	0.602495	0.23679	0.0332816	0.306072	0.891578	0.526724	0.00180701
ENSMUSG00000020051	Pah	2	0.754281	0.280913	0.165495	0.00509411	0.98126	0.815416	0.999387	0.488084	0.704029	0.999647	0.340225	0.636552	0.934777	0.999953	0.0327872	0.15221	0.319353	0.482227	0.587371	0.020546	0.175877	-0.00269233	0.329078	-0.241335	0.133198	0.360217	-0.232438	0.091022	0.0742624	0.501372	0.340601	0.0390988	0.00249639	0.000397271	0.896927	0.271151	0.98627	0.0462753	0.117148	0.386227	0.0403918	0.129712	0.543669	0.641813	0.00152897
ENSMUSG00000021969	Zdhhc20	2	0.786129	0.454328	0.464392	0.00544241	0.162384	0.998273	0.999387	0.481622	0.386326	0.999647	0.377609	0.948672	0.37972	0.999953	0.0053445	-0.124657	-0.22074	-0.267998	-0.511996	0.480949	0.00350706	0.0749785	-0.295077	0.304642	0.106998	-0.297613	0.0611788	-0.315004	-0.170621	-0.543672	0.374601	0.101281	0.0557173	0.000374676	0.000525578	0.980346	0.595998	0.0450241	0.0222625	0.433057	0.0536392	0.646794	0.0177049	0.234995	7.47e-05
ENSMUSG00000037780	Mbl1	2	0.826199	0.0116975	0.361973	0.000139939	0.973137	0.595254	0.999387	0.184929	0.8556	0.999647	0.420341	0.849804	0.930965	0.999953	0.584036	-0.105042	-0.502124	-0.288067	-0.660681	-0.0876122	-0.231942	-0.213619	-0.442247	-0.139171	-0.239299	-0.264533	0.127647	-0.0798387	0.0223003	-0.13828	0.426536	0.00012224	0.0276685	2.59e-06	0.509273	0.086809	0.105226	0.0015153	0.272976	0.061626	0.0716937	0.312618	0.526615	0.868003	0.28846
ENSMUSG00000021832	Psmc6	2	0.829746	0.939018	0.571276	1.01e-05	0.95554	0.743812	0.999387	0.442832	0.889413	0.999647	0.37076	0.921815	0.963591	0.999953	0.0215376	-0.100012	0.0506489	-0.199647	-0.712142	0.107306	0.174067	0.0132408	-0.286393	0.115797	-0.0573173	-0.280291	0.0788815	-0.044326	-0.0932597	-0.427667	0.441154	0.685148	0.118712	9.84e-08	0.404992	0.183677	0.917817	0.0337184	0.349197	0.646921	0.0511041	0.522638	0.717681	0.476657	0.000779045
ENSMUSG00000034450	Gulo	2	0.829746	0.786423	0.891712	0.064601	0.908399	0.985079	0.999387	0.535386	0.0114027	0.999647	0.34549	0.959765	0.455499	0.999953	0.0121972	-0.104366	-0.119407	-0.0723267	0.345259	-0.164358	-0.0200275	-0.261355	0.264587	-0.56923	-0.0699807	0.305976	0.0429986	0.282914	0.055761	0.487635	0.444105	0.368557	0.59321	0.0132851	0.232521	0.886231	0.0560079	0.0633868	1.88e-05	0.597143	0.0424614	0.742872	0.0296854	0.687784	0.000293637
ENSMUSG00000046567	4930430F08Rik	2	0.84004	0.960007	0.89059	0.0110003	0.763727	0.95941	0.999387	0.342723	0.710918	0.999647	0.164245	0.546486	0.962593	0.999953	0.0221328	-0.162232	0.0397778	-0.131844	-0.748584	0.395139	0.0938562	-0.0268662	-0.585376	0.3261	0.0942164	-0.671517	0.378081	-0.0797916	0.125177	-0.736849	0.46958	0.850954	0.550748	0.00109402	0.0760659	0.677863	0.905687	0.0138786	0.126377	0.665853	0.00695493	0.074649	0.705574	0.584089	0.000810417
ENSMUSG00000020044	Timp3	2	0.923073	0.280913	0.895918	0.165143	0.0014962	0.679031	0.997731	0.879946	0.185378	0.999647	0.619684	0.0271361	0.918445	0.999953	0.776445	0.065214	0.262628	0.0759653	-0.270297	0.642741	0.204013	0.348203	0.0898931	0.359132	0.205666	0.183516	0.452058	0.089556	0.218666	0.0782355	0.623273	0.0389374	0.561655	0.0481465	1.2e-06	0.131311	0.00879622	0.520193	0.00439281	0.110662	0.208235	0.000368642	0.478147	0.107671	0.549394
ENSMUSG00000021936	Mapk8	2	0.935676	0.806137	0.65492	0.0347269	0.807562	0.944285	0.999387	0.705314	0.980229	0.999647	0.295982	0.987434	0.790057	0.999953	0.0327872	-0.0516424	-0.105772	-0.178713	-0.377589	0.204616	0.0717535	0.0286887	-0.183355	0.0275244	-0.0485011	-0.317611	0.012779	-0.15979	-0.0819461	-0.408231	0.693482	0.401095	0.17	0.00508797	0.117026	0.590417	0.827117	0.18128	0.826012	0.703561	0.028478	0.918622	0.198469	0.539671	0.00152889
ENSMUSG00000035754	Wdr18	2	0.94456	0.901768	0.988422	0.0276576	0.994558	0.541161	0.999387	0.35249	0.901592	0.999647	0.70755	0.945463	0.901846	0.999953	0.0455858	0.0486307	0.0519147	0.0101486	0.39227	0.00655008	0.250465	0.013484	0.334541	-0.102286	-0.0742849	0.145935	-0.0506629	0.0989384	-0.0828042	0.392284	0.711347	0.684498	0.938135	0.00375412	0.960208	0.0625163	0.918652	0.0158856	0.413764	0.561744	0.314359	0.686141	0.429197	0.538951	0.00247624
ENSMUSG00000078686	Mup9	2	0.000870099	0.123003	0.0922707	3.06e-05	0.297093	0.519747	0.999387	0.319489	0.319779	0.999647	0.619684	0.793174	0.908308	0.999953	0.393992	-3.18615	-1.42984	-2.19488	-3.36733	-1.83205	-1.35468	-1.6004	-1.68214	-1.49534	-1.15885	-0.822079	-0.735597	-0.383331	-0.61761	-0.936803	9.91e-07	0.00891893	0.000410886	4.79e-07	0.00421746	0.0213138	0.0129073	0.00983791	0.0139279	0.0565683	0.208434	0.219639	0.488954	0.348866	0.128081
ENSMUSG00000102610	Gm37846	2	0.00112153	0.000558986	0.316783	0.215653	0.484327	0.744842	0.999387	0.883734	0.85099	0.999255	0.837291	0.122002	0.595248	0.999953	0.105533	-1.20951	-1.18031	-0.600034	-0.463042	-0.59482	-0.344288	-0.127527	-0.163561	-0.257013	-0.0278303	-0.172911	-0.759726	-0.435062	-0.232101	-0.631874	1.64e-06	1.89e-06	0.0182939	0.0714763	0.0187059	0.185476	0.62471	0.539656	0.280515	0.912725	0.533087	0.00172663	0.0660038	0.377264	0.0115035
ENSMUSG00000102289	Gm31258	2	0.00128776	0.0016115	0.219568	0.0917118	0.471634	0.135229	0.999387	0.440319	0.774054	0.999647	0.469398	0.114246	0.367971	0.999953	0.150818	-1.04573	-0.959305	-0.604873	-0.50817	-0.504161	-0.675306	0.119072	-0.479872	-0.263935	-0.140363	-0.388285	-0.661471	-0.486259	-0.368453	-0.478327	2.1e-06	7.36e-06	0.00585424	0.0203326	0.0175434	0.00230398	0.577249	0.0329613	0.187686	0.505947	0.0987459	0.00145147	0.0158213	0.10134	0.0219372
ENSMUSG00000078674	Mup18	2	0.00225185	0.0670851	0.210773	7.52e-05	0.564342	0.689707	0.999387	0.705314	0.46803	0.999647	0.495538	0.971278	0.669085	0.999953	0.452214	-3.65282	-1.97614	-2.1005	-3.87416	-1.72033	-1.3373	-1.42739	-1.03224	-1.4962	-0.740517	-1.22467	-0.177051	-1.03105	-0.719615	-0.985041	4.42e-06	0.00328954	0.0048371	1.54e-06	0.0291995	0.0732814	0.0831935	0.18092	0.0357128	0.299522	0.114971	0.796289	0.131335	0.366305	0.170004
ENSMUSG00000028715	Cyp4a14	2	0.00271174	0.120205	0.42317	0.0273527	0.977684	0.651109	0.999387	0.963046	0.116537	0.999647	0.722173	0.645963	0.908308	0.999953	0.493454	1.51253	0.813572	0.646848	0.953508	0.207214	0.607861	0.080071	0.0759611	1.0003	-0.65004	0.340435	0.514259	0.209906	-0.540145	0.39822	5.89e-06	0.00859987	0.0416658	0.00368573	0.519712	0.0643349	0.800261	0.819095	0.00150319	0.0399903	0.332878	0.0945935	0.489285	0.0983949	0.203699
ENSMUSG00000026692	Fmo4	2	0.00271174	0.0624135	0.0902445	8.02e-09	0.994021	0.975612	0.999387	0.226794	0.298544	0.999647	0.147004	0.955465	0.964735	0.999953	0.124392	0.739966	0.47533	0.578526	1.23179	0.059577	-0.0437961	0.193414	0.502804	0.378512	-0.021943	0.501151	-0.0598333	0.0538751	-0.046878	0.383577	6.42e-06	0.00250276	0.000357058	5.94e-12	0.70557	0.789822	0.225075	0.00323561	0.0120375	0.888589	0.00482365	0.695736	0.72184	0.775628	0.0157584
ENSMUSG00000026390	Marco	2	0.00425282	0.152533	0.784564	0.000573721	0.89356	0.918522	0.999387	0.690564	0.130744	0.999647	0.312322	0.548935	0.961369	0.999953	0.0773034	1.67749	0.939487	0.40777	1.70569	0.483909	0.2695	-0.119526	0.57663	1.12775	0.253819	0.902989	0.68987	0.147044	0.0745489	1.057	1.4e-05	0.012195	0.307814	2.21e-05	0.200349	0.490814	0.764661	0.161314	0.00198213	0.510655	0.0326223	0.0584056	0.695353	0.857762	0.00661113
ENSMUSG00000035545	Leng8	2	0.00618503	0.31585	0.653716	0.0190791	0.266425	0.835696	0.999387	0.862438	0.179669	0.999647	0.395405	0.428378	0.835025	0.999953	0.561123	-0.576058	-0.254216	-0.188367	-0.427534	-0.407349	-0.143159	-0.0761037	-0.104569	-0.370893	-0.102028	-0.28078	-0.285888	-0.134747	0.0221884	-0.148419	2.43e-05	0.0519647	0.163718	0.00225069	0.00279277	0.301703	0.57911	0.464151	0.00395787	0.4411	0.0602697	0.0271764	0.293458	0.872642	0.266014
ENSMUSG00000082363	Mup-ps18	2	0.00660597	0.0601625	0.160269	2.67e-07	0.266425	0.811249	0.999387	0.190968	0.428611	0.999647	0.11221	0.86444	0.920991	0.999953	0.101419	-2.09684	-1.34851	-1.52298	-3.33052	-1.51038	-0.682762	-1.07065	-1.63975	-1.02204	-0.194829	-1.60249	-0.437994	-0.277284	-0.613592	-1.24235	2.91e-05	0.00275664	0.00209643	1.1e-09	0.00278059	0.154146	0.0411055	0.00161078	0.0287559	0.67872	0.00249881	0.343699	0.537849	0.255566	0.0106371
ENSMUSG00000104095	Gm37315	2	0.00660597	0.00263304	0.368896	0.13955	0.792438	0.295624	0.999387	0.803634	0.761608	0.999647	0.489979	0.393381	0.287458	0.999953	0.418322	-0.979613	-0.991762	-0.534819	-0.501943	-0.37164	-0.600635	0.0534065	-0.240837	-0.300537	0.135512	-0.412862	-0.521103	-0.58869	-0.258863	-0.338939	2.91e-05	1.75e-05	0.0274832	0.0377654	0.110273	0.0138469	0.826074	0.333616	0.173939	0.564281	0.112022	0.0212654	0.00919482	0.309903	0.144234
ENSMUSG00000068877	Selenbp2	2	0.0073362	0.0510769	0.503856	0.0346167	0.488475	0.27807	0.881573	0.618793	0.133969	0.999255	0.958365	0.866581	0.997883	0.999953	0.733808	-2.71109	-1.9901	-1.11754	-1.82503	-1.48157	-1.62443	-1.76073	-1.04562	-1.89448	-0.161281	-0.136478	0.55236	-0.0338495	0.656251	0.418722	3.53e-05	0.0018319	0.0745584	0.00504433	0.0191432	0.0122267	0.00563745	0.106325	0.00188549	0.784137	0.841112	0.347482	0.953653	0.289242	0.482615
ENSMUSG00000073830	Mup14	2	0.00920724	0.13999	0.324222	0.000188892	0.630608	0.811249	0.999387	0.63201	0.218134	0.999647	0.45514	0.921815	0.872347	0.999953	0.48913	-1.8497	-1.09136	-1.02305	-2.15125	-0.873195	-0.634296	-0.924288	-0.715818	-1.15215	-0.636992	-0.831134	-0.263435	-0.358486	-0.158156	-0.540607	4.74e-05	0.0112532	0.0198099	5.1e-06	0.0467042	0.15575	0.0346914	0.114254	0.00594845	0.125334	0.0893771	0.521357	0.384521	0.718075	0.199969
ENSMUSG00000073834	Mup11	2	0.0105328	0.112751	0.309822	0.000191441	0.571417	0.882298	0.999387	0.754915	0.290368	0.999647	0.309794	0.85261	0.669085	0.999953	0.210536	-3.16538	-2.00451	-1.79326	-3.80483	-1.62844	-0.811677	-1.11542	-0.883224	-1.80346	-1.68822	-1.83618	-0.692156	-1.07532	-0.701448	-1.50158	5.68e-05	0.00720187	0.0175528	5.23e-06	0.03039	0.28275	0.13014	0.25166	0.0109201	0.0181282	0.0318052	0.321044	0.127157	0.350352	0.0402245
ENSMUSG00000040152	Thbs1	2	0.0108218	0.250797	0.356274	0.00891671	0.28454	0.705719	0.999387	0.508657	0.726918	0.999647	0.844399	0.807551	0.78002	0.999953	0.0624168	1.16225	0.615353	0.678919	1.02915	0.837443	0.437404	0.548779	0.610617	-0.402895	-0.0949163	0.198068	0.323619	0.366867	0.453842	0.812536	6.01e-05	0.0317914	0.0245034	0.000823747	0.00368639	0.146191	0.0693676	0.0535373	0.14092	0.740559	0.535647	0.244272	0.182402	0.141436	0.00445534
ENSMUSG00000105096	Gbp10	2	0.0129731	0.380555	0.853381	0.852631	0.561748	0.837918	0.999965	0.70747	0.0329066	0.999255	0.762009	0.407594	0.832759	0.999517	0.738059	-1.82836	-0.886446	0.295916	-0.163309	-0.919711	0.455765	0.0608708	-0.606448	-1.60859	-0.184795	-0.376654	-0.876266	0.439308	0.238934	0.274048	8.03e-05	0.0744166	0.475756	0.712771	0.0289643	0.307183	0.886444	0.185462	0.000132299	0.624048	0.392141	0.0235367	0.283699	0.551729	0.488001
ENSMUSG00000002058	Unc119	2	0.0130563	0.489382	0.713826	0.00373796	0.911248	0.857872	0.999387	0.909204	0.183255	0.999647	0.656305	0.626371	0.980258	0.999953	0.680096	1.01927	0.374897	0.321114	0.97747	0.287559	0.245055	0.265712	0.139288	0.700232	-0.0462742	0.327172	0.418644	0.0520258	0.147571	0.208855	8.39e-05	0.133712	0.214522	0.000262912	0.256024	0.348029	0.296568	0.608615	0.00419414	0.854621	0.243221	0.0841261	0.830768	0.572399	0.403936
ENSMUSG00000069892	9930111J21Rik2	2	0.0132037	0.079926	0.847178	0.000940942	0.266425	0.287333	0.999387	0.227068	0.704598	0.999647	0.385849	0.280387	0.808571	0.999953	0.0919178	-0.626497	-0.44802	-0.125218	-0.675258	-0.483574	-0.407612	-0.296824	-0.490247	-0.233829	0.000421794	-0.334965	-0.399911	-0.183532	-0.128832	-0.408594	8.63e-05	0.00401632	0.436154	4.27e-05	0.00249809	0.0130184	0.0683336	0.00339842	0.123982	0.997896	0.0565843	0.00913998	0.225605	0.439776	0.00893645
ENSMUSG00000057346	Apol9a	2	0.0134268	0.277897	0.908433	0.52602	0.365064	0.940489	0.999387	0.725767	0.000135909	0.999647	0.925632	0.132019	0.920213	0.999953	0.762794	-1.04431	-0.536653	0.132269	-0.276812	-0.694599	-0.151053	-0.355555	-0.334206	-1.45852	-0.643932	-0.0836439	-0.747694	0.165645	0.0227274	0.154649	8.97e-05	0.038022	0.603455	0.30109	0.00657093	0.563594	0.167611	0.214234	2.28e-08	0.0104455	0.760103	0.00204231	0.488763	0.929182	0.52914
ENSMUSG00000035836	Ugt2b1	2	0.0134268	0.217048	0.264875	0.000828576	0.829574	0.951566	0.999965	0.392116	0.391864	0.999255	0.619684	0.939615	0.969482	0.999517	0.593947	-0.923124	-0.502785	-0.565843	-1.00316	-0.341736	-0.115484	-0.258744	-0.536163	-0.498428	-0.047925	-0.318156	0.110212	0.0668178	0.199968	-0.228686	9.16e-05	0.023957	0.0131498	3.6e-05	0.131021	0.611852	0.245139	0.0232316	0.0227253	0.825116	0.207913	0.609566	0.753165	0.377755	0.300922
ENSMUSG00000102858	Gm37086	2	0.0160388	0.0134999	0.267597	0.169039	0.729824	0.250364	0.999387	0.949275	0.362414	0.999647	0.689525	0.161997	0.433564	0.999953	0.203233	-0.727589	-0.690921	-0.489879	-0.382554	-0.325253	-0.510214	-0.0168568	-0.0659203	-0.418473	-0.170432	-0.224122	-0.539453	-0.40133	-0.214908	-0.38925	0.000112691	0.000190533	0.0107732	0.0498207	0.0836045	0.00971972	0.930135	0.741324	0.0196556	0.360332	0.281929	0.00292472	0.025714	0.276077	0.0377869
ENSMUSG00000089873	Mup13	2	0.0163718	0.263296	0.307833	0.000316668	0.914518	0.923328	0.999387	0.909204	0.0855894	0.999647	0.484613	0.912109	0.946424	0.999953	0.801937	-2.17277	-1.04814	-1.35789	-2.61235	-0.608978	-0.319907	-0.0617113	-0.290527	-1.82054	-0.355161	-0.913214	-0.380393	-0.187259	-0.408908	-0.294174	0.000116368	0.0342878	0.017181	1.01e-05	0.267535	0.55407	0.917135	0.607905	0.000888942	0.510693	0.107917	0.471288	0.713478	0.533637	0.589237
ENSMUSG00000025498	Irf7	2	0.0168279	0.117164	0.903048	0.695046	0.123494	0.919657	0.999387	0.9314	0.0157733	0.999647	0.669847	0.626561	0.620888	0.999953	0.0571261	-0.632272	-0.424868	0.0873397	0.115355	-0.623473	-0.111616	-0.158601	0.0706556	-0.644998	-0.260095	0.197458	-0.259069	0.266655	0.0695073	0.455958	0.00012366	0.00761851	0.582852	0.484063	0.00015758	0.494758	0.322464	0.67268	4.23e-05	0.0959666	0.256082	0.0856782	0.0771296	0.667782	0.00381322
ENSMUSG00000021611	Tert	2	0.0168279	0.167262	0.562881	0.0876259	0.369445	0.975933	0.999387	0.981458	0.25988	0.999647	0.159936	0.0320055	0.729667	0.999953	0.295065	-1.06641	-0.673193	-0.457236	-0.67577	-0.758037	0.0700868	-0.226964	0.0368123	-0.673215	0.0633739	-0.850651	-1.00232	-0.384812	-0.477587	-0.484945	0.000124211	0.0142211	0.0995057	0.0190087	0.00681118	0.805697	0.428435	0.900569	0.00861984	0.810771	0.00647563	0.000145329	0.139188	0.0946026	0.0731781
ENSMUSG00000022574	Naprt	2	0.0168279	0.201074	0.542758	0.000159517	0.983786	0.357146	0.999387	0.262739	0.673965	0.999647	0.24128	0.90611	0.893347	0.999953	0.0570529	0.484147	0.283785	0.212512	0.596944	0.0706218	0.29936	0.11261	0.373412	0.198585	-0.0321906	0.333223	0.0919015	0.0984212	0.0135598	0.36011	0.000125109	0.0208502	0.0905458	4.09e-06	0.577814	0.0210086	0.374248	0.00485496	0.100934	0.79412	0.0166128	0.446377	0.413574	0.916105	0.00378722
ENSMUSG00000030652	Coq7	2	0.0180389	0.556839	0.583436	0.0153485	0.945171	0.957815	0.999387	0.976079	0.977838	0.999647	0.739445	0.582114	0.881299	0.999953	0.223673	0.582393	0.199618	0.243511	0.49404	0.140634	0.0729046	-0.0407159	0.0266494	0.0421419	-0.073356	0.155338	0.265908	0.128054	-0.133651	0.304791	0.000137363	0.183579	0.112817	0.00170076	0.349874	0.642522	0.792279	0.868973	0.771981	0.626748	0.357984	0.0684786	0.383701	0.405184	0.0449032
ENSMUSG00000074292	Gm10660	2	0.0180665	0.117164	0.284161	0.0295563	0.438117	0.944614	0.999387	0.621331	0.264876	0.999647	0.496745	0.287071	0.507532	0.999953	0.0842974	-0.925013	-0.643981	-0.614066	-0.723027	-0.613469	-0.134157	-0.298978	-0.427975	-0.59652	-0.326191	-0.421304	-0.599171	-0.478911	-0.523274	-0.627101	0.000141698	0.00762707	0.0131569	0.00412171	0.0119179	0.591379	0.229575	0.097971	0.00885214	0.169537	0.108425	0.00974179	0.0396178	0.0404856	0.00831607
ENSMUSG00000039646	Vasn	2	0.0191435	0.0177744	0.564155	0.130108	0.878539	0.473478	0.999387	0.435765	0.0628834	0.999647	0.0725342	0.796089	0.411392	0.999953	0.278094	0.9367	0.88902	0.39934	0.542978	0.337611	0.527801	0.217527	0.573892	0.824321	0.12851	0.890193	0.283623	0.541312	0.222101	0.444117	0.00015483	0.000307712	0.101342	0.0342715	0.177181	0.0444831	0.385266	0.031955	0.000458234	0.595746	0.000982099	0.224391	0.0217315	0.37762	0.0661421
ENSMUSG00000064844	Gm26202	2	0.0192087	0.110439	0.804049	0.0216524	0.488742	0.955174	0.999387	0.856624	0.42654	0.999647	0.411949	0.910073	0.960213	0.999953	0.475662	-2.75637	-1.82661	-0.69334	-2.33828	-1.83453	0.355391	1.13927	-0.623877	-1.56006	-0.509872	-1.58219	-0.497186	-0.281008	0.0907873	-0.967018	0.000163268	0.00692247	0.346955	0.00267894	0.0193159	0.627808	0.140223	0.447967	0.0284435	0.50315	0.0669266	0.461281	0.673813	0.91673	0.189224
ENSMUSG00000026074	Map4k4	2	0.0195336	0.0403925	0.251908	0.0575865	0.266425	0.684383	0.999387	0.826393	0.205913	0.999647	0.835305	0.285866	0.8712	0.999953	0.732193	0.56222	0.469028	0.393292	0.395714	0.445546	0.230409	0.366409	0.138359	0.396709	0.0550861	0.108158	0.372374	0.130946	0.113334	0.104496	0.000173092	0.00124749	0.00949957	0.0105221	0.00280936	0.133202	0.0159433	0.381989	0.0053811	0.711981	0.514077	0.00950829	0.360614	0.46919	0.480087
ENSMUSG00000020766	Galk1	2	0.0195336	0.984619	0.721312	1.17e-06	0.725362	0.830979	0.999387	0.179944	0.288419	0.999647	0.117791	0.887789	0.984183	0.999953	0.131603	0.640551	-0.0118828	0.201897	1.05898	0.290923	0.179172	0.201383	0.577482	0.408832	-0.308167	0.550085	0.134189	0.0275564	-0.150744	0.397512	0.000174219	0.941826	0.225273	7.14e-09	0.0813051	0.296075	0.226605	0.0012955	0.0107985	0.0615831	0.00308015	0.398064	0.862605	0.379455	0.0173144
ENSMUSG00000025936	Gm4956	2	0.0195336	0.195012	0.401958	0.00161618	0.998501	0.446975	0.999387	0.64026	0.624665	0.999647	0.378776	0.906777	0.99875	0.999953	0.484336	-2.01227	-1.14032	-1.02278	-2.16739	0.0699389	-1.14383	-0.798464	-0.879853	-0.860425	0.644123	-1.08427	-0.361751	0.00612601	0.246926	-0.643835	0.000175547	0.019185	0.036447	8.74e-05	0.890839	0.0390429	0.137279	0.120675	0.0794762	0.165186	0.054023	0.448328	0.99043	0.616734	0.19671
ENSMUSG00000078808	Vmn1r58	2	0.0196389	0.00214595	0.29583	0.24806	0.444916	0.282772	0.999387	0.744991	0.832373	0.999647	0.476475	0.218166	0.170132	0.999953	0.350079	-0.738356	-0.854629	-0.485806	-0.339706	-0.482821	-0.503306	0.127876	-0.243684	-0.213101	-0.266063	-0.352698	-0.526038	-0.553605	-0.422976	-0.311709	0.000178097	1.3e-05	0.0154652	0.0883823	0.0135927	0.0125051	0.516122	0.237281	0.245829	0.17764	0.104174	0.00530645	0.00309358	0.0423388	0.103014
ENSMUSG00000030494	Rhpn2	2	0.0221438	0.142407	0.433349	0.0410269	0.995463	0.797174	0.999387	0.446555	0.947847	0.999647	0.536805	0.778084	0.986129	0.999953	0.697438	0.781622	0.5219	0.41845	0.593271	-0.0457524	0.246915	0.074248	0.465508	0.110922	0.011591	0.333187	0.25211	-0.030815	-0.0702566	0.163029	0.000209687	0.0108061	0.0451141	0.00646155	0.82759	0.24987	0.725334	0.0348212	0.574244	0.954443	0.143676	0.202846	0.876531	0.741357	0.42563
ENSMUSG00000023913	Pla2g7	2	0.0235723	0.0489807	0.40297	0.244367	0.159471	0.832497	0.999965	0.603481	0.0628834	0.999647	0.924567	0.309868	0.989133	0.999953	0.723509	0.797683	0.648019	0.449523	0.379728	0.729103	0.260987	0.487543	0.403735	0.725073	0.233162	-0.0752478	0.530319	-0.0290618	0.192807	0.15526	0.000236879	0.00173639	0.0369081	0.0865817	0.000558407	0.218262	0.0227036	0.0694325	0.000455774	0.273442	0.756981	0.0109039	0.886976	0.393016	0.464933
ENSMUSG00000018574	Acadvl	2	0.0236057	0.31131	0.37603	8.65e-05	0.983364	0.888941	0.999387	0.446589	0.599278	0.999647	0.275685	0.932178	0.95246	0.999953	0.0894394	0.51959	0.267094	0.305539	0.687734	0.0854491	0.114898	0.0317903	0.310664	0.246233	-0.0263799	0.353311	0.0758697	0.069405	-0.0482678	0.36626	0.000239143	0.0504061	0.0290093	1.87e-06	0.547764	0.426967	0.82088	0.0351455	0.070775	0.848	0.0234086	0.575879	0.606747	0.736737	0.00850868
ENSMUSG00000105549	RP23-299O17.4	2	0.0239509	0.00357571	0.535763	0.253474	0.59792	0.145773	0.999965	0.661489	0.898613	0.999255	0.938783	0.186476	0.166352	0.999517	0.49773	-0.934425	-1.06404	-0.432987	-0.432289	-0.527807	-0.778284	0.254332	-0.394257	-0.21527	0.0746821	-0.0703855	-0.706512	-0.718077	-0.391765	-0.309477	0.000252423	2.61e-05	0.0946134	0.0919307	0.0339148	0.00285615	0.315886	0.137898	0.369233	0.770046	0.799411	0.00387635	0.00297654	0.147675	0.207034
ENSMUSG00000001473	Tubb6	2	0.0253901	0.146705	0.372333	0.00121461	0.998488	0.94154	0.999387	0.725725	0.533662	0.999647	0.263464	0.924814	0.858281	0.999953	0.439326	0.942963	0.638907	0.587645	1.10161	-0.0419384	-0.147123	0.307748	0.345116	0.469699	0.276792	0.659435	0.147257	0.238366	0.2766	0.361117	0.000275889	0.0113881	0.0282078	6.02e-05	0.869122	0.581261	0.241172	0.213065	0.0515087	0.278908	0.0209571	0.548808	0.329381	0.304998	0.159209
ENSMUSG00000022856	Tmem41a	2	0.026025	0.342804	0.350394	0.0347565	0.998501	0.914997	0.999387	0.385925	0.0722817	0.999647	0.0919575	0.799318	0.922566	0.999953	0.164226	0.73783	0.367617	0.468071	0.596171	0.0218716	0.14675	0.377599	0.498322	0.664142	0.188884	0.717479	0.240083	-0.135578	0.0894243	0.456106	0.000287041	0.060496	0.0235457	0.00509796	0.915149	0.479931	0.0709579	0.0221096	0.000659914	0.363618	0.00160567	0.230178	0.494318	0.684385	0.0257122
ENSMUSG00000030342	Cd9	2	0.027383	0.754437	0.420862	0.00124181	0.438117	0.993367	0.999387	0.631866	0.129029	0.999647	0.153345	0.385264	0.945406	0.999517	0.170509	0.877399	0.193986	0.502769	1.01567	0.589336	-0.0143959	0.257639	0.39496	0.715684	-0.222039	0.734178	0.511596	0.089065	0.484832	0.532088	0.000307768	0.402043	0.0410623	6.2e-05	0.0120042	0.951827	0.283927	0.114116	0.001922	0.36447	0.00545858	0.0264596	0.692579	0.0518	0.025655
ENSMUSG00000052609	Plekhg3	2	0.027894	0.0744176	0.326588	9.71e-05	0.998501	0.87161	0.999387	0.56299	0.916797	0.999647	0.112488	0.695779	0.84238	0.999953	0.0714528	0.495681	0.389162	0.313114	0.690568	-0.00833661	0.122228	-0.0637057	0.256101	0.104772	-0.121801	0.45428	0.199572	0.133115	-0.0900437	0.371596	0.000316771	0.00344749	0.0203942	2.14e-06	0.951221	0.38001	0.640487	0.0755384	0.417922	0.359864	0.00251449	0.124046	0.303451	0.517622	0.00573177
ENSMUSG00000029368	Alb	2	0.0279154	0.187092	0.228289	6.62e-05	0.991141	0.983735	0.999965	0.605852	0.345922	0.999255	0.268061	0.978281	0.963329	0.999517	0.631626	0.600677	0.383526	0.430891	0.822935	0.0690761	0.0255487	0.0897416	0.284993	0.384021	0.173901	0.420474	0.0316786	0.0582539	-0.0762646	0.15597	0.000323856	0.0173756	0.00896481	1.31e-06	0.680564	0.880871	0.58867	0.100734	0.0172431	0.284197	0.0218428	0.843453	0.713311	0.6521	0.341652
ENSMUSG00000022546	Gpt	2	0.0303549	0.215698	0.208126	7.74e-06	0.600405	0.246446	0.999387	0.108339	0.889426	0.999647	0.424806	0.997756	0.647209	0.999953	0.060459	0.543581	0.328859	0.423376	0.862939	0.313281	0.40046	0.137258	0.592332	0.133672	0.149227	0.294675	0.00186852	0.241228	0.0825384	0.426261	0.000364557	0.0236202	0.0046291	8.15e-08	0.0371819	0.00921145	0.355038	0.000222343	0.351283	0.302742	0.0738887	0.989568	0.0889781	0.58332	0.00418058
ENSMUSG00000053931	Cnn3	2	0.0307021	0.367877	0.442387	2.57e-05	0.899754	0.966194	0.999387	0.518606	0.855135	0.999255	0.388082	0.959765	0.964735	0.999953	0.337633	0.452952	0.22432	0.248469	0.66197	0.160387	0.0472087	0.0500401	0.254157	0.126445	0.0635914	0.268147	0.0395555	0.0431761	-0.010588	0.208137	0.00037876	0.0691773	0.0493987	3.69e-07	0.20909	0.718021	0.694738	0.0571773	0.302148	0.608447	0.0559198	0.746011	0.721941	0.934878	0.0967387
ENSMUSG00000024981	Acsl5	2	0.0307121	0.880118	0.331621	0.000758609	0.998501	0.976051	0.999387	0.751196	0.980229	0.999647	0.258867	0.916397	0.909776	0.999953	0.0942114	0.543746	0.0682144	0.344984	0.653395	0.023858	0.0353173	-0.0724626	0.181177	0.0337242	0.00795057	0.386004	0.0984272	0.106851	-0.0154408	0.386845	0.000383901	0.636287	0.0208764	3.21e-05	0.873907	0.817805	0.626383	0.244433	0.815429	0.95648	0.0203513	0.493246	0.45528	0.919123	0.00937829
ENSMUSG00000040929	Rfx3	2	0.0312127	0.0528574	0.577964	0.00357934	0.631733	0.53092	0.999387	0.7864	0.815397	0.999647	0.440917	0.224856	0.181408	0.999953	0.18561	-0.737412	-0.621864	-0.342313	-0.792619	-0.41116	-0.403444	-0.0609548	-0.226485	-0.241393	-0.178323	-0.401182	-0.553122	-0.580464	-0.288905	-0.440075	0.000397809	0.00197784	0.109715	0.000248222	0.0492001	0.058563	0.779202	0.300949	0.224355	0.400677	0.0816003	0.006033	0.00352981	0.197861	0.0318111
ENSMUSG00000104950	RP23-434H17.6	2	0.0314371	0.489227	0.67969	0.00010201	0.908399	0.95941	0.999965	0.907062	0.945901	0.999255	0.538976	0.976902	0.790856	0.999517	0.186905	-0.97813	-0.381072	-0.349791	-1.37721	0.324914	0.118171	0.419288	-0.149468	0.159398	0.609788	-0.434468	0.0551265	-0.328406	0.229481	-0.56671	0.000405806	0.133538	0.208728	2.28e-06	0.23629	0.667342	0.141122	0.60309	0.539612	0.0243606	0.145121	0.830938	0.199848	0.423383	0.032378
ENSMUSG00000024507	Hsd17b4	2	0.0320351	0.772504	0.683595	0.0347565	0.998501	0.935947	0.999387	0.865923	0.726918	0.999647	0.667822	0.8187	0.997883	0.999953	0.392588	0.506777	0.109924	0.186841	0.409433	0.0151614	0.0901466	-0.118544	0.107406	0.203635	-0.19261	0.18097	0.154355	0.0057875	-0.0543836	0.214481	0.000421376	0.426304	0.187956	0.00509689	0.916281	0.539448	0.405793	0.472131	0.140308	0.167875	0.253328	0.261542	0.966275	0.708673	0.127212
ENSMUSG00000044562	Rasip1	2	0.0323055	0.0741785	0.251908	0.0133563	0.235628	0.364686	0.999387	0.593272	0.764644	0.999647	0.376538	0.573721	0.80887	0.999953	0.234912	0.861575	0.706732	0.642286	0.823691	0.773932	0.587352	0.33707	0.460874	0.309411	-0.0851627	0.522426	0.430222	0.287488	0.210476	0.478684	0.000431585	0.00342448	0.00950984	0.0014042	0.00142816	0.0217599	0.186932	0.0872262	0.175621	0.726426	0.0532331	0.0660768	0.225788	0.416246	0.0490301
ENSMUSG00000104713	Gbp6	2	0.03283	0.850027	0.914806	0.729615	0.150573	0.998273	0.999965	0.433846	0.0114027	0.999255	0.640789	0.610077	0.449491	0.999517	0.752662	-1.22979	0.193153	0.148071	-0.217247	-1.18909	0.00778759	-0.137133	-0.752816	-1.39526	-0.348475	-0.42195	-0.533106	0.690781	0.274714	-0.203786	0.00045021	0.573025	0.684815	0.530106	0.000351511	0.980911	0.69617	0.0314239	2.1e-05	0.31073	0.226425	0.077152	0.0278807	0.435083	0.513836
ENSMUSG00000097639	Platr4	2	0.0330217	0.0856617	0.56341	0.113898	0.978142	0.857769	0.999387	0.56299	0.834915	0.999255	0.10311	0.505668	0.918947	0.999953	0.0329606	-0.975799	-0.77318	-0.449602	-0.599354	-0.173435	0.259862	-0.152743	-0.514324	-0.300322	0.00537596	-0.929416	-0.523786	-0.177162	-0.257552	-0.844157	0.000455936	0.00445199	0.100448	0.027797	0.522604	0.347762	0.589498	0.0754541	0.23474	0.984323	0.0021571	0.0442523	0.48286	0.363862	0.00153983
ENSMUSG00000034853	Acot11	2	0.0347148	0.780277	0.638971	0.0838451	0.297093	0.904812	0.999387	0.667156	0.117636	0.999647	0.24464	0.069156	0.160149	0.999953	0.0253129	-1.17671	-0.275454	-0.463419	-0.834786	-0.99038	-0.223611	-0.589358	-0.533539	-1.02716	-0.391442	-0.908383	-1.10263	-0.821489	-0.654017	-1.11469	0.000493835	0.354305	0.150899	0.0178712	0.00423296	0.484099	0.0835255	0.144956	0.00154694	0.220211	0.0175632	0.000582316	0.00544384	0.0479212	0.00100144
ENSMUSG00000107000	RP23-15K13.2	2	0.0347148	0.00617101	0.0718683	0.570294	0.998501	0.706508	0.999965	0.881923	0.980653	0.999255	0.952442	0.400058	0.769961	0.962957	0.453625	-1.06066	-1.28593	-1.31515	-0.289237	0.0435951	-0.488045	0.203837	0.205226	-0.0614691	-0.0412557	-0.0680744	-0.672953	-0.403445	-0.836432	-0.405345	0.000509168	6.46e-05	0.000126296	0.345714	0.883299	0.146736	0.520366	0.525656	0.826718	0.894673	0.837138	0.0226713	0.171948	0.0169832	0.171814
ENSMUSG00000029512	Ulk1	2	0.0347148	0.430237	0.702495	0.0692596	0.763069	0.998012	0.999965	0.747769	0.119002	0.999255	0.0933419	0.458176	0.988096	0.999517	0.0471173	0.458408	0.210078	0.15295	0.336932	0.217069	0.00397569	-0.035961	0.163123	0.395205	-0.106453	0.455728	0.270666	-0.0183385	0.137285	0.391897	0.000528816	0.0978843	0.24242	0.0136229	0.0980681	0.976468	0.785683	0.240816	0.00162122	0.410895	0.00165865	0.0313458	0.883649	0.305965	0.00264256
ENSMUSG00000030835	Nomo1	2	0.0353754	0.305742	0.661712	0.00568689	0.902826	0.976051	0.999387	0.708692	0.0630914	0.999647	0.618633	0.271175	0.983883	0.999953	0.0942114	0.457723	0.251759	0.179077	0.478348	0.160676	0.0316624	-0.00794218	0.183492	0.440166	-0.064208	0.184859	0.332521	0.0226488	0.0216822	0.337607	0.000552018	0.0485398	0.172987	0.000457534	0.223681	0.814688	0.952189	0.187564	0.000465034	0.6199	0.207063	0.0086939	0.857256	0.872907	0.00938903
ENSMUSG00000036352	Ubac1	2	0.0368845	0.233413	0.365515	0.0298499	0.908399	0.89146	0.999387	0.725767	0.698343	0.999647	0.783446	0.829377	0.878428	0.999953	0.142051	0.497346	0.310923	0.323416	0.433537	0.17147	0.116072	0.0848229	0.191816	0.216034	0.0864988	0.127485	0.149897	0.121831	0.0839601	0.334494	0.000590491	0.0279593	0.0265307	0.00413272	0.233372	0.432733	0.562178	0.21442	0.117051	0.54413	0.428764	0.278499	0.377698	0.57583	0.0197533
ENSMUSG00000028849	Map7d1	2	0.0369239	0.578708	0.97639	0.696673	0.123494	0.749703	0.999387	0.501407	0.251981	0.999647	0.826795	0.0130161	0.944214	0.999953	0.0500678	0.53494	0.205341	0.0254308	0.11417	0.592057	0.262472	0.234203	0.331589	0.394228	0.0104361	0.11865	0.615223	0.0686918	0.11907	0.459905	0.000609366	0.174915	0.871594	0.48654	0.000164057	0.105167	0.143711	0.0494699	0.00769313	0.945527	0.494236	3.98e-05	0.647222	0.462451	0.00295454
ENSMUSG00000062410	Hsd3b3	2	0.0379295	0.0123528	0.810134	0.800869	0.780991	0.95941	0.999387	0.959912	0.202583	0.999255	0.321808	0.196229	0.815723	0.999953	0.267464	-0.656208	-0.709375	-0.168405	-0.092328	-0.305367	-0.0816912	-0.108245	-0.0476445	-0.49815	0.118801	-0.441875	-0.520019	-0.211135	-0.262999	-0.345017	0.000641455	0.000161012	0.366094	0.629401	0.105305	0.668919	0.562086	0.807739	0.00630957	0.510861	0.0349	0.00425236	0.235371	0.167144	0.0616203
ENSMUSG00000028469	Npr2	2	0.0383285	0.370609	0.0867325	0.0140034	0.876998	0.971118	0.999387	0.853837	0.180327	0.999647	0.40576	0.704255	0.908308	0.999953	0.214781	-0.763905	-0.405428	-0.808234	-0.736331	-0.29813	0.0481974	-0.243124	-0.176127	-0.606031	-0.515415	-0.446412	-0.317303	-0.165466	-0.519028	-0.442778	0.000673062	0.0641518	0.000321258	0.00149065	0.173458	0.832202	0.268808	0.44341	0.00401767	0.016165	0.0632992	0.12901	0.437453	0.0230592	0.0417088
ENSMUSG00000027602	Map1lc3a	2	0.0383285	0.399755	0.545516	0.0122444	0.532331	0.641047	0.999387	0.399915	0.364365	0.999647	0.584236	0.80086	0.998031	0.999953	0.691986	0.456836	0.226591	0.225608	0.449496	0.30228	0.22295	0.305434	0.323032	0.298195	-0.091733	0.200551	0.153146	-0.00356372	-0.09894	0.107833	0.000678857	0.0826393	0.0924193	0.00125204	0.0250607	0.107184	0.024559	0.0245013	0.0201425	0.487656	0.178953	0.232955	0.977736	0.475107	0.418337
ENSMUSG00000073842	Mup7	2	0.0383285	0.171767	0.0948256	0.00137216	0.950709	0.75329	0.999387	0.785326	0.293582	0.999647	0.416732	0.868386	0.920991	0.999953	0.716913	-2.92674	-1.92855	-3.01061	-3.4802	-0.693042	-1.31916	-1.84105	-0.843294	-2.00509	-1.11199	-1.65517	-0.706857	-0.445532	-0.569124	-0.570439	0.000679086	0.0164311	0.000518373	7.03e-05	0.384618	0.107384	0.0240567	0.297782	0.0112131	0.148585	0.0701135	0.349793	0.55623	0.487724	0.455954
ENSMUSG00000017002	Slpi	2	0.0383285	0.384023	0.759566	0.0492963	0.438117	0.644735	0.999387	0.313387	0.131619	0.999647	0.797321	0.41903	0.96703	0.999953	0.186839	1.57291	0.814494	0.553439	1.33358	1.20431	0.788754	0.958706	1.41576	1.34048	0.0879332	0.434941	0.999151	0.157329	-0.0465394	1.03197	0.000679517	0.0763875	0.266404	0.00850398	0.0111802	0.110044	0.0568723	0.00862769	0.00200642	0.857807	0.450919	0.0250533	0.731134	0.931291	0.0323508
ENSMUSG00000105814	mmu-mir-703	2	0.0386148	0.465385	0.714966	0.031062	0.141711	0.575634	0.999965	0.895417	0.472907	0.999255	0.656305	0.618018	0.822161	0.999517	0.182315	0.895479	0.405389	0.291384	0.781611	0.948767	0.478659	0.0177583	0.167016	0.521699	0.177595	0.343701	0.447422	0.288246	0.074708	0.568751	0.000700361	0.120007	0.269884	0.00437208	0.000211574	0.0764434	0.948378	0.567548	0.0370773	0.490845	0.243059	0.0805748	0.258433	0.787941	0.0307832
ENSMUSG00000030029	Lrig1	2	0.0386148	0.318513	0.182013	0.000952285	0.927815	0.946089	0.999387	0.883854	0.980229	0.999647	0.963219	0.933774	0.939801	0.999517	0.182507	0.476935	0.266148	0.417583	0.600059	-0.142761	-0.0767815	0.0380755	0.0910298	-0.0317409	0.185358	-0.0255611	-0.0664865	0.0659966	-0.0177964	0.298576	0.000701731	0.0528079	0.00309699	4.35e-05	0.308181	0.59412	0.787499	0.540141	0.811559	0.174522	0.869863	0.620897	0.622	0.902495	0.0316053
ENSMUSG00000090877	Hspa1b	2	0.0386148	0.35427	0.745853	0.207357	0.530344	0.882298	0.999965	0.802064	0.537875	0.999647	0.243535	0.220871	0.932369	0.999953	0.0333479	1.78564	0.937118	0.593561	1.00165	1.23215	0.508522	0.298247	0.513661	0.953602	-0.251521	1.27743	1.35336	0.300522	-0.0587986	1.52667	0.000704462	0.0648643	0.251694	0.0673962	0.0128519	0.307362	0.538946	0.336678	0.0529754	0.614998	0.017086	0.00550146	0.532655	0.912657	0.00156915
ENSMUSG00000022892	App	2	0.0391128	0.188496	0.994791	0.0109908	0.266425	0.136416	0.999387	0.405239	0.784061	0.999647	0.48608	0.310185	0.769961	0.999953	0.149678	0.429926	0.292392	0.00467767	0.42938	0.391005	0.39374	0.120699	0.298178	0.157387	-0.0776311	0.226053	0.309313	0.166268	-0.00860068	0.288447	0.00072218	0.0177939	0.970438	0.00108679	0.00207235	0.00243538	0.342138	0.0258079	0.196912	0.532203	0.109025	0.0109669	0.171302	0.947134	0.0216562
ENSMUSG00000000031	H19	2	0.0394729	0.301353	0.303654	0.0107021	0.279905	0.938165	0.999387	0.802764	0.326859	0.999647	0.471102	0.285866	0.828361	0.999953	0.0588938	3.18152	2.20795	3.10053	3.82517	2.36537	-0.759596	1.58964	1.25161	1.93371	2.90753	2.16268	2.69078	1.46972	2.80678	3.405	0.000736921	0.0463381	0.0162622	0.00104239	0.00360224	0.555474	0.171209	0.331644	0.0151065	0.00291465	0.100396	0.00945163	0.273587	0.04637	0.00400061
ENSMUSG00000059482	2610301B20Rik	2	0.039511	0.059035	0.162762	3.13e-05	0.380078	0.633052	0.999387	0.342723	0.657067	0.999647	0.120626	0.814436	0.782147	0.999953	0.121216	-0.688909	-0.581911	-0.633388	-1.06498	-0.552999	-0.42541	-0.283449	-0.535603	-0.326067	-0.102386	-0.667745	-0.224119	-0.233061	-0.353045	-0.49376	0.000742445	0.00265752	0.00227541	4.92e-07	0.00741599	0.0404235	0.179563	0.0137427	0.0920191	0.607245	0.00322552	0.254163	0.226785	0.10639	0.0148663
ENSMUSG00000097220	Gm26599	2	0.0402049	0.295538	0.641702	0.469677	0.700081	0.599105	0.999387	0.957375	0.102323	0.999647	0.35382	0.0473127	0.715521	0.999953	0.461847	-1.42612	-0.844438	-0.602249	-0.492365	-0.724358	-0.76107	-0.492274	-0.110865	-1.25973	-0.418432	-0.93079	-1.50227	-0.597843	-0.656942	-0.542633	0.00075877	0.0437043	0.15318	0.248787	0.0713952	0.0886851	0.249738	0.796885	0.001217	0.294005	0.0444998	0.000265263	0.130044	0.132241	0.177444
ENSMUSG00000002059	Rab34	2	0.0405113	0.835032	0.866856	0.0018082	0.748291	0.981961	0.999387	0.381073	0.630505	0.999647	0.419616	0.934686	0.367971	0.999953	0.542653	0.802511	-0.144466	-0.175709	0.984591	0.39367	0.0386791	0.0449962	0.584887	0.3892	-0.569497	0.469941	0.121453	-0.551533	-0.346691	0.269086	0.000777393	0.538941	0.474768	0.000102042	0.0896245	0.871775	0.849182	0.0216518	0.0806416	0.0172068	0.0714989	0.583477	0.0155921	0.157046	0.247563
ENSMUSG00000028307	Aldob	2	0.042552	0.139336	0.210773	0.000948727	0.965062	0.633052	0.999387	0.278553	0.647226	0.999647	0.861943	0.87072	0.974451	0.999953	0.304045	0.527112	0.386828	0.437078	0.658655	0.117734	0.315522	0.315982	0.454257	0.259262	-0.0158607	0.0951708	0.13586	0.0281672	0.0622457	0.27304	0.000820446	0.0107526	0.0048456	4.31e-05	0.455127	0.0481361	0.0421694	0.0055952	0.0867507	0.917187	0.584196	0.366938	0.850493	0.695139	0.0776492
ENSMUSG00000038648	Creb3l2	2	0.0435795	0.000278447	0.0500481	0.0985618	0.879873	0.201562	0.999387	0.338897	0.691197	0.999647	0.570286	0.558087	0.346962	0.962957	0.351192	0.62613	0.936679	0.744561	0.440172	0.250685	0.5286	0.33525	0.488688	0.277567	0.296622	0.275191	0.312588	0.41008	0.444841	0.296975	0.00085094	6.01e-07	8.85e-05	0.022581	0.177619	0.00588577	0.0759632	0.0128361	0.110694	0.102941	0.170894	0.0794612	0.0213517	0.0216471	0.103493
ENSMUSG00000004789	Dlst	2	0.0455457	0.519128	0.503631	0.00051298	0.983364	0.484159	0.999387	0.4139	0.731295	0.999647	0.412362	0.829337	0.882613	0.999953	0.0533044	0.444741	0.184012	0.236209	0.584697	0.0786186	0.269105	0.0282879	0.30821	0.185825	-0.0777028	0.269216	0.138952	0.109828	0.0480441	0.384758	0.000904215	0.153002	0.0739479	1.93e-05	0.557001	0.0480931	0.831086	0.0271693	0.147441	0.550185	0.0677091	0.27789	0.387524	0.722375	0.00338234
ENSMUSG00000004896	Rrnad1	2	0.0478072	0.218609	0.913925	0.0493876	0.900258	0.737889	0.999387	0.824717	0.890881	0.999255	0.75201	0.53003	0.383146	0.999953	0.687755	-0.58741	-0.391134	-0.0875862	-0.48597	-0.222111	-0.249688	0.0212332	-0.168754	-0.141876	0.0456909	-0.178395	-0.331842	-0.404186	-0.182553	-0.143184	0.000960831	0.0243863	0.626598	0.00852378	0.212227	0.177793	0.90827	0.374777	0.398587	0.796448	0.363419	0.0515617	0.0181334	0.333138	0.413022
ENSMUSG00000031402	Mpp1	2	0.049	0.998228	0.606885	0.00310054	0.998501	0.856288	0.999387	0.731244	0.120639	0.999647	0.211266	0.827523	0.972281	0.999953	0.643687	0.449091	0.000937344	0.204546	0.523875	-0.00883489	0.12972	0.0675772	0.171079	0.407167	-0.0668468	0.368269	0.139138	-0.038591	-0.063446	0.121483	0.00100077	0.994376	0.128053	0.000206346	0.947434	0.344588	0.613882	0.222406	0.0017279	0.610738	0.0127954	0.27591	0.762166	0.642888	0.356396
ENSMUSG00000085396	Firre	2	0.049	0.232451	0.600884	0.0236367	0.315691	0.975837	0.999387	0.655149	0.661296	0.999647	0.702864	0.286788	0.960213	0.999953	0.467499	-0.457747	-0.299741	-0.216176	-0.427397	-0.395117	-0.0355697	-0.165304	-0.223629	-0.221069	0.0851749	-0.157744	-0.347357	-0.0556585	-0.122923	-0.183821	0.00100082	0.027732	0.122673	0.00301973	0.00476654	0.803819	0.243846	0.129167	0.0946791	0.532749	0.302591	0.00965749	0.67658	0.397959	0.183222
ENSMUSG00000020777	Acox1	2	0.049635	0.761245	0.763377	0.0932658	0.979335	0.9906	0.999387	0.892304	0.980229	0.999647	0.61599	0.707432	0.944813	0.999953	0.0499407	0.770302	-0.181071	0.248263	0.542149	-0.142972	0.0191718	-0.196799	0.13823	-0.0518926	-0.334321	0.322253	0.333526	0.122715	0.165619	0.678043	0.00101784	0.411306	0.273158	0.0208613	0.536588	0.935205	0.387282	0.561942	0.814078	0.136343	0.203979	0.130264	0.576875	0.475474	0.00294263
ENSMUSG00000057342	Sphk2	2	0.0508251	0.0528574	0.592246	0.0556759	0.998501	0.283429	0.999387	0.543612	0.659432	0.999647	0.543309	0.317559	0.0374203	0.999953	0.0178737	0.452018	0.415261	0.212738	0.365166	0.0215778	0.347963	0.0089982	0.26064	0.218669	0.131718	0.216277	0.330712	0.506053	0.329779	0.46951	0.00105507	0.00197508	0.118842	0.0100646	0.873327	0.012582	0.947178	0.0681413	0.0927685	0.320426	0.150115	0.0119178	0.000139275	0.0183393	0.000588267
ENSMUSG00000029716	Tfr2	2	0.0511741	0.458054	0.0718683	2.66e-08	0.983364	0.844169	0.999965	0.194099	0.996669	0.999255	0.0773446	0.923642	0.652602	0.999517	7.3e-05	0.44864	0.209042	0.469591	0.92293	0.0786404	0.137431	0.0849269	0.449326	0.00669256	0.072557	0.49195	0.0804548	0.220455	0.171248	0.731288	0.00107031	0.115241	0.000535311	4.81e-11	0.568188	0.326747	0.533525	0.00166909	0.959604	0.586338	0.00110912	0.540691	0.0912723	0.217171	6.14e-08
ENSMUSG00000031618	Nr3c2	2	0.0519621	0.00774682	0.542678	0.822451	0.274018	0.804032	0.999387	0.840361	0.0593866	0.999647	0.568592	0.0181172	0.140375	0.999953	0.240287	-0.56409	-0.668344	-0.287629	-0.0695255	-0.509473	-0.196705	-0.190727	-0.150875	-0.586378	-0.280755	-0.269327	-0.663647	-0.502927	-0.457265	-0.32623	0.00109103	8.75e-05	0.0900977	0.687553	0.00310286	0.258262	0.26492	0.397386	0.000379383	0.090784	0.149107	6.51e-05	0.00209209	0.00933039	0.0511612
ENSMUSG00000094030	Gm21833	2	0.0522729	0.00167965	0.424517	0.450637	0.909381	0.72148	0.999387	0.605852	0.998862	0.999647	0.858278	0.505668	0.124745	0.999953	0.0289571	-0.792891	-1.08172	-0.48266	-0.287135	-0.276192	-0.344334	0.239514	-0.420193	0.00436787	-0.383109	-0.144983	-0.462882	-0.726746	-0.702027	-0.766443	0.0011061	8.21e-06	0.0429831	0.231453	0.247591	0.15947	0.31605	0.0979898	0.984413	0.109494	0.574428	0.0435765	0.0015444	0.00566725	0.00125183
ENSMUSG00000003134	Tbc1d8	2	0.0552928	0.100883	0.310881	0.294775	0.909381	0.989372	0.999387	0.920817	0.25667	0.999647	0.0127333	0.395689	0.83801	0.999953	0.00191733	0.858241	0.709675	0.623014	0.428022	0.302843	-0.0266933	-0.224953	0.127809	0.672571	0.0127784	1.25234	0.583691	0.261048	0.521099	1.15831	0.00121151	0.00568699	0.0177107	0.117415	0.243184	0.919651	0.390065	0.638105	0.00804824	0.961956	1.94e-05	0.0215253	0.298567	0.0549822	1.39e-05
ENSMUSG00000099608	4933411E06Rik	2	0.0558133	0.00213963	0.129212	0.00797577	0.83935	0.714913	0.999387	0.771943	0.801335	0.999647	0.758592	0.271693	0.24207	0.999953	0.251313	-0.633835	-0.837265	-0.642546	-0.687791	-0.291609	-0.285832	-0.151277	-0.226754	-0.231432	-0.037152	-0.184059	-0.493532	-0.503305	-0.202774	-0.368727	0.00124942	1.26e-05	0.00131616	0.000709919	0.136995	0.153337	0.449932	0.273187	0.215726	0.848145	0.38803	0.00874304	0.00652021	0.31729	0.0551223
ENSMUSG00000042638	Gucy2c	2	0.0584578	0.0285508	0.147448	0.00823138	0.647193	0.736963	0.999387	0.724671	0.43575	0.999647	0.385416	0.640113	0.841838	0.999517	0.0595658	2.15226	2.327	2.43555	2.6343	1.14057	0.921534	0.829788	0.974007	1.2575	1.28377	1.55099	0.844321	0.575698	1.50173	1.82064	0.00135914	0.00068872	0.00171647	0.000739253	0.0527836	0.177508	0.278127	0.208372	0.0298708	0.0937098	0.0561368	0.138092	0.347258	0.0289875	0.00474811
ENSMUSG00000100214	6230415J03Rik	2	0.0584695	0.0177744	0.249264	0.0762305	0.888743	0.430353	0.999387	0.363716	0.93031	0.999647	0.0990277	0.107587	0.140375	0.999953	0.000546444	-0.7014	-0.775253	-0.590246	-0.539857	-0.281916	-0.4654	-0.35289	-0.535695	-0.144113	0.131083	-0.750449	-0.673357	-0.626074	-0.612553	-1.04339	0.00139573	0.000306659	0.00832174	0.0156148	0.188078	0.0352302	0.108487	0.0183322	0.4781	0.530608	0.00193334	0.00127695	0.00211391	0.006849	1.88e-06
ENSMUSG00000027546	Atp9a	2	0.0586325	0.580859	0.377529	0.000203994	0.995463	0.830947	0.999387	0.435765	0.951138	0.999647	0.0802848	0.675541	0.607428	0.999953	0.00158895	0.522614	0.198563	0.350803	0.779749	-0.0546548	0.172219	0.0307036	0.365088	0.0823909	-0.0912935	0.579685	0.246288	0.279529	0.204229	0.728237	0.00143144	0.205202	0.0297943	5.67e-06	0.734117	0.29587	0.848388	0.031808	0.592336	0.562827	0.0012898	0.111461	0.0712513	0.215967	9.76e-06
ENSMUSG00000102555	6430511E19Rik	2	0.0611165	0.0274414	0.231267	0.0364735	0.95554	0.789199	0.999387	0.867782	0.980229	0.999647	0.301538	0.870736	0.845976	0.999953	0.431406	-0.639884	-0.676442	-0.544467	-0.573392	0.165028	-0.241505	-0.196091	-0.149119	-0.0444047	-0.0960705	-0.490939	-0.172778	-0.193715	-0.252008	-0.281228	0.0015034	0.000642465	0.00691135	0.00545183	0.403762	0.242774	0.335122	0.477806	0.813104	0.622005	0.0294399	0.367148	0.30896	0.228477	0.153498
ENSMUSG00000000278	Scpep1	2	0.0611165	0.699847	0.807536	0.00557939	0.983364	0.957061	0.999387	0.723557	0.960763	0.999647	0.348623	0.957209	0.978868	0.999953	0.0460012	0.431487	0.131171	0.124903	0.497133	0.0785765	0.0668528	-0.0710064	0.18276	-0.0561788	0.0214172	0.304493	0.0479947	0.0296253	-0.10695	0.406889	0.00151293	0.324262	0.359491	0.000446131	0.563383	0.632036	0.60465	0.205025	0.66609	0.871714	0.0432581	0.712582	0.819825	0.446141	0.00250893
ENSMUSG00000039062	Anpep	2	0.0615727	0.565369	0.245368	0.00194186	0.962879	0.789449	0.999387	0.279357	0.926402	0.999647	0.271579	0.911692	0.937315	0.999953	0.027634	0.402178	0.16067	0.335103	0.508191	0.0961783	0.151943	0.0697825	0.365118	0.0898895	0.0406489	0.317764	0.0879423	0.0719837	0.0523217	0.402394	0.00154435	0.192493	0.00781697	0.00011246	0.45017	0.243186	0.582799	0.00587599	0.458638	0.742154	0.0226335	0.469518	0.550262	0.683886	0.00116305
ENSMUSG00000031672	Got2	2	0.0615834	0.384879	0.218758	2.08e-07	0.967259	0.487734	0.999387	0.148284	0.987898	0.999647	0.10311	0.778084	0.431885	0.999953	0.00101523	0.431919	0.233156	0.37327	0.848181	0.0992462	0.273798	0.116839	0.483877	0.0201942	0.0232839	0.461659	0.166189	0.289865	0.10322	0.629091	0.00156655	0.076784	0.00569141	1.1e-09	0.468512	0.0492044	0.389118	0.000669454	0.877903	0.860731	0.00207117	0.203883	0.0255337	0.455107	2.69e-06
ENSMUSG00000025580	Eif4a3	2	0.0615834	0.079926	0.391457	8.43e-05	0.452244	0.798064	0.999387	0.169875	0.709319	0.999647	0.45689	0.659922	0.304187	0.999953	0.0250632	0.427334	0.377399	0.288993	0.667698	0.325916	0.158803	0.105604	0.46408	0.196083	-0.0450946	0.253271	0.211338	0.328824	0.113761	0.44335	0.00156959	0.00400903	0.0323238	1.8e-06	0.0151232	0.250381	0.437672	0.00114871	0.128105	0.733499	0.0909573	0.103039	0.0107046	0.414856	0.000984978
ENSMUSG00000031360	Ctps2	2	0.0634647	0.623586	0.56341	0.00202697	0.927815	0.653011	0.999387	0.752913	0.728794	0.999647	0.267503	0.790381	0.774582	0.999953	0.0166184	0.474248	0.171723	0.247771	0.605423	-0.151488	0.239552	0.0861529	0.180206	0.206922	-0.0455143	0.382163	0.176761	0.194182	0.0818263	0.527051	0.00164459	0.23965	0.100448	0.000120224	0.302586	0.113474	0.562188	0.248403	0.143729	0.758565	0.0217608	0.216309	0.177153	0.599644	0.000495808
ENSMUSG00000101397	Mug-ps1	2	0.0634647	0.00780162	0.885372	0.42322	0.407513	0.314392	0.999387	0.699529	0.163932	0.999647	0.431368	0.00562742	0.186503	0.999517	0.185826	-0.672392	-0.82843	-0.130346	-0.27083	-0.556995	-0.519938	0.169016	-0.298012	-0.598615	0.0364291	-0.41208	-0.851842	-0.541945	-0.280557	-0.443365	0.00164884	8.91e-05	0.533351	0.209234	0.00886467	0.0156037	0.415792	0.169551	0.00336469	0.857569	0.0772283	4.25e-05	0.00738268	0.192002	0.0324967
ENSMUSG00000084744	Gm25291	2	0.0637613	0.22916	0.500348	0.0437347	0.567723	0.818031	0.999387	0.717751	0.898697	0.999647	0.304957	0.556362	0.664125	0.999953	0.0275103	-1.33676	-0.871402	-0.7518	-1.17171	-0.929371	-0.464686	0.0431445	-0.57654	-0.364241	-0.346911	-1.06562	-0.73708	-0.644782	-0.576773	-1.38003	0.00167738	0.027179	0.0722376	0.00707669	0.0294609	0.273826	0.921182	0.19765	0.36952	0.416547	0.0303304	0.0608233	0.0966071	0.190646	0.00115552
ENSMUSG00000020706	Ftsj3	2	0.0642775	0.00546473	0.0732045	0.000206929	0.991141	0.7767	0.999387	0.502692	0.686426	0.999647	0.484924	0.967068	0.298224	0.999953	0.0811941	0.400676	0.500777	0.476588	0.595821	0.0542821	0.158443	0.157162	0.262415	0.195552	-0.0375793	0.226738	0.0347306	0.313265	0.112738	0.34197	0.00170146	5.31e-05	0.000175618	5.8e-06	0.67079	0.224278	0.217898	0.0506076	0.108727	0.763376	0.108479	0.777033	0.0101481	0.389795	0.00712602
ENSMUSG00000106819	RP24-230L6.3	2	0.0655286	0.0168941	0.560509	0.121578	0.181107	0.33772	0.999387	0.313387	0.947847	0.999647	0.37686	0.472527	0.348796	0.999517	0.0308442	-0.56924	-0.654117	-0.307265	-0.404288	-0.608706	-0.437944	-0.0902246	-0.500623	-0.0984527	-0.0618808	-0.389111	-0.342535	-0.392061	-0.36216	-0.566638	0.00174851	0.000267892	0.0979269	0.0308245	0.000857116	0.0184123	0.624377	0.00899654	0.569948	0.733369	0.0533421	0.049376	0.0227176	0.0593611	0.00160454
ENSMUSG00000032360	Hcrtr2	2	0.068377	0.0454314	0.0816739	0.00159666	0.909381	0.986094	0.881573	0.445326	0.931678	0.999647	0.155606	0.945495	0.95246	0.999953	0.895235	-2.00601	-2.03663	-2.1828	-2.56366	-0.71496	-0.0785685	-1.82279	-1.39661	-0.38855	-0.852035	-1.90822	0.295694	0.318765	-0.65988	-0.198958	0.00188819	0.00152381	0.000266525	8.59e-05	0.247537	0.89844	0.00467268	0.0344702	0.490874	0.122945	0.00594621	0.635151	0.605117	0.342012	0.752487
ENSMUSG00000001924	Uba1	2	0.068915	0.244066	0.194627	2.38e-06	0.998501	0.876703	0.999387	0.525351	0.920079	0.999647	0.184956	0.956802	0.769526	0.999953	0.00764349	0.40064	0.270633	0.371481	0.745946	-0.0179782	0.111678	-0.0054773	0.254021	0.0990599	-0.00756039	0.371229	0.0464452	0.169028	0.0433016	0.484114	0.00191392	0.0303133	0.00364475	1.75e-08	0.889651	0.396892	0.965999	0.0596511	0.42429	0.952017	0.0090645	0.707115	0.16865	0.740901	0.000138241
ENSMUSG00000027075	Slc43a1	2	0.068915	0.105646	0.160428	0.00183669	0.953316	0.873999	0.999387	0.209363	0.965396	0.999647	0.185134	0.928194	0.798732	0.999953	0.0164764	0.70671	0.607958	0.708388	0.950279	0.188978	-0.201562	-0.13247	0.745516	-0.0876396	0.392421	0.66745	0.127534	0.274568	0.183121	0.829704	0.00191431	0.00637648	0.00219598	0.000104103	0.390693	0.3931	0.570759	0.00250941	0.681593	0.0788895	0.00908883	0.562778	0.213039	0.449987	0.000472256
ENSMUSG00000038279	Nop2	2	0.0690242	0.109339	0.11149	6.96e-05	0.995463	0.913278	0.999387	0.313387	0.423746	0.999647	0.284427	0.459351	0.747828	0.999517	0.00523027	0.479563	0.405274	0.520023	0.799498	0.0511405	-0.111372	0.071003	0.425964	0.31857	0.076322	0.379662	0.300431	0.195068	0.176249	0.615385	0.00192298	0.00675369	0.000836137	1.4e-06	0.734496	0.475024	0.642766	0.00853564	0.028032	0.610259	0.0256237	0.0413163	0.181545	0.268548	8.17e-05
ENSMUSG00000039952	Dag1	2	0.0703328	0.489276	0.249264	5.02e-06	0.927815	0.824606	0.999387	0.649937	0.716099	0.999647	0.49644	0.934196	0.909776	0.999953	0.0416127	0.392555	0.183841	0.329117	0.710473	0.126794	0.139505	0.0586849	0.203882	0.180136	0.174485	0.219992	0.0666169	0.0897178	0.0363742	0.381976	0.00197477	0.133601	0.0088341	4.7e-08	0.316869	0.281375	0.642579	0.125585	0.135135	0.156048	0.115285	0.582034	0.455988	0.777226	0.0021577
ENSMUSG00000002981	Clptm1	2	0.0719301	0.270612	0.33708	0.000137208	0.945171	0.762316	0.999387	0.462076	0.504513	0.999647	0.141761	0.722116	0.873552	0.999953	0.0407525	0.391494	0.256592	0.289413	0.606025	0.118517	0.163543	0.0783356	0.275055	0.244891	-0.0025692	0.3966	0.178956	0.108537	0.0844689	0.383466	0.00203332	0.0363512	0.0214042	3.32e-06	0.35012	0.206155	0.535661	0.0387554	0.0436867	0.983434	0.00447052	0.140452	0.367932	0.51252	0.0021028
ENSMUSG00000106631	1700028K03Rik	2	0.0726859	0.0235196	0.531314	0.0458756	0.849896	0.254716	0.999965	0.777632	0.955463	0.999255	0.725953	0.902721	0.138439	0.999517	0.264757	-0.755156	-0.839431	-0.42614	-0.677815	-0.353656	-0.649626	-0.150729	-0.276576	-0.112408	-0.210219	-0.257853	-0.180539	-0.722883	-0.362232	-0.449301	0.00207859	0.000464651	0.0892045	0.00761197	0.144479	0.0102495	0.549049	0.283017	0.625727	0.394395	0.337349	0.437823	0.00196443	0.164055	0.0606179
ENSMUSG00000058301	Upf1	2	0.0726859	0.398314	0.701059	0.00351403	0.838356	0.9294	0.999387	0.784114	0.582946	0.999647	0.641935	0.535543	0.711598	0.999953	0.0104841	0.455962	0.247358	0.186929	0.57486	0.216608	0.0961306	0.0416809	0.156505	0.255682	-0.0256556	0.196487	0.271331	0.212958	-0.0800333	0.542275	0.00208437	0.0819274	0.19924	0.000209847	0.13664	0.520424	0.77494	0.3134	0.0650489	0.856883	0.22517	0.0532252	0.126519	0.59397	0.000238105
ENSMUSG00000075595	Zfp652	2	0.0727138	0.427316	0.212927	2.38e-06	0.983364	0.455573	0.999387	0.483876	0.585963	0.999647	0.113032	0.969045	0.957136	0.999953	0.0289571	-0.392682	-0.20527	-0.351793	-0.74257	0.0732571	0.264237	0.0166856	-0.265719	-0.222581	-0.0481822	-0.426101	0.0326675	-0.0557072	-0.0370463	-0.402621	0.00209182	0.0959288	0.00530569	1.73e-08	0.564808	0.0406077	0.895461	0.0455556	0.0670429	0.695065	0.00261717	0.787531	0.644028	0.773726	0.00124633
ENSMUSG00000068566	Myadm	2	0.0738812	0.374411	0.208126	0.000719168	0.829574	0.516996	0.999387	0.210964	0.819221	0.999647	0.117791	0.0816829	0.518325	0.999953	0.00735107	0.451374	0.259784	0.419306	0.638725	0.221214	0.291199	0.139861	0.466218	0.168093	0.346329	0.48221	0.474829	0.289368	0.330535	0.562196	0.0021703	0.0724376	0.00464924	2.98e-05	0.130334	0.055702	0.350442	0.00275494	0.227946	0.0164094	0.00306129	0.000794349	0.0426277	0.030431	0.000128706
ENSMUSG00000022477	Aco2	2	0.0738812	0.284105	0.250425	2.64e-05	0.979335	0.585385	0.999387	0.472608	0.682202	0.999647	0.18539	0.844463	0.798732	0.999953	0.00874042	0.407547	0.263283	0.342132	0.700721	0.082822	0.234307	0.036817	0.283928	0.205564	-0.0270156	0.381565	0.12992	0.158567	0.112585	0.491607	0.00218252	0.0398619	0.00925471	3.83e-07	0.53401	0.0827186	0.780534	0.0421938	0.106644	0.834296	0.0092377	0.306681	0.208459	0.402504	0.00017731
ENSMUSG00000085404	Gm12909	2	0.0744073	0.0511577	0.164276	0.0273527	0.99805	0.943285	0.999387	0.481065	0.99137	0.999647	0.305899	0.682746	0.851603	0.999953	0.0279335	-1.11217	-1.10107	-1.12654	-1.08293	-0.0609052	-0.169619	-0.266585	-0.777808	-0.039899	0.0978678	-0.874728	-0.53703	-0.303137	-0.465893	-1.15602	0.00222026	0.00201506	0.00235096	0.00368466	0.866107	0.643059	0.47185	0.0444647	0.906609	0.779094	0.0305812	0.114823	0.357477	0.206745	0.00118271
ENSMUSG00000038520	Tbc1d17	2	0.074685	0.280913	0.707251	0.00186919	0.916602	0.428607	0.999387	0.28742	0.968611	0.999647	0.232787	0.825004	0.662424	0.999953	0.0166184	0.414037	0.273419	0.171928	0.544392	0.147044	0.294415	0.0771083	0.392996	0.0509686	-0.0881697	0.362059	0.143042	0.21635	0.14545	0.469897	0.00229269	0.0389612	0.206299	0.000106714	0.279022	0.0347233	0.575169	0.00647177	0.695203	0.508784	0.0154537	0.272868	0.0957725	0.296573	0.000493845
ENSMUSG00000030189	Ybx3	2	0.074685	0.0440758	0.210773	0.0179694	0.517328	0.964598	0.999387	0.716604	0.163109	0.999647	0.221437	0.152469	0.669085	0.999517	0.106153	0.443145	0.443904	0.408637	0.461062	0.327985	-0.0550126	0.24485	0.199376	0.409985	0.177936	0.394654	0.396097	0.214261	0.332583	0.359781	0.00229336	0.00145639	0.00487441	0.00209613	0.0228628	0.712723	0.0962103	0.195122	0.00312195	0.21569	0.0139426	0.00460285	0.122933	0.0276762	0.0125817
ENSMUSG00000057982	Zfp809	2	0.0750969	0.0134622	0.149732	0.00239352	0.98891	0.240081	0.999387	0.737854	0.926402	0.999647	0.29579	0.985297	0.826434	0.999953	0.664396	-0.575807	-0.68874	-0.595466	-0.745316	0.092744	-0.511163	-0.268229	-0.236538	-0.129493	-0.0791538	-0.453426	-0.0214182	-0.195489	-0.125438	-0.157979	0.00231303	0.000188885	0.00178364	0.00014866	0.612335	0.00855751	0.158583	0.226894	0.462557	0.663518	0.028319	0.903688	0.267024	0.51642	0.384209
ENSMUSG00000024594	Prrc1	2	0.0772888	0.144944	0.378322	0.0334004	0.959833	0.93689	0.999387	0.771943	0.505547	0.999647	0.257519	0.775857	0.700965	0.999953	0.0244975	0.443345	0.362308	0.317786	0.428155	0.113984	0.0911023	0.0609788	0.169544	0.279515	0.0781505	0.375316	0.181616	0.216877	0.114644	0.478616	0.00239949	0.011119	0.0303348	0.00478914	0.432911	0.545536	0.680629	0.273033	0.0442497	0.588492	0.0199736	0.197321	0.122118	0.450728	0.000933571
ENSMUSG00000029545	Acads	2	0.0805294	0.344914	0.535763	7.71e-07	0.935385	0.434808	0.999965	0.15737	0.985178	0.999255	0.0552161	0.883646	0.819384	0.999517	0.00343025	0.388295	0.23312	0.213149	0.776635	0.124552	0.274878	0.0757013	0.460646	0.0207207	-0.104019	0.493078	0.10575	0.142094	-0.0130596	0.527064	0.00257146	0.061423	0.0943125	4.12e-09	0.334792	0.0366601	0.555122	0.000640481	0.86687	0.406217	0.000490476	0.39027	0.246203	0.920421	3.26e-05
ENSMUSG00000106288	RP24-140D11.6	2	0.0805294	0.016734	0.449329	0.264992	0.950393	0.736165	0.999965	0.695238	0.976493	0.999255	0.436397	0.365799	0.405671	0.962957	0.00586341	-0.6771	-0.810455	-0.441984	-0.375727	-0.193226	-0.308913	-0.0773646	-0.327084	-0.0625916	-0.167533	-0.433268	-0.511878	-0.483743	-0.587606	-0.888008	0.00257247	0.000262948	0.0497847	0.0987508	0.383202	0.176322	0.73308	0.165345	0.764247	0.447687	0.0798549	0.0166138	0.0212241	0.0129521	9.12e-05
ENSMUSG00000071266	Zfp946	2	0.0809912	0.117995	0.392037	2.68e-07	0.975974	0.941613	0.999965	0.290214	0.94607	0.999647	0.0995375	0.997633	0.305476	0.999953	0.000170185	-0.450215	-0.385379	-0.317489	-0.936847	0.0759005	-0.0723877	0.096519	-0.432091	0.0855109	0.010118	-0.50781	0.00198657	-0.362521	-0.115032	-0.752586	0.00263833	0.0077586	0.0331524	1.12e-09	0.612191	0.636883	0.52556	0.00589599	0.548557	0.944796	0.00196472	0.988881	0.0108423	0.454106	2.76e-07
ENSMUSG00000021466	Ptch1	2	0.0814192	0.0265101	0.242567	0.00923461	0.996529	0.598503	0.999387	0.664272	0.978972	0.999647	0.195991	0.534855	0.972604	0.999953	0.216651	0.4306	0.484081	0.382653	0.499224	0.0261976	0.247226	-0.082994	0.220302	0.0374288	0.134402	0.400891	0.263527	0.04054	0.122556	0.28552	0.00272687	0.000605254	0.00760976	0.000859193	0.853166	0.0880909	0.561749	0.140515	0.782057	0.332958	0.0109616	0.052797	0.764759	0.399761	0.0423089
ENSMUSG00000033102	Cdc14b	2	0.0814192	0.00360569	0.419465	0.000875622	0.541198	0.285918	0.999387	0.15737	0.459896	0.999647	0.613024	0.916501	0.677086	0.999953	0.0664871	-0.392052	-0.531169	-0.266404	-0.552464	-0.288287	-0.329286	-0.306845	-0.454947	-0.264767	-0.0390412	-0.183101	-0.0852837	-0.197941	-0.0852272	-0.35738	0.00273321	2.67e-05	0.0407501	3.85e-05	0.026669	0.0128855	0.0186394	0.000770629	0.0345144	0.758538	0.201429	0.493818	0.109095	0.520545	0.00500892
ENSMUSG00000007836	Hnrnpa0	2	0.0814192	0.0175527	0.423945	0.00076355	0.559846	0.744842	0.999387	0.530851	0.472907	0.999647	0.52086	0.660604	0.574464	0.999953	0.246734	0.395717	0.462267	0.267659	0.565393	0.286728	0.17988	0.165024	0.261039	0.260705	0.076229	0.219141	0.204482	0.237907	-0.0101799	0.251547	0.00273773	0.000296684	0.0421175	3.25e-05	0.0288197	0.185662	0.215463	0.0614884	0.0376235	0.554538	0.1326	0.104064	0.0587713	0.940092	0.0534175
ENSMUSG00000024781	Lipa	2	0.0820528	0.791908	0.452484	0.00175064	0.998501	0.507017	0.999387	0.518606	0.97796	0.999647	0.280128	0.775857	0.693869	0.999953	0.0299387	0.406004	0.0980073	0.261602	0.539737	0.0185016	0.267535	0.0458172	0.268359	0.0374182	-0.0115306	0.336024	0.167932	0.202746	0.135671	0.427208	0.00280883	0.454895	0.0517598	9.72e-05	0.892036	0.0530405	0.734169	0.0570208	0.774771	0.930494	0.0243524	0.196522	0.116415	0.323635	0.00132557
ENSMUSG00000026043	Col3a1	2	0.0824105	0.635654	0.646549	0.00120044	0.444916	0.976051	0.999387	0.199733	0.789098	0.999647	0.161086	0.680171	0.927508	0.999953	0.0088554	0.815379	-0.299947	0.382754	1.13344	0.677439	0.0632475	0.441309	0.880571	0.334224	0.0574776	0.812881	0.410696	0.167899	0.305975	1.01736	0.00282837	0.256109	0.157146	5.94e-05	0.0136251	0.819679	0.103575	0.00218733	0.199869	0.827821	0.00662759	0.112907	0.513253	0.26649	0.000182624
ENSMUSG00000005142	Man2b1	2	0.0871663	0.218316	0.525253	0.000248519	0.945171	0.32883	0.999387	0.428687	0.99961	0.999647	0.230147	0.8187	0.384794	0.999953	0.0188626	0.378998	0.280293	0.2206	0.599722	0.11999	0.311127	0.0621594	0.325501	0.00017676	0.000548169	0.350715	0.137544	0.286964	0.0509953	0.428798	0.00314149	0.0242513	0.0823761	5.7e-06	0.35075	0.0174348	0.626549	0.0155766	0.998857	0.996491	0.0134814	0.26196	0.018473	0.69481	0.000700416
ENSMUSG00000035780	Ugt2a3	2	0.0877843	0.447471	0.349047	9.2e-05	0.726411	0.872811	0.999965	0.737854	0.445706	0.999255	0.263464	0.751263	0.811432	0.999517	0.00412453	-0.460675	-0.239512	-0.342389	-0.781974	0.264508	0.133862	0.0568788	-0.191721	-0.316735	-0.0104661	-0.394751	-0.202234	-0.173358	-0.155009	-0.629811	0.00320228	0.107931	0.0247551	2.01e-06	0.0819262	0.38307	0.705945	0.226837	0.0314386	0.94281	0.0209556	0.166714	0.229044	0.313689	4.44e-05
ENSMUSG00000057722	Lepr	2	0.0909152	0.0419362	0.0946238	0.0131948	0.995463	0.882298	0.999387	0.952809	0.635321	0.999647	0.671135	0.522663	0.832804	0.999953	0.0983982	1.58044	1.61052	1.9495	1.80369	0.152413	-0.576958	0.196009	0.167504	0.903311	0.203435	0.70801	1.0543	0.531738	1.02411	1.43249	0.00342418	0.0015507	0.000442983	0.00137961	0.768829	0.275652	0.710817	0.76067	0.0828971	0.725222	0.259906	0.0496217	0.305197	0.0810869	0.0100469
ENSMUSG00000023043	Krt18	2	0.093025	0.4615	0.367586	6.33e-05	0.957564	0.938165	0.999387	0.514636	0.975525	0.999647	0.185263	0.936399	0.562914	0.999953	0.00184472	0.441333	0.226791	0.32961	0.768357	-0.122633	0.0893278	0.115429	0.297221	-0.0441549	-0.0966899	0.433235	0.0776396	0.276886	0.217621	0.665939	0.00354924	0.117572	0.0272309	1.22e-06	0.412436	0.5576	0.435961	0.0561539	0.759308	0.507569	0.00916029	0.588028	0.0541298	0.153841	1.3e-05
ENSMUSG00000105285	RP24-447I18.1	2	0.0930518	0.0489807	0.841217	0.0914888	0.722743	0.121328	0.999965	0.447862	0.947322	0.999255	0.544016	0.549257	0.295162	0.962957	0.0369046	-0.589889	-0.616288	-0.163639	-0.479898	-0.348907	-0.647851	0.0237382	-0.443228	-0.109776	0.107861	-0.315751	-0.363265	-0.490492	-0.497434	-0.611806	0.00356131	0.00172718	0.425978	0.0202531	0.079632	0.00178167	0.908172	0.0359113	0.562121	0.591083	0.150776	0.0586467	0.00968074	0.0215352	0.00181106
ENSMUSG00000021327	Zkscan3	2	0.0933606	0.0362776	0.500348	0.0413007	0.146946	0.42182	0.999387	0.626761	0.635321	0.999647	0.131633	0.771153	0.803579	0.999953	0.338558	-0.371166	-0.408865	-0.230636	-0.356288	-0.462274	-0.279972	-0.109562	-0.210632	-0.212054	-0.10699	-0.409015	-0.161702	-0.150403	-0.176717	-0.207935	0.00359255	0.00106235	0.0717975	0.00654517	0.00031015	0.0324299	0.389684	0.111901	0.0829073	0.390908	0.00390845	0.185182	0.217823	0.178707	0.0973498
ENSMUSG00000038633	Degs1	2	0.0957833	0.145576	0.369174	0.00167158	0.85266	0.807094	0.999387	0.701791	0.763787	0.999647	0.16133	0.783063	0.707264	0.999953	0.0496519	0.372367	0.314275	0.279496	0.511531	0.183558	0.146034	0.00234697	0.181955	0.166692	0.0833177	0.380709	0.153446	0.186551	0.0860257	0.372756	0.00371708	0.0112037	0.0276339	9.16e-05	0.150958	0.261645	0.985307	0.171306	0.175097	0.502924	0.00669687	0.210951	0.12443	0.507112	0.00291589
ENSMUSG00000090100	Ttbk2	2	0.0958848	0.0104474	0.33708	8.42e-05	0.995463	0.541161	0.999387	0.781115	0.839703	0.999647	0.450486	0.898885	0.112848	0.999953	0.109124	-0.551241	-0.701393	-0.446208	-0.93976	-0.0548483	-0.360539	0.0980608	-0.21109	-0.207292	0.262233	-0.356861	-0.143914	-0.588966	0.0388711	-0.468075	0.00373669	0.000129238	0.0215375	1.79e-06	0.771673	0.0626594	0.614267	0.287959	0.251763	0.159696	0.0872093	0.427615	0.00120816	0.845154	0.0121739
ENSMUSG00000039967	Zfp292	2	0.0995621	0.953631	0.938595	0.0362625	0.998501	0.79891	0.999387	0.730436	0.53178	0.999647	0.616185	0.610094	0.677412	0.999953	0.00989334	-0.41193	-0.0385367	-0.0506801	-0.409004	-0.0209831	-0.208841	-0.0802465	-0.180331	-0.266802	0.0609518	-0.198744	-0.239394	-0.198863	-0.109606	-0.527239	0.00396393	0.777189	0.71649	0.00540697	0.880615	0.145912	0.56854	0.219946	0.050207	0.655533	0.204113	0.077411	0.137263	0.443648	0.000218168
ENSMUSG00000019312	Grb7	2	0.100882	0.00651105	0.271101	0.000204301	0.995463	0.427886	0.999387	0.342723	0.99303	0.999647	0.113032	0.843368	0.542704	0.999953	0.0620918	0.392914	0.538337	0.344318	0.656641	0.038657	0.294573	-0.0244026	0.355069	-0.0130534	0.0843788	0.452685	0.133445	0.254382	0.19527	0.38553	0.0040798	7.03e-05	0.0114457	5.71e-06	0.775134	0.0345227	0.857511	0.0137333	0.919387	0.52101	0.00261678	0.30138	0.0495755	0.156687	0.00442692
ENSMUSG00000102258	Gm38257	2	0.100931	0.00523264	0.207449	0.00688851	0.991141	0.0536363	0.999387	0.445158	0.980229	0.999647	0.446793	0.581	0.367971	0.999953	0.0745811	-0.775553	-1.06551	-0.808721	-0.952183	-0.109657	-1.00836	-0.0706534	-0.60856	0.0617085	0.292489	-0.517195	-0.482718	-0.623241	-0.389671	-0.731931	0.00409199	4.82e-05	0.00445381	0.000586509	0.67952	0.000398345	0.800049	0.0343545	0.809633	0.278825	0.085439	0.0682302	0.0155061	0.187377	0.00617115
ENSMUSG00000031502	Col4a1	2	0.100987	0.563137	0.546492	0.000283895	0.675892	0.22077	0.999387	0.18543	0.429698	0.999647	0.221032	0.400423	0.766842	0.999953	0.00299487	0.425067	0.1855	0.245089	0.699402	0.275088	0.406275	0.319746	0.469418	0.307577	0.0868969	0.406865	0.320696	0.193346	0.280049	0.613261	0.00412772	0.190757	0.0928509	7.02e-06	0.0625636	0.00719116	0.0300616	0.00279051	0.0288649	0.542637	0.0124851	0.0227849	0.166059	0.0606625	3.54e-05
ENSMUSG00000074491	Clec4g	2	0.101184	0.0356804	0.147222	2.08e-07	0.740744	0.616355	0.999387	0.522729	0.859049	0.999647	0.500716	0.924814	0.603092	0.999953	0.0755286	-0.426559	-0.477974	-0.464632	-1.00444	-0.252613	-0.250164	-0.370628	-0.317516	-0.152765	-0.217078	-0.259112	0.0833666	-0.254574	-0.340096	-0.39538	0.00418289	0.00101605	0.00166162	8.65e-10	0.0879112	0.0963884	0.0124568	0.0397258	0.277056	0.127516	0.111415	0.550121	0.0691795	0.024351	0.00695522
ENSMUSG00000042460	C1galt1	2	0.101184	0.223917	0.0902445	1.97e-07	0.909381	0.928275	0.999387	0.28742	0.993975	0.999647	0.0528501	0.951388	0.564603	0.999517	0.000429863	-0.369446	-0.276996	-0.455531	-0.819718	0.148074	0.0847928	0.0190798	-0.364556	0.00968739	-0.0601762	-0.504356	-0.04474	-0.228259	-0.182623	-0.630257	0.00419825	0.0258701	0.000350961	7.47e-10	0.249254	0.515334	0.881004	0.00660829	0.937244	0.627677	0.000432517	0.715446	0.0609177	0.160294	6.1e-07
ENSMUSG00000096433	Gm4944	2	0.101184	0.315816	0.294179	1.6e-06	0.975974	0.943285	0.999965	0.458555	0.975289	0.999647	0.540588	0.912109	0.970222	0.999953	0.0236628	-0.418326	-0.275637	-0.356771	-0.865163	-0.0406983	-0.0685471	-0.0598313	-0.352927	0.044951	0.0942001	-0.233368	0.100687	0.0434075	0.0767669	-0.480781	0.00424581	0.0518362	0.0147284	1.04e-08	0.781455	0.649561	0.689892	0.0226219	0.747699	0.509935	0.14752	0.471823	0.755513	0.611748	0.000886359
ENSMUSG00000106874	RP23-148L8.3	2	0.101184	0.842227	0.947053	0.762626	0.849896	0.674777	0.999387	0.981458	0.454597	0.999647	0.549187	0.0463214	0.996873	0.999517	0.0351796	0.386412	0.0769588	0.0411876	0.0778027	0.196692	-0.208977	0.0158501	-0.0172654	0.274857	-0.103237	0.211937	0.430934	0.00241141	0.16401	0.410798	0.00424929	0.553583	0.757387	0.574084	0.144525	0.127603	0.905445	0.901991	0.0332855	0.430745	0.154866	0.000839029	0.985068	0.230292	0.00194749
ENSMUSG00000033684	Qsox1	2	0.101184	0.907544	0.201412	2.48e-05	0.998501	0.883078	0.999387	0.324554	0.925937	0.999647	0.0552161	0.646753	0.843389	0.999953	1e-05	0.395253	0.0511091	0.39473	0.742493	0.0138741	-0.115141	-0.146469	0.370683	-0.100457	0.0570001	0.531205	0.221642	0.135744	0.233732	0.867917	0.00426273	0.701777	0.0039191	3.55e-07	0.920761	0.418004	0.289026	0.0101439	0.451391	0.671847	0.000512339	0.0955059	0.305211	0.0955221	1.68e-09
ENSMUSG00000071281	Zfp65	2	0.101184	0.414511	0.56341	4.12e-05	0.995463	0.994463	0.999387	0.35275	0.929638	0.999647	0.341107	0.971166	0.763675	0.999953	0.00653677	-0.436076	-0.250621	-0.250005	-0.781575	0.0537569	-0.0081402	0.063484	-0.389383	-0.103964	0.104059	-0.344301	-0.0378078	-0.202395	-0.167288	-0.582634	0.00427482	0.0896135	0.100506	7.08e-07	0.724262	0.958605	0.68283	0.0160743	0.474979	0.485206	0.0406853	0.794856	0.163846	0.291879	0.000103994
ENSMUSG00000024597	Slc12a2	2	0.101184	0.557828	0.164481	0.000608748	0.996529	0.551306	0.999387	0.203622	0.728794	0.999647	0.0358599	0.912109	0.902644	0.999953	0.172203	-0.447367	-0.197929	-0.481517	-0.683135	0.0296602	-0.29212	-0.111213	-0.504006	-0.217304	-0.0676193	-0.650306	-0.107202	-0.11545	-0.0556385	-0.337224	0.00428214	0.185387	0.00236772	2.42e-05	0.848466	0.0662513	0.485127	0.00229841	0.144674	0.659698	0.000193193	0.47281	0.432646	0.731029	0.0280048
ENSMUSG00000030605	Mfge8	2	0.103317	0.83111	0.716881	0.0414124	0.438117	0.976051	0.999387	0.369099	0.881106	0.999647	0.508625	0.113394	0.941476	0.999953	0.015717	0.482491	0.1059	0.210233	0.479393	0.428809	0.0436947	0.149612	0.427702	0.157986	-0.0778892	0.292264	0.51976	0.0957735	0.1473	0.596349	0.00442624	0.529443	0.220759	0.00658524	0.0119737	0.808673	0.394126	0.0197511	0.33273	0.645945	0.12362	0.00141902	0.566297	0.410231	0.000433937
ENSMUSG00000027206	Cops2	2	0.103751	0.912732	0.348151	2.92e-07	0.991141	0.957475	0.999387	0.1651	0.955114	0.999647	0.358254	0.891569	0.953987	0.999953	0.00651984	-0.367329	-0.044852	-0.289903	-0.806725	0.0548012	0.0618485	-0.0278672	-0.441475	0.0619937	0.110116	-0.284583	0.102493	-0.0611741	-0.0203804	-0.491135	0.00453362	0.718668	0.0230346	1.25e-09	0.669397	0.635207	0.827821	0.000991649	0.615061	0.376136	0.0460973	0.404819	0.61624	0.875879	0.000103176
ENSMUSG00000059475	Zfp426	2	0.104597	0.0143025	0.242567	0.0255443	0.762349	0.930259	0.999387	0.893222	0.678305	0.999647	0.596563	0.85261	0.902335	0.999953	0.68744	-0.46689	-0.599756	-0.443273	-0.50297	-0.277529	-0.107697	-0.0837825	-0.100887	-0.257313	-0.145973	-0.241733	-0.157387	-0.124314	-0.198571	-0.132961	0.0046737	0.000210174	0.00763035	0.00335238	0.0939751	0.525228	0.617155	0.56267	0.104294	0.37129	0.188634	0.319211	0.430935	0.251316	0.412658
ENSMUSG00000024896	Minpp1	2	0.10535	0.348361	0.365515	0.000357466	0.995463	0.975285	0.999387	0.481622	0.94607	0.999647	0.309271	0.872449	0.787634	0.999953	0.0477542	0.369865	0.236065	0.28879	0.59306	-0.0330524	0.0368393	0.0251569	0.277064	0.0761982	-0.0264072	0.31121	0.112701	0.161883	-0.0746347	0.389694	0.00474794	0.0629912	0.0267467	1.18e-05	0.800754	0.784193	0.848369	0.0451235	0.542373	0.836739	0.0315451	0.369613	0.194994	0.580575	0.00270929
ENSMUSG00000045392	Olfr1033	2	0.10535	0.000205735	0.165495	0.000405197	0.998501	0.239164	0.999387	0.670215	0.51667	0.999647	0.692809	0.823262	0.386744	0.999953	0.642028	-0.826243	-1.55592	-0.928576	-1.37581	-0.0411448	-0.806748	-0.208594	-0.448403	-0.566161	0.161125	-0.341526	-0.306693	-0.660763	-0.26446	-0.261223	0.00476339	3.42e-07	0.00245751	1.39e-05	0.884826	0.00838799	0.489721	0.14766	0.0463471	0.574667	0.284896	0.271324	0.0187459	0.396106	0.353602
ENSMUSG00000099697	Gm37494	2	0.10535	0.10182	0.271101	0.0496342	0.765949	0.85105	0.999387	0.357566	0.85195	0.999647	0.66175	0.248577	0.259888	0.999953	0.0288853	-0.421773	-0.404351	-0.383183	-0.404536	-0.246314	-0.146837	-0.24503	-0.378638	-0.158445	-0.0795029	-0.189953	-0.382412	-0.381782	-0.354459	-0.475986	0.00476709	0.00580987	0.011412	0.0085786	0.0994577	0.337947	0.108605	0.0166526	0.266177	0.590466	0.248233	0.00754209	0.00748593	0.0233042	0.00123759
ENSMUSG00000029036	Atad3a	2	0.106188	0.112751	0.44205	0.000800044	0.909381	0.649407	0.999387	0.696995	0.726918	0.999647	0.381464	0.915142	0.736438	0.999953	0.0368085	0.361669	0.336116	0.250452	0.547965	0.149509	0.244971	-0.019375	0.186341	0.18022	0.00812421	0.271822	0.0852548	0.165035	-0.0854712	0.396012	0.00486693	0.00678792	0.049221	3.45e-05	0.241286	0.0596137	0.879687	0.167515	0.140854	0.948203	0.05512	0.48733	0.175388	0.515187	0.00179705
ENSMUSG00000086054	Hnf1aos1	2	0.106594	0.271092	0.154226	0.000910976	0.704571	0.838124	0.999965	0.319236	0.302648	0.999255	0.195334	0.467224	0.612432	0.999517	0.00785662	-0.756722	-0.558033	-0.823814	-1.17065	-0.486293	-0.288172	-0.441934	-0.7426	-0.636507	-0.236758	-0.738508	-0.534831	-0.454367	-0.499398	-1.00361	0.00496741	0.0364667	0.00300022	4.07e-05	0.0731147	0.308611	0.112634	0.00966603	0.0124933	0.364015	0.0108486	0.0336633	0.0738633	0.0726825	0.000145493
ENSMUSG00000101599	Gm20342	2	0.106594	0.103716	0.334896	0.0115963	0.972897	0.800221	0.999387	0.517436	0.929638	0.999647	0.0932611	0.664779	0.69709	0.999953	0.0135968	-0.450411	-0.434685	-0.37464	-0.544098	-0.106279	-0.191702	0.0278884	-0.326203	-0.10822	0.0690976	-0.56983	-0.247856	-0.237511	-0.37604	-0.574402	0.00498113	0.00608777	0.0211644	0.00117432	0.50899	0.252596	0.864761	0.0565026	0.475053	0.66001	0.00164416	0.105351	0.119522	0.0254175	0.000355944
ENSMUSG00000007564	Ppp2r1a	2	0.10687	0.1698	0.422845	0.000123115	0.975974	0.636074	0.999965	0.604916	0.975289	0.999647	0.604967	0.537523	0.462718	0.999953	0.0160176	0.361375	0.304807	0.261614	0.61987	0.0323991	0.255014	-0.0304749	0.230697	0.0396142	-0.0733633	0.18482	0.237379	0.265516	0.111331	0.447685	0.00505357	0.0147033	0.0414038	2.89e-06	0.801491	0.0524294	0.813924	0.0891215	0.746968	0.559213	0.194579	0.0541573	0.0305962	0.398612	0.000450882
ENSMUSG00000022443	Myh9	2	0.110485	0.180439	0.0732045	5.81e-05	0.971527	0.689327	0.999387	0.713956	0.94607	0.999647	0.347873	0.950936	0.656679	0.999953	0.0121072	0.360112	0.300465	0.480961	0.645224	0.0870786	0.195872	0.174855	0.175124	0.0731445	0.149847	0.287316	0.0543646	0.206336	0.19798	0.460715	0.00531353	0.016082	0.000164941	1.08e-06	0.499845	0.136306	0.173028	0.193265	0.553536	0.231941	0.043077	0.65964	0.092735	0.129738	0.000288411
ENSMUSG00000097375	6720427I07Rik	2	0.110552	0.296419	0.136712	1.87e-07	0.999193	0.839894	0.999387	0.203622	0.94607	0.999647	0.288193	0.971777	0.798732	0.999953	0.00141907	-0.417483	-0.291061	-0.479036	-1.01047	0.00404249	-0.153978	-0.364761	-0.478255	0.0835224	0.104522	-0.362222	-0.0348625	-0.176598	-0.189294	-0.670909	0.00532888	0.0443251	0.00143859	6.78e-10	0.978003	0.310415	0.0159275	0.00228873	0.552365	0.466462	0.0266355	0.803525	0.20974	0.213494	8.36e-06
ENSMUSG00000033860	Fgg	2	0.111338	0.167262	0.0967011	0.0246055	0.971527	0.9294	0.999387	0.344	0.981963	0.999255	0.657501	0.902721	0.829781	0.999953	0.0250632	0.484674	0.413134	0.593874	0.524625	0.119046	-0.113667	0.215646	0.440689	-0.0378962	0.235252	0.220535	0.128364	0.180458	0.375902	0.571164	0.00540842	0.0142202	0.000631712	0.00319228	0.492085	0.520224	0.210532	0.0144657	0.820168	0.161193	0.247136	0.439438	0.274996	0.0326907	0.00098728
ENSMUSG00000033107	Rnf125	2	0.112047	0.392339	0.392608	0.00316175	0.919268	0.959015	0.999387	0.469161	0.393907	0.999647	0.334592	0.924814	0.832759	0.999953	0.0207968	-0.673462	-0.405111	-0.503632	-0.924739	-0.251667	-0.106356	0.0283885	-0.502873	-0.520959	0.160095	-0.550626	-0.134582	-0.240993	0.203761	-0.796452	0.0054742	0.0794125	0.0338108	0.000211459	0.287641	0.656322	0.903495	0.0402362	0.023092	0.484507	0.0390734	0.550987	0.28351	0.393535	0.000728239
ENSMUSG00000002524	Puf60	2	0.113327	0.102558	0.290814	0.000193397	0.983364	0.975416	0.999387	0.474135	0.737182	0.999647	0.0990277	0.647647	0.678439	0.999953	0.0249878	0.359975	0.347077	0.316299	0.610389	0.0729985	0.0359782	-0.00721976	0.276954	0.178221	0.0805184	0.443615	0.20644	0.197947	0.0354153	0.424166	0.0055645	0.00590497	0.0143461	5.3e-06	0.573207	0.786902	0.95579	0.042577	0.150351	0.525364	0.00192489	0.0962146	0.109643	0.790025	0.000969644
ENSMUSG00000030541	Idh2	2	0.115941	0.0861557	0.377529	1.31e-07	0.958701	0.147449	0.999387	0.117019	0.763787	0.999647	0.0127333	0.821247	0.956381	0.999953	0.246939	0.364035	0.363129	0.282098	0.904086	0.104376	0.399581	0.19678	0.500594	0.169782	-0.11771	0.632325	-0.137486	0.0594372	-0.0984395	0.250893	0.00577334	0.00450627	0.0296573	3.92e-10	0.422097	0.00291363	0.128837	0.000342446	0.175063	0.353386	1.93e-05	0.269718	0.630247	0.455806	0.0534945
ENSMUSG00000078695	Cisd3	2	0.115941	0.202258	0.572585	6.32e-05	0.990022	0.424867	0.999387	0.203865	0.990065	0.999647	0.0683869	0.936274	0.851215	0.999953	0.00457937	0.364067	0.296149	0.214257	0.673992	0.0600795	0.288411	0.157031	0.42537	-0.016332	0.0613456	0.485352	0.0686325	0.126472	0.111615	0.533236	0.00577851	0.0211332	0.105744	1.2e-06	0.647423	0.0330052	0.240431	0.00233524	0.896942	0.63747	0.000842218	0.587277	0.316952	0.412866	5.2e-05
ENSMUSG00000030695	Aldoa	2	0.115941	0.241593	0.343696	0.00100536	0.995463	0.986094	0.999387	0.169875	0.862904	0.999647	0.113032	0.539416	0.615962	0.999953	0.000170185	0.381099	0.287402	0.310366	0.586757	0.0363798	0.0184811	-0.0248378	0.469989	0.139791	-0.019159	0.459202	0.251815	0.231844	0.198337	0.736693	0.00578092	0.0297337	0.022452	4.69e-05	0.78819	0.893516	0.854267	0.00114664	0.284908	0.885126	0.00262872	0.0549929	0.0749421	0.153384	2.07e-07
ENSMUSG00000097583	6430590A07Rik	2	0.117958	0.0383476	0.271522	0.0397675	0.911248	0.518477	0.999387	0.293292	0.964274	0.999255	0.46296	0.775857	0.492519	0.999953	0.0607029	-0.709959	-0.828554	-0.659897	-0.723933	-0.289863	-0.510071	-0.515194	-0.745686	0.0986532	-0.308359	-0.510555	-0.317703	-0.517737	-0.228635	-0.733145	0.00594156	0.00115886	0.0118401	0.00614047	0.255756	0.0563533	0.05375	0.00711161	0.693563	0.257563	0.0895734	0.197787	0.0363666	0.395041	0.00423224
ENSMUSG00000072763	5430403G16Rik	2	0.117958	0.277525	0.79985	0.000913141	0.950709	0.94794	0.649013	0.169875	0.698343	0.999255	0.0555722	0.818269	0.995935	0.999517	0.00984639	-0.640179	-0.484898	-0.213655	-0.992082	-0.200926	0.12747	-0.735097	-0.813224	-0.342211	-0.0768514	-0.894676	-0.251345	0.0191958	-0.234664	-0.86136	0.00594609	0.0379019	0.36952	4.09e-05	0.384086	0.597547	0.00363706	0.00113169	0.118657	0.740004	0.000533044	0.260458	0.932701	0.350811	0.000215493
ENSMUSG00000024413	Npc1	2	0.120036	0.330988	0.271095	7.17e-06	0.591342	0.975285	0.999387	0.694372	0.923562	0.999647	0.0552161	0.929005	0.977148	0.999953	0.023504	0.383126	0.255686	0.351009	0.802751	-0.298535	-0.0388463	-0.103387	0.200902	-0.102716	-0.170806	0.539805	0.0765086	0.0323964	-0.00962748	0.460081	0.00615747	0.0562226	0.0111596	7.43e-08	0.033003	0.782518	0.451501	0.164007	0.44058	0.206469	0.000512315	0.563739	0.805184	0.945148	0.000877161
ENSMUSG00000062232	Rapgef2	2	0.124355	0.020568	0.194627	0.00148197	0.997929	0.868927	0.999387	0.830439	0.818694	0.999255	0.0845739	0.927332	0.871864	0.999953	0.1902	0.352532	0.448246	0.376454	0.530713	-0.0222134	0.118625	0.0290364	0.116429	0.152918	0.133597	0.458036	0.0722816	0.112353	0.168465	0.272488	0.00644128	0.000371773	0.00364325	7.77e-05	0.863675	0.368134	0.823259	0.392272	0.215286	0.292058	0.0012582	0.559463	0.361888	0.203461	0.0334628
ENSMUSG00000032079	Apoa5	2	0.124878	0.629981	0.59854	0.00368711	0.996214	0.634059	0.999387	0.614889	0.862327	0.999647	0.115677	0.809009	0.997883	0.999953	0.00906059	0.424179	0.171636	0.236293	0.585756	0.0307685	-0.257095	-0.0623785	0.260014	0.159987	0.0201896	0.512169	0.172108	-0.00790347	-0.018337	0.580069	0.00647853	0.247233	0.12168	0.00025714	0.841849	0.10301	0.682559	0.104932	0.282334	0.892658	0.00289954	0.245124	0.957075	0.906394	0.000191432
ENSMUSG00000009090	Ap1b1	2	0.12582	0.549676	0.271101	0.00334509	0.998501	0.775143	0.999387	0.502692	0.916797	0.999647	0.286846	0.540161	0.711598	0.999953	0.0053445	0.34704	0.16752	0.319867	0.484193	0.011119	0.158813	0.00154544	0.260379	0.0988761	0.0256106	0.312802	0.234328	0.185888	0.150969	0.499759	0.00654595	0.176745	0.0116139	0.000227129	0.930543	0.222987	0.990313	0.0512415	0.417456	0.837034	0.0261561	0.0554428	0.127515	0.246588	7.45e-05
ENSMUSG00000074158	9830147E19Rik	2	0.125952	0.0528574	0.479068	0.00390956	0.915888	0.510245	0.999387	0.549705	0.926402	0.999647	0.257245	0.91157	0.739862	0.999953	0.0486185	-0.528087	-0.581212	-0.366702	-0.732807	-0.210719	-0.384816	-0.41869	-0.370811	-0.137355	0.00866925	-0.501966	-0.134434	-0.267549	-0.0413419	-0.571694	0.00656513	0.00197913	0.0608564	0.000278841	0.275454	0.0535695	0.036945	0.0705975	0.457731	0.963656	0.019768	0.467866	0.146118	0.836668	0.00281971
ENSMUSG00000029823	Luc7l2	2	0.128667	0.0481641	0.494734	0.027511	0.888708	0.381193	0.999387	0.613442	0.947847	0.999647	0.695668	0.471257	0.421919	0.999517	0.0704972	-0.36583	-0.41163	-0.241811	-0.402333	-0.178539	-0.310173	-0.15001	-0.22841	-0.0734588	0.069344	-0.158183	-0.257166	-0.274334	-0.156989	-0.36255	0.00681176	0.00168744	0.0702597	0.00371612	0.186095	0.0240665	0.263053	0.104634	0.570106	0.594586	0.28859	0.0465922	0.0319765	0.250376	0.00630343
ENSMUSG00000028063	Lmna	2	0.128771	0.0489807	0.564155	0.00124181	0.830294	0.178809	0.999387	0.278553	0.925061	0.999255	0.277142	0.996641	0.69635	0.999953	0.0588987	0.357386	0.401412	0.215466	0.545219	0.199196	0.384136	0.283043	0.386719	0.0885819	-0.040911	0.324089	-0.00509915	0.195516	0.0603726	0.374884	0.00682783	0.00172942	0.101373	6.2e-05	0.131266	0.0043763	0.0327528	0.00561161	0.481717	0.751102	0.0257464	0.967799	0.118532	0.654124	0.00400591
ENSMUSG00000106946	RP23-392I2.3	2	0.131574	0.0348897	0.19811	0.049143	0.998501	0.667001	0.999387	0.792704	0.984381	0.999647	0.783296	0.423953	0.421919	0.962957	0.382529	-0.576082	-0.695003	-0.644169	-0.581991	-0.0235902	-0.346971	-0.0653365	-0.233647	-0.0375412	0.0623211	-0.186319	-0.449328	-0.43816	-0.533949	-0.327203	0.00709444	0.000958779	0.00379196	0.00846945	0.91252	0.123166	0.770697	0.309724	0.853726	0.771201	0.42846	0.0325652	0.0339285	0.0227366	0.123799
ENSMUSG00000104315	Gm37906	2	0.131946	0.0362776	0.294179	0.0482757	0.995463	0.53406	0.999387	0.849732	0.921923	0.999647	0.613024	0.63855	0.218806	0.999953	0.210351	-0.573772	-0.68514	-0.530195	-0.578076	-0.0505615	-0.420528	-0.106359	-0.17811	-0.160076	-0.126325	-0.302008	-0.347893	-0.576116	-0.669423	-0.431059	0.00712551	0.00104997	0.014803	0.00819365	0.811962	0.0592499	0.628516	0.431433	0.432087	0.553738	0.200581	0.0904549	0.00498258	0.00372906	0.0400163
ENSMUSG00000106341	RP24-500I24.2	2	0.133093	0.0598147	0.490964	0.00794582	0.438117	0.114556	0.999387	0.225538	0.850451	0.999255	0.336164	0.400423	0.124745	0.999953	0.00177632	-0.702673	-0.786871	-0.491506	-0.918225	-0.655561	-0.868034	-0.53238	-0.817561	-0.276422	-0.155961	-0.590851	-0.565964	-0.783682	-0.599548	-1.12519	0.00723093	0.00233399	0.0684018	0.000705293	0.0116536	0.00150536	0.0514569	0.0031235	0.260034	0.554082	0.0395097	0.022826	0.00155063	0.0313647	1.22e-05
ENSMUSG00000004393	Ddx56	2	0.137022	0.251916	0.249264	7.69e-07	0.995463	0.976051	0.999387	0.227068	0.854396	0.999647	0.0802848	0.90611	0.436814	0.999953	0.00572257	0.373858	0.29251	0.367615	0.852671	-0.0301203	0.0332998	-0.0188005	0.43487	0.146259	-0.0293453	0.4988	0.102281	0.297345	0.116297	0.550632	0.00754518	0.0320621	0.0085596	4.05e-09	0.828563	0.816673	0.893709	0.00337302	0.271011	0.830981	0.00128114	0.446435	0.0262547	0.421617	8.45e-05
ENSMUSG00000029467	Atp2a2	2	0.138048	0.0615166	0.0718683	0.00442348	0.672027	0.87161	0.999965	0.330396	0.422119	0.999255	0.193716	0.329488	0.580323	0.999517	0.00480406	0.355382	0.389924	0.453766	0.491705	0.249438	0.119063	0.207204	0.354507	0.280621	0.136173	0.374879	0.316839	0.236544	0.225626	0.526708	0.00764676	0.00243615	0.000558747	0.000327163	0.0604781	0.379311	0.116847	0.0107462	0.0277547	0.291233	0.0105069	0.0126408	0.0607492	0.0930446	5.66e-05
ENSMUSG00000076435	Acsf2	2	0.139394	0.740947	0.28528	0.000212377	0.947349	0.768593	0.999387	0.360065	0.930242	0.999647	0.117791	0.814436	0.937956	0.999953	0.0263748	0.398121	0.124357	0.364018	0.714328	0.13467	0.188682	0.0200804	0.370762	0.100023	-0.128867	0.486892	0.161442	0.0830942	0.0152773	0.483553	0.007822	0.384161	0.0136923	6.03e-06	0.361047	0.211851	0.891097	0.017475	0.477393	0.370254	0.0030592	0.253453	0.554448	0.918687	0.00108598
ENSMUSG00000017344	Vtn	2	0.139607	0.811786	0.249916	5.44e-06	0.919268	0.969523	0.999387	0.195276	0.99303	0.999647	0.256856	0.997117	0.978868	0.999953	0.00230936	0.404948	0.100714	0.392851	0.844021	0.163006	-0.0500534	0.0935519	0.488012	-0.0147505	0.0604156	0.390218	0.00506807	0.0327768	0.134166	0.639146	0.00787002	0.494553	0.00905252	5.19e-08	0.286879	0.747702	0.536688	0.00198696	0.920111	0.682976	0.0196731	0.972393	0.820973	0.383471	1.85e-05
ENSMUSG00000027774	Gfm1	2	0.140776	0.250797	0.249264	2.2e-05	0.98891	0.487254	0.999387	0.313387	0.874497	0.999255	0.237909	0.996641	0.780588	0.999953	0.0460012	0.337748	0.265336	0.332632	0.671803	0.0644635	0.256264	0.0905532	0.347781	0.112415	-0.0298435	0.34187	-0.00485338	0.161625	-0.0620462	0.381088	0.00808543	0.03183	0.00866695	2.94e-07	0.613768	0.0487295	0.47586	0.0090993	0.358753	0.810426	0.01514	0.968306	0.183243	0.63334	0.0025169
ENSMUSG00000071793	2610005L07Rik	2	0.142798	0.115534	0.585647	0.0603595	0.89356	0.0576591	0.999387	0.50617	0.678305	0.999647	0.126753	0.221587	0.0377218	0.999953	0.0014812	-0.473784	-0.468232	-0.292088	-0.459428	-0.227415	-0.660707	-0.293226	-0.388906	-0.274885	0.0246664	-0.568093	-0.476767	-0.652172	-0.356252	-0.782379	0.00825986	0.00738055	0.115237	0.0117203	0.198871	0.00044844	0.117175	0.0361947	0.104881	0.890368	0.00371242	0.00553783	0.000156607	0.0595874	1.16e-05
ENSMUSG00000021136	Smoc1	2	0.143738	0.0463279	0.277096	2.35e-05	0.99805	0.247354	0.999387	0.238626	0.659282	0.999647	0.18447	0.895515	0.956381	0.999953	0.157204	0.339822	0.393907	0.318968	0.680624	0.0220106	0.340686	0.0826521	0.392838	0.206133	0.12293	0.371449	0.0994445	0.0578156	-0.0494314	0.288623	0.00837297	0.00157751	0.0122697	3.35e-07	0.864246	0.00939397	0.520483	0.00387069	0.092495	0.325722	0.00902096	0.417293	0.635828	0.705514	0.0235521
ENSMUSG00000050541	Adra1b	2	0.145791	0.0214339	0.251789	0.113898	0.995463	0.998273	0.999387	0.909204	0.872088	0.999647	0.684834	0.555324	0.593855	0.999953	0.017502	-0.493495	-0.666719	-0.486	-0.4267	-0.0522357	0.00313488	-0.0482084	-0.100774	-0.176718	0.00814528	-0.2218	-0.331619	-0.324802	-0.347733	-0.641842	0.00852832	0.000398104	0.00938989	0.0277999	0.780959	0.987026	0.798398	0.612317	0.317055	0.96394	0.274978	0.0603411	0.065597	0.065639	0.000563951
ENSMUSG00000086607	4930511M06Rik	2	0.149184	0.0891446	0.862345	0.445197	0.89356	0.42182	0.999387	0.663695	0.943576	0.999647	0.786936	0.472725	0.0377218	0.999953	0.0460012	-0.797211	-0.837471	-0.232412	-0.379812	-0.383845	-0.669604	-0.111446	-0.48275	-0.179848	0.161605	-0.264918	-0.608366	-1.0899	-0.279441	-0.907102	0.00895833	0.00473662	0.460463	0.227433	0.199621	0.0324313	0.724728	0.139287	0.530062	0.599311	0.433989	0.0354581	0.000159418	0.38269	0.00251483
ENSMUSG00000031090	Nadsyn1	2	0.151454	0.868813	0.433349	0.000133386	0.772003	0.287333	0.999387	0.108339	0.769397	0.999647	0.3556	0.95	0.796793	0.999953	0.037049	0.358328	0.0689407	0.275848	0.661772	0.22547	0.352422	0.14767	0.539804	0.175688	0.237052	0.304286	0.0589302	0.16752	0.0666219	0.426382	0.00914415	0.611163	0.0452563	3.19e-06	0.101917	0.013037	0.290539	0.000222153	0.180147	0.0780975	0.0455198	0.656734	0.204251	0.639892	0.00182944
ENSMUSG00000107534	RP23-100I21.3	2	0.153408	0.136055	0.489546	0.010459	0.999193	0.959152	0.999387	0.864893	0.955463	0.999647	0.747627	0.983671	0.908308	0.999517	0.0232755	-0.789072	-0.764365	-0.56301	-1.01424	0.0141638	-0.139218	-0.165571	-0.229004	0.140096	0.153273	-0.29625	0.0252698	-0.205367	-0.566294	-0.977287	0.00933774	0.0097443	0.0674949	0.00101527	0.962371	0.658876	0.599078	0.470867	0.62443	0.610694	0.369722	0.930302	0.475078	0.0876035	0.00100767
ENSMUSG00000028445	Enho	2	0.153796	0.0194063	0.251908	0.00190114	0.94419	0.300143	0.999387	0.664272	0.99303	0.999647	0.761312	0.96394	0.974451	0.999953	0.896985	-0.543914	-0.750757	-0.548183	-0.866635	-0.193728	-0.639049	-0.416957	-0.322255	0.0202921	-0.0159686	-0.196043	0.0590104	-0.0440545	-0.139249	-0.0645114	0.0094612	0.000249598	0.00951711	0.00010932	0.348597	0.00294654	0.050159	0.140919	0.918023	0.936546	0.391156	0.76625	0.822445	0.522342	0.755934
ENSMUSG00000054757	Akr1c20	2	0.153796	0.286541	0.154497	0.04679	0.970961	0.957475	0.999387	0.777632	0.695415	0.999647	0.20826	0.781704	0.991916	0.999953	0.0129305	-0.559428	-0.429266	-0.669677	-0.594655	-0.150499	0.10316	-0.251253	-0.242196	-0.321533	-0.212815	-0.599746	-0.254249	-0.0259178	-0.48943	-0.779177	0.00951174	0.0411316	0.00189886	0.00785337	0.48235	0.637527	0.240057	0.283507	0.115039	0.298458	0.0124587	0.209373	0.89779	0.0254736	0.000323264
ENSMUSG00000002992	Apoc2	2	0.161672	0.783926	0.348151	0.00105918	0.311748	0.540871	0.999387	0.0685445	0.823536	0.999647	0.211768	0.556362	0.801677	0.999953	0.00100619	0.370213	0.105229	0.321648	0.605853	0.409125	0.272116	0.249792	0.677082	0.162855	-0.00106094	0.392831	0.25673	0.169028	0.272132	0.668135	0.0102234	0.442055	0.0231054	5.03e-05	0.00458148	0.0623537	0.0799511	1.15e-05	0.234107	0.993858	0.0128615	0.0610492	0.214822	0.0608541	4.83e-06
ENSMUSG00000069727	Gm5595	2	0.162185	0.138134	0.491591	0.000653218	0.875914	0.786417	0.999387	0.203622	0.698343	0.999647	0.113032	0.895515	0.960213	0.999953	0.0485353	-0.557156	-0.552363	-0.398327	-0.944256	-0.294223	-0.265296	-0.551063	-0.698774	-0.320695	-0.3998	-0.718189	-0.170055	0.0869505	0.0970405	-0.650012	0.0103088	0.0101791	0.0686286	2.62e-05	0.172218	0.239462	0.0146168	0.0022866	0.119745	0.0627974	0.0025945	0.41983	0.678767	0.670097	0.00279037
ENSMUSG00000030738	Eif3c	2	0.164154	0.30566	0.229551	3.3e-05	0.999193	0.988702	0.999387	0.502692	0.857717	0.999647	0.185263	0.921815	0.78002	0.999953	0.0321714	0.331515	0.246923	0.348096	0.663443	-0.00319702	-0.0145596	0.057533	0.261835	0.135782	0.0174776	0.37041	0.07881	0.164691	0.0799627	0.404927	0.0105093	0.0482661	0.00655086	5.31e-07	0.980293	0.912082	0.654287	0.051262	0.274765	0.889554	0.00915954	0.525286	0.180489	0.542462	0.00147941
ENSMUSG00000024740	Ddb1	2	0.165669	0.237185	0.264846	3.22e-06	0.994623	0.883078	0.999387	0.373264	0.944605	0.999647	0.336687	0.965043	0.820946	0.999953	0.0124347	0.344762	0.285062	0.341919	0.767899	-0.0505502	0.111392	0.0915179	0.324451	0.0810519	-0.0242887	0.306119	0.0375909	0.146955	0.0793818	0.480045	0.010625	0.0288285	0.0104622	2.67e-08	0.709019	0.418337	0.494121	0.0208013	0.53269	0.853166	0.0396186	0.771373	0.252374	0.561509	0.000301448
ENSMUSG00000025036	Sfxn2	2	0.166831	0.0396298	0.303654	0.0471543	0.452244	0.351558	0.999387	0.545229	0.871233	0.999647	0.200559	0.853549	0.819384	0.999953	0.100012	0.323216	0.396974	0.30177	0.345993	0.30578	0.3003	0.078677	0.242176	0.121708	0.0511343	0.352969	0.119972	0.139619	0.00201847	0.319528	0.0107787	0.00121735	0.0163436	0.00793664	0.0155203	0.0199838	0.535504	0.069111	0.316184	0.679699	0.0114324	0.323268	0.245719	0.987538	0.0104126
ENSMUSG00000031504	Rab20	2	0.166831	0.00639641	0.0677941	0.0338358	0.996968	0.656599	0.999387	0.458555	0.909575	0.999647	0.527571	0.863553	0.873118	0.999953	0.422468	0.550636	0.850365	0.84695	0.628581	-0.0377379	0.338687	0.326026	0.512755	0.172389	0.260412	0.353751	0.192442	0.18522	0.40476	0.296847	0.0107829	6.74e-05	0.000137134	0.00480809	0.858021	0.116312	0.13435	0.0208904	0.394019	0.21723	0.122511	0.342773	0.365005	0.0693268	0.154415
ENSMUSG00000032477	Cdc25a	2	0.16879	0.0324431	0.270161	0.051886	0.821393	0.536346	0.999387	0.81626	0.0270678	0.999647	0.294301	0.421299	0.468452	0.999953	0.956341	0.641698	0.823388	0.646237	0.686841	0.382941	0.479634	0.384013	0.245539	0.945402	0.400479	0.605186	0.535939	0.513625	0.495168	0.0316222	0.0109939	0.000862685	0.0110985	0.00912999	0.126015	0.0598857	0.128149	0.358752	9.98e-05	0.107619	0.0278785	0.026516	0.0320894	0.0546305	0.899907
ENSMUSG00000057880	Abat	2	0.16879	0.31585	0.230386	6.56e-05	0.991141	0.325945	0.999387	0.210964	0.924598	0.999647	0.147217	0.985297	0.388138	0.999953	0.000934277	0.357522	0.262993	0.376204	0.691492	0.06039	0.341217	0.00296668	0.436914	-0.103803	0.0860526	0.43444	0.0166999	0.312995	0.0478255	0.633525	0.0110181	0.0519731	0.00682509	1.28e-06	0.667978	0.0167875	0.983022	0.00273944	0.443216	0.528596	0.0048555	0.901242	0.0190347	0.736488	4.12e-06
ENSMUSG00000003402	Prkcsh	2	0.169362	0.185961	0.187913	6.58e-05	0.998501	0.55981	0.999387	0.279357	0.857645	0.999647	0.25143	0.775857	0.640921	0.999953	0.000634649	0.321792	0.292951	0.369764	0.632149	-0.0115317	0.234398	0.0482907	0.367572	-0.133049	-0.00193579	0.329375	0.156738	0.208575	0.104812	0.59086	0.0111801	0.017168	0.00331375	1.29e-06	0.927732	0.0705071	0.704492	0.00582724	0.274225	0.987514	0.0188758	0.197389	0.0845722	0.418752	2.36e-06
ENSMUSG00000097392	D930016D06Rik	2	0.16988	0.0571464	0.228289	2.34e-05	0.924825	0.74731	0.999965	0.646243	0.914101	0.999255	0.0554259	0.829816	0.675631	0.999517	0.00916104	-0.435353	-0.512245	-0.479329	-0.919118	0.177012	-0.230143	0.0789338	-0.270529	0.133054	0.125805	-0.652662	-0.176054	-0.260501	-0.19985	-0.624935	0.0112302	0.00218717	0.00767024	3.29e-07	0.297858	0.190719	0.659281	0.123629	0.411514	0.467527	0.00051896	0.280617	0.106265	0.279003	0.000195096
ENSMUSG00000060459	Kng2	2	0.17163	0.188063	0.160269	2.27e-05	0.991141	0.877692	0.999387	0.593272	0.995096	0.999647	0.221678	0.975014	0.368647	0.999953	0.0053445	0.336029	0.305068	0.405402	0.693848	-0.0531625	-0.114641	0.0112624	0.236134	-0.00867999	0.143392	0.359542	0.0287887	0.305915	0.121429	0.520183	0.0114983	0.017598	0.00206944	3.11e-07	0.691159	0.400212	0.93224	0.0874364	0.9462	0.268353	0.0141365	0.822026	0.0159685	0.369445	7.51e-05
ENSMUSG00000023176	Cpn2	2	0.171726	0.110228	0.0984716	0.000217683	0.94758	0.434705	0.999387	0.277477	0.866819	0.999647	0.115677	0.599386	0.367971	0.999953	0.000533568	0.353193	0.365759	0.470612	0.643917	0.126015	0.296929	0.155474	0.403527	-0.139038	0.0766283	0.45775	0.239861	0.320198	0.261272	0.656604	0.0115622	0.00687382	0.000663149	6.22e-06	0.368757	0.0364792	0.262871	0.00536879	0.302131	0.572677	0.00290512	0.0728888	0.0157778	0.0639209	1.62e-06
ENSMUSG00000047193	Dync2h1	2	0.173211	0.0355686	0.776073	0.175925	0.995463	0.169194	0.999387	0.597882	0.97844	0.999647	0.470193	0.0543172	0.107105	0.999953	0.00809215	-0.406165	-0.521932	-0.170586	-0.319719	-0.0475186	-0.482934	0.0563139	-0.285772	-0.043046	0.0765399	-0.294393	-0.566656	-0.506725	-0.226014	-0.611895	0.0117601	0.000990209	0.293965	0.0530803	0.764664	0.00388394	0.729767	0.0907321	0.777466	0.629889	0.0992369	0.000340504	0.001068	0.17706	0.000156174
ENSMUSG00000107785	RP24-479J14.2	2	0.17593	0.0232776	0.372972	0.652866	0.365064	0.866976	0.999387	0.97482	0.43575	0.999647	0.487986	0.0368295	0.654206	0.962957	0.653234	-1.08002	-1.66141	-1.04292	0.352386	-1.19727	-0.41709	-0.249537	0.0853869	-0.854621	-0.199638	-0.827955	-1.43132	-0.668128	-1.07649	-0.401671	0.0122094	0.00045415	0.0283206	0.435244	0.00650667	0.364208	0.584815	0.862531	0.0298628	0.628652	0.11015	0.000611508	0.110182	0.0251306	0.361446
ENSMUSG00000047141	Zfp654	2	0.17593	0.146705	0.360349	1.95e-05	0.966725	0.730659	0.999387	0.56299	0.790383	0.999647	0.243377	0.934304	0.60334	0.999953	0.0143323	-0.353538	-0.344105	-0.315067	-0.75107	0.102394	-0.198056	0.0521386	-0.263407	0.170948	0.00955624	-0.372059	-0.0743078	-0.242821	-0.199803	-0.490379	0.0122173	0.0113833	0.0252454	2.49e-07	0.46611	0.170405	0.713972	0.0752536	0.202644	0.944782	0.0168958	0.582573	0.0692593	0.169626	0.000380449
ENSMUSG00000040455	Usp45	2	0.178356	0.150019	0.28457	0.000298575	0.995463	0.75329	0.999387	0.246236	0.980229	0.999647	0.406632	0.859994	0.385449	0.999953	0.0256458	-0.331747	-0.316998	-0.326416	-0.610862	-0.0442831	-0.215924	-0.143515	-0.398629	-0.0331682	-0.0692727	-0.271086	-0.121097	-0.27494	-0.157154	-0.427153	0.0124964	0.0135066	0.0134173	9.37e-06	0.738042	0.109855	0.278453	0.00412996	0.793417	0.589853	0.0637702	0.337264	0.0280751	0.24238	0.00102972
ENSMUSG00000026317	Cln8	2	0.178356	0.324616	0.582529	0.95316	0.979335	0.926746	0.999387	0.984242	0.202522	0.999647	0.0234882	0.091339	0.997883	0.999953	0.00957797	0.443253	0.326063	0.276783	-0.0225761	0.108214	-0.117277	-0.0272799	0.0177604	0.477199	-0.0944977	0.756092	0.566349	0.00682234	0.21503	0.661719	0.0125327	0.0544126	0.112133	0.900709	0.537242	0.510855	0.875943	0.922773	0.00520872	0.585699	0.000125626	0.000989551	0.967442	0.233081	0.000190336
ENSMUSG00000027708	Dcun1d1	2	0.17906	0.645	0.210773	2.79e-05	0.995463	0.928523	0.999387	0.338292	0.981963	0.999255	0.12129	0.959765	0.997883	0.999953	0.0223909	-0.31927	-0.137964	-0.354621	-0.664326	0.0434035	0.0841907	0.0348829	-0.333573	-0.0273301	0.0485274	-0.417277	-0.0399602	-0.00657092	-0.0212578	-0.419341	0.0126249	0.263837	0.00509386	4.22e-07	0.732778	0.515835	0.783746	0.0122839	0.822381	0.69332	0.00312951	0.742597	0.956617	0.869462	0.000825524
ENSMUSG00000062300	Pvrl2	2	0.182512	0.978821	0.713826	0.00357732	0.966462	0.919657	0.999387	0.405239	0.973577	0.999647	0.444795	0.965043	0.974725	0.999953	0.0109845	0.373929	0.0151778	0.185521	0.57673	-0.109353	-0.103284	-0.0656906	0.351107	-0.0502878	-0.0242228	0.286038	0.0416881	-0.0382846	0.0486057	0.553551	0.0129578	0.916573	0.21414	0.000247787	0.463581	0.49874	0.660912	0.0259204	0.724902	0.868281	0.0842837	0.77103	0.788729	0.750958	0.000250646
ENSMUSG00000075376	Rc3h2	2	0.183168	0.11782	0.338458	0.00245381	0.947349	0.699434	0.999387	0.488564	0.997246	0.999647	0.490501	0.997633	0.591296	0.999953	0.0285982	-0.316939	-0.328252	-0.290231	-0.497083	0.115746	-0.190199	-0.0807144	-0.263816	-0.00490997	-0.0238762	-0.223578	0.00252302	-0.223469	-0.0990136	-0.404191	0.0130492	0.00773466	0.021768	0.000153414	0.361533	0.142136	0.524258	0.0465688	0.967808	0.846602	0.112375	0.983438	0.0639394	0.444454	0.00121807
ENSMUSG00000030109	Slc6a12	2	0.184672	0.111023	0.0732045	1.99e-09	0.969111	0.756522	0.999387	0.0914785	0.841609	0.999647	0.0552161	0.833172	0.429652	0.999517	0.00101523	0.336418	0.356396	0.514493	1.10297	-0.0963618	0.177436	0.0849372	0.598452	-0.148296	0.219635	0.526101	-0.120309	0.272487	0.111888	0.64216	0.0132318	0.00696834	0.000180965	4.16e-13	0.475785	0.199433	0.528613	3.82e-05	0.253023	0.0953961	0.00051174	0.35303	0.0353332	0.415704	3.6e-06
ENSMUSG00000026656	Fcgr2b	2	0.185965	0.0140721	0.0677941	0.000144412	0.843162	0.638133	0.881573	0.275128	0.955114	0.999647	0.254492	0.895515	0.648347	0.999953	0.118557	-0.324974	-0.471641	-0.4976	-0.625976	-0.192956	-0.217003	-0.373711	-0.381588	0.061832	-0.0320627	-0.338269	0.100706	-0.211589	-0.285703	-0.315141	0.0134004	0.000204968	0.000127362	3.61e-06	0.139407	0.104727	0.00436008	0.00521244	0.619217	0.799439	0.0194062	0.417813	0.089397	0.0324587	0.0143091
ENSMUSG00000029598	Plbd2	2	0.18619	0.554241	0.228289	8.52e-05	0.991141	0.957815	0.999965	0.470534	0.238413	0.999255	0.0829133	0.70938	0.820946	0.999517	0.025632	0.359329	0.186966	0.380163	0.740938	0.0569475	-0.068351	-0.0516925	0.313562	0.373348	0.0362546	0.519639	0.208074	0.157866	0.128799	0.477792	0.0134364	0.180907	0.00851485	1.83e-06	0.691976	0.644047	0.720561	0.0411127	0.0070891	0.796545	0.00134983	0.132105	0.250118	0.381356	0.00102688
ENSMUSG00000027399	Il1a	2	0.187884	0.0488252	0.318586	0.0398946	0.999193	0.254687	0.999387	0.806324	0.649705	0.999647	0.176535	0.732059	0.832708	0.999953	0.667517	-0.91891	-1.14206	-0.914343	-1.05586	0.00538832	-1.02055	-0.282287	-0.376003	-0.620426	0.0606536	-1.14492	-0.517614	-0.38016	-0.478803	-0.312574	0.0137229	0.00171466	0.018693	0.0061798	0.988418	0.0100647	0.461472	0.338616	0.0880697	0.868094	0.00821908	0.151074	0.282113	0.229992	0.388373
ENSMUSG00000032757	Bet1	2	0.191459	0.46321	0.271101	4.7e-05	0.96939	0.902099	0.999387	0.872522	0.947847	0.999647	0.288892	0.822965	0.437032	0.999517	0.041971	-0.318657	-0.195326	-0.324697	-0.661691	0.0916008	0.0981259	0.0914007	-0.0918767	0.0712732	-0.0524859	-0.316484	0.11872	-0.256914	-0.00864022	-0.381196	0.0140726	0.118639	0.011343	8.39e-07	0.477912	0.452369	0.476981	0.495628	0.563711	0.674717	0.0267776	0.335516	0.0362277	0.947533	0.00280006
ENSMUSG00000038754	Elovl3	2	0.192218	0.0285508	0.0967011	2.27e-05	0.995463	0.20348	0.999387	0.357089	0.9885	0.999647	0.365747	0.828691	0.769961	0.999953	0.339997	-1.49515	-2.04729	-2.08178	-3.40184	-0.186364	-1.7117	-1.36711	-1.5064	-0.0814937	-0.479548	-1.30528	0.613986	-0.764319	0.0527414	-0.949979	0.0142769	0.000694512	0.000618691	3.12e-07	0.75288	0.0059933	0.0237493	0.0165421	0.884248	0.391577	0.0491839	0.277408	0.170423	0.928847	0.0979353
ENSMUSG00000031592	Pcm1	2	0.192218	0.0882244	0.572585	0.00360241	0.983364	0.26532	0.999387	0.621331	0.94607	0.999647	0.387429	0.518027	0.279226	0.999953	0.036785	-0.31533	-0.35129	-0.207096	-0.490606	-0.0721683	-0.332054	-0.0343364	-0.223286	-0.0751204	0.00583912	-0.273504	-0.244386	-0.319827	-0.102639	-0.385416	0.0144164	0.00466575	0.105355	0.000219388	0.572183	0.011261	0.789602	0.0971303	0.540508	0.962756	0.0553856	0.0474518	0.00870727	0.434075	0.00234964
ENSMUSG00000034171	Faah	2	0.192456	0.664799	0.653716	0.000587213	0.895702	0.699165	0.999387	0.525612	0.930825	0.999647	0.115677	0.659922	0.534081	0.999953	0.0435765	0.313749	0.144565	0.176763	0.55605	0.162489	0.226412	-0.0225823	0.251915	0.0864366	0.00934962	0.418279	0.199312	0.234508	0.11505	0.383704	0.0144499	0.243154	0.163436	2.3e-05	0.204325	0.0827543	0.859665	0.0597982	0.480312	0.940111	0.00290082	0.102996	0.0534081	0.375245	0.00231159
ENSMUSG00000025176	Hoga1	2	0.194673	0.513808	0.483037	3.41e-07	0.999193	0.480356	0.999387	0.338292	0.990065	0.999647	0.248736	0.981567	0.401561	0.999953	0.0234414	0.316717	0.181546	0.239482	0.802637	-0.00513608	0.264052	0.0384712	0.340505	0.0159708	0.0281608	0.336208	-0.0209708	0.286211	-0.0520304	0.425345	0.0147708	0.148814	0.0628773	1.49e-09	0.968499	0.0464992	0.766047	0.0123776	0.897969	0.822992	0.0183748	0.865864	0.0203357	0.692829	0.000872148
ENSMUSG00000073418	C4b	2	0.197912	0.921574	0.230386	0.00232469	0.975974	0.993382	0.999965	0.15837	0.89825	0.999647	0.704605	0.993365	0.965573	0.999953	0.000634649	0.479144	0.0631538	0.527252	0.779716	0.100016	-0.0161047	0.155757	0.636602	-0.168918	0.267637	0.220709	-0.0100491	0.0658886	0.333158	0.942831	0.0151506	0.738024	0.00685499	0.000142473	0.610911	0.935855	0.423957	0.00209389	0.367093	0.157565	0.306174	0.957171	0.723708	0.0919501	2.4e-06
ENSMUSG00000040865	Ino80d	2	0.198032	0.0110596	0.491703	0.27267	0.872975	0.0511345	0.999387	0.713661	0.871233	0.999647	0.552251	0.445164	0.0270101	0.999953	0.121566	-0.323244	-0.491542	-0.242218	-0.223303	-0.181482	-0.486263	-0.0579684	-0.1822	-0.127785	-0.193744	-0.208046	-0.27652	-0.504346	-0.0605696	-0.317826	0.015176	0.000139564	0.0688359	0.103182	0.169967	0.000356914	0.664596	0.190937	0.312334	0.138405	0.156428	0.0292832	6.43e-05	0.655973	0.0149501
ENSMUSG00000030435	U2af2	2	0.198894	0.221724	0.600963	0.00813097	0.819293	0.513519	0.999387	0.178945	0.97639	0.999647	0.0797086	0.682746	0.351474	0.999953	0.016662	0.326649	0.295534	0.207584	0.473103	0.208037	0.267631	0.121764	0.462685	0.0387809	-0.0184803	0.479202	0.203864	0.316137	0.101076	0.465972	0.0154044	0.0250788	0.123883	0.00072641	0.123936	0.0542599	0.372015	0.0012568	0.763511	0.888873	0.00125732	0.114694	0.0141856	0.466893	0.000510851
ENSMUSG00000038535	Zfp280d	2	0.198894	0.419886	0.599112	0.000832733	0.995463	0.461965	0.999387	0.731081	0.99303	0.999647	0.557329	0.998877	0.801677	0.999953	0.0332636	-0.315584	-0.211974	-0.200844	-0.554865	-0.0378608	-0.27148	-0.154865	-0.166455	0.0112274	0.0254548	-0.202337	-0.000741728	-0.153947	-0.0887386	-0.408319	0.0154435	0.0929014	0.122052	3.64e-05	0.770892	0.0418962	0.23803	0.2216	0.928379	0.842145	0.160923	0.995244	0.215068	0.508348	0.00156238
ENSMUSG00000058093	Zfp729b	2	0.200023	0.544015	0.475164	1.95e-08	0.970961	0.981476	0.999387	0.702778	0.94607	0.999647	0.275685	0.951679	0.997883	0.999953	0.00560561	-0.357272	-0.19549	-0.278288	-1.0179	0.103102	-0.0260348	0.108989	-0.211798	-0.085167	0.0683541	-0.369451	0.0596217	0.00869978	0.116837	-0.57592	0.0156802	0.172101	0.0592005	2.73e-11	0.486072	0.864543	0.468902	0.173204	0.548028	0.636256	0.0234491	0.67496	0.951132	0.446123	8.18e-05
ENSMUSG00000015112	Slc25a13	2	0.201238	0.856963	0.723458	0.0153735	0.999193	0.95941	0.999387	0.739168	0.921923	0.999647	0.106993	0.888311	0.816525	0.999517	0.0188626	0.336169	0.0727801	0.16653	0.445766	0.00283136	0.0600936	-0.104825	0.174491	0.104859	0.00617536	0.468482	0.0981193	0.148606	0.00823339	0.46368	0.0158327	0.588915	0.227348	0.0017048	0.983853	0.672716	0.449412	0.228788	0.435303	0.963669	0.00222253	0.462931	0.262606	0.953518	0.000709524
ENSMUSG00000023795	Pisd-ps2	2	0.203404	0.284233	0.446297	0.0233852	0.971316	0.885026	0.999965	0.999677	0.854336	0.999647	0.732233	0.707842	0.665172	0.999953	0.0209204	-0.550514	-0.452613	-0.444465	-0.704187	-0.173377	-0.215732	-0.199851	0.000202527	-0.241708	-0.0942003	-0.235899	-0.33363	-0.360022	-0.534383	-0.767952	0.0160695	0.0399035	0.0501253	0.00298183	0.455461	0.362358	0.393726	0.999502	0.270808	0.673036	0.347988	0.131277	0.097185	0.0256609	0.000736088
ENSMUSG00000026278	Bok	2	0.205344	0.024271	0.412363	0.0289502	0.77055	0.476331	0.999387	0.696991	0.527067	0.999647	0.695959	0.924814	0.87584	0.999953	0.941824	-0.468001	-0.68143	-0.409432	-0.587978	-0.318432	-0.404326	-0.268968	-0.28491	-0.36938	-0.153755	0.224547	0.111296	-0.169321	0.16796	0.0336882	0.0163834	0.000497434	0.0385844	0.00397482	0.101405	0.0454238	0.18144	0.167212	0.0495326	0.425494	0.291064	0.550518	0.370831	0.410838	0.862654
ENSMUSG00000022809	Nr1i2	2	0.20574	0.451626	0.28977	0.0318444	0.177008	0.873844	0.999387	0.605852	0.00791933	0.999647	0.0528501	0.724108	0.826434	0.999953	0.186443	0.319254	0.205256	0.323553	0.391679	0.453971	0.11586	0.235303	0.230234	0.578694	0.338074	0.517638	0.184457	0.137837	0.318088	0.281498	0.0164558	0.110235	0.0142458	0.00450841	0.000734839	0.391769	0.0759622	0.0983794	8.77e-06	0.0090578	0.000438798	0.144289	0.271328	0.0184585	0.0322277
ENSMUSG00000044471	Lincpint	2	0.209045	0.18476	0.998101	0.306617	0.266425	0.462537	0.999387	0.915088	0.0515905	0.999647	0.727519	0.00112824	0.0179639	0.999517	0.364814	-0.470132	-0.458818	-0.00343781	0.311015	-0.607814	-0.409461	0.162623	0.102164	-0.69631	-0.368847	0.207226	-0.929304	-0.774755	-0.106754	0.30952	0.0168226	0.0169804	0.986557	0.124806	0.00217465	0.0421336	0.419413	0.624603	0.000302482	0.0728545	0.339448	2.55e-06	6.73e-05	0.610234	0.110299
ENSMUSG00000057103	Cml1	2	0.211365	0.0344248	0.617018	0.942531	0.991305	0.412771	0.999387	0.931889	0.0118106	0.999647	0.809708	0.40991	0.965584	0.999517	0.869458	-0.391259	-0.537063	-0.24158	0.0263126	-0.0630033	-0.362889	-0.271261	0.0705863	-0.678071	-0.0160895	-0.130177	-0.338146	-0.0388192	0.0691615	0.0646377	0.0171062	0.000940286	0.134685	0.875307	0.696047	0.030971	0.0981837	0.678352	2.37e-05	0.917269	0.466185	0.0300085	0.800418	0.673127	0.688241
ENSMUSG00000025959	Klf7	2	0.212309	0.372949	0.149732	0.0164269	0.971527	0.980153	0.999387	0.605852	0.880634	0.999647	0.172906	0.895515	0.669825	0.999953	0.0215376	-0.443009	-0.324957	-0.588	-0.597052	-0.128455	-0.0369691	-0.276585	-0.329498	-0.172085	-0.220234	-0.556779	-0.145197	-0.295617	-0.38251	-0.62138	0.0173108	0.0718507	0.00178988	0.00185945	0.49535	0.848793	0.151817	0.0988011	0.33137	0.228626	0.0077094	0.416603	0.0996342	0.0497322	0.000774067
ENSMUSG00000042506	Usp22	2	0.213515	0.483862	0.659887	0.00307376	0.911982	0.172649	0.999387	0.15737	0.972354	0.999647	0.0514535	0.713352	0.433737	0.999953	0.0134344	0.325431	0.201315	0.186902	0.527101	0.154039	0.401558	0.00547373	0.495089	0.047624	0.027259	0.531829	0.19596	0.291859	0.123675	0.488597	0.0175846	0.130712	0.170959	0.000203805	0.258625	0.00413503	0.968442	0.000656687	0.71372	0.837944	0.000399302	0.135392	0.0258398	0.379882	0.000347168
ENSMUSG00000041438	Cirh1a	2	0.214548	0.0355686	0.51144	0.001553	0.633567	0.666911	0.999387	0.105192	0.86381	0.999647	0.321808	0.9268	0.478508	0.999953	0.112742	0.358381	0.482915	0.267264	0.621706	0.295375	0.240873	0.241092	0.572354	0.152365	0.0204615	0.352604	0.0850378	0.306833	0.202354	0.37011	0.0177835	0.000992199	0.0768947	6.88e-05	0.0496585	0.122981	0.115736	0.000343271	0.289107	0.890438	0.0346487	0.558677	0.0338257	0.195651	0.0137714
ENSMUSG00000053094	Tmem248	2	0.214548	0.0938045	0.449329	0.0296693	0.791674	0.835696	0.999965	0.502692	0.40648	0.999255	0.12917	0.381066	0.656679	0.999517	0.02732	0.302924	0.345332	0.247872	0.376893	0.203866	0.134059	0.0930884	0.261125	0.273719	0.0327191	0.406326	0.2854	0.204177	0.107919	0.410158	0.0178089	0.00515555	0.0495736	0.00410039	0.109675	0.303456	0.465132	0.0513994	0.0244736	0.792026	0.00372637	0.0192205	0.0927941	0.406834	0.00114063
ENSMUSG00000031286	Glt28d2	2	0.217162	0.195757	0.615152	0.00199374	0.881953	0.949555	0.999387	0.727071	0.801325	0.999255	0.0994706	0.535927	0.727784	0.999953	0.016662	-0.494343	-0.475493	-0.312141	-0.852074	0.279641	0.112158	0.263484	-0.276759	-0.269758	-0.072988	-0.755367	-0.383764	-0.293731	0.0629548	-0.728704	0.018319	0.0193888	0.133932	0.000117433	0.179225	0.601946	0.221397	0.216442	0.184556	0.726161	0.00187288	0.0533956	0.13655	0.766183	0.000511922
ENSMUSG00000102672	Gm37105	2	0.21937	0.0476473	0.439709	0.0918645	0.919268	0.47382	0.999387	0.505025	0.829316	0.999647	0.358638	0.375575	0.458544	0.999953	0.0247974	-0.481488	-0.637962	-0.421541	-0.492456	-0.215094	-0.42477	0.0658708	-0.421785	-0.226504	-0.00085677	-0.451572	-0.464975	-0.420129	-0.203586	-0.670406	0.0187249	0.00164165	0.0477944	0.0203891	0.290841	0.0447068	0.755983	0.0524827	0.241265	0.996726	0.0464902	0.0179732	0.0300007	0.348991	0.000953906
ENSMUSG00000029238	Clock	2	0.224304	0.106776	0.229517	4.82e-07	0.950709	0.825852	0.999965	0.310949	0.863029	0.999255	0.148745	0.771761	0.835025	0.999517	0.00506982	-0.304755	-0.3441	-0.333991	-0.803585	0.112722	-0.141092	-0.133291	-0.357072	0.132202	0.0428652	-0.405927	0.164186	-0.129566	-0.00525333	-0.511074	0.0194616	0.00647125	0.00968496	2.27e-09	0.384479	0.285182	0.301848	0.00818971	0.287975	0.733129	0.0049997	0.185649	0.293379	0.968172	6.19e-05
ENSMUSG00000029267	Mtf2	2	0.224454	0.0247623	0.273693	0.0191928	0.931517	0.732048	0.999965	0.313387	0.985403	0.999255	0.339857	0.923642	0.753825	0.999517	0.086869	-0.360904	-0.521316	-0.379797	-0.486114	-0.151015	-0.215804	-0.127844	-0.424758	0.0242152	0.00977362	-0.352115	-0.0902592	-0.207469	-0.164137	-0.404008	0.0194997	0.000534956	0.0144733	0.00227631	0.326813	0.172546	0.413471	0.00911265	0.869483	0.948653	0.040221	0.540677	0.157952	0.30607	0.00805249
ENSMUSG00000016554	Eif3d	2	0.23085	0.236629	0.37603	0.000969057	0.961132	0.835696	0.999387	0.347182	0.957149	0.999647	0.227091	0.868459	0.436814	0.999953	0.00842112	0.293881	0.269182	0.274844	0.532001	0.0969835	0.133627	0.178603	0.322407	0.0563738	0.0232397	0.34046	0.113411	0.268364	0.127096	0.472485	0.0205741	0.028643	0.0290076	4.46e-05	0.443848	0.302927	0.15882	0.0153271	0.642489	0.851003	0.0149068	0.350852	0.0262779	0.326701	0.000166579
ENSMUSG00000024308	Tapbp	2	0.23085	0.294547	0.542758	0.00060704	0.975974	0.712762	0.999965	0.503919	0.929598	0.999647	0.315062	0.948362	0.840363	0.999953	0.0208582	0.297801	0.251317	0.215342	0.560929	0.0562263	0.220841	0.166049	0.29621	-0.0877426	-0.0694086	0.301907	0.0567025	0.125681	0.0695877	0.425762	0.0206128	0.0434789	0.0909944	2.41e-05	0.660541	0.0910751	0.193547	0.0280438	0.47421	0.57853	0.0336852	0.643092	0.301526	0.592952	0.000732144
ENSMUSG00000023010	Tmbim6	2	0.233738	0.554755	0.767146	0.00044131	0.94758	0.670986	0.999387	0.363716	0.865148	0.999647	0.193659	0.844147	0.699689	0.999953	0.0215376	0.338743	0.188792	0.157095	0.646282	0.132105	0.229257	0.0707802	0.360228	-0.148775	-0.0983417	0.412069	0.143491	0.215515	0.0277465	0.482588	0.0210261	0.18158	0.277268	1.59e-05	0.368306	0.124909	0.626887	0.0183432	0.290686	0.488383	0.0104712	0.304949	0.121202	0.851208	0.00077553
ENSMUSG00000054814	Usp46	2	0.233738	0.0434634	0.273693	0.0300796	0.949323	0.476988	0.999965	0.530851	0.650084	0.999255	0.170433	0.906122	0.864014	0.999517	0.333436	-0.342036	-0.45957	-0.362537	-0.438904	-0.132717	-0.306017	-0.0844099	-0.292797	-0.240996	-0.145057	-0.439678	-0.107855	-0.133474	-0.236148	-0.24496	0.0210441	0.00140367	0.0148117	0.00417937	0.372123	0.045529	0.573748	0.0614836	0.088482	0.315177	0.00740387	0.447205	0.344903	0.124494	0.0946545
ENSMUSG00000021492	F12	2	0.234232	0.436244	0.341105	3.98e-05	0.995463	0.966696	0.999387	0.342723	0.982034	0.999647	0.274408	0.952556	0.845383	0.999953	0.0126767	0.325609	0.224007	0.319933	0.715304	0.0441623	0.051828	0.0843997	0.363885	0.0283251	0.020515	0.352756	0.0542372	0.136803	0.0960829	0.499816	0.0212009	0.100905	0.0221592	6.79e-07	0.755934	0.719658	0.548249	0.0134765	0.83521	0.881271	0.0231952	0.688671	0.308019	0.501367	0.000311582
ENSMUSG00000020614	Fam20a	2	0.237156	0.668002	0.604673	0.0163569	0.999193	0.932393	0.999387	0.943864	0.994792	0.999647	0.446421	0.749127	0.711598	0.999953	0.00862078	0.337182	0.15224	0.225047	0.475895	-0.00503693	0.094253	-0.0581934	0.0552298	0.00980361	-0.034023	0.277809	0.194612	0.213843	0.125409	0.544127	0.0216111	0.28735	0.126577	0.00184614	0.972525	0.531155	0.696355	0.724632	0.943832	0.813018	0.085142	0.165429	0.126443	0.407925	0.00017198
ENSMUSG00000049164	Zfp518a	2	0.238345	0.589073	0.487825	9.73e-09	0.917335	0.89146	0.999387	0.313387	0.956858	0.999647	0.476475	0.81487	0.959249	0.999953	0.0256664	-0.309109	-0.16252	-0.246683	-1.01644	0.145308	-0.108494	0.0648039	-0.369249	-0.062205	-0.0309235	-0.241874	0.14785	-0.0556757	0.0735655	-0.437389	0.0218651	0.211064	0.0664352	1.04e-11	0.280123	0.432762	0.634517	0.00885659	0.631173	0.814763	0.104301	0.255006	0.66644	0.597399	0.00104135
ENSMUSG00000015882	Lcorl	2	0.239165	0.350312	0.229517	1.81e-07	0.669137	0.975933	0.999965	0.386128	0.771074	0.999255	0.385849	0.844336	0.431525	0.999517	0.00128823	-0.300014	-0.23429	-0.33748	-0.835563	0.245455	-0.0324911	0.18136	-0.310717	0.166656	-0.0225195	-0.273966	0.127148	-0.275681	-0.063206	-0.573573	0.0220016	0.0635185	0.009286	6.24e-10	0.0594495	0.805774	0.163139	0.0222766	0.18232	0.858916	0.0564113	0.306375	0.0251897	0.633646	6.94e-06
ENSMUSG00000105315	RP23-59B8.3	2	0.241149	0.496447	0.702495	0.0228176	0.970961	0.805727	0.999965	0.90809	0.980229	0.999255	0.190933	0.976902	0.95043	0.999517	0.0256664	-0.748742	-0.469408	-0.3671	-0.993423	-0.225214	0.356685	-0.0924969	-0.167179	0.080929	-0.0435216	-0.90403	-0.0655782	-0.159646	-0.20315	-1.03743	0.0225979	0.13688	0.243483	0.0028888	0.486473	0.259894	0.768605	0.60552	0.790622	0.885738	0.0100822	0.829767	0.596811	0.526927	0.00103847
ENSMUSG00000039148	Sart1	2	0.241931	0.301353	0.716223	0.0116146	0.994286	0.94154	0.999387	0.667729	0.980229	0.999647	0.670669	0.916501	0.952968	0.999953	0.0469976	0.327762	0.279668	0.179466	0.487192	-0.0542047	0.0815082	0.133276	0.223701	0.0311522	-0.022354	0.180788	0.0943919	0.0702254	0.0699366	0.430103	0.0227305	0.0463442	0.21602	0.00117808	0.706407	0.581729	0.361978	0.145426	0.819933	0.875076	0.259411	0.494802	0.61189	0.640608	0.00261993
ENSMUSG00000028792	Ak2	2	0.245001	0.965863	0.732238	0.00479091	0.947409	0.882298	0.999387	0.642443	0.953154	0.999647	0.282405	0.886753	0.701197	0.999953	0.0213577	0.300139	0.020207	0.154783	0.482245	-0.119985	0.151386	0.0560545	0.21337	0.0662321	-0.04878	0.325332	0.10762	0.177996	0.0669146	0.438152	0.0233568	0.874324	0.236588	0.000364166	0.365788	0.261577	0.669007	0.122311	0.601877	0.703975	0.0252985	0.394878	0.156716	0.617002	0.000753272
ENSMUSG00000107158	RP23-403P24.7	2	0.245001	0.00285919	0.339756	0.0124095	0.872975	0.307341	0.999965	0.209363	0.889413	0.999255	0.28079	0.978281	0.635039	0.999517	0.0583742	-0.887395	-1.73612	-0.939929	-1.31833	-0.524527	-0.98383	-0.656265	-1.29261	-0.340963	-0.884283	-0.956862	-0.072834	-0.642145	-0.859783	-1.12216	0.0233592	1.97e-05	0.0236142	0.00127199	0.168743	0.0148366	0.106377	0.00252076	0.348427	0.0338992	0.0245154	0.843262	0.0818552	0.0495147	0.00393092
ENSMUSG00000094614	Gm21769	2	0.246644	0.141885	0.571249	0.00233997	0.995441	0.195006	0.999387	0.428687	0.886605	0.999647	0.18746	0.85831	0.388138	0.999953	0.0162284	-0.294819	-0.321141	-0.210511	-0.51009	0.0478206	-0.370468	-0.106508	-0.321538	0.117442	0.0663454	-0.376673	-0.120165	-0.288603	-0.141178	-0.443176	0.0236077	0.0107263	0.104586	0.000123917	0.711372	0.0053515	0.415301	0.017356	0.343136	0.600853	0.00862787	0.334242	0.019095	0.289589	0.00048742
ENSMUSG00000031386	Hcfc1	2	0.248527	0.199587	0.476796	0.0129825	0.89356	0.50522	0.999387	0.594976	0.676484	0.999647	0.351215	0.648253	0.750303	0.999953	0.0391509	0.299697	0.297792	0.248381	0.440022	0.169153	0.262611	0.0484967	0.238236	0.204835	-0.0550178	0.293807	0.210207	0.18003	0.0256783	0.404338	0.0239187	0.0206298	0.0597267	0.0013478	0.200309	0.0527435	0.715873	0.0884856	0.102346	0.670608	0.0439646	0.0971216	0.154281	0.850086	0.00196082
ENSMUSG00000105987	RP23-110C17.2	2	0.255367	0.32316	0.671127	0.00251507	0.182102	0.866845	0.449386	0.35275	0.354127	0.999255	0.290106	0.833213	0.957589	0.999517	0.0114988	0.412669	0.350503	0.238968	0.741473	0.621098	0.17789	0.63682	0.484579	0.415135	0.249728	0.458049	0.192854	0.0808089	0.409154	0.690643	0.0250097	0.0540603	0.198006	0.00015904	0.000892064	0.362636	0.000841578	0.015988	0.0184866	0.173676	0.0270162	0.285042	0.658951	0.0352574	0.000271961
ENSMUSG00000031708	Tecr	2	0.255497	0.979733	0.590777	9.65e-06	0.978313	0.969231	0.999387	0.15326	0.922171	0.999647	0.0845739	0.803065	0.786442	0.999953	0.00299129	0.284961	-0.0119674	0.197217	0.697802	0.0802669	0.0422106	-0.00874217	0.442957	-0.0945104	-0.0369571	0.445475	0.142713	0.157121	0.14332	0.520214	0.0250487	0.922603	0.117469	7.67e-08	0.527565	0.745282	0.945223	0.000807237	0.437308	0.764174	0.00129751	0.239676	0.19303	0.265866	2.88e-05
ENSMUSG00000035944	Ttc38	2	0.257435	0.104183	0.277294	0.000143802	0.991141	0.431522	0.999387	0.15737	0.980229	0.999647	0.224353	0.973279	0.453455	0.999953	0.0121972	0.282105	0.335577	0.313954	0.602562	0.0541522	0.271445	0.000343311	0.440892	0.0295912	0.127291	0.341119	-0.0285019	0.262454	0.0458689	0.453675	0.0253999	0.00620165	0.0123149	3.56e-06	0.66824	0.0354568	0.997841	0.000862794	0.806918	0.300937	0.0144226	0.814119	0.0293564	0.721923	0.000292781
ENSMUSG00000042524	Sun2	2	0.257699	0.642945	0.825313	0.061165	0.998501	0.959198	0.999387	0.879946	0.973185	0.999647	0.0231614	0.245084	0.743723	0.999953	0.0134021	0.323802	0.156151	0.122344	0.379414	0.0152969	0.0636137	-0.263879	0.097436	0.0492543	0.0160282	0.6434	0.374268	0.198441	0.126975	0.520366	0.0255594	0.262142	0.390736	0.011437	0.915195	0.664539	0.0685591	0.519646	0.719795	0.908717	7.37e-05	0.00704688	0.149705	0.385286	0.000341822
ENSMUSG00000024875	Yif1a	2	0.25796	0.997175	0.821971	0.00902249	0.996214	0.699434	0.999387	0.108339	0.980077	0.999647	0.373342	0.911692	0.711598	0.999953	0.0080292	0.288894	-0.00148254	0.112735	0.44597	-0.0263535	0.195363	0.058502	0.521634	-0.0335434	0.0235605	0.277984	0.089852	0.189371	0.110676	0.487745	0.0257007	0.990678	0.383704	0.000836488	0.838778	0.142244	0.654129	0.000133033	0.786238	0.852496	0.0521199	0.46922	0.127221	0.407122	0.00015342
ENSMUSG00000103883	Gm37010	2	0.25796	0.0168994	0.570835	0.332941	0.998501	0.265205	0.999387	0.934657	0.987898	0.999647	0.95599	0.0454354	0.137083	0.999953	0.280386	-0.700988	-1.11595	-0.534172	-0.477585	-0.0437801	-0.85781	0.0982632	-0.135648	0.0455611	0.411745	-0.0679215	-1.1676	-0.928723	-0.685674	-0.570775	0.0257187	0.000269381	0.10423	0.141793	0.890328	0.0110542	0.767091	0.692116	0.878215	0.194847	0.847975	0.000250646	0.00193353	0.0495367	0.0669766
ENSMUSG00000097163	BC051077	2	0.258636	0.0362776	0.507988	0.0058417	0.971527	0.711916	0.999965	0.976079	0.843109	0.999255	0.761108	0.921276	0.580123	0.999517	0.208836	-0.642314	-0.934546	-0.509931	-1.05716	-0.194861	-0.430839	0.041057	-0.0487106	-0.31323	-0.181141	-0.26597	-0.178922	-0.524976	-0.24224	-0.595031	0.0258848	0.00106023	0.0796208	0.000473972	0.494688	0.150861	0.891094	0.869634	0.255863	0.535709	0.390607	0.514674	0.0597917	0.434318	0.0394486
ENSMUSG00000059920	4930453N24Rik	2	0.259965	0.770362	0.575391	7.08e-05	0.909381	0.913797	0.999387	0.195276	0.873634	0.999647	0.310184	0.923642	0.975703	0.999953	0.0396993	-0.289273	-0.10031	-0.206749	-0.646875	0.151969	-0.0939365	-0.0275759	-0.423765	0.123574	0.0380312	-0.309003	0.0766539	-0.0317857	-0.0270872	-0.395865	0.0260814	0.423267	0.10815	1.45e-06	0.240431	0.477374	0.832127	0.00189044	0.319262	0.76302	0.0321304	0.536323	0.796214	0.838091	0.00200501
ENSMUSG00000042079	Hnrnpf	2	0.26002	0.0372404	0.165495	0.0184783	0.971527	0.848859	0.999387	0.543612	0.921923	0.999647	0.581903	0.888418	0.506735	0.999517	0.0863309	0.282778	0.401477	0.382147	0.399655	0.0860299	0.125525	0.151131	0.24192	0.0956462	0.204845	0.189115	0.0886995	0.238742	0.125946	0.326334	0.0261082	0.00111304	0.00244733	0.0021707	0.497449	0.332675	0.233705	0.0682095	0.432617	0.0976423	0.177606	0.466	0.0478152	0.330245	0.00906811
ENSMUSG00000026153	Fam135a	2	0.260194	0.15371	0.477368	0.00101811	0.95554	0.552821	0.999387	0.347805	0.950548	0.999647	0.16101	0.891798	0.358381	0.999953	0.0157771	-0.283387	-0.307803	-0.237725	-0.533112	0.105208	-0.235541	-0.0660624	-0.320969	0.0662747	0.053554	-0.383172	-0.100994	-0.294405	-0.165745	-0.439399	0.0261895	0.0123657	0.0600377	4.76e-05	0.405031	0.0678371	0.60159	0.0154709	0.585525	0.664142	0.00660068	0.406027	0.0145253	0.200479	0.000437718
ENSMUSG00000025533	Asl	2	0.261071	0.110228	0.572558	0.0012912	0.961276	0.581037	0.999965	0.32582	0.820914	0.999255	0.18539	0.997633	0.894927	0.999517	0.017502	0.332936	0.388846	0.229484	0.612172	0.11421	0.263503	-0.0761326	0.399535	0.172554	-0.15827	0.426575	-0.00261882	0.114897	-0.0505021	0.503903	0.0263767	0.00688429	0.119791	6.57e-05	0.444615	0.081024	0.606711	0.0102159	0.229449	0.273821	0.00923469	0.985376	0.415944	0.737256	0.000571549
ENSMUSG00000021048	Mthfd1	2	0.266643	0.0847607	0.207449	4.26e-09	0.961402	0.725342	0.999387	0.160909	0.864108	0.999647	0.1535	0.795529	0.570691	0.999953	0.00507781	0.297528	0.372556	0.380869	0.964692	-0.103231	0.192627	-0.0127848	0.466002	-0.13788	0.043516	0.411446	-0.157682	0.243734	0.0573109	0.530937	0.0276446	0.00438405	0.00442244	2.46e-12	0.446617	0.162538	0.924296	0.000915816	0.289824	0.740313	0.00558597	0.223476	0.0573164	0.675192	6.25e-05
ENSMUSG00000026576	Atp1b1	2	0.266671	0.60571	0.682571	0.0617174	0.122644	0.965855	0.999387	0.502692	0.0367003	0.999647	0.706588	0.893276	0.957589	0.999953	0.0402227	0.495627	0.260773	0.292253	0.588668	0.873833	0.0826315	0.128995	0.465767	0.825576	0.132959	0.251577	0.177384	0.094471	0.214532	0.695566	0.0277092	0.224164	0.18686	0.0115872	0.000122195	0.715934	0.563975	0.0507648	0.000153699	0.543188	0.312377	0.409157	0.655183	0.348125	0.00204499
ENSMUSG00000012640	Zfp715	2	0.268981	0.374639	0.358312	9.76e-05	0.985813	0.940489	0.999387	0.50336	0.980229	0.999647	0.312362	0.932178	0.826434	0.999953	0.017502	-0.305097	-0.241407	-0.311001	-0.678604	0.0763198	-0.0821389	-0.00715128	-0.283253	0.0304074	-0.0242034	-0.327981	-0.0743844	-0.145334	-0.237762	-0.47107	0.0280461	0.0726261	0.0248699	2.17e-06	0.58212	0.563381	0.959433	0.0520577	0.818619	0.858712	0.0326763	0.575421	0.270193	0.0988429	0.000569055
ENSMUSG00000040170	Fmo2	2	0.269453	0.0422635	0.0922707	0.00192482	0.901869	0.575634	0.999387	0.36618	0.579031	0.999647	0.459201	0.915874	0.974725	0.999953	0.948494	0.704952	1.01011	1.14844	1.29811	0.391246	0.574017	0.834795	0.791316	0.570859	0.168976	0.594732	0.209274	-0.0809065	0.0425595	0.0486827	0.0283542	0.0013579	0.000393347	0.000111315	0.220763	0.0766553	0.00939036	0.0192638	0.0630509	0.590695	0.0924599	0.490778	0.789389	0.896829	0.878817
ENSMUSG00000033964	Zbtb41	2	0.271356	0.300169	0.542678	1.17e-06	0.541198	0.963634	0.999387	0.369948	0.99137	0.999647	0.116681	0.814436	0.880304	0.999953	0.016898	-0.282703	-0.250137	-0.217099	-0.773887	0.286137	-0.049713	0.0299614	-0.314386	0.0140345	0.1098	-0.426003	0.140499	-0.106723	0.0206303	-0.43944	0.0288427	0.0454359	0.0902405	7.11e-09	0.026338	0.705179	0.816321	0.0198382	0.9095	0.379883	0.00297239	0.254056	0.382319	0.875133	0.000524177
ENSMUSG00000046598	Bdh1	2	0.272305	0.784262	0.802144	0.000208885	0.96078	0.597434	0.999387	0.368378	0.999241	0.999647	0.153469	0.923642	0.242869	0.999953	0.00507781	0.475051	0.16055	0.202448	1.03984	-0.169608	0.380655	0.0398791	0.530144	0.00316704	-0.253723	0.666562	0.126653	0.570756	0.0162257	0.883384	0.0291215	0.443125	0.344991	5.88e-06	0.436402	0.0877823	0.852502	0.0195585	0.987858	0.23023	0.00553044	0.541067	0.00658926	0.941272	6.28e-05
ENSMUSG00000025428	Atp5a1	2	0.272509	0.474481	0.418089	7.95e-06	0.995463	0.888941	0.999387	0.342723	0.984381	0.999647	0.225981	0.997633	0.876194	0.999953	0.0251903	0.322622	0.218687	0.299951	0.808675	0.0472551	0.119988	-0.00852791	0.378509	0.0264353	-0.00696374	0.397213	0.00198822	0.124933	0.0574986	0.4781	0.0292523	0.125228	0.0402287	8.43e-08	0.750216	0.426132	0.95361	0.0140302	0.852756	0.961289	0.0146587	0.988803	0.373877	0.700404	0.000994467
ENSMUSG00000030762	Aqp8	2	0.272509	0.0221949	0.438133	0.281662	0.534271	0.856455	0.999387	0.718355	0.369582	0.999647	0.314385	0.362211	0.918472	0.999953	0.0361979	-0.601797	-1.0001	-0.544351	-0.457509	-0.626786	-0.272	-0.533546	-0.378479	-0.600214	0.0325854	-0.642775	-0.628109	-0.183727	-0.22608	-0.866881	0.0293659	0.000420128	0.0472964	0.108925	0.0252408	0.345445	0.0597501	0.198417	0.0205518	0.899629	0.0332772	0.0158694	0.478668	0.408963	0.00175505
ENSMUSG00000017760	Ctsa	2	0.277617	0.444431	0.609622	1.44e-05	0.996529	0.74731	0.999387	0.15737	0.980229	0.999647	0.186741	0.968294	0.554792	0.999953	0.0165633	0.278102	0.200285	0.192149	0.688312	0.0239329	0.171074	0.072687	0.448567	-0.0273793	-0.0260408	0.366137	-0.0336595	0.236318	0.0412195	0.441324	0.0300978	0.106339	0.130429	1.68e-07	0.852231	0.190682	0.569257	0.000811714	0.824047	0.834602	0.00958785	0.784229	0.052163	0.751456	0.000481005
ENSMUSG00000000303	Cdh1	2	0.277716	0.884274	0.160269	0.000201149	0.98891	0.287333	0.999387	0.6895	0.968063	0.999647	0.349031	0.778084	0.898199	0.999953	0.00299129	0.431196	0.0884668	0.617648	0.981388	0.0962359	-0.511347	-0.119667	0.287309	0.0746033	0.0887588	0.452482	0.242684	0.153638	0.445976	0.851888	0.0301313	0.64539	0.00212583	4.08e-06	0.620638	0.0130705	0.547026	0.168281	0.690896	0.648611	0.0421077	0.203411	0.421838	0.0307039	3.14e-05
ENSMUSG00000024187	Itfg3	2	0.277884	0.298456	0.33708	0.000280064	0.934838	0.494073	0.999965	0.156093	0.945471	0.999647	0.0925146	0.996035	0.935505	0.999953	0.017502	0.281754	0.252621	0.296551	0.596049	0.135108	0.311243	0.152134	0.44406	0.0768522	0.033514	0.449025	0.00546189	0.0741848	0.0935948	0.438956	0.0301723	0.0449233	0.0214648	8.57e-06	0.297888	0.018794	0.243124	0.00116288	0.534912	0.790792	0.0016232	0.96485	0.546149	0.477424	0.000568656
ENSMUSG00000034403	Pja1	2	0.27914	0.583788	0.543295	0.0133941	0.892599	0.818091	0.999387	0.675704	0.941228	0.999647	0.148356	0.87072	0.453455	0.999953	0.00177632	0.276529	0.157202	0.215692	0.421712	-0.166857	0.14297	-0.0531086	0.19287	-0.0785003	-0.0451989	0.396678	0.11282	0.266466	0.165751	0.553704	0.0305366	0.207654	0.0915156	0.00140927	0.193024	0.274239	0.679203	0.15025	0.523099	0.718317	0.0049499	0.358196	0.0293298	0.204906	1.2e-05
ENSMUSG00000068874	Selenbp1	2	0.279228	0.0324431	0.498185	1.44e-07	0.978142	0.590165	0.999387	0.0914785	0.806417	0.999255	0.12129	0.724027	0.864262	0.999953	0.0519448	0.277765	0.414247	0.230143	0.817584	-0.0819101	0.226437	0.0316904	0.560533	-0.161224	0.00943196	0.421283	-0.18079	0.115231	-0.0157587	0.372968	0.0306031	0.000867303	0.0711063	4.71e-10	0.525789	0.0845645	0.805277	3.06e-05	0.193061	0.939934	0.00292856	0.142424	0.345847	0.903912	0.00320271
ENSMUSG00000071267	Zfp942	2	0.27938	0.6189	0.460525	0.00111747	0.975974	0.885026	0.999965	0.66449	0.978972	0.999647	0.15261	0.982217	0.998031	0.999953	0.0130117	-0.305502	-0.162139	-0.271684	-0.586433	0.0764648	0.131926	0.0362307	-0.219096	-0.0371539	-0.0842484	-0.43386	0.0215003	0.00342976	-0.185286	-0.50093	0.0307395	0.236359	0.0539063	5.42e-05	0.588131	0.36114	0.80041	0.139998	0.782747	0.540681	0.00539382	0.873111	0.979584	0.204097	0.000326387
ENSMUSG00000027642	Rpn2	2	0.279925	0.96288	0.249916	2.79e-05	0.995463	0.959152	0.999387	0.28742	0.955463	0.999647	0.0569468	0.759982	0.774893	0.999953	0.000934277	0.280192	0.0221296	0.335432	0.674184	0.040597	0.0584705	0.089639	0.367754	-0.0611596	0.0513132	0.491528	0.168128	0.166345	0.148444	0.587834	0.0309199	0.860513	0.00915246	4.19e-07	0.755623	0.65941	0.488181	0.00664245	0.624232	0.684066	0.000566826	0.175881	0.177462	0.259222	4.09e-06
ENSMUSG00000030630	Fah	2	0.280317	0.447354	0.31755	4.6e-06	0.995463	0.916054	0.999387	0.330168	0.769574	0.999647	0.190559	0.949586	0.80383	0.999953	0.0288418	0.305393	0.220006	0.329781	0.789856	-0.0331307	0.101682	-0.0127767	0.376418	-0.182879	0.0729281	0.400325	-0.0607194	0.165162	0.0622461	0.448281	0.0310047	0.107818	0.0184808	4.24e-08	0.815797	0.481712	0.927741	0.0106007	0.180485	0.59536	0.00996597	0.65493	0.219151	0.663496	0.00123331
ENSMUSG00000053801	Grwd1	2	0.280492	0.0422144	0.306946	0.000723114	0.762484	0.698738	0.999387	0.34327	0.944605	0.999647	0.185263	0.90938	0.228144	0.999953	0.114833	0.424756	0.620402	0.470407	0.859247	0.323236	0.3002	0.0232264	0.51928	0.114768	-0.253405	0.561127	0.140854	0.521807	-0.0397758	0.490881	0.0311304	0.00135282	0.0170007	3e-05	0.0951214	0.141326	0.908363	0.0141212	0.533305	0.192697	0.0091733	0.457426	0.00569923	0.848639	0.0134768
ENSMUSG00000041698	Slco1a1	2	0.280778	0.0323318	0.201412	3.95e-06	0.971527	0.434808	0.999387	0.15737	0.957149	0.999647	0.664972	0.806482	0.964429	0.999517	0.0991726	-0.661467	-1.02299	-0.882452	-1.85565	-0.203161	-0.653355	-0.694473	-1.09545	-0.134678	-0.0266886	-0.389053	0.295232	-0.0837167	-0.224347	-0.763226	0.0312434	0.000849498	0.00395433	3.54e-08	0.50327	0.0368425	0.0221103	0.000671982	0.64162	0.926683	0.250384	0.305902	0.769724	0.463643	0.0112616
ENSMUSG00000022875	Kng1	2	0.282797	0.614841	0.182013	2.65e-05	0.991141	0.967479	0.999387	0.440746	0.982804	0.999647	0.152645	0.98622	0.790057	0.999953	0.0164764	0.324311	0.173865	0.441199	0.776729	-0.0626998	-0.0541947	0.0589447	0.332837	-0.0301436	0.143752	0.461263	-0.0164721	0.184793	0.0807327	0.519119	0.0314955	0.23246	0.00311451	3.91e-07	0.680214	0.72563	0.694501	0.0330559	0.836684	0.327573	0.00540793	0.909726	0.199579	0.598261	0.00047709
ENSMUSG00000026192	Atic	2	0.283166	0.0445745	0.126168	6.19e-06	0.98891	0.406234	0.999387	0.342723	0.926402	0.999647	0.278023	0.829877	0.448101	0.999953	0.0746575	0.304934	0.441585	0.458832	0.796748	0.0746105	0.3164	0.227409	0.368683	0.0991923	0.0776721	0.353002	0.1466	0.29942	0.165264	0.38643	0.031825	0.00148397	0.00127453	6.01e-08	0.596355	0.0291797	0.111349	0.0136358	0.461036	0.57647	0.0239114	0.281232	0.0275829	0.261125	0.00618927
ENSMUSG00000025314	Ptprj	2	0.283298	0.0463279	0.0967011	0.00831535	0.947349	0.779185	0.999387	0.720543	0.920079	0.999647	0.576813	0.959765	0.954813	0.999953	0.809745	0.274718	0.391349	0.431847	0.444948	0.115832	0.154709	0.218159	0.170987	0.097551	0.187704	0.191783	-0.0411088	-0.0596729	0.0804766	0.0656109	0.0320117	0.0015808	0.00063496	0.000750406	0.364034	0.23247	0.0866173	0.200592	0.424479	0.129619	0.174917	0.736365	0.622349	0.534197	0.603019
ENSMUSG00000024312	Wdr46	2	0.285115	0.464802	0.484229	0.00451005	0.975974	0.890688	0.999965	0.50617	0.728794	0.999647	0.493987	0.503752	0.819123	0.999953	0.049068	0.324012	0.232095	0.282953	0.568456	0.0840219	0.138728	-0.00415961	0.347103	0.210054	-0.0792766	0.268046	0.296308	0.172233	0.0939624	0.453246	0.032664	0.119432	0.0634241	0.00033651	0.57633	0.372445	0.978264	0.0304182	0.144993	0.597865	0.114007	0.0427993	0.242626	0.554253	0.00286086
ENSMUSG00000031176	Dynlt3	2	0.286848	0.982101	0.542678	3.47e-05	0.665916	0.380835	0.999387	0.537147	0.997406	0.999647	0.310184	0.979551	0.99875	0.999953	0.0250228	-0.272857	0.0109651	-0.214192	-0.660377	0.240587	0.291151	0.166294	-0.247094	0.00415559	0.0684451	-0.301955	0.0220603	-0.00138481	0.0337065	-0.41182	0.033093	0.929133	0.090232	5.68e-07	0.0578336	0.0239757	0.19081	0.0641343	0.972797	0.57853	0.0320866	0.85597	0.990838	0.794012	0.000975291
ENSMUSG00000034714	Ttyh2	2	0.28737	0.486069	0.503856	0.00199374	0.998501	0.240081	0.999387	0.642425	0.988541	0.999647	0.257519	0.687449	0.725894	0.999953	0.0155518	0.271024	0.18635	0.225381	0.505505	-0.0161802	0.341167	-0.00634783	0.206576	0.0174444	-0.120401	0.326693	0.190432	0.181179	-0.0501266	0.441819	0.0334561	0.13166	0.0744728	0.000117392	0.898978	0.0085493	0.960174	0.122147	0.886044	0.332485	0.0198259	0.117103	0.134952	0.699458	0.000426759
ENSMUSG00000033594	Spata2l	2	0.28887	0.436902	0.392037	0.0372512	0.979335	0.613828	0.999387	0.538209	0.929201	0.999647	0.251151	0.795529	0.798732	0.999953	0.0250528	0.599329	0.451657	0.606053	0.810667	0.174887	0.490224	0.646534	0.615604	0.195063	0.226058	0.724496	0.331882	0.340568	0.377945	0.925341	0.033903	0.101757	0.0330629	0.00581947	0.537282	0.0942837	0.0244395	0.0414425	0.468713	0.421105	0.019966	0.223418	0.212289	0.203113	0.00117352
ENSMUSG00000085303	Gm16751	2	0.291297	0.00264768	0.460525	0.623063	0.630608	0.341772	0.999387	0.792044	0.651699	0.999647	0.536659	0.0358043	0.12013	0.999953	0.760562	-0.686558	-1.43868	-0.681119	-0.283609	-0.644458	-0.794116	0.346127	-0.364256	-0.529743	-0.979368	-0.556877	-1.24868	-1.00828	-0.961178	-0.204765	0.0344207	1.78e-05	0.0538923	0.402305	0.0473999	0.0187008	0.30671	0.308277	0.0894613	0.00853858	0.142965	0.000176567	0.00133716	0.0130475	0.526096
ENSMUSG00000020923	Ubtf	2	0.291566	0.115534	0.271101	0.000158081	0.999193	0.651112	0.999387	0.334991	0.980229	0.999647	0.389577	0.901297	0.388138	0.999953	0.0121972	0.269842	0.332802	0.321686	0.606669	-0.00205978	0.208204	0.190041	0.33943	0.0328305	0.15351	0.267104	0.0956273	0.286321	0.211848	0.457617	0.0345346	0.00741165	0.0115954	4.04e-06	0.987164	0.112704	0.138928	0.0115294	0.788401	0.21893	0.058348	0.434753	0.0190096	0.105252	0.000292568
ENSMUSG00000006262	Mob1b	2	0.291566	0.0110596	0.229517	0.00161625	0.821369	0.54825	0.999965	0.380141	0.985236	0.999255	0.31614	0.979543	0.304187	0.999517	0.086869	-0.270834	-0.470582	-0.327479	-0.516227	0.193948	-0.238728	-0.0456046	-0.304847	0.0201252	-0.0492434	-0.299621	-0.022821	-0.308044	-0.0298216	-0.330918	0.034697	0.000138967	0.00976668	8.75e-05	0.125688	0.0652375	0.718471	0.0214973	0.868687	0.69019	0.0339782	0.851436	0.0107176	0.817339	0.00805805
ENSMUSG00000025196	Cpn1	2	0.291566	0.951324	0.437259	0.00102909	0.997545	0.998697	0.999387	0.753581	0.995096	0.999647	0.199554	0.951956	0.91483	0.999953	0.00572257	0.273474	0.0279292	0.254981	0.538478	0.0228177	-0.000933025	-0.0207229	0.155039	0.00847906	-0.0221412	0.360222	0.0502886	0.0885036	0.0453393	0.497763	0.0348259	0.823344	0.0465639	4.85e-05	0.860298	0.994365	0.872157	0.249654	0.945614	0.860315	0.011277	0.684645	0.471446	0.729471	8.57e-05
ENSMUSG00000020841	Cpd	2	0.294615	0.982965	0.467199	6.33e-05	0.995463	0.713779	0.999387	0.790198	0.865148	0.999647	0.283436	0.915142	0.966236	0.999953	0.0450958	0.266639	0.00982598	0.241717	0.633539	0.0383246	-0.185122	0.0363962	0.135272	0.128468	0.0895888	0.313487	0.084007	0.042069	0.0729009	0.381025	0.0357683	0.93643	0.0565377	1.22e-06	0.761957	0.152641	0.773637	0.306166	0.290771	0.470137	0.0254387	0.489567	0.728113	0.574446	0.002437
ENSMUSG00000059481	Plg	2	0.295056	0.386324	0.267597	1.7e-05	0.996728	0.993382	0.999965	0.407295	0.872748	0.999647	0.309794	0.983622	0.820946	0.999953	0.00654858	0.318151	0.257958	0.38071	0.798838	-0.00352649	-0.00733337	0.0403667	0.395379	-0.146084	0.103719	0.357224	0.0206257	0.16486	0.147239	0.574962	0.0358937	0.0771045	0.0108666	2.04e-07	0.981517	0.962168	0.788794	0.0116458	0.318011	0.481136	0.0319139	0.887307	0.25233	0.3357	0.000105836
ENSMUSG00000028553	Angptl3	2	0.295758	0.967466	0.763657	0.0325124	0.954144	0.885026	0.999387	0.663718	0.989346	0.999647	0.176535	0.900538	0.83358	0.999953	0.00353441	-0.376027	0.0241512	-0.192169	-0.524908	0.151073	0.177356	0.18776	-0.273987	0.0231426	0.316511	-0.528554	-0.133361	-0.165215	-0.177559	-0.741436	0.0363592	0.88814	0.273639	0.00462973	0.392662	0.321184	0.284522	0.139348	0.891403	0.0645224	0.00823481	0.430866	0.32258	0.319852	3.45e-05
ENSMUSG00000026097	Ormdl1	2	0.296323	0.486864	0.357522	0.00164312	0.995463	0.958059	0.999387	0.492531	0.782198	0.999647	0.156125	0.806796	0.98366	0.999953	0.0109845	-0.291005	-0.204723	-0.312392	-0.560516	-0.0505291	0.0655213	-0.0836556	-0.28973	-0.172011	-0.0220761	-0.42095	-0.154998	0.0255343	-0.117133	-0.499782	0.0365803	0.132345	0.0246194	8.93e-05	0.717438	0.646569	0.552632	0.0479454	0.195095	0.869905	0.00604671	0.243124	0.846851	0.412389	0.00025242
ENSMUSG00000057396	Zfp759	2	0.297331	0.95956	0.624549	8.12e-06	0.955196	0.890779	0.999387	0.248979	0.927362	0.999647	0.190559	0.904359	0.974247	0.999953	0.00177632	-0.376073	0.0339709	-0.266415	-0.999497	-0.152862	0.147983	-0.277512	-0.545987	-0.124962	-0.0173673	-0.51097	-0.133346	0.0489161	-0.0076263	-0.783345	0.0368353	0.84723	0.140133	8.68e-08	0.400393	0.430378	0.13976	0.00430925	0.466139	0.92174	0.00996038	0.441528	0.779028	0.967633	1.21e-05
ENSMUSG00000025075	Habp2	2	0.299921	0.996124	0.22736	1.31e-07	0.998501	0.981476	0.999387	0.344	0.6886	0.999647	0.269829	0.87072	0.978868	0.999953	0.00192771	0.267633	0.00268635	0.346795	0.832778	-0.0170994	0.0226873	0.117554	0.325201	-0.197562	0.0464772	0.322189	-0.112526	0.0277161	0.0777742	0.547152	0.0372451	0.982727	0.00639266	3.68e-10	0.894002	0.861638	0.355049	0.0145538	0.109643	0.709238	0.0223457	0.361196	0.81982	0.549568	1.41e-05
ENSMUSG00000030469	Zfp719	2	0.300466	0.0809227	0.867584	0.00140548	0.850779	0.9906	0.999387	0.694372	0.95004	0.999647	0.401878	0.982938	0.880997	0.999953	0.0215376	-0.387641	-0.527944	-0.13313	-0.762897	0.270426	0.0157137	0.0602988	-0.275163	0.0978627	0.108061	-0.384964	-0.0260527	-0.155585	-0.00112554	-0.618341	0.0373619	0.00408477	0.475835	7.28e-05	0.146357	0.935222	0.753258	0.163915	0.58271	0.557929	0.0622394	0.883859	0.38342	0.995359	0.000775655
ENSMUSG00000046811	Gltpd2	2	0.300901	0.973893	0.615674	0.00958961	0.979335	0.941328	0.999387	0.612111	0.977838	0.999647	0.553023	0.897856	0.848769	0.999953	0.00409323	0.27545	0.0158438	0.198686	0.456976	0.0820923	-0.0768763	0.0842132	0.229378	-0.0364015	0.00863624	0.207733	0.101556	0.127546	0.046741	0.538315	0.0375389	0.902622	0.134185	0.000904049	0.536087	0.573952	0.530274	0.103839	0.773573	0.946783	0.157088	0.424205	0.313001	0.732176	4.28e-05
ENSMUSG00000033533	Acsm1	2	0.305629	0.301414	0.86287	0.00997514	0.895702	0.985236	0.999387	0.772119	0.0456061	0.999647	0.358638	0.474015	0.961369	0.999953	0.257366	-0.27914	-0.261455	0.0971743	0.45711	-0.171753	0.0190358	-0.122552	0.152933	-0.475277	-0.0818188	0.294838	-0.269834	0.0496229	0.0238699	0.252521	0.0387262	0.046463	0.467059	0.000951068	0.202654	0.889758	0.35925	0.274327	0.000247076	0.529545	0.0465145	0.0364362	0.698583	0.861131	0.0577991
ENSMUSG00000066613	Zfp932	2	0.307632	0.689593	0.602072	0.000117829	0.865365	0.951679	0.999965	0.392116	0.957033	0.999255	0.115352	0.728467	0.816753	0.999517	0.0225419	-0.497133	-0.238077	-0.361337	-1.1641	-0.332366	-0.124423	-0.458182	-0.567392	-0.107318	-0.0431304	-0.792782	-0.333347	-0.274899	-0.325876	-0.787753	0.0390824	0.312192	0.138775	2.72e-06	0.163316	0.613883	0.0674945	0.0231082	0.635992	0.855566	0.00274392	0.148202	0.236268	0.205381	0.000834884
ENSMUSG00000021091	Serpina3n	2	0.308124	0.709454	0.151787	0.000351413	0.995463	0.960403	0.999387	0.108339	0.772221	0.999647	0.288318	0.771511	0.879541	0.999953	0.000170185	0.412476	0.184453	0.624037	0.9175	-0.0531628	-0.0835007	0.200707	0.846533	-0.256851	0.220674	0.490148	0.254175	0.167847	0.37429	1.05902	0.0391701	0.336899	0.00182722	1.15e-05	0.792	0.684659	0.314594	7.65e-05	0.183494	0.255746	0.0266794	0.185333	0.380676	0.065134	2.85e-07
ENSMUSG00000067656	Slc22a27	2	0.310293	0.00213963	0.599915	0.0386904	0.990022	0.725342	0.999387	0.875019	0.704746	0.999647	0.965709	0.916501	0.937956	0.999953	0.771579	1.72795	3.53854	1.39339	2.54575	-0.44003	1.311	1.9941	0.739096	1.24194	0.549516	0.219848	-0.571998	0.484521	-0.517736	-0.583122	0.039826	1.21e-05	0.122316	0.00590414	0.642694	0.163346	0.0216293	0.502551	0.124796	0.562528	0.877895	0.494296	0.552635	0.584773	0.541783
ENSMUSG00000025316	Banp	2	0.310342	0.00613021	0.716392	0.0339468	0.996214	0.585747	0.999387	0.6895	0.773445	0.999647	0.366349	0.656159	0.740842	0.999953	0.117731	0.396853	0.777771	0.236324	0.572989	0.0386032	0.343772	0.132956	0.285646	-0.242645	-0.279347	0.421877	0.299501	0.268494	0.0876137	0.469863	0.039937	6.36e-05	0.22026	0.00488378	0.839433	0.0830181	0.493318	0.167577	0.184676	0.143437	0.0471916	0.101006	0.147961	0.663432	0.014873
ENSMUSG00000053303	Slc22a26	2	0.311572	0.000241363	0.202669	0.00620448	0.995463	0.85055	0.999387	0.941313	0.909575	0.999647	0.829122	0.948951	0.837177	0.999953	0.584039	1.65579	4.18933	2.31602	3.28786	-0.181251	0.829186	0.726298	0.393029	0.652096	1.03122	0.83581	-0.358426	0.809597	-0.00132345	0.952368	0.0402279	4.21e-07	0.00402642	0.000511426	0.823414	0.33624	0.363178	0.71706	0.397208	0.20085	0.5009	0.64933	0.296785	0.998275	0.288765
ENSMUSG00000101587	Gm29036	2	0.313495	0.0362776	0.626512	0.000298575	0.998501	0.793952	0.999965	0.514078	0.96189	0.999255	0.69576	0.898885	0.518325	0.999517	0.0533842	-0.764949	-1.20144	-0.580302	-1.77157	0.025723	-0.445244	0.27176	-0.768434	0.155713	0.659237	-0.433985	-0.291043	-0.729354	0.240686	-1.07879	0.0409362	0.00104999	0.151049	9.38e-06	0.944623	0.246916	0.497615	0.0558164	0.670197	0.0950788	0.289075	0.426523	0.0427505	0.553974	0.00340033
ENSMUSG00000103070	Gm37903	2	0.316096	0.0720442	0.530564	0.93451	0.998501	0.36662	0.999387	0.793507	0.40648	0.999647	0.18539	0.0533375	0.0460837	0.999953	0.0482092	-0.456145	-0.65455	-0.399331	-0.0397915	-0.0242344	-0.532206	0.0333507	-0.239209	-0.474958	-0.202687	-0.650823	-0.784225	-0.791282	-0.600874	-0.671159	0.0418363	0.00321133	0.0847276	0.862469	0.912099	0.0220926	0.883432	0.312307	0.0244794	0.354357	0.0092897	0.000320988	0.000254519	0.011628	0.00275134
ENSMUSG00000069743	Zfp820	2	0.317205	0.386436	0.207481	0.00947088	0.933221	0.900856	0.999965	0.603481	0.916797	0.999647	0.307646	0.895515	0.794258	0.999953	0.00840323	-0.461296	-0.390245	-0.662717	-0.776712	-0.279151	-0.204546	0.0982154	-0.446201	-0.177223	-0.159185	-0.547236	0.176522	-0.286247	-0.645684	-0.866217	0.042009	0.0771909	0.00455801	0.000886708	0.232855	0.400978	0.678812	0.0703845	0.418406	0.482017	0.0308295	0.418138	0.202757	0.0101651	0.000164811
ENSMUSG00000070709	1700049G17Rik	2	0.318496	0.099061	0.507368	0.00845898	0.690678	0.614048	0.999387	0.470253	0.737807	0.999647	0.210282	0.573721	0.772773	0.999953	0.0478294	-0.424064	-0.573253	-0.385098	-0.722986	-0.384635	-0.362845	0.139993	-0.451073	-0.287822	0.109655	-0.574217	-0.368705	-0.269537	-0.0690481	-0.618162	0.0423919	0.00555139	0.0757273	0.000768239	0.0678752	0.0949037	0.516771	0.0404474	0.151209	0.598417	0.012718	0.0664163	0.176433	0.755431	0.00271864
ENSMUSG00000030359	Pzp	2	0.318718	0.643433	0.0677941	6.21e-08	0.999193	0.986038	0.999387	0.195276	0.94607	0.999647	0.0949974	0.89829	0.908308	0.999517	0.00142429	0.318551	0.169737	0.591647	1.04747	-0.00710153	-0.0215836	0.15293	0.498777	-0.0920163	0.179262	0.538155	-0.106666	0.109172	0.133244	0.687432	0.0424957	0.262448	0.000138768	1.28e-10	0.964092	0.892438	0.324918	0.00198312	0.544662	0.239845	0.00176199	0.479992	0.46516	0.401546	8.09e-06
ENSMUSG00000022868	Ahsg	2	0.321084	0.505998	0.247939	1.54e-06	0.990515	0.96122	0.999387	0.342723	0.980229	0.999647	0.195334	0.997633	0.906719	0.999953	0.0482565	0.323759	0.225965	0.418266	0.934388	0.0701839	0.0649897	0.163831	0.408438	-0.0388806	0.0120693	0.446188	0.00345491	0.116613	0.020577	0.470264	0.0430473	0.142834	0.00807748	9.9e-09	0.661598	0.689675	0.301012	0.0137371	0.801046	0.938002	0.0108913	0.982021	0.441892	0.898539	0.00275809
ENSMUSG00000083277	Gm15376	2	0.321991	0.470176	0.617729	0.0456873	0.297093	0.595254	0.999387	0.955865	0.678305	0.999647	0.841932	0.00341715	0.541453	0.999953	0.680816	-0.741083	-0.56504	0.562146	1.00062	-1.01364	-0.624761	0.380776	0.10228	-0.535388	0.0662021	-0.250593	-1.59337	-0.642204	-0.530429	-0.289012	0.0432886	0.12286	0.135569	0.00753563	0.00414851	0.0868309	0.290459	0.783608	0.104597	0.855723	0.531081	4.86e-06	0.0482181	0.166509	0.405112
ENSMUSG00000030131	Mug2	2	0.322588	0.731044	0.147448	0.000411156	0.998501	0.995617	0.999387	0.679172	0.497681	0.999647	0.245855	0.546486	0.578763	0.999517	0.018463	0.41954	0.17925	0.649948	0.936243	-0.0227529	-0.00886142	0.131996	0.300449	-0.406721	0.614203	0.535631	-0.362604	0.359362	0.369584	0.701622	0.0437496	0.370098	0.00171102	1.44e-05	0.912455	0.966129	0.517583	0.154688	0.0424356	0.0025064	0.0178564	0.0707227	0.0677762	0.0773197	0.000644844
ENSMUSG00000051285	Pcmtd1	2	0.325902	0.749229	0.476796	3.22e-06	0.970961	0.972798	0.999387	0.344384	0.985178	0.999647	0.561347	0.956802	0.829781	0.999953	0.0250228	-0.275342	-0.113024	-0.254828	-0.784083	0.0945774	0.0414797	-0.0182373	-0.34384	-0.0222687	0.10636	-0.211298	0.0491677	-0.140871	0.000561022	-0.439917	0.0445453	0.393431	0.0596468	2.64e-08	0.486756	0.763155	0.892449	0.0150916	0.865001	0.419764	0.163324	0.706339	0.274758	0.996746	0.000977321
ENSMUSG00000037400	Atp11b	2	0.326348	0.167262	0.460634	0.000343859	0.959229	0.182406	0.999387	0.391458	0.373102	0.999255	0.960204	0.951124	0.107105	0.999953	0.0173733	-0.258016	-0.302899	-0.244476	-0.585385	0.100115	-0.368115	-0.0828581	-0.302851	0.27049	0.0725318	-0.0236623	0.0526863	-0.397724	-0.0622412	-0.435174	0.0452184	0.0141985	0.0540554	1.11e-05	0.4317	0.00469892	0.515941	0.0228787	0.0268081	0.559082	0.866347	0.667516	0.00108297	0.632639	0.000550361
ENSMUSG00000037936	Scarb1	2	0.326348	0.195757	0.427601	0.001055	0.995463	0.95941	0.999965	0.342723	0.825109	0.999255	0.195105	0.838128	0.124745	0.999517	0.000934277	0.265781	0.299582	0.268117	0.54634	0.03482	0.0580456	0.0174391	0.342649	-0.151089	0.0377408	0.37099	0.134229	0.39887	0.283667	0.597671	0.0454061	0.0193825	0.0405873	5e-05	0.793736	0.668697	0.895211	0.0132015	0.236503	0.769458	0.0107853	0.290751	0.00154086	0.0342056	4.21e-06
ENSMUSG00000031503	Col4a2	2	0.326348	0.826117	0.852612	0.00022746	0.838356	0.197383	0.881573	0.219167	0.594588	0.999647	0.236268	0.692283	0.872359	0.999953	0.0162139	0.324814	0.1008	0.123127	0.785274	0.243057	0.465259	0.483606	0.507516	0.281232	0.0763002	0.440825	0.240425	0.14073	0.253877	0.568437	0.0454425	0.52043	0.445218	5.02e-06	0.136549	0.00560652	0.00336955	0.00362804	0.0691253	0.63039	0.0143343	0.120802	0.36239	0.125071	0.000471804
ENSMUSG00000035597	Prpf39	2	0.327414	0.188063	0.574462	0.00175839	0.983364	0.22077	0.999387	0.195276	0.953154	0.999647	0.128529	0.901041	0.405671	0.999953	0.0155361	-0.261903	-0.302151	-0.21129	-0.52446	-0.0782651	-0.36087	-0.121633	-0.427108	0.0656358	-0.0314132	-0.422259	-0.0986823	-0.287285	-0.251718	-0.454783	0.0461831	0.0175514	0.10702	9.79e-05	0.549239	0.00719192	0.355996	0.00180189	0.600286	0.80679	0.0036367	0.431503	0.0212676	0.0630028	0.000425021
ENSMUSG00000037815	Ctnna1	2	0.327944	0.450454	0.14146	0.00019075	0.991141	0.756522	0.999387	0.508678	0.972296	0.999647	0.238557	0.95776	0.78002	0.999953	0.023504	0.256725	0.199237	0.404776	0.599873	-0.0511879	0.167988	0.0620415	0.25839	-0.0461119	0.0866622	0.340274	0.0430745	0.163615	0.186103	0.42101	0.0463783	0.109799	0.00152003	5.18e-06	0.691168	0.199353	0.628223	0.0536323	0.709529	0.489676	0.016344	0.727033	0.1821	0.154523	0.000878431
ENSMUSG00000022912	Pros1	2	0.328913	0.841024	0.210773	0.00179529	0.930264	0.88192	0.999387	0.664272	0.881726	0.999647	0.233089	0.938856	0.95246	0.999953	0.000911319	0.2683	0.0771401	0.377999	0.547349	-0.133016	0.111182	-0.122162	0.204465	-0.124987	-0.131705	0.361265	0.066327	0.065511	0.0911457	0.634543	0.0468632	0.550944	0.00503487	0.000101018	0.322549	0.412203	0.35754	0.140993	0.333961	0.314625	0.0155225	0.605889	0.607245	0.502967	3.68e-06
ENSMUSG00000000753	Serpinf1	2	0.331168	0.313452	0.249264	7.73e-07	0.999193	0.728328	0.999387	0.305783	0.953154	0.999647	0.0552161	0.992253	0.671543	0.999953	0.017652	0.282465	0.268761	0.369512	0.854764	0.00588785	0.199863	0.0887952	0.393597	-0.0719333	0.01017	0.543411	0.00837167	0.221088	0.0563064	0.480563	0.0477542	0.0509538	0.00867406	4.26e-09	0.967104	0.167622	0.529541	0.0077519	0.60032	0.941353	0.000502653	0.951038	0.101315	0.695306	0.000579484
ENSMUSG00000001751	Naglu	2	0.332565	0.789487	0.487825	6.65e-06	0.996529	0.827394	0.999387	0.342723	0.97412	0.999647	0.244612	0.876566	0.825641	0.999953	0.016662	0.294392	0.110906	0.27583	0.84642	-0.028542	0.162821	0.0391476	0.394975	0.0483122	0.197804	0.396867	0.125605	0.159869	0.146512	0.520958	0.0482274	0.452284	0.0664788	6.56e-08	0.847812	0.289031	0.794811	0.0136358	0.732806	0.173729	0.0174382	0.376987	0.263968	0.339542	0.000507725
ENSMUSG00000022672	Prkdc	2	0.334158	0.0023318	0.922179	0.921554	0.583652	0.0711416	0.999387	0.896182	0.660963	0.999647	0.489979	0.172498	0.045759	0.999953	0.477953	-0.267816	-0.592297	-0.0595711	-0.0280327	-0.291734	-0.485147	0.0195817	-0.0793659	-0.217157	0.0392189	-0.238645	-0.387516	-0.485952	-0.146335	-0.175297	0.0489293	1.47e-05	0.661001	0.840283	0.0323713	0.000642429	0.885891	0.576339	0.0937977	0.766675	0.111968	0.00331769	0.000241398	0.29586	0.191262
ENSMUSG00000028737	Aldh4a1	2	0.338286	0.265119	0.588207	2.15e-05	0.96078	0.633052	0.999387	0.444603	0.910482	0.999647	0.284173	0.868589	0.449929	0.999953	0.029101	0.251836	0.262696	0.19983	0.676735	0.0999611	0.257999	-0.00685285	0.285326	-0.10296	0.0875113	0.31625	-0.114482	0.253038	-0.0113752	0.408551	0.050116	0.0347383	0.116413	2.85e-07	0.436435	0.0485607	0.957253	0.0339694	0.403611	0.482524	0.0255767	0.352471	0.0378887	0.930414	0.00126153
ENSMUSG00000026042	Col5a2	2	0.338527	0.874534	0.713826	0.0421755	0.582432	0.8429	0.999387	0.281717	0.953179	0.999647	0.385849	0.717577	0.671543	0.999953	0.000934277	0.39301	-0.0983488	0.256202	0.571442	0.430585	0.208265	0.355682	0.591956	-0.099771	0.107637	0.424978	0.288687	0.321078	0.425635	0.952883	0.0503918	0.624955	0.214827	0.0067517	0.0320972	0.316829	0.0843974	0.00609795	0.603891	0.591168	0.0566049	0.138009	0.101376	0.0467863	4.33e-06
ENSMUSG00000064367	mt-Nd5	2	0.339487	0.343751	0.89059	0.00442145	0.901869	0.670986	0.999387	0.15737	0.45744	0.999647	0.292067	0.872969	0.89265	0.999953	0.0321753	-0.468673	-0.42681	-0.138231	-0.891547	-0.287767	-0.36742	-0.170594	-0.834416	0.478381	0.108217	-0.581018	0.200045	-0.183205	-0.0751464	-0.745444	0.0505723	0.0608734	0.551073	0.000325171	0.220862	0.125091	0.461794	0.000762163	0.033754	0.631349	0.0274698	0.371686	0.40871	0.74922	0.00149011
ENSMUSG00000022540	Rogdi	2	0.339487	0.994804	0.876669	0.00110668	0.990022	0.779185	0.999387	0.305783	0.97844	0.999647	0.596282	0.462258	0.956381	0.999953	0.0169769	0.434875	0.00539613	0.146977	0.952752	-0.100979	0.274318	-0.0498117	0.635034	0.0595351	-0.457233	0.325622	0.461189	0.104019	-0.1996	0.794437	0.050618	0.980268	0.510181	5.33e-05	0.648006	0.230847	0.824604	0.00780886	0.776589	0.0404314	0.188394	0.0325984	0.634665	0.403742	0.000530172
ENSMUSG00000030341	Tnfrsf1a	2	0.342803	0.374369	0.668156	0.0222378	0.931517	0.60178	0.999387	0.182863	0.958779	0.999647	0.628239	0.806911	0.701197	0.999517	0.00576287	0.251734	0.225044	0.174036	0.400975	0.127009	0.224744	0.155383	0.4354	-0.0552613	-0.00158144	0.178225	0.123645	0.176379	0.124885	0.503654	0.0515885	0.0723562	0.177684	0.00276784	0.325828	0.0898937	0.233865	0.00146779	0.654322	0.99002	0.215346	0.321923	0.156055	0.350073	9.41e-05
ENSMUSG00000020780	Srp68	2	0.342866	0.024944	0.223612	0.00235923	0.956825	0.487734	0.999387	0.502692	0.375762	0.999647	0.301538	0.816488	0.817832	0.999953	0.0821649	0.270193	0.463587	0.376023	0.541766	0.113271	0.27736	0.127948	0.282269	0.303027	0.0758478	0.331767	0.150078	0.155293	0.137198	0.366176	0.0517355	0.000544646	0.00621197	0.000145392	0.409693	0.0491944	0.357077	0.0515252	0.0212277	0.576298	0.0296054	0.257703	0.239357	0.332488	0.00725513
ENSMUSG00000042271	Nxt2	2	0.345634	0.868428	0.377529	0.00019075	0.995463	0.974349	0.999387	0.604171	0.984381	0.999647	0.329881	0.990063	0.919276	0.999953	0.0138582	-0.255709	-0.0648516	-0.284137	-0.619585	0.0386059	0.0375513	-0.16821	-0.230752	-0.0233003	0.100216	-0.301794	0.00889575	-0.0867776	-0.00983753	-0.461441	0.0522405	0.610143	0.0293948	5.17e-06	0.769478	0.779402	0.204231	0.0942664	0.853215	0.431071	0.0379433	0.943537	0.486495	0.941316	0.000363953
ENSMUSG00000064339	mt-Rnr2	2	0.347947	0.519705	0.40354	0.000417226	0.998501	0.779214	0.999387	0.279357	0.865886	0.999647	0.230308	0.963125	0.785508	0.999953	0.0164764	-0.560467	-0.388838	-0.585057	-1.32423	0.0364383	-0.342114	0.0100878	-0.822812	0.281837	-0.167557	-0.772135	0.0813967	-0.350916	-0.0977518	-0.9938	0.0528742	0.153683	0.0369943	1.47e-05	0.896196	0.233512	0.971169	0.00589099	0.292265	0.534463	0.015192	0.76172	0.189219	0.729095	0.000474335
ENSMUSG00000046230	Vps13a	2	0.349191	0.64984	0.603557	0.0128111	0.98891	0.552149	0.999387	0.313387	0.947847	0.999647	0.265013	0.924658	0.431885	0.999953	0.0134344	-0.246008	-0.135869	-0.194279	-0.422026	-0.0639738	-0.237213	-0.0404187	-0.34923	0.0689648	0.0462271	-0.325694	-0.0737128	-0.269502	-0.0707119	-0.447614	0.0532631	0.269485	0.125648	0.00132579	0.615022	0.0667628	0.750676	0.00872278	0.571588	0.70922	0.0212814	0.545167	0.0254483	0.585404	0.000346459
ENSMUSG00000099746	Ppnr	2	0.35173	0.0268274	0.923412	0.536687	0.268276	0.0287412	0.999387	0.941313	0.0704701	0.999647	0.257245	0.114877	0.542704	0.999953	0.720244	-0.60474	-1.13167	-0.154758	0.335043	-0.948794	-1.36639	0.0948569	-0.122334	-1.03527	-0.423054	-0.839559	-1.00369	-0.597178	-0.236439	-0.232605	0.0541388	0.000621407	0.663518	0.311125	0.00285116	0.000104302	0.77872	0.71521	0.000596153	0.21504	0.0197619	0.00152669	0.0493613	0.514417	0.460553
ENSMUSG00000029810	Tmem176b	2	0.352919	0.845815	0.29583	1.78e-06	0.995463	0.827394	0.999387	0.190444	0.926402	0.999647	0.213222	0.974069	0.946424	0.999517	0.00101523	0.246782	-0.0717612	0.307954	0.750439	-0.031573	-0.139443	0.0160499	0.424569	-0.0913641	-0.0104207	0.349994	-0.0265815	-0.0436168	0.130767	0.58743	0.0546102	0.563733	0.0154649	1.19e-08	0.806677	0.289883	0.900564	0.00157642	0.458439	0.933299	0.0131297	0.829045	0.721906	0.315579	3.53e-06
ENSMUSG00000074254	Cyp2a4	2	0.356491	0.000558986	0.254143	0.00947088	0.917335	0.918699	0.999387	0.992066	0.359864	0.999647	0.568074	0.80939	0.769526	0.999953	0.656616	2.31083	5.5918	3.11199	4.83498	1.19681	0.859243	1.8341	0.114276	2.69411	2.20678	2.89193	1.32577	1.59362	0.940052	1.40351	0.0554757	1.9e-06	0.0098414	0.000887453	0.279776	0.492221	0.112587	0.956625	0.0192004	0.110086	0.169102	0.246057	0.168728	0.46381	0.372979
ENSMUSG00000071650	Ganab	2	0.356491	0.315896	0.126125	6.08e-05	0.995463	0.977194	0.999387	0.633604	0.983406	0.999647	0.415375	0.928201	0.817832	0.999953	0.017502	0.249285	0.244722	0.415232	0.648442	-0.0466889	0.0283581	-0.0507421	0.213027	-0.0242154	0.0777509	0.261288	-0.0720989	0.145609	0.0865068	0.441264	0.0554833	0.0520592	0.00126348	1.15e-06	0.720568	0.830852	0.694918	0.114988	0.84659	0.538713	0.0687003	0.563018	0.239349	0.512073	0.000567678
ENSMUSG00000030042	Pole4	2	0.35755	0.578787	0.976006	0.444288	0.740744	0.926746	0.999387	0.882354	0.00186762	0.999647	0.695862	0.0111158	0.948801	0.999517	0.540111	0.252585	0.161843	0.0217942	-0.164826	0.224472	-0.0885153	0.0465658	-0.0873146	0.605576	0.11725	0.154256	0.483821	0.0429616	0.126296	0.151831	0.0557635	0.201902	0.867848	0.226567	0.0879457	0.511538	0.725668	0.531018	1.41e-06	0.365824	0.290427	0.000125839	0.731194	0.352165	0.243421
ENSMUSG00000051043	Gprc5c	2	0.358376	0.522703	0.271101	0.00739787	0.995463	0.609728	0.999387	0.263765	0.900684	0.999647	0.0988359	0.963002	0.334222	0.999953	0.00138817	0.242696	0.173635	0.317155	0.443934	-0.0314036	0.21726	-0.00895344	0.372342	-0.107414	0.189744	0.433026	0.0368975	0.300124	0.156457	0.557307	0.0559274	0.157989	0.0115503	0.000641881	0.804097	0.0926762	0.943855	0.00493471	0.376476	0.123755	0.00190296	0.761125	0.012886	0.224841	8.06e-06
ENSMUSG00000009614	Sardh	2	0.358376	0.439021	0.754722	2.22e-05	0.900258	0.705719	0.999387	0.392497	0.925937	0.999647	0.248736	0.987837	0.858281	0.999953	0.0273501	0.276632	0.226466	0.159809	0.754645	0.180465	0.213301	-0.00856384	0.340818	-0.104193	0.0794226	0.373264	-0.0127313	0.133239	-0.0336438	0.458891	0.0561592	0.103368	0.261252	2.97e-07	0.210493	0.146077	0.952363	0.0234317	0.450947	0.569252	0.0184052	0.926325	0.329325	0.81703	0.00114419
ENSMUSG00000022821	Hgd	2	0.358376	0.456266	0.467578	0.0109218	0.990022	0.919657	0.999387	0.596394	0.99303	0.999647	0.157537	0.921815	0.968207	0.999953	0.0126767	0.278837	0.221971	0.274099	0.484215	-0.0650573	0.09985	-0.0611174	0.255407	0.0145291	0.00906923	0.436992	-0.0892162	0.0457642	0.0121231	0.513437	0.0564192	0.113604	0.0566938	0.00107687	0.655623	0.498077	0.671283	0.0895047	0.917721	0.948863	0.00622062	0.52367	0.740187	0.934295	0.000310604
ENSMUSG00000083282	Ctsf	2	0.361025	0.296214	0.207449	3.02e-05	0.875914	0.888941	0.999387	0.179944	0.960281	0.999647	0.178906	0.959765	0.917853	0.999953	0.0295385	0.248443	0.25607	0.371934	0.680295	0.177983	0.10672	0.225476	0.440304	-0.0546932	0.0713283	0.381819	0.0426422	0.0890335	0.0404552	0.417755	0.0570738	0.0441493	0.00434948	4.7e-07	0.172361	0.426636	0.0856746	0.00139006	0.663039	0.577478	0.00845662	0.733547	0.476187	0.763446	0.00129706
ENSMUSG00000030681	Mvp	2	0.361424	0.301353	0.147448	1.66e-07	0.98891	0.618309	0.999387	0.705314	0.906052	0.999647	0.0725342	0.939472	0.883566	0.999953	0.00669922	0.279971	0.288311	0.468855	1.02061	-0.0722606	0.248413	0.230913	0.209741	0.121563	-0.0310069	0.542162	-0.071568	0.120312	0.18469	0.575733	0.0573465	0.046213	0.00172533	5.62e-10	0.619419	0.0971289	0.114411	0.179245	0.381677	0.82985	0.000992654	0.607602	0.388683	0.217258	0.000112319
ENSMUSG00000060376	Bckdha	2	0.36934	0.522642	0.655947	1.42e-05	0.970961	0.761316	0.999387	0.153791	0.99137	0.999647	0.0988359	0.982896	0.803579	0.999953	0.00764349	0.250975	0.183034	0.182452	0.715672	0.0942974	0.173447	0.0754151	0.487552	0.0151278	-0.00734693	0.455632	0.0190115	0.156271	0.0211784	0.501443	0.0605308	0.156663	0.16807	1.64e-07	0.481674	0.203485	0.570717	0.000475776	0.906245	0.954857	0.00190919	0.881928	0.218238	0.875658	0.000137123
ENSMUSG00000029486	Mrpl1	2	0.370302	0.755063	0.434001	2.07e-06	0.907631	0.761763	0.999965	0.641161	0.985403	0.999255	0.322312	0.968294	0.909721	0.999517	0.048549	-0.249992	-0.107918	-0.26719	-0.778019	0.159471	0.172608	0.12625	-0.21564	0.0209552	0.012194	-0.308127	0.0347282	-0.0950394	-0.080203	-0.389116	0.0608827	0.402888	0.0429775	1.43e-08	0.230209	0.204627	0.344463	0.121423	0.869522	0.924947	0.0355073	0.784853	0.454106	0.555796	0.00280751
ENSMUSG00000003316	Glg1	2	0.370302	0.318089	0.271101	2.98e-05	0.957564	0.960232	0.999387	0.62291	0.998862	0.999647	0.325072	0.979661	0.848769	0.999953	0.0388466	0.242971	0.244369	0.326345	0.681186	-0.105921	0.0541309	0.0364416	0.221108	-0.00251989	0.100253	0.299043	-0.0223374	0.124881	0.0884689	0.388098	0.0609909	0.0526524	0.011753	3.5e-07	0.41363	0.683623	0.779205	0.104102	0.98369	0.428252	0.0368524	0.857342	0.312847	0.505687	0.0025089
ENSMUSG00000056260	Lrif1	2	0.372	0.73336	0.776237	0.00159476	0.963975	0.910207	0.999387	0.452679	0.9365	0.999255	0.622809	0.932178	0.499694	0.999953	0.0168926	-0.286232	-0.131196	-0.160158	-0.620294	0.113961	-0.113424	0.189727	-0.337266	0.0909828	0.0107398	-0.214222	-0.0831155	-0.304894	-0.229966	-0.526742	0.0616049	0.373351	0.295495	8.55e-05	0.453717	0.470121	0.222623	0.0368274	0.532537	0.943497	0.204286	0.573256	0.0378477	0.153351	0.00052043
ENSMUSG00000035284	Vps13c	2	0.379983	0.237185	0.919698	0.263387	0.532331	0.0268951	0.999387	0.862438	0.752298	0.999647	0.565367	0.0130161	0.0557101	0.999953	0.450632	-0.23595	-0.270126	0.0578499	0.216438	-0.285705	-0.512838	-0.00381988	-0.0970813	-0.169765	0.0433004	-0.195194	-0.505051	-0.433304	-0.0314614	-0.172424	0.0648206	0.0287789	0.648496	0.0978278	0.0248907	8.17e-05	0.976065	0.463374	0.164146	0.726808	0.167052	3.78e-05	0.000345555	0.808248	0.168931
ENSMUSG00000001247	Lsr	2	0.380875	0.997113	0.267123	0.00701004	0.766134	0.664388	0.999387	0.195276	0.9885	0.999647	0.361185	0.862248	0.910254	0.999953	0.0482092	0.249301	-0.00237048	0.34489	0.484493	0.221528	0.213554	0.139251	0.44395	0.0186689	-0.0172622	0.296102	0.122878	0.0955727	0.213423	0.404498	0.0653151	0.985484	0.0106813	0.00059878	0.10006	0.121843	0.303035	0.00203462	0.884549	0.895307	0.0476713	0.340682	0.456497	0.121038	0.00275082
ENSMUSG00000059897	Zfp930	2	0.380875	0.425994	0.501353	0.047981	0.998501	0.951566	0.999387	0.63875	0.957033	0.999647	0.141306	0.980877	0.956381	0.999953	0.0197904	-0.378853	-0.334837	-0.370578	-0.551422	-0.0299786	-0.108181	-0.232876	-0.335831	0.0922006	-0.192148	-0.638992	-0.0348042	-0.0924889	-0.00511604	-0.690708	0.0654678	0.095331	0.0725315	0.00834268	0.883564	0.61229	0.271425	0.121175	0.636777	0.343597	0.0053815	0.861413	0.642653	0.98105	0.000772512
ENSMUSG00000038323	1700066M21Rik	2	0.380875	0.628391	0.377529	3.9e-06	0.983364	0.997897	0.999387	0.15737	0.980229	0.999647	0.0594796	0.978281	0.960213	0.999953	0.00523153	-0.2666	-0.160787	-0.311461	-0.864791	-0.0821166	-0.00498244	-0.0155668	-0.520854	0.0359039	0.0526642	-0.550751	0.0274186	-0.055396	0.0597731	-0.570719	0.0656541	0.245797	0.0299878	3.46e-08	0.568877	0.972532	0.913249	0.00063043	0.793521	0.70339	0.000642209	0.840387	0.680775	0.67904	7e-05
ENSMUSG00000098496	1810026B05Rik	2	0.383315	0.230459	0.646549	0.000144329	0.998501	0.575634	0.999387	0.318524	0.953179	0.999647	0.610399	0.466818	0.175428	0.999953	0.00528438	-0.408784	-0.476467	-0.317294	-1.11223	0.0313255	-0.406689	-0.43085	-0.609945	0.108577	0.13601	-0.311066	-0.457092	-0.630632	-0.694218	-0.886348	0.0664225	0.0274561	0.158155	3.59e-06	0.885445	0.0765732	0.0626757	0.0096143	0.603727	0.534399	0.198849	0.0335559	0.00324256	0.00375832	7.16e-05
ENSMUSG00000018583	G3bp1	2	0.385903	0.156205	0.350724	0.00263564	0.995463	0.577106	0.999387	0.245104	0.994723	0.999647	0.491731	0.923642	0.242869	0.999953	0.0155181	0.233544	0.309969	0.287961	0.493773	0.0285198	0.230475	0.147599	0.384085	0.00889899	0.015291	0.223472	0.075817	0.331126	0.2495	0.444804	0.0672807	0.0126313	0.0236198	0.000168894	0.823165	0.0774898	0.248621	0.00405774	0.941908	0.90235	0.112914	0.536095	0.0065814	0.0558397	0.000423222
ENSMUSG00000020840	Blmh	2	0.386734	0.485779	0.849821	0.0107993	0.990459	0.482931	0.999387	0.338517	0.936149	0.999647	0.39281	0.921024	0.569411	0.999953	0.00840323	0.232888	0.187208	0.098205	0.429746	0.0566118	0.258367	0.0628536	0.332037	-0.0814446	-0.0583848	0.265075	0.08098	0.232556	0.204177	0.474742	0.0675349	0.131437	0.43952	0.00105541	0.657114	0.0474218	0.62298	0.012734	0.506068	0.6391	0.0594656	0.508595	0.0563654	0.117205	0.000164582
ENSMUSG00000029456	Acad10	2	0.386734	0.757801	0.690019	1.12e-05	0.998501	0.957475	0.999965	0.281717	0.582946	0.999255	0.248835	0.992286	0.785057	0.999517	0.00667648	0.271283	0.120104	0.175158	0.855167	0.0084518	0.0711043	-0.0313132	0.437627	-0.261903	-0.0596655	0.389385	-0.00862688	0.186754	0.0078697	0.588155	0.067839	0.407872	0.225092	1.26e-07	0.953949	0.639604	0.828848	0.00617011	0.064499	0.670124	0.0185255	0.951563	0.188281	0.957389	0.000108585
ENSMUSG00000021477	Ctsl	2	0.386734	0.0920024	0.239349	0.000892005	0.993807	0.595402	0.999387	0.29831	0.980229	0.999647	0.293405	0.915142	0.739229	0.999953	0.00544353	0.271566	0.401153	0.39313	0.620368	0.0568626	0.256922	0.213809	0.41088	-0.0333643	-0.0307984	0.359078	0.0988988	0.205429	0.14745	0.575505	0.0679024	0.00500841	0.00740798	3.94e-05	0.701938	0.0870817	0.144833	0.00736983	0.815841	0.830843	0.0276947	0.487311	0.145226	0.325397	7.74e-05
ENSMUSG00000047735	Samd9l	2	0.387769	0.653452	0.648895	0.000100282	0.931517	0.95941	0.999387	0.313387	0.207465	0.999647	0.113032	0.951949	0.75932	0.999517	0.0364602	-0.274313	-0.160602	-0.209797	-0.762209	-0.148646	0.0646801	-0.112574	-0.416413	-0.403548	-0.0121354	-0.507115	-0.0492895	0.187029	-0.0845025	-0.463786	0.0684615	0.272231	0.159938	2.24e-06	0.323195	0.674531	0.457011	0.00922342	0.0054564	0.932985	0.00261542	0.731437	0.191959	0.583004	0.00207013
ENSMUSG00000022407	Adsl	2	0.38781	0.513808	0.702928	0.00992195	0.998501	0.8429	0.999387	0.28742	0.926338	0.999647	0.338634	0.777576	0.542704	0.999953	0.00785662	0.272578	0.210803	0.191808	0.514071	0.0199182	0.154198	-0.0420615	0.431827	0.105978	-0.191776	0.342301	0.184924	0.283598	0.199322	0.570486	0.0685077	0.148637	0.202293	0.000944365	0.893366	0.315961	0.782597	0.00667845	0.455882	0.19747	0.0398762	0.201739	0.0493435	0.204062	0.000145098
ENSMUSG00000032554	Trf	2	0.389667	0.989084	0.77771	0.00704066	0.816169	0.981476	0.999387	0.59113	0.960172	0.999647	0.186741	0.957991	0.787903	0.999953	0.0466823	0.271366	-0.00711203	0.152935	0.524519	0.23002	0.0261882	0.0441336	0.265019	0.0628031	0.130164	0.422182	0.0494498	0.182414	0.132082	0.440051	0.0690678	0.960756	0.297592	0.000604677	0.122815	0.8626	0.764497	0.0858042	0.660435	0.365505	0.00949934	0.728631	0.195285	0.377651	0.00257819
ENSMUSG00000028252	Ccnc	2	0.391051	0.84434	0.131213	1.99e-09	0.949775	0.885026	0.999387	0.447893	0.943025	0.999647	0.121585	0.94293	0.976897	0.999953	0.00842814	-0.239613	-0.096052	-0.423595	-0.994874	0.115741	0.125379	-0.0557226	-0.289777	-0.0798615	0.0344457	-0.43018	0.0639073	-0.0212159	0.0930362	-0.489983	0.0694749	0.453695	0.00134758	3.14e-13	0.379772	0.353443	0.676183	0.0359888	0.528109	0.789137	0.00329217	0.61484	0.866797	0.493108	0.000167428
ENSMUSG00000051748	Wfdc21	2	0.391051	0.432653	0.648896	0.00126033	0.995463	0.552149	0.999387	0.53917	0.728794	0.999647	0.0360935	0.90611	0.769526	0.999953	0.394387	-0.389793	-0.339903	-0.295492	-0.908751	-0.0726617	-0.401256	-0.28015	-0.412752	-0.297731	0.018467	-0.91713	-0.154708	-0.279058	0.0671976	-0.319192	0.069568	0.0994617	0.159998	6.33e-05	0.733009	0.0670355	0.18882	0.0659282	0.14366	0.927989	0.000200942	0.446437	0.169074	0.753636	0.128309
ENSMUSG00000048970	C1galt1c1	2	0.391051	0.403339	0.438133	8.59e-09	0.96589	0.968411	0.999387	0.15737	0.816064	0.999647	0.418761	0.900514	0.910806	0.999953	0.0253858	-0.25652	-0.234246	-0.277694	-1.02924	0.103731	-0.0487745	0.0257355	-0.502717	0.163786	0.0742169	-0.279098	0.106272	-0.0980944	0.0803631	-0.454131	0.0696533	0.0839037	0.0473523	8.04e-12	0.462575	0.733317	0.857054	0.000708212	0.225587	0.590074	0.0712829	0.430124	0.460844	0.577233	0.00100646
ENSMUSG00000034681	Rnps1	2	0.396312	0.804566	0.868882	0.0463513	0.933221	0.900856	0.999965	0.604916	0.945471	0.999647	0.418365	0.476573	0.701045	0.999953	0.0446809	0.279296	0.107609	0.108966	0.430938	0.171979	0.124298	-0.0341916	0.284817	0.0914339	-0.074302	0.310778	0.310507	0.230778	0.0430763	0.472244	0.0722149	0.478845	0.484728	0.00771759	0.267625	0.437829	0.829004	0.0858521	0.536688	0.627472	0.0710745	0.037462	0.122291	0.790679	0.00238031
ENSMUSG00000025508	Rplp2	2	0.397697	0.482928	0.904822	0.0131544	0.931517	0.908273	0.999387	0.750376	0.894138	0.999647	0.706588	0.246631	0.605616	0.999953	0.0066773	0.227444	0.185009	0.0669357	0.417512	0.124746	-0.0940664	0.0816064	0.156079	0.111744	-0.101278	0.142049	0.325452	0.218517	0.174551	0.485265	0.0728137	0.130264	0.594887	0.00137431	0.323866	0.468432	0.518977	0.243858	0.357535	0.412299	0.312345	0.00727567	0.0704896	0.177211	0.000111288
ENSMUSG00000030824	Nucb1	2	0.399083	0.267945	0.326588	0.000407327	0.999193	0.851335	0.999387	0.716604	0.980229	0.999647	0.206749	0.989616	0.577447	0.999953	0.0448794	0.228706	0.25918	0.292848	0.568073	-0.00575085	0.124436	0.0809884	0.172904	-0.0287889	-0.0292542	0.351215	0.0104079	0.227579	0.0187245	0.37954	0.0732631	0.0358149	0.0201559	1.41e-05	0.964058	0.338767	0.524347	0.195227	0.81333	0.813038	0.012173	0.93188	0.0593197	0.884838	0.00240641
ENSMUSG00000099681	1700052K11Rik	2	0.402298	0.0407271	0.719938	0.00986103	0.983364	0.913146	0.999387	0.596394	0.998799	0.999647	0.519828	0.921815	0.981276	0.999953	0.221645	-0.384429	-0.689006	-0.265167	-0.749817	-0.126361	-0.159612	-0.322464	-0.395372	-0.00495236	-0.296779	-0.367367	0.132401	-0.0442369	-0.00403922	-0.441326	0.0746835	0.00126121	0.223712	0.000935321	0.556033	0.474688	0.152698	0.0892149	0.980733	0.174289	0.131064	0.525668	0.833375	0.986168	0.0442463
ENSMUSG00000016756	Cmah	2	0.405496	0.00213963	0.840028	0.0112685	0.91799	0.265205	0.999387	0.305783	0.907655	0.999647	0.887175	0.955088	0.671543	0.999953	0.71635	-0.259162	-0.64177	-0.114391	-0.496024	-0.156099	-0.379104	-0.363952	-0.403046	-0.120263	-0.113171	0.072212	-0.054398	-0.224896	0.00208112	-0.106594	0.0757992	1.26e-05	0.425742	0.0011306	0.281022	0.0109677	0.0120197	0.00782982	0.386743	0.419417	0.651439	0.694171	0.103478	0.988654	0.454438
ENSMUSG00000072501	Phf20l1	2	0.405496	0.0862286	0.602213	1.08e-05	0.600405	0.689056	0.999387	0.392116	0.482224	0.999647	0.150268	0.895515	0.530745	0.999953	0.0101315	-0.228441	-0.353507	-0.195297	-0.702316	0.268552	-0.194173	-0.0159861	-0.304156	0.25204	0.1075	-0.399518	0.0992667	-0.243593	-0.0730993	-0.46545	0.075856	0.00452077	0.124904	1.18e-07	0.035505	0.136102	0.9004	0.0233573	0.0397375	0.38713	0.00514026	0.418229	0.0450854	0.575067	0.000225998
ENSMUSG00000052738	Suclg1	2	0.405496	0.678401	0.562205	0.000292959	0.991141	0.998273	0.999387	0.520747	0.962185	0.999647	0.172906	0.945463	0.832804	0.999517	0.0365912	0.23893	0.134338	0.219391	0.607397	0.0561123	0.00367696	-0.0544833	0.265087	0.0546681	-0.0698153	0.393086	0.0524663	0.129936	0.0453083	0.405466	0.0759552	0.298902	0.0985489	9.13e-06	0.676167	0.978625	0.683109	0.0583274	0.671789	0.592532	0.00768297	0.683248	0.308961	0.738959	0.00212605
ENSMUSG00000035237	Lcat	2	0.407503	0.580252	0.640589	0.00120731	0.927815	0.974779	0.999387	0.434894	0.999475	0.999647	0.12182	0.881359	0.835025	0.999953	0.0101653	0.24648	0.170648	0.196832	0.577687	0.139896	0.0396348	0.0459468	0.340134	0.000728548	0.101601	0.447649	0.115312	0.138831	0.0225714	0.506134	0.0767065	0.203797	0.152126	4.69e-05	0.316863	0.780371	0.740502	0.0189796	0.995663	0.451474	0.00334662	0.387152	0.293257	0.872557	0.000209223
ENSMUSG00000041958	Pigs	2	0.407749	0.849028	0.854095	0.00538407	0.996928	0.576922	0.999387	0.452442	0.945471	0.999647	0.431368	0.509696	0.394547	0.999953	0.0105775	0.26521	0.0839774	0.115005	0.54994	0.027066	0.273424	-0.00386559	0.332938	0.0883813	-0.0152711	0.294325	0.288466	0.338917	0.0463571	0.552444	0.077051	0.569802	0.447838	0.000427413	0.856917	0.0773513	0.979728	0.0367704	0.535356	0.91768	0.077315	0.0458601	0.0196452	0.767992	0.000238616
ENSMUSG00000054309	Cpsf3	2	0.408506	0.436477	0.289206	0.000280064	0.999193	0.756177	0.999387	0.435765	0.908383	0.999647	0.190115	0.921415	0.612432	0.999953	0.0370299	0.232638	0.210204	0.322927	0.605324	0.00318901	0.172952	0.00367832	0.296285	0.108247	0.124608	0.374667	0.0819051	0.224968	-0.0254433	0.406888	0.077338	0.101464	0.0140233	8.57e-06	0.980677	0.198579	0.977792	0.0320471	0.388615	0.333036	0.00989462	0.516289	0.0732731	0.85128	0.00182032
ENSMUSG00000029597	Sds	2	0.408506	0.415838	0.391713	0.00436413	0.452244	0.959152	0.999965	0.335444	0.534263	0.999255	0.0774472	0.997633	0.948952	0.999517	0.0101671	0.43864	0.402112	0.519317	0.927594	0.602078	0.108855	0.0943462	0.652999	0.463927	0.49939	0.892921	0.00678359	0.12474	0.437134	0.914249	0.0773835	0.0906214	0.0336151	0.000320096	0.0148408	0.66163	0.699514	0.0119757	0.0517779	0.0384176	0.00111712	0.977098	0.590917	0.0779678	0.000228502
ENSMUSG00000025190	Got1	2	0.411297	0.079926	0.367586	0.00380714	0.909381	0.994463	0.999387	0.334991	0.955114	0.999647	0.134359	0.98622	0.826434	0.999953	0.000934277	0.501476	0.788998	0.620039	1.0697	0.330359	0.0152204	-0.0400824	0.739862	0.138373	0.0960759	0.900827	0.0302519	0.296658	0.281964	1.32973	0.0781935	0.00402119	0.0272308	0.000268717	0.240064	0.95708	0.885397	0.011819	0.612226	0.725985	0.00403475	0.911156	0.266504	0.320561	4.01e-06
ENSMUSG00000068205	Macrod2	2	0.418592	0.0332633	0.159641	0.00634468	0.998501	0.381193	0.999387	0.15737	0.947847	0.999647	0.238557	0.854104	0.431885	0.999953	0.186132	-0.455245	-0.826343	-0.812064	-0.917506	-0.0174183	-0.603462	-0.505185	-0.936497	-0.139615	-0.00716579	-0.677703	-0.244949	-0.544672	-0.193154	-0.541207	0.0802302	0.000897515	0.00202436	0.000527157	0.946423	0.0241257	0.0625076	0.000848791	0.572491	0.976587	0.0163599	0.325263	0.025541	0.469896	0.0320656
ENSMUSG00000030968	Pdilt	2	0.418992	0.0268274	0.646087	0.0445168	0.98891	0.803906	0.999387	0.283808	0.973185	0.999647	0.361185	0.876037	0.927378	0.999953	0.440405	-0.446837	-0.89779	-0.361554	-0.719225	-0.125637	-0.296119	-0.312544	-0.74483	0.0867783	-0.399058	-0.56048	0.214724	0.159431	-0.134371	-0.354808	0.0808149	0.000619381	0.156687	0.00726199	0.620011	0.257039	0.221385	0.00631213	0.71911	0.110085	0.0477165	0.376145	0.512106	0.613012	0.160036
ENSMUSG00000028641	P3h1	2	0.419762	0.0550251	0.168881	0.000217683	0.999193	0.882298	0.999387	0.297068	0.935896	0.999647	0.719959	0.956802	0.83358	0.999953	0.0109845	0.281558	0.483645	0.48966	0.765382	-0.00424828	0.185186	0.23574	0.466535	0.102438	0.082791	0.178652	0.0585967	0.153223	0.19305	0.594311	0.0812746	0.00238855	0.00264432	6.27e-06	0.979042	0.271834	0.152467	0.00730251	0.503731	0.605576	0.329637	0.707001	0.331059	0.25375	0.00025239
ENSMUSG00000021646	Mccc2	2	0.42252	0.813438	0.414542	0.000256306	0.824644	0.94316	0.999387	0.654583	0.891293	0.999647	0.34376	0.959649	0.883051	0.999953	0.0313649	0.219055	0.083527	0.2588	0.579525	-0.192624	0.0699781	-0.0968652	0.200717	-0.112655	-0.012897	0.282907	-0.0413538	0.104006	0.0560094	0.398484	0.0830197	0.496437	0.0393056	7.72e-06	0.127591	0.587839	0.443672	0.128524	0.352709	0.916644	0.0421238	0.732571	0.388065	0.66369	0.00141366
ENSMUSG00000025130	P4hb	2	0.423696	0.685501	0.245994	0.000204301	0.999193	0.799524	0.999387	0.226794	0.947847	0.999647	0.115677	0.853549	0.524952	0.999953	0.000305048	0.256384	0.146045	0.38846	0.688839	0.00491771	0.172752	0.175843	0.453479	-0.0812522	0.0752065	0.484894	0.139941	0.283685	0.222367	0.724191	0.0836315	0.307316	0.00795014	5.71e-06	0.973606	0.251955	0.230706	0.00322266	0.568372	0.600102	0.00288728	0.323177	0.044337	0.137142	6.93e-07
ENSMUSG00000070473	Cldn3	2	0.423911	0.898652	0.916405	0.00442348	0.901405	0.779185	0.999965	0.537731	0.361533	0.999255	0.628078	0.94293	0.518325	0.999517	0.0215376	0.258801	0.0606077	0.0561966	0.563207	-0.183332	0.182931	-0.0575011	0.290589	-0.338658	-0.0888663	0.204925	0.07156	0.291509	-0.0644515	0.505593	0.0838575	0.67632	0.70627	0.000327865	0.220037	0.230932	0.700297	0.0642909	0.0194409	0.540779	0.21494	0.616277	0.0423262	0.673179	0.000765867
ENSMUSG00000017418	Arl5b	2	0.426786	0.0328865	0.2896	0.0377147	0.438117	0.773838	0.999387	0.829738	0.977541	0.999647	0.700224	0.987386	0.363732	0.999953	0.242914	-0.223346	-0.424316	-0.316662	-0.371244	0.326645	-0.161115	-0.00074328	-0.115405	-0.0361623	0.00147688	-0.148351	-0.0127464	-0.299865	-0.182263	-0.246572	0.0850783	0.000884618	0.0140911	0.00570114	0.011928	0.221445	0.995363	0.390786	0.76936	0.990587	0.298084	0.917319	0.0152207	0.165193	0.0520863
ENSMUSG00000020917	Acly	2	0.42681	0.842137	0.392037	6.96e-05	0.891648	0.675114	0.999387	0.313387	0.980229	0.999647	0.960542	0.939771	0.826434	0.999953	0.0169769	0.23848	0.0788887	0.291187	0.71413	0.178655	0.212053	0.151469	0.381593	0.0324103	0.15375	0.0265471	-0.0670259	0.143024	0.196402	0.479879	0.0851178	0.553272	0.0332335	1.41e-06	0.192243	0.128646	0.266501	0.00851649	0.804879	0.247651	0.861368	0.609784	0.271616	0.157381	0.000529128
ENSMUSG00000037405	Icam1	2	0.430742	0.0414729	0.297822	0.000691477	0.89356	0.581037	0.999387	0.482344	0.972468	0.999647	0.972815	0.967099	0.784259	0.999953	0.395504	0.283201	0.526533	0.405676	0.740713	0.212055	0.299422	0.277895	0.355137	-0.0568661	-0.314127	-0.0235611	-0.0449444	0.211648	-0.0281617	0.249761	0.0862541	0.00129828	0.0156445	2.8e-05	0.197146	0.0810674	0.0986731	0.0452903	0.715967	0.0568364	0.898168	0.777174	0.185586	0.870843	0.129181
ENSMUSG00000030088	Aldh1l1	2	0.431569	0.343751	0.230163	2.87e-06	0.98192	0.756522	0.999387	0.195276	0.747109	0.999647	0.592002	0.637148	0.920965	0.999517	0.0246738	0.251215	0.26535	0.392111	0.874535	0.0892777	0.191036	0.0522957	0.481263	-0.198584	0.293717	0.214367	-0.211789	0.0908441	0.162657	0.47114	0.0868186	0.0608602	0.00668496	2.27e-08	0.543024	0.199113	0.719331	0.00173366	0.159088	0.0384056	0.184427	0.131535	0.512589	0.270041	0.00110323
ENSMUSG00000023367	Tmem176a	2	0.431569	0.768991	0.321837	4.7e-05	0.999193	0.930562	0.999387	0.15737	0.920079	0.999647	0.437246	0.945463	0.920991	0.999517	0.00299129	0.236639	-0.107511	0.323284	0.730635	-0.00426261	-0.0897462	-0.0101139	0.490423	-0.10508	-0.0623641	0.265933	-0.0542604	-0.0786441	0.041547	0.585886	0.0868852	0.421429	0.0193444	8.38e-07	0.975329	0.525696	0.941554	0.000844831	0.424474	0.639707	0.0802202	0.680748	0.550628	0.767112	3.18e-05
ENSMUSG00000026761	Orc4	2	0.431569	0.428765	0.437976	2.01e-06	0.947349	0.994463	0.999387	0.212002	0.916297	0.999647	0.182487	0.744174	0.93044	0.999953	0.02186	-0.227111	-0.213036	-0.262296	-0.777473	0.121094	-0.00715574	-0.0419059	-0.414518	0.10293	0.0447591	-0.383967	0.177849	-0.0800245	-0.0199155	-0.438222	0.0869704	0.0967525	0.0466796	1.37e-08	0.358447	0.957618	0.75305	0.00285441	0.416359	0.728928	0.00877418	0.160311	0.525413	0.883917	0.000798587
ENSMUSG00000101335	Gm28229	2	0.431569	0.0841082	0.483013	0.00281765	0.998501	0.302199	0.999387	0.385925	0.859049	0.999647	0.328196	0.80086	0.228496	0.999953	0.0053445	-0.390035	-0.629102	-0.435379	-0.87516	-0.025298	-0.584581	-0.142082	-0.55308	-0.237558	-0.208567	-0.518887	-0.262369	-0.604532	-0.211053	-0.889224	0.0871302	0.00432237	0.0627256	0.000183578	0.911291	0.0143079	0.550917	0.0221204	0.277031	0.363676	0.0372087	0.233598	0.00572745	0.380814	7.44e-05
ENSMUSG00000019505	Ubb	2	0.431569	0.0265101	0.312406	0.00148474	0.990022	0.970585	0.999387	0.824395	0.991021	0.999647	0.271898	0.951679	0.993311	0.999953	0.104087	0.218232	0.420599	0.298421	0.517149	-0.0580426	-0.0411917	0.0206809	0.118377	0.0148098	-0.0489849	0.31904	-0.0508763	0.0149193	0.00899109	0.318256	0.0871324	0.000601268	0.017857	7.79e-05	0.64756	0.750821	0.870661	0.374103	0.903214	0.692356	0.022683	0.676251	0.90199	0.944591	0.0111205
ENSMUSG00000030674	Qprt	2	0.434514	0.952384	0.595655	0.000481364	0.955196	0.779185	0.999387	0.246236	0.94607	0.999647	0.195105	0.985297	0.878726	0.999953	0.024549	0.218268	-0.0273511	0.196991	0.561909	0.108293	0.155689	-0.0934423	0.382036	0.0747334	0.0458514	0.358035	-0.0150201	0.106794	0.074464	0.415426	0.0880743	0.826152	0.120115	1.78e-05	0.397013	0.232097	0.464593	0.00416164	0.542444	0.712339	0.0107772	0.90252	0.379072	0.565646	0.000939611
ENSMUSG00000073838	Tufm	2	0.436263	0.634245	0.767146	0.00124181	0.970961	0.93689	0.999387	0.108339	0.95422	0.999647	0.0724524	0.8187	0.635298	0.999953	0.0033809	0.246107	0.161201	0.156212	0.602451	0.101436	0.090478	0.103489	0.561348	-0.0707583	-0.247343	0.524245	0.154468	0.238791	0.0880883	0.598185	0.0890483	0.253031	0.27819	6.21e-05	0.479883	0.542081	0.475968	0.000244578	0.607822	0.0810496	0.000965625	0.263928	0.0823505	0.552725	3.13e-05
ENSMUSG00000020936	Nmt1	2	0.436263	0.259945	0.438133	0.00151434	0.999683	0.740523	0.999387	0.419691	0.989551	0.999647	0.410007	0.943698	0.785508	0.999953	0.0295385	0.215609	0.2598	0.249404	0.511928	0.000636987	0.172725	0.0271515	0.290371	0.0161576	0.00586457	0.257395	0.0589265	0.158383	-0.0228798	0.402647	0.0890832	0.0338286	0.0472529	7.97e-05	0.995991	0.181616	0.830228	0.0283343	0.894163	0.962137	0.0658603	0.627558	0.189078	0.859741	0.00129322
ENSMUSG00000021510	Zfp729a	2	0.436494	0.409747	0.453351	0.00023109	0.98891	0.930969	0.999387	0.545229	0.963735	0.999647	0.0552161	0.978353	0.816753	0.999953	0.0154492	-0.277112	-0.270207	-0.317703	-0.758415	0.081291	-0.106273	-0.172041	-0.314327	-0.0650314	-0.00182053	-0.636199	0.0307259	-0.185309	-0.178138	-0.5708	0.0892663	0.0870181	0.0519794	6.77e-06	0.617231	0.526931	0.302771	0.0687176	0.676043	0.990841	0.000497956	0.844711	0.236499	0.298349	0.00041744
ENSMUSG00000000581	C1d	2	0.438356	0.519748	0.131269	2.53e-08	0.978142	0.94154	0.999387	0.35811	0.971703	0.999647	0.115677	0.866362	0.93106	0.999953	0.00453067	-0.221692	-0.180073	-0.41404	-0.89022	0.0829323	0.0726629	0.103918	-0.326018	0.0466147	0.0127845	-0.428864	0.116751	0.0778538	0.0218356	-0.521231	0.0903336	0.153875	0.00135921	3.95e-11	0.522769	0.583667	0.425741	0.0169076	0.707378	0.919201	0.0029238	0.346125	0.528227	0.869315	5.11e-05
ENSMUSG00000063108	Zfp26	2	0.439376	0.18476	0.431947	0.00090705	0.978142	0.85105	0.999387	0.531884	0.957149	0.999647	0.164245	0.659922	0.534518	0.999953	0.00480406	-0.225829	-0.309689	-0.269259	-0.564392	0.0851471	-0.130982	-0.0431666	-0.260927	0.0598587	-0.00866745	-0.400458	-0.209529	-0.254176	-0.0873011	-0.532604	0.0907828	0.0169569	0.0443619	4.02e-05	0.522706	0.338231	0.750298	0.0620065	0.638977	0.947273	0.00694219	0.10326	0.0460792	0.527517	5.72e-05
ENSMUSG00000032591	Mst1	2	0.441613	0.50624	0.484468	0.000129919	0.998501	0.736884	0.999387	0.288593	0.94607	0.999647	0.148356	0.998877	0.480602	0.999953	0.00439499	0.216703	0.182592	0.236777	0.615777	0.0124568	0.178072	0.0865627	0.366867	0.0736752	0.100981	0.399312	-0.000662376	0.259866	0.136119	0.517124	0.09258	0.143025	0.0636514	3.1e-06	0.923339	0.176875	0.501808	0.00678049	0.551486	0.420597	0.00494175	0.995726	0.0341011	0.29848	4.88e-05
ENSMUSG00000026687	Aldh9a1	2	0.444608	0.509507	0.773873	0.00171679	0.998501	0.725628	0.999387	0.59139	0.914101	0.999647	0.166431	0.989814	0.648347	0.999953	0.0491359	0.222618	0.186324	0.139173	0.527937	-0.00955068	0.1888	-0.0720315	0.236892	-0.104604	-0.00944989	0.391579	-0.010108	0.213796	0.00302418	0.386984	0.0941535	0.146295	0.288535	9.49e-05	0.942656	0.163693	0.585996	0.0861209	0.411755	0.941488	0.00707597	0.93652	0.0896626	0.982038	0.0028704
ENSMUSG00000033688	1300017J02Rik	2	0.444608	0.524827	0.307491	0.000151302	0.998501	0.972798	0.999387	0.360065	0.951405	0.999647	0.16101	0.986815	0.810406	0.999953	0.0221766	0.241029	0.195887	0.34018	0.676927	-0.0228867	0.0439829	-0.0090802	0.353995	-0.0741444	0.14483	0.429785	-0.0148139	0.164636	0.0720819	0.472468	0.0942996	0.159779	0.0170584	3.83e-06	0.874189	0.764342	0.949348	0.0174421	0.593821	0.30063	0.00658408	0.914593	0.228407	0.620709	0.00081389
ENSMUSG00000003363	Pld3	2	0.447752	0.415838	0.365515	0.00320175	0.872975	0.890779	0.999387	0.281717	0.798745	0.999647	0.283696	0.724027	0.881694	0.999953	0.00582973	0.270131	0.267268	0.363475	0.62997	0.224132	0.132911	0.265409	0.479411	0.193009	0.28208	0.40739	0.228098	0.135663	0.35242	0.639291	0.096528	0.090623	0.0266735	0.000214925	0.167703	0.429962	0.111001	0.00616665	0.212682	0.0792919	0.0255076	0.142772	0.38536	0.0367543	8.83e-05
ENSMUSG00000020484	Xbp1	2	0.450308	0.000266491	0.0967011	0.155528	0.903473	0.735611	0.999387	0.594277	0.975707	0.999647	0.852079	0.844336	0.0430283	0.999953	0.320621	0.217719	0.639928	0.444749	0.271546	-0.159824	0.180691	0.0955994	0.233372	-0.0383487	0.195125	0.0848926	0.128279	0.46106	0.125387	0.222455	0.0980376	5.11e-07	0.000618394	0.044166	0.224368	0.176127	0.462968	0.0877104	0.761037	0.124627	0.558718	0.306436	0.00022302	0.346546	0.0872532
ENSMUSG00000103133	Gm37303	2	0.452416	0.13737	0.350394	0.0107993	0.872975	0.443478	0.999387	0.481065	0.975289	0.999647	0.528435	0.0816829	0.298224	0.999953	0.0114958	-0.498513	-0.773942	-0.741856	-1.05004	-0.41392	-0.662874	-0.04817	-0.656056	0.0934208	-0.31724	-0.515558	-1.01915	-0.764179	-0.946032	-1.12256	0.0989334	0.00999451	0.023568	0.00105499	0.169663	0.0382883	0.879996	0.0444864	0.747727	0.341904	0.137072	0.000770269	0.0100168	0.00717936	0.000269009
ENSMUSG00000071302	2610044O15Rik8	2	0.452721	0.438735	0.63253	0.0118796	0.991141	0.981346	0.999387	0.840361	0.97412	0.999647	0.351093	0.951867	0.997883	0.999953	0.0308442	-0.255744	-0.247611	-0.227899	-0.517531	0.0675543	-0.0297119	-0.00505511	-0.138668	0.0492874	0.00606504	-0.346968	-0.0608259	-0.0085466	-0.0933577	-0.48477	0.0993452	0.103104	0.145526	0.0011953	0.664288	0.853719	0.974702	0.397733	0.738458	0.968341	0.0426013	0.683069	0.95405	0.565274	0.00157148
ENSMUSG00000022244	Amacr	2	0.459245	0.818238	0.836922	0.0354359	0.995463	0.957475	0.999387	0.598623	0.95056	0.999647	0.0969026	0.993365	0.860793	0.999953	0.00694276	0.211136	-0.0832218	0.103105	0.367884	-0.041813	-0.0632679	-0.0383638	0.227723	-0.0675828	0.00601536	0.441312	0.00674498	0.119087	0.127763	0.487018	0.102193	0.506126	0.421126	0.00522968	0.747216	0.633159	0.766339	0.091295	0.586387	0.961828	0.00181463	0.956597	0.333309	0.330046	0.000118635
ENSMUSG00000038539	Atf5	2	0.459866	0.127158	0.519416	0.055429	0.902625	0.0287412	0.999387	0.334991	0.980077	0.999647	0.182487	0.639702	0.284555	0.999953	0.00379134	0.289283	0.449646	0.307333	0.469272	0.214878	0.711511	0.362799	0.466616	-0.045908	-0.104983	0.512386	0.285283	0.441048	0.146559	0.734872	0.103244	0.00878335	0.0787934	0.00996774	0.221834	9.89e-05	0.0388544	0.0114649	0.786025	0.541382	0.00876065	0.0919704	0.00904272	0.410732	3.77e-05
ENSMUSG00000040918	Slc19a2	2	0.460096	0.931028	0.911653	0.00111945	0.995463	0.975612	0.999387	0.430544	0.929598	0.999647	0.361368	0.769343	0.671543	0.999953	0.00586341	0.209286	0.0379039	0.0642206	0.534455	0.0351009	0.0350186	-0.166272	0.289942	-0.088978	-0.00711891	0.280942	0.163508	0.200183	0.0532197	0.496703	0.103512	0.761808	0.615426	5.47e-05	0.78582	0.789822	0.194153	0.0307299	0.472573	0.954648	0.0478163	0.184105	0.102108	0.68398	9.02e-05
ENSMUSG00000035133	Arhgap5	2	0.460096	0.788125	0.365515	2.68e-09	0.328478	0.962962	0.999387	0.313387	0.245106	0.999647	0.422802	0.24307	0.785508	0.999953	0.00395257	-0.226899	-0.102089	-0.304856	-1.02389	0.386699	-0.0535302	0.0565348	-0.381089	0.355904	0.0214867	-0.276612	0.357131	-0.172584	0.0468721	-0.5581	0.10355	0.450039	0.0265987	1.21e-12	0.00516121	0.703727	0.680839	0.00844992	0.00732916	0.872484	0.0727911	0.00694835	0.189058	0.737391	4.03e-05
ENSMUSG00000085826	Gm15638	2	0.465993	0.0499753	0.348151	0.00292808	0.757263	0.793727	0.999387	0.42501	0.880187	0.999647	0.764775	0.989814	0.84238	0.999953	0.438538	-0.318225	-0.615053	-0.459821	-0.777654	-0.333333	-0.232745	-0.304208	-0.452536	-0.185267	-0.258531	-0.182832	0.0149042	-0.193504	-0.012154	-0.271099	0.10689	0.00178409	0.0230513	0.00019246	0.0928659	0.246257	0.130986	0.0293504	0.330059	0.188229	0.396225	0.936541	0.303324	0.952391	0.158566
ENSMUSG00000038127	Ccdc50	2	0.468679	0.405155	0.570939	0.00711618	0.730519	0.94154	0.999387	0.508458	0.771074	0.999647	0.489979	0.946017	0.750303	0.999953	0.0228904	-0.207783	-0.214924	-0.20769	-0.455262	0.222083	-0.0725531	-0.0673232	-0.259574	0.164588	0.114032	-0.227097	0.0583097	-0.174177	-0.0282703	-0.421892	0.108601	0.0851154	0.104401	0.000612334	0.0837634	0.579516	0.599215	0.0532666	0.182425	0.360936	0.111844	0.636141	0.154221	0.82845	0.000849719
ENSMUSG00000034105	Tldc1	2	0.468679	0.331163	0.586346	0.0202051	0.999193	0.714123	0.999387	0.369296	0.980229	0.999647	0.427614	0.956826	0.712332	0.999953	0.018463	0.295203	0.346579	0.293278	0.586308	-0.00535666	0.273424	0.225359	0.522903	-0.0406777	0.115658	0.367766	0.0665341	0.272028	0.250686	0.633106	0.108648	0.0563046	0.115601	0.00244316	0.976747	0.153022	0.232903	0.00855397	0.814871	0.524919	0.0722183	0.708103	0.128145	0.194247	0.000625275
ENSMUSG00000026837	Col5a1	2	0.468679	0.707277	0.865165	0.0208734	0.960473	0.969231	0.999387	0.318524	0.865175	0.999647	0.224085	0.772404	0.647209	0.999953	0.00480406	0.284334	-0.169028	0.129902	0.563565	0.140312	0.0609889	0.185371	0.503087	0.178576	0.0237285	0.485748	0.222539	0.292177	0.47232	0.727446	0.108764	0.334055	0.472204	0.0025568	0.434848	0.742859	0.31358	0.00961066	0.291428	0.893445	0.0143279	0.192632	0.0889441	0.011313	5.78e-05
ENSMUSG00000096967	Gm26621	2	0.468679	0.900591	0.758592	0.0110631	0.972897	0.884851	0.999387	0.650054	0.952263	0.999647	0.0440767	0.810124	0.98591	0.999953	0.16004	-0.321832	-0.0802461	-0.228766	-0.67395	0.132162	-0.168073	-0.137629	-0.324092	-0.101124	-0.0658184	-0.810205	0.223157	-0.0304182	-0.132349	-0.443814	0.109007	0.681419	0.264831	0.00110374	0.507119	0.421105	0.511535	0.12588	0.595833	0.743992	0.000295673	0.247268	0.874573	0.53905	0.0245145
ENSMUSG00000024120	Lrpprc	2	0.470832	0.580712	0.147222	6.38e-06	0.951669	0.900856	0.999965	0.603481	0.982838	0.999647	0.115677	0.902591	0.838822	0.999953	0.048549	0.211123	0.162744	0.412011	0.733467	-0.120944	-0.105815	-0.0331208	0.248579	0.026152	0.0395886	0.433759	-0.0991645	0.130586	0.0715622	0.389505	0.110363	0.204824	0.00166404	6.24e-08	0.362547	0.433615	0.800801	0.0708375	0.837624	0.758555	0.00289335	0.435754	0.299349	0.593886	0.00280675
ENSMUSG00000047123	Ticam1	2	0.470832	0.00441726	0.167076	0.0861915	0.933221	0.0537874	0.999965	0.604916	0.537875	0.999647	0.0683869	0.476573	0.0320035	0.999953	0.138071	0.265776	0.675866	0.497085	0.407467	0.188405	0.659523	0.234881	0.303038	0.303124	0.143856	0.607286	0.333816	0.630562	0.428707	0.390453	0.110598	3.67e-05	0.00257386	0.0186124	0.258014	0.000134956	0.166909	0.0878856	0.0533404	0.38105	0.000832885	0.0374964	0.000100614	0.0133651	0.0187828
ENSMUSG00000055782	Abcd2	2	0.471014	0.000420871	0.271101	4.66e-06	0.995463	0.325945	0.999387	0.667156	0.99303	0.999647	0.244612	0.712833	0.680025	0.999953	0.91876	0.603739	1.86634	0.954245	2.26322	-0.131849	0.915031	0.650728	0.578881	-0.033923	0.0847814	0.981908	-0.532676	0.563027	-0.419572	0.093487	0.110912	1.09e-06	0.0112796	4.33e-08	0.724192	0.0167865	0.0776266	0.144733	0.924763	0.815079	0.0172943	0.134149	0.110217	0.268465	0.802345
ENSMUSG00000106432	RP23-333I5.3	2	0.475786	0.140517	0.570696	0.0384614	0.998501	0.614048	0.999387	0.604171	0.96122	0.999255	0.400831	0.886434	0.450619	0.999953	0.00654858	-0.366772	-0.586444	-0.389652	-0.662646	-0.0156617	-0.406121	-0.151565	-0.415515	-0.0978259	-0.0467043	-0.48056	-0.191608	-0.49268	-0.333818	-0.917527	0.114039	0.0104327	0.103916	0.00584167	0.946461	0.0946983	0.529424	0.094878	0.65719	0.839371	0.0600967	0.394165	0.0282187	0.178418	0.000105655
ENSMUSG00000029624	Ptcd1	2	0.477436	0.0456574	0.321572	0.00680526	0.998501	0.989373	0.999965	0.71791	0.999265	0.999255	0.503834	0.985297	0.855531	0.999517	0.162911	0.259114	0.507943	0.383485	0.592429	-0.0214763	-0.0166719	0.110381	0.2273	-0.00169733	-0.0141984	0.283973	0.0199445	0.155355	0.0912645	0.366484	0.115146	0.00153897	0.0207539	0.000575502	0.896142	0.922491	0.508347	0.197927	0.991273	0.9304	0.119746	0.899439	0.3242	0.59291	0.0254102
ENSMUSG00000052131	Akr1b7	2	0.477926	0.00503941	0.600963	0.00212904	0.888743	0.591426	0.999387	0.488564	0.841529	0.999647	0.361368	0.852662	0.944214	0.999517	0.54269	0.979438	2.28405	0.930273	2.48965	0.819257	1.06917	0.894688	1.4159	0.663197	-0.382044	1.40038	0.516219	0.274364	-0.20402	0.764444	0.115577	4.45e-05	0.123452	0.000127154	0.186941	0.0852024	0.143996	0.0465451	0.252691	0.549477	0.0478268	0.396255	0.648058	0.765182	0.246665
ENSMUSG00000067813	Xkr9	2	0.478367	0.000823	0.122181	0.0103311	0.900258	0.95941	0.999387	0.505025	0.673076	0.999647	0.735823	0.924814	0.498224	0.999953	0.143325	-0.302693	-0.915044	-0.627834	-0.659119	0.23543	-0.0815045	-0.210424	-0.391203	0.29824	-0.392958	-0.191093	0.10848	-0.375304	-0.413649	-0.431318	0.115831	3.07e-06	0.00116298	0.000999454	0.218759	0.673436	0.267606	0.0523648	0.100632	0.0342984	0.352738	0.546911	0.0372959	0.0341581	0.0200872
ENSMUSG00000064345	mt-Nd2	2	0.478694	0.374671	0.804728	0.00704066	0.911248	0.854507	0.999387	0.210964	0.717617	0.999647	0.656305	0.780404	0.918601	0.999953	0.0471173	-0.329158	-0.358938	-0.190847	-0.746018	-0.234113	-0.198875	-0.18217	-0.65112	0.294387	-0.0891414	-0.266653	0.248441	-0.137009	-0.156393	-0.614313	0.117148	0.0727257	0.348717	0.000603676	0.256105	0.343224	0.371926	0.00267803	0.135492	0.652952	0.242759	0.206486	0.481204	0.448958	0.00266522
ENSMUSG00000025651	Uqcrc1	2	0.483143	0.692577	0.686443	0.000105158	0.989578	0.866976	0.999387	0.344	0.967414	0.999647	0.20585	0.951772	0.899077	0.999953	0.0379313	0.207342	0.129159	0.172878	0.643311	0.0633258	0.123244	-0.0358404	0.342164	-0.0511425	-0.0515841	0.3685	0.0522582	0.101052	0.0786146	0.407215	0.120273	0.315823	0.189534	2.38e-06	0.63542	0.364705	0.787028	0.0142119	0.689543	0.689984	0.0120067	0.681775	0.42452	0.559534	0.00188379
ENSMUSG00000038224	Serpinf2	2	0.4835	0.224342	0.178916	8.85e-08	0.995463	0.595254	0.999387	0.108339	0.63419	0.999647	0.0523956	0.997756	0.114752	0.999953	0.00038576	0.224758	0.311045	0.424466	0.932602	-0.0488533	0.252949	0.0460846	0.55611	-0.243737	0.112094	0.560008	0.00175216	0.44405	0.183415	0.695002	0.120587	0.0260762	0.00299657	2.13e-10	0.736845	0.0866663	0.749407	0.000208577	0.0816105	0.425138	0.000411389	0.989912	0.0012383	0.210042	1.01e-06
ENSMUSG00000017119	Nbr1	2	0.4835	0.427127	0.31755	0.0161206	0.919268	0.959015	0.999387	0.368762	0.881532	0.999647	0.221437	0.990074	0.786442	0.999953	0.0187724	0.213161	0.221655	0.320682	0.437078	-0.147	0.0622992	0.00773536	0.331247	-0.128331	0.0215191	0.372216	0.00921919	0.170086	0.108684	0.461604	0.120611	0.0958155	0.0183973	0.0018129	0.286422	0.655811	0.954711	0.019661	0.333593	0.872073	0.0138939	0.944273	0.193249	0.435146	0.000632068
ENSMUSG00000029020	Mfn2	2	0.4835	0.588659	0.981677	0.0222502	0.996214	0.519747	0.999387	0.440319	0.925937	0.999647	0.735823	0.979551	0.83358	0.999953	0.0471173	0.198941	0.164322	0.0159848	0.393614	-0.0251377	0.298916	-0.00855089	0.285696	-0.0914008	-0.11879	0.131354	0.0221393	0.119559	0.0592417	0.37852	0.120705	0.182655	0.899439	0.00277121	0.844093	0.0214358	0.946444	0.0329488	0.453553	0.33839	0.352718	0.856201	0.324844	0.647385	0.00265308
ENSMUSG00000089788	Gm16586	2	0.484457	0.691446	0.56341	0.00623888	0.630608	0.85055	0.999387	0.703544	0.867159	0.999647	0.467178	0.775857	0.821784	0.999953	0.00266519	-0.230132	-0.145756	-0.244304	-0.542741	0.293035	0.145261	-0.210711	-0.209332	0.144869	0.253798	-0.272728	-0.183429	-0.159809	-0.214632	-0.640048	0.121035	0.31413	0.100582	0.000515801	0.0471278	0.336323	0.160032	0.177137	0.304658	0.0801567	0.0968246	0.196649	0.256891	0.160257	2.29e-05
ENSMUSG00000025854	Fam20c	2	0.485625	0.436244	0.319886	0.00110668	0.630608	0.998697	0.999965	0.543612	0.934273	0.999255	0.247169	0.957209	0.672063	0.999517	0.00867833	0.22032	0.227382	0.334155	0.598511	-0.281318	-0.00129476	-0.0531035	0.271328	-0.0923163	-0.0179681	0.369321	0.0501745	0.220252	-0.100543	0.527542	0.121446	0.101271	0.019057	5.33e-05	0.0472901	0.992918	0.708176	0.0682414	0.495191	0.89664	0.0180555	0.711066	0.104414	0.493735	0.000174589
ENSMUSG00000027359	Slc27a2	2	0.485891	0.845894	0.613691	0.0221632	0.85266	0.889161	0.999387	0.815508	0.716099	0.999647	0.343087	0.923642	0.910974	0.999953	0.02732	0.237987	0.0854169	0.227867	0.467	-0.222021	-0.124958	-0.150588	0.147707	-0.223047	-0.0954022	0.345079	0.0901123	0.107177	0.0710236	0.489658	0.122135	0.564417	0.133236	0.0027549	0.151753	0.427585	0.324953	0.355231	0.132884	0.523016	0.041331	0.540641	0.463963	0.647551	0.00113843
ENSMUSG00000102496	Gm36989	2	0.488595	0.00601904	0.322733	0.0647293	0.998501	0.0268951	0.999387	0.761833	0.881106	0.999647	0.576711	0.793893	0.103477	0.999953	0.459611	-0.340373	-0.8871	-0.537744	-0.574236	0.0191873	-0.942602	-0.157631	-0.264047	0.204203	0.0887438	-0.336771	-0.263636	-0.711932	-0.612971	-0.293725	0.123626	6.2e-05	0.0194797	0.0124123	0.930042	7.99e-05	0.492104	0.259125	0.332763	0.691279	0.174738	0.22057	0.00096716	0.012834	0.175991
ENSMUSG00000067219	Nipal1	2	0.49446	0.0175527	0.321572	0.0313161	0.908399	0.811262	0.999965	0.490521	0.980229	0.999255	0.0582443	0.987434	0.932369	0.999517	0.386826	0.659551	1.51897	0.980725	1.26629	0.500479	0.480366	0.40312	0.88694	-0.100624	-0.0951981	1.61635	0.0402536	0.253181	0.0655316	0.653011	0.125809	0.000297282	0.0204681	0.00442074	0.234628	0.265445	0.344462	0.0469145	0.808287	0.824001	0.00059448	0.921813	0.531831	0.881638	0.124025
ENSMUSG00000103928	Gm37893	2	0.495842	0.0489807	0.210773	0.17061	0.98891	0.774221	0.999387	0.85695	0.792346	0.999647	0.0440767	0.673822	0.224095	0.999953	0.051039	-0.366403	-0.761506	-0.713679	-0.492241	0.124859	-0.314938	-0.02361	-0.195283	-0.291539	-0.316109	-1.03097	-0.369385	-0.652218	-0.796947	-0.713613	0.126675	0.00173587	0.0051703	0.0508067	0.607697	0.222113	0.926067	0.452054	0.204342	0.196388	0.000294362	0.110297	0.00542672	0.00274882	0.00308728
ENSMUSG00000021597	Ankrd32	2	0.4959	0.042306	0.321744	0.00430367	0.995463	0.771597	0.999387	0.679138	0.997246	0.999647	0.452739	0.921276	0.820946	0.999953	0.105151	-0.279422	-0.575153	-0.434199	-0.685348	-0.0421573	-0.233502	0.00477104	-0.277465	0.00784082	0.0527206	-0.349684	0.11531	-0.202201	-0.134641	-0.462679	0.127176	0.00136278	0.0192359	0.000312969	0.817982	0.219049	0.979761	0.153785	0.964139	0.770995	0.0882642	0.513737	0.253271	0.486811	0.0112887
ENSMUSG00000105374	RP24-230L5.2	2	0.496758	0.00245812	0.531314	0.082079	0.998501	0.0710283	0.999965	0.502153	0.952798	0.999255	0.170814	0.771798	0.0133358	0.999517	0.358901	-0.468726	-1.3367	-0.547709	-0.75449	0.0340214	-1.09407	-0.00748688	-0.636163	0.153822	-0.173648	-0.936653	-0.395659	-1.27252	-0.25673	-0.473556	0.127883	1.61e-05	0.0895673	0.0173665	0.910325	0.000635413	0.981022	0.0496546	0.596706	0.582012	0.0074525	0.186365	2.49e-05	0.438214	0.108214
ENSMUSG00000006589	Aprt	2	0.499109	0.87389	0.851501	4.2e-05	0.899212	0.864304	0.999387	0.15837	0.985178	0.999647	0.237909	0.938693	0.885532	0.999953	0.00756204	0.20996	0.0662609	0.106697	0.741984	-0.173688	0.130216	-0.0304914	0.466305	0.0229041	-0.175765	0.372599	0.0708681	0.113352	-0.0451769	0.541237	0.129437	0.622932	0.441657	6.3e-07	0.208452	0.35841	0.82688	0.00171156	0.861993	0.199661	0.0158546	0.594495	0.395385	0.754785	0.000139541
ENSMUSG00000024614	Tmx3	2	0.499109	0.355149	0.121956	1.23e-08	0.775284	0.96122	0.999387	0.195276	0.886605	0.999647	0.375658	0.618228	0.935578	0.999953	0.00560561	-0.202074	-0.236369	-0.43135	-0.924461	0.215644	-0.0530295	-0.0424951	-0.434968	0.1206	0.0601586	-0.281786	0.221123	-0.0757594	0.0122321	-0.511374	0.12946	0.0651033	0.00107802	1.52e-11	0.103669	0.694934	0.749692	0.00172004	0.343117	0.63993	0.0530136	0.0809669	0.546894	0.927893	8.21e-05
ENSMUSG00000042595	Fam199x	2	0.500768	0.5738	0.375019	3.27e-05	0.680371	0.998273	0.999387	0.233682	0.97412	0.999647	0.0662409	0.98917	0.668745	0.999953	0.00171534	-0.198895	-0.163127	-0.286625	-0.683374	0.242257	0.00270851	0.0787165	-0.399895	0.0433995	-0.0539931	-0.492058	0.0109896	-0.206237	-0.0992868	-0.569429	0.13047	0.198698	0.0287924	5.19e-07	0.0638855	0.983796	0.548989	0.00371782	0.729346	0.673324	0.000770514	0.930385	0.0987316	0.461592	1.11e-05
ENSMUSG00000040612	Ildr2	2	0.502204	0.00660018	0.419465	0.0488522	0.991141	0.384576	0.999387	0.705314	0.903315	0.999647	0.85774	0.31109	0.797139	0.999953	0.78565	0.360997	0.946784	0.486702	0.658797	-0.101598	0.557395	0.304815	0.341883	-0.199137	0.0489593	-0.149541	-0.593857	0.290258	-0.455986	-0.137673	0.13119	7.25e-05	0.0408307	0.00837597	0.671036	0.0246019	0.203102	0.178551	0.379064	0.832024	0.572222	0.0110249	0.204995	0.0676613	0.562189
ENSMUSG00000021650	Ptcd2	2	0.503355	0.0246534	0.470008	0.0224333	0.999193	0.77004	0.999387	0.502719	0.975525	0.999647	0.555347	0.927332	0.699689	0.999953	0.213294	0.217805	0.482606	0.27107	0.44318	-0.00267866	0.182175	0.0945371	0.294301	0.042614	0.0124808	0.222331	0.0799793	0.210231	0.0331577	0.288776	0.131674	0.000525197	0.057569	0.00280157	0.985107	0.21409	0.512648	0.0517267	0.756113	0.928859	0.159648	0.560063	0.121698	0.821707	0.0411507
ENSMUSG00000106717	RP24-86I23.4	2	0.50638	0.685079	0.154226	0.0449587	0.995463	0.53752	0.821889	0.530851	0.983239	0.999255	0.459054	0.803313	0.37972	0.760221	0.0317788	-0.475024	-0.312252	-0.985885	-0.877867	-0.0690666	-0.619062	-0.838842	-0.617654	0.0583923	-0.604628	-0.589364	-0.360434	-0.739247	-1.08309	-0.999251	0.133876	0.305996	0.00278051	0.00738216	0.821767	0.0601571	0.0102352	0.061189	0.843102	0.0603497	0.0923755	0.240779	0.0175491	0.00180361	0.00144449
ENSMUSG00000041815	Poldip3	2	0.510155	0.166452	0.83098	0.00845898	0.998501	0.456919	0.999387	0.330437	0.984626	0.999647	0.330452	0.94916	0.226354	0.999953	0.0289571	0.192683	0.309452	0.108252	0.449077	0.01258	0.271219	0.0914723	0.348141	-0.0219642	-0.0555559	0.296966	0.0562849	0.342595	0.0369377	0.414233	0.136625	0.0139066	0.401954	0.000767367	0.922688	0.0410747	0.482666	0.010858	0.859028	0.661326	0.038188	0.650467	0.00558024	0.781603	0.00124742
ENSMUSG00000002617	Zfp40	2	0.510213	0.126817	0.572585	0.0410147	0.860111	0.882298	0.999965	0.5635	0.909014	0.999647	0.11119	0.882286	0.926615	0.999953	0.00809215	-0.362855	-0.633272	-0.404178	-0.684956	-0.353794	-0.281472	-0.344024	-0.501915	-0.197229	0.0906753	-0.823274	-0.200058	-0.153541	-0.255172	-0.934927	0.136846	0.00872782	0.105944	0.00645114	0.142366	0.255525	0.169217	0.0474883	0.3908	0.700797	0.00245733	0.389007	0.506117	0.318482	0.000156527
ENSMUSG00000102573	Gm7265	2	0.511126	0.0191139	0.967088	0.513348	0.449579	0.0511345	0.999387	0.933929	0.797204	0.999647	0.867241	0.00214483	0.266517	0.999953	0.224747	-0.307975	-0.74421	-0.0472084	-0.22884	-0.503303	-0.787872	-0.330104	-0.0868518	-0.24594	0.211195	0.119245	-0.961169	-0.526685	-0.280457	-0.412841	0.137444	0.000336417	0.82763	0.28784	0.0140727	0.000292002	0.131564	0.688578	0.211447	0.318264	0.600302	2.15e-06	0.00790335	0.211071	0.0454763
ENSMUSG00000031443	F7	2	0.514137	0.137956	0.112415	2.08e-07	0.999193	0.74731	0.999387	0.15837	0.364365	0.999647	0.325072	0.600531	0.743723	0.999953	0.00650538	0.187676	0.315677	0.416597	0.794431	-0.00242529	0.168813	-0.00506399	0.409469	-0.282486	0.155607	0.292136	-0.217662	0.173046	-0.0188254	0.482797	0.138657	0.0100927	0.000905058	1.01e-09	0.984664	0.190729	0.968085	0.00200901	0.0201232	0.204924	0.036538	0.0730836	0.14966	0.883891	0.000115425
ENSMUSG00000063683	Glyat	2	0.515119	0.673825	0.646087	0.00250117	0.736522	0.989703	0.999387	0.415583	0.323397	0.999647	0.269829	0.799248	0.877863	0.999953	0.0166252	-0.201257	-0.138102	-0.190301	-0.527728	-0.23303	-0.0124051	-0.0156659	-0.311139	-0.317349	-0.122661	-0.343759	-0.155723	-0.113878	-0.089285	-0.462549	0.139301	0.294374	0.156695	0.000157424	0.0860913	0.928222	0.907236	0.027555	0.0145869	0.348011	0.0223511	0.22934	0.375535	0.514618	0.000500994
ENSMUSG00000031930	Wwp2	2	0.515902	0.667969	0.703671	0.0172037	0.995463	0.455573	0.999387	0.428687	0.998799	0.999647	0.325072	0.960152	0.570306	0.999953	0.00299487	0.201787	0.142811	0.175052	0.440404	-0.0375889	0.288056	0.207058	0.352219	0.00340514	-0.0610902	0.317114	0.0422211	0.251321	0.19877	0.565765	0.140135	0.286991	0.203687	0.00197395	0.783239	0.0407936	0.135052	0.0156013	0.979148	0.651964	0.0372844	0.749438	0.0570306	0.162429	3.61e-05
ENSMUSG00000029777	Gars	2	0.516408	0.411143	0.423945	0.00269328	0.995463	0.982929	0.999387	0.578435	0.986848	0.999647	0.226584	0.968392	0.908308	0.999517	0.0162139	0.188953	0.212316	0.259529	0.495124	-0.0382499	0.0206873	-0.0378175	0.234645	-0.0193754	-0.0157155	0.344804	0.0312645	0.0953453	0.0906946	0.443274	0.140675	0.0878445	0.0420266	0.000173703	0.765192	0.874756	0.768411	0.0807681	0.874599	0.900244	0.0148125	0.799652	0.437491	0.490462	0.000467285
ENSMUSG00000044763	Trmt10c	2	0.516408	0.805293	0.686443	0.000420458	0.442871	0.871024	0.999387	0.635063	0.636314	0.999647	0.452739	0.915142	0.821784	0.999953	0.0101619	-0.20134	-0.0922854	-0.176415	-0.628862	0.342639	0.123114	0.0982957	-0.226362	0.225498	0.0818831	-0.257034	0.0899885	-0.146866	-0.225953	-0.505191	0.140828	0.482285	0.189424	1.5e-05	0.0125389	0.376854	0.472026	0.115756	0.0833315	0.534481	0.0883993	0.486178	0.256394	0.108171	0.000227531
ENSMUSG00000101970	1810026B05Rik	2	0.516408	0.233413	0.219568	6.33e-05	0.970961	0.772337	0.999387	0.195276	0.444988	0.999647	0.707241	0.990063	0.428607	0.999953	0.00412453	-0.252842	-0.365442	-0.475285	-0.851495	0.11946	-0.216815	-0.252563	-0.560989	0.350752	0.0735549	-0.189082	0.0116981	-0.368497	-0.324491	-0.688717	0.140915	0.0279501	0.0058073	1.22e-06	0.480477	0.220379	0.151678	0.00190648	0.0312249	0.664951	0.314037	0.943274	0.0244207	0.0710577	4.44e-05
ENSMUSG00000093559	Gm20705	2	0.517553	0.244034	0.790418	0.0633275	0.166758	0.172978	0.999387	0.911257	0.0446288	0.999647	0.952137	0.000748716	0.0722029	0.999517	0.864421	-0.569405	-0.901148	0.425845	1.06723	-1.2839	-1.15347	-0.0726617	0.209335	-1.31938	-0.671972	0.0892581	-1.87156	-1.17582	-0.179681	-0.165312	0.142596	0.030289	0.317325	0.012044	0.000617152	0.00416058	0.856595	0.615948	0.000231862	0.116069	0.835872	1.13e-06	0.00117133	0.658102	0.670097
ENSMUSG00000035561	Aldh1b1	2	0.51822	0.129385	0.0816739	1.42e-05	0.380931	0.334048	0.999387	0.108339	0.920357	0.999647	0.381464	0.852492	0.899598	0.999953	0.00891017	0.41322	0.70769	1.04396	1.58834	0.748189	0.795228	0.639826	1.18511	-0.214097	0.6854	0.601022	-0.270514	0.214039	0.431531	1.06341	0.143387	0.00977667	0.000267346	1.65e-07	0.00748649	0.00560431	0.0240871	9.91e-05	0.426288	0.0132428	0.0551104	0.316727	0.424768	0.131949	0.000185254
ENSMUSG00000036636	Clcn7	2	0.518734	0.687761	0.662831	0.0208333	0.994939	0.905919	0.999965	0.428687	0.653898	0.999647	0.572708	0.836267	0.556592	0.999953	0.0330634	0.197499	0.134137	0.184653	0.424931	-0.00374953	0.0941137	0.0522761	0.344291	-0.218549	0.0532007	0.204322	0.138447	0.251862	0.109629	0.428652	0.14422	0.310049	0.173639	0.00253818	0.977828	0.498123	0.701937	0.0161858	0.0904183	0.687347	0.172235	0.28804	0.0530477	0.434826	0.00154741
ENSMUSG00000006442	Srm	2	0.523131	0.0541929	0.187913	0.000756398	0.991141	0.900856	0.999387	0.232173	0.953154	0.999647	0.134041	0.938693	0.551067	0.999953	0.0215376	0.248776	0.518207	0.507716	0.766979	0.0701308	0.148278	0.101502	0.540589	0.0846693	-0.00591542	0.552347	0.0869904	0.314182	0.182503	0.589191	0.147239	0.00217817	0.00332197	3.18e-05	0.678923	0.399922	0.557321	0.0036158	0.601781	0.971847	0.00401387	0.596497	0.0571886	0.306112	0.000777718
ENSMUSG00000085453	Gm12018	2	0.523378	0.0414729	0.990172	0.510293	0.385874	0.612429	0.999387	0.882639	0.537875	0.999647	0.965864	0.0320055	0.135402	0.999953	0.187935	-0.418559	-0.943525	0.018662	0.322015	-0.754607	-0.483736	-0.217139	0.187595	-0.527366	0.0265916	0.0488011	-1.04687	-0.834943	-0.767286	-0.608133	0.147435	0.00130412	0.951555	0.285497	0.00775336	0.0938621	0.466153	0.531719	0.0534263	0.928217	0.878407	0.000144625	0.00183852	0.014701	0.0328096
ENSMUSG00000036501	Fam13b	2	0.525211	0.955263	0.94455	0.0358171	0.89356	0.977689	0.999387	0.654697	0.989346	0.999647	0.191188	0.562618	0.453431	0.999953	0.0282575	-0.192548	0.026581	-0.0428598	-0.381222	0.169186	0.0280042	0.123628	-0.210639	0.0171527	0.0749254	-0.377304	-0.236609	-0.27431	-0.0640255	-0.421189	0.148381	0.835429	0.746866	0.00530447	0.199355	0.835164	0.354915	0.128969	0.892023	0.563464	0.0101908	0.0621683	0.0285488	0.637447	0.0011988
ENSMUSG00000090935	Synj2bp	2	0.529781	0.756976	0.666412	4.52e-05	0.948739	0.93689	0.999387	0.533274	0.99303	0.999647	0.385083	0.915884	0.998105	0.999953	0.049068	-0.184577	-0.103117	-0.171667	-0.65257	0.114686	0.0789875	-0.0274698	-0.248268	-0.0113213	0.0385399	-0.271185	0.0842297	-0.00233653	0.000109669	-0.374924	0.151749	0.407061	0.176547	7.92e-07	0.370722	0.543451	0.829716	0.0629108	0.926639	0.756058	0.0560327	0.491549	0.984645	0.99933	0.0028623
ENSMUSG00000031545	Agpat6	2	0.531058	0.443084	0.569114	0.0253112	0.266425	0.857872	0.999387	0.570792	0.705063	0.999647	0.371436	0.999389	0.95246	0.999953	0.036785	0.21125	0.230052	0.236084	0.448822	0.445567	0.138779	0.172214	0.29801	0.215562	0.0898803	0.31864	0.000247118	0.0708157	0.188967	0.44416	0.152801	0.104987	0.103406	0.00332866	0.00265274	0.347963	0.234854	0.0519683	0.125127	0.524549	0.0487276	0.998591	0.607995	0.199701	0.00232964
ENSMUSG00000027806	Tsc22d2	2	0.531058	0.0299397	0.312406	0.000191441	0.663922	0.123111	0.999387	0.331274	0.411561	0.999255	0.588182	0.829337	0.0701298	0.999953	0.050565	-0.18737	-0.42556	-0.309165	-0.615293	0.247869	-0.415042	-0.0212901	-0.349134	0.263135	-0.0622895	-0.199088	0.135822	-0.432844	-0.142186	-0.380274	0.153101	0.000745695	0.0178532	5.23e-06	0.0573297	0.00192866	0.871076	0.0109225	0.0353637	0.627131	0.16899	0.278128	0.000494585	0.289758	0.00303901
ENSMUSG00000050244	Heatr1	2	0.535007	0.0285508	0.122181	0.0231255	0.962879	0.837961	0.999387	0.661612	0.980229	0.999647	0.651479	0.934196	0.330621	0.999953	0.142017	0.188882	0.442368	0.435455	0.411152	-0.100347	-0.139848	0.0505173	0.208592	-0.0296577	0.0497118	0.174902	-0.0708216	0.31774	0.242366	0.309843	0.156425	0.000693117	0.00116506	0.00293729	0.449879	0.30848	0.707585	0.138131	0.814938	0.704421	0.236632	0.581706	0.0126136	0.0788382	0.0197365
ENSMUSG00000022877	Hrg	2	0.537215	0.399418	0.249264	0.000307559	0.995463	0.879573	0.999387	0.21059	0.595112	0.999647	0.447887	0.957433	0.672063	0.999953	0.00793914	0.207025	0.244867	0.378971	0.65615	0.0433189	0.124498	0.101848	0.456013	-0.256927	0.0882426	0.277012	0.0496109	0.225967	0.0963875	0.54374	0.157609	0.0824702	0.00881453	9.74e-06	0.768108	0.403942	0.483666	0.00261777	0.0692627	0.53502	0.0859127	0.723937	0.104518	0.514762	0.000148358
ENSMUSG00000023224	Serping1	2	0.54013	0.843034	0.232506	0.00198955	0.998501	0.975612	0.999387	0.338517	0.582946	0.999647	0.401437	0.979551	0.858281	0.999953	0.00131108	0.202143	0.0815688	0.38244	0.561875	0.0121317	-0.0392023	-0.0271009	0.369573	-0.256104	0.0845822	0.29446	-0.0254798	0.133314	0.113959	0.629769	0.159981	0.556078	0.00697828	0.000116054	0.932935	0.789034	0.849397	0.0126184	0.064548	0.543552	0.0621103	0.853393	0.329048	0.432194	7.17e-06
ENSMUSG00000035637	Grhpr	2	0.54013	0.969808	0.83098	0.00494093	0.979372	0.981775	0.999387	0.629006	0.806797	0.999647	0.223122	0.882286	0.689895	0.999953	0.00254447	0.18528	-0.0167602	0.109299	0.477875	-0.0815089	0.019577	-0.0805879	0.218396	-0.155555	-0.0787588	0.353992	0.108475	0.183481	0.131243	0.549633	0.160117	0.895264	0.401239	0.000379227	0.537551	0.884697	0.539931	0.112766	0.218346	0.538085	0.0142475	0.388946	0.142972	0.324445	2.1e-05
ENSMUSG00000029102	Hgfac	2	0.540825	0.772747	0.661241	0.000548367	0.995463	0.661961	0.999965	0.179944	0.886605	0.999255	0.079609	0.921815	0.766842	0.999517	0.0446809	0.180833	0.0995081	0.170452	0.564038	0.0405097	0.206032	0.18022	0.431807	0.117271	0.176537	0.45795	0.0793485	0.169585	0.0286433	0.386801	0.160854	0.426646	0.18201	2.11e-05	0.754595	0.118957	0.161743	0.00142884	0.343005	0.158087	0.00124273	0.519872	0.166044	0.826738	0.00238072
ENSMUSG00000105933	RP23-333I5.2	2	0.541747	0.110439	0.783701	0.0315637	0.821369	0.0511345	0.999387	0.342723	0.605698	0.999255	0.366349	0.375772	0.145852	0.999953	0.00177632	-0.297968	-0.568312	-0.226422	-0.630821	-0.324409	-0.812108	-0.487092	-0.554957	-0.354259	0.125207	-0.467963	-0.491229	-0.627441	-0.259671	-0.950911	0.161329	0.00691444	0.30574	0.00446347	0.125572	0.000314876	0.0290583	0.0138673	0.083078	0.558338	0.0474181	0.0181856	0.00232454	0.252127	1.21e-05
ENSMUSG00000028960	Ube4b	2	0.542202	0.965863	0.763349	0.0182948	0.957564	0.885026	0.999387	0.676862	0.99137	0.999647	0.28197	0.815918	0.986443	0.999953	0.00520675	0.181519	-0.0192204	0.141888	0.408569	-0.10511	-0.120084	-0.135866	0.194925	0.0142259	-0.0130781	0.320098	0.140947	-0.00881657	0.0505625	0.507121	0.161809	0.878289	0.272449	0.00214463	0.416434	0.365688	0.297201	0.151247	0.908514	0.918163	0.025158	0.256355	0.94325	0.703514	6.85e-05
ENSMUSG00000068134	Zfp120	2	0.546177	0.670536	0.538973	0.00324275	0.998501	0.940805	0.999387	0.342723	0.943472	0.999647	0.359963	0.959765	0.908544	0.999953	0.0321714	-0.210454	-0.155179	-0.25864	-0.57556	0.0214515	-0.0885173	-0.0913128	-0.391198	-0.0912146	0.181479	-0.332119	0.0475675	-0.110213	-0.0664068	-0.474624	0.165445	0.290237	0.0886038	0.000219011	0.886767	0.567502	0.554321	0.0140029	0.529747	0.220216	0.0470336	0.742533	0.447109	0.674212	0.00147329
ENSMUSG00000024029	Tff3	2	0.546177	0.9513	0.608198	0.0370187	0.686876	0.905919	0.999965	0.290214	0.97844	0.999647	0.426288	0.959765	0.962543	0.999953	0.0250632	0.904057	0.154068	1.05392	1.91043	1.1529	-0.442204	0.477579	1.83089	-0.172375	1.50266	1.27374	0.212261	-0.249863	1.48292	2.16075	0.165459	0.821854	0.129842	0.00556682	0.0578967	0.499662	0.476958	0.00566797	0.7779	0.019948	0.0746408	0.737022	0.702981	0.0341731	0.000984227
ENSMUSG00000042742	B630005N14Rik	2	0.547125	0.870639	0.348151	0.000591985	0.900258	0.959488	0.999387	0.658874	0.950548	0.999647	0.248793	0.945463	0.974451	0.999517	0.036785	-0.193327	-0.0678091	-0.318049	-0.609191	0.173268	0.058929	-0.127259	-0.221102	0.0726783	0.0632998	-0.364027	0.0520546	-0.0308034	-0.0157579	-0.418776	0.166459	0.614511	0.0231739	2.33e-05	0.213193	0.679148	0.368	0.130296	0.585971	0.641552	0.0184679	0.697428	0.816774	0.912664	0.00228658
ENSMUSG00000038503	Mesdc2	2	0.550637	0.0247623	0.313186	0.0386715	0.974445	0.854203	0.999387	0.510543	0.9885	0.999647	0.511417	0.875546	0.221679	0.999953	0.0649555	0.195181	0.47977	0.33419	0.406328	0.0931192	0.13955	0.0446984	0.289124	-0.0198743	0.076335	0.240392	0.119847	0.377737	0.188698	0.398996	0.169045	0.000532931	0.0179804	0.00589807	0.510868	0.342201	0.755405	0.0550576	0.883179	0.580225	0.126065	0.375595	0.00527698	0.194405	0.00480058
ENSMUSG00000024357	Sil1	2	0.550847	0.845681	0.433349	0.000447534	0.970961	0.972291	0.999387	0.521307	0.891293	0.999647	0.128529	0.951124	0.785057	0.999953	0.016662	0.178446	0.0732654	0.259849	0.577617	-0.0919166	0.0407745	0.107288	0.258582	-0.115481	0.122415	0.414358	0.0541512	0.163147	0.0469557	0.447456	0.169484	0.563088	0.0449492	1.62e-05	0.479881	0.758974	0.409193	0.0585381	0.353366	0.332557	0.00363609	0.663487	0.187585	0.724779	0.000508812
ENSMUSG00000030895	Hpx	2	0.55245	0.647359	0.344163	0.0394896	0.949775	0.30709	0.999387	0.604171	0.920079	0.999647	0.914882	0.921815	0.675631	0.999953	0.017502	0.233585	-0.18291	0.385944	0.481122	0.149783	-0.42936	-0.0167143	0.294711	-0.13088	0.0427915	0.0660238	-0.105207	-0.262932	0.249053	0.587256	0.170483	0.2655	0.0225115	0.00608541	0.380509	0.0147467	0.920968	0.0950209	0.424321	0.794465	0.724652	0.520152	0.107414	0.147799	0.000571874
ENSMUSG00000021665	Hexb	2	0.552548	0.237185	0.565282	0.0398057	0.98891	0.974349	0.999387	0.605852	0.601376	0.999647	0.243535	0.921276	0.766842	0.999953	0.0142995	0.224919	0.353234	0.272218	0.478516	-0.0803639	-0.0479315	-0.202542	0.29002	-0.285096	0.170602	0.44219	0.102805	0.22168	0.0255092	0.603367	0.170739	0.0288192	0.101823	0.00615174	0.621649	0.777877	0.231452	0.100059	0.0714761	0.290504	0.0171013	0.515656	0.165917	0.883263	0.000377951
ENSMUSG00000027422	Rrbp1	2	0.555577	0.38715	0.162762	0.000775736	0.991141	0.980153	0.999387	0.716604	0.866819	0.999647	0.309081	0.993365	0.751717	0.999953	0.0450124	0.180541	0.22584	0.398357	0.5621	-0.0560784	0.0257853	0.0906033	0.178465	-0.133099	0.0802518	0.313546	-0.00698137	0.178379	0.0422822	0.395104	0.173823	0.0774622	0.00230463	3.32e-05	0.672277	0.84846	0.491585	0.194878	0.297073	0.532881	0.0314289	0.956133	0.156296	0.752528	0.0024287
ENSMUSG00000029752	Asns	2	0.556312	0.968825	0.9504	0.00349847	0.995463	0.82321	0.999387	0.605852	0.941228	0.999647	0.441395	0.63771	0.638097	0.962957	0.0162284	0.697841	0.0786104	0.184183	1.99274	0.113639	0.522676	0.145784	0.852735	0.311156	-0.067197	1.02352	0.767905	0.845273	1.41104	1.87596	0.174575	0.881716	0.767985	0.000240311	0.811279	0.279429	0.788509	0.0970569	0.522147	0.91251	0.0819432	0.132366	0.099073	0.0236091	0.00049526
ENSMUSG00000039630	Hnrnpu	2	0.56001	0.887925	0.727245	0.0232921	0.954144	0.899383	0.999387	0.725021	0.936149	0.999647	0.566521	0.828247	0.879676	0.999953	0.0126877	-0.174123	-0.0565184	-0.152962	-0.393618	0.1094	-0.100106	-0.175346	-0.167696	0.0816636	0.195688	-0.196633	-0.134059	-0.106843	-0.0955526	-0.457193	0.176927	0.651044	0.231599	0.0029642	0.392917	0.444871	0.171504	0.210524	0.507182	0.117218	0.167541	0.276423	0.381383	0.465092	0.000313439
ENSMUSG00000026005	Rpe	2	0.56001	0.448805	0.310607	1.72e-06	0.998501	0.95941	0.999387	0.27854	0.956858	0.999647	0.201876	0.781704	0.956584	0.999953	0.0105845	-0.176658	-0.203189	-0.308774	-0.772256	-0.0128091	0.0562424	0.0188175	-0.379762	0.0600207	-0.0542612	-0.364543	0.157501	-0.0575258	0.123369	-0.472193	0.177222	0.109239	0.0176496	1.13e-08	0.922262	0.67253	0.885817	0.00554285	0.631414	0.669024	0.0116136	0.207911	0.643116	0.353869	0.000239666
ENSMUSG00000105272	RP23-164N7.3	2	0.566761	0.0905174	0.673497	0.0147186	0.682034	0.953449	0.999387	0.731081	0.98641	0.999255	0.427614	0.967068	0.238919	0.999953	0.000391738	-0.347279	-0.705187	-0.345223	-0.837521	0.479505	0.133753	0.00876795	-0.340576	-0.0383531	-0.207735	-0.520846	-0.070442	-0.673305	-1.06179	-1.28277	0.182141	0.00486059	0.180749	0.00160686	0.0643866	0.616991	0.973727	0.222001	0.87723	0.420897	0.0702642	0.777005	0.00629323	0.000184762	1.09e-06
ENSMUSG00000031444	F10	2	0.57292	0.930562	0.521424	0.00031064	0.996529	0.961181	0.999387	0.62291	0.97177	0.999647	0.322793	0.960443	0.888167	0.999953	0.0308442	0.184676	0.0413941	0.241235	0.636613	-0.0261241	-0.057349	-0.0320505	0.236564	-0.0503499	-0.00739931	0.322594	0.0426357	0.112302	0.0854043	0.434904	0.186931	0.758989	0.0803637	8.04e-06	0.852276	0.687694	0.817507	0.103731	0.708322	0.956425	0.0357908	0.750298	0.397408	0.545316	0.0015518
ENSMUSG00000021687	Scamp1	2	0.57292	0.899889	0.942513	0.310112	0.89356	0.725628	0.999387	0.744991	0.765003	0.999647	0.0231614	0.671088	0.789685	0.999953	0.0317562	0.167683	0.0508271	0.0427334	0.19862	0.161463	0.179487	-0.0746262	0.155797	0.164076	-0.0564396	0.548421	0.194445	0.155971	0.11101	0.397179	0.186958	0.679437	0.735099	0.127224	0.200391	0.163637	0.556098	0.237432	0.177013	0.648456	7.65e-05	0.10899	0.196486	0.390386	0.00144079
ENSMUSG00000024924	Vldlr	2	0.574642	0.0124188	0.800482	0.0385481	0.998501	0.11359	0.999387	0.899685	0.866819	0.999647	0.93579	0.868459	0.910806	0.999953	0.67403	0.590675	1.68644	0.438136	1.29929	0.0643397	1.45874	0.833127	0.264032	0.435971	0.0301451	-0.14181	-0.394478	0.316202	-0.491831	-0.384954	0.188333	0.000163934	0.338968	0.00586657	0.882485	0.00141879	0.0579162	0.582027	0.300568	0.947718	0.789265	0.350198	0.463206	0.301673	0.395511
ENSMUSG00000021228	Acot3	2	0.577127	0.0053454	0.767146	0.00740832	0.995463	0.327928	0.999387	0.942592	0.97796	0.999647	0.406632	0.839086	0.863636	0.999953	0.927655	0.968352	2.84373	0.757269	2.57317	0.230647	1.66668	0.333586	0.284232	0.202204	-0.78195	1.46003	-0.680623	0.600891	-1.71407	-0.154962	0.190262	5.06e-05	0.278211	0.000644784	0.742469	0.0172965	0.617694	0.720165	0.775147	0.267194	0.0638284	0.292186	0.341155	0.0155231	0.82263
ENSMUSG00000025964	Adam23	2	0.579227	0.0415774	0.584378	3.81e-05	0.995463	0.599105	0.999387	0.703141	0.924598	0.999647	0.365032	0.921024	0.276861	0.999953	0.382333	-0.192135	-0.466469	-0.232214	-0.801271	-0.0349144	-0.258003	-0.1747	-0.211147	0.107153	-0.0420426	-0.32553	0.0929104	-0.373111	-0.346597	-0.226784	0.192839	0.00132551	0.113162	6.4e-07	0.812597	0.0886551	0.2385	0.174654	0.444565	0.768637	0.0489601	0.509239	0.00858649	0.023604	0.121394
ENSMUSG00000000340	Dbt	2	0.579802	0.0478266	0.284161	0.00688851	0.765949	0.359994	0.999387	0.548625	0.946755	0.999255	0.617883	0.970135	0.507443	0.999953	0.183992	0.169789	0.396877	0.320286	0.458951	0.214434	0.303948	0.0754927	0.246119	-0.0647261	0.172023	0.185464	0.0328667	0.254543	0.0811027	0.275649	0.193308	0.00166371	0.0132285	0.000586402	0.0990292	0.0213298	0.560002	0.0697249	0.605923	0.174209	0.198079	0.792537	0.0393658	0.53862	0.0313933
ENSMUSG00000055681	Cope	2	0.580474	0.903759	0.756681	0.00221734	0.994149	0.964756	0.999387	0.18543	0.975525	0.999647	0.170543	0.863139	0.731495	0.999953	0.00357842	0.166477	0.0491099	0.14228	0.508906	-0.0484339	0.0481611	0.0708556	0.404168	-0.0379898	-0.0591773	0.376168	0.116634	0.18072	0.12968	0.514614	0.19376	0.693167	0.262886	0.000113509	0.705848	0.714079	0.581325	0.00271742	0.756666	0.635015	0.00749248	0.341628	0.139972	0.322433	5.08e-05
ENSMUSG00000023070	Rgn	2	0.580482	0.146966	0.120991	0.0108843	0.98891	0.975807	0.999387	0.35275	0.698343	0.999647	0.183975	0.91157	0.932369	0.999953	0.0335761	-0.258117	-0.490236	-0.656359	-0.687106	-0.0997097	0.0498707	-0.242438	-0.503759	-0.295859	-0.14954	-0.584925	-0.136785	-0.116399	-0.198213	-0.629162	0.193826	0.0115784	0.00102305	0.00106909	0.614152	0.803459	0.215435	0.0160189	0.117603	0.429832	0.00889933	0.467167	0.533593	0.320352	0.00158836
ENSMUSG00000019188	H13	2	0.581098	0.843034	0.497372	0.000165384	0.991141	0.975612	0.999387	0.342723	0.953154	0.999647	0.113032	0.785218	0.956381	0.999953	0.00531708	0.165178	0.0728392	0.228091	0.602375	0.0505671	-0.0348302	0.0734557	0.328251	0.0641061	-0.0191431	0.419836	0.152007	0.0568101	0.109463	0.498668	0.194871	0.555382	0.0708857	4.3e-06	0.691823	0.789335	0.562588	0.0138497	0.599782	0.876818	0.00263154	0.21199	0.639249	0.397522	7.25e-05
ENSMUSG00000040660	Cyp2b9	2	0.582966	0.00240735	0.302772	0.0102861	0.849847	0.974	0.999387	0.987787	0.957235	0.999647	0.921287	0.858809	0.960213	0.999953	0.870568	1.51844	5.55361	2.91734	4.68083	-1.8274	0.424418	1.03648	0.147549	0.528117	1.86417	0.807759	-1.10215	0.511996	-1.81978	0.542696	0.196227	1.56e-05	0.0161594	0.000993406	0.144228	0.773435	0.410603	0.936447	0.643245	0.163943	0.745163	0.335439	0.679126	0.235543	0.707666
ENSMUSG00000044468	Fam46c	2	0.583735	0.0307877	0.167076	0.040806	0.886753	0.122665	0.881573	0.474587	0.967813	0.999255	0.194182	0.921276	0.888444	0.999953	0.25561	0.351315	0.900869	0.829474	0.775268	0.355919	0.867239	0.773278	0.588257	-0.0796349	-0.01714	0.775459	0.169975	0.220077	0.425582	0.51905	0.196541	0.000779597	0.00256835	0.00639925	0.184359	0.00186446	0.00587443	0.0428557	0.754453	0.949223	0.00907265	0.513326	0.397728	0.136671	0.0571488
ENSMUSG00000039478	Micu3	2	0.585689	0.149086	0.300962	0.0272642	0.967236	0.869466	0.999387	0.604916	0.941228	0.999647	0.569804	0.943345	0.552919	0.999953	0.0118951	-0.257349	-0.487892	-0.48981	-0.604099	0.145451	-0.186639	-0.230096	-0.372735	0.122706	-0.166111	-0.322838	0.0944078	-0.375336	-0.280883	-0.730715	0.198499	0.0118204	0.0159349	0.00368175	0.467878	0.369132	0.267866	0.0856872	0.523028	0.407093	0.151733	0.624299	0.0517731	0.184361	0.000295478
ENSMUSG00000033898	Cfhr2	2	0.585689	0.783926	0.433349	6.42e-07	0.919268	0.98887	0.999387	0.21059	0.980229	0.999647	0.205183	0.829449	0.867718	0.999953	0.0114988	-0.186929	-0.108031	-0.286917	-0.883413	0.152281	-0.0157514	0.019948	-0.451748	0.0344387	0.138737	-0.404097	0.148987	-0.127081	-0.0352036	-0.51386	0.198553	0.441906	0.0447187	3.27e-09	0.290905	0.91426	0.88908	0.00264117	0.80351	0.318724	0.011925	0.279812	0.35184	0.8086	0.000271607
ENSMUSG00000064368	mt-Nd6	2	0.591337	0.769606	0.650618	0.000123661	0.89356	0.95941	0.999387	0.360065	0.745398	0.999647	0.257519	0.475789	0.974247	0.999953	0.00572257	-0.322938	-0.192401	-0.345051	-1.26644	0.31758	0.105666	0.355418	-0.619373	0.335218	-0.249909	-0.648856	0.494168	-0.0655294	-0.0529485	-0.9846	0.203099	0.422341	0.160861	2.93e-06	0.195723	0.670716	0.14621	0.0174141	0.157281	0.294683	0.01984	0.0372626	0.778055	0.830936	8.55e-05
ENSMUSG00000019969	Psen1	2	0.591636	0.337649	0.366074	0.024484	0.991141	0.957475	0.999387	0.659925	0.978972	0.999647	0.664972	0.816488	0.835659	0.999953	0.0466823	0.177175	0.256135	0.308768	0.426666	-0.0558826	0.0685403	0.114103	0.222413	-0.0371301	0.0738156	0.177988	0.151413	0.140201	0.221466	0.417827	0.203496	0.0587838	0.0269479	0.00316264	0.688863	0.633136	0.418132	0.13193	0.779755	0.588851	0.249949	0.257984	0.294391	0.123196	0.00258069
ENSMUSG00000101823	Gm29438	2	0.592937	0.486025	0.953109	0.668882	0.740744	0.0473289	0.999387	0.819396	0.505547	0.999647	0.565367	0.0324348	0.0722029	0.962957	0.74023	-0.353568	-0.416601	0.0855924	0.218807	-0.474009	-1.1386	0.00174511	-0.274864	-0.534985	-0.196688	-0.44243	-0.973757	-0.889943	-0.759767	-0.203169	0.204371	0.131584	0.774827	0.453515	0.0881341	0.000220058	0.994887	0.363812	0.0440522	0.502294	0.166941	0.00050161	0.00118755	0.0171273	0.459192
ENSMUSG00000011257	Pabpc4	2	0.596739	0.0921295	0.360651	0.0127582	0.98891	0.943285	0.999387	0.604171	0.95806	0.999647	0.520808	0.781704	0.853451	0.999953	0.0155181	0.178211	0.385813	0.316542	0.471922	0.0704866	0.0613448	0.0235465	0.250855	0.0615829	0.00145342	0.238504	0.172007	0.123952	0.14028	0.498717	0.207109	0.0048879	0.0255452	0.00131927	0.615515	0.672246	0.869871	0.0940437	0.649094	0.991777	0.131685	0.207672	0.364009	0.343501	0.000421711
ENSMUSG00000029632	Ndufa4	2	0.596739	0.302503	0.358312	0.00127658	0.98891	0.977194	0.999387	0.474444	0.923562	0.999647	0.295236	0.797242	0.820254	0.999517	0.0328675	-0.174922	-0.264986	-0.305767	-0.570032	0.0684221	-0.0299739	-0.0704108	-0.292778	0.101556	-0.0610539	-0.336303	0.140404	-0.14439	-0.0987187	-0.423892	0.207152	0.0471231	0.0248696	6.45e-05	0.619471	0.830771	0.606871	0.0427317	0.440598	0.645622	0.0281573	0.284783	0.268741	0.477607	0.00177284
ENSMUSG00000029513	Prkab1	2	0.599474	0.0277782	0.0718683	0.0253772	0.93005	0.406773	0.999965	0.42501	0.969965	0.999255	0.743911	0.962946	0.363732	0.999517	0.229768	0.183639	0.484781	0.503552	0.444359	0.143957	0.327668	0.185818	0.338076	-0.0532238	0.155231	0.146312	0.0428672	0.340225	0.162105	0.289147	0.20901	0.000659573	0.000560675	0.00331723	0.32183	0.0293634	0.212065	0.0295855	0.701232	0.278042	0.366292	0.760488	0.0152084	0.286666	0.0473735
ENSMUSG00000022340	Sybu	2	0.60037	0.0323318	0.968382	0.000532114	0.909381	0.959015	0.999387	0.809217	0.898613	0.999647	0.920127	0.551157	0.993311	0.999953	0.952993	0.658916	1.77729	0.115437	2.42198	0.599166	0.289842	0.458109	0.610137	0.433359	-0.571752	0.234044	-1.02901	-0.0693539	-1.79884	0.0767208	0.209874	0.000850672	0.834564	2.03e-05	0.242357	0.653109	0.400586	0.34372	0.369384	0.315198	0.741726	0.0592434	0.902197	0.00560031	0.89114
ENSMUSG00000104292	Gm38042	2	0.601012	0.149276	0.691085	0.940695	0.764949	0.246446	0.999387	0.706901	0.199432	0.999647	0.140063	0.015876	0.077677	0.999953	0.018463	-0.406266	-0.834686	-0.468877	-0.0499975	-0.549287	-0.937539	-0.403523	-0.476622	-0.868056	-0.495853	-1.07355	-1.33551	-1.08788	-0.829469	-1.15044	0.210305	0.0118603	0.193206	0.880086	0.098826	0.00913245	0.257938	0.191096	0.00483356	0.151756	0.00477778	5.18e-05	0.000587412	0.0214786	0.000611907
ENSMUSG00000027761	Aadac	2	0.602797	0.287888	0.217221	0.000139231	0.949775	0.99478	0.999387	0.342723	0.995469	0.999255	0.201441	0.990181	0.819384	0.999953	0.0180453	-0.178877	-0.281904	-0.392068	-0.684241	0.127065	-0.00716379	-0.0758593	-0.368081	-0.00234984	0.0880129	-0.410996	-0.00922561	-0.156528	-0.0700104	-0.479047	0.211964	0.0416356	0.00554265	3.39e-06	0.372973	0.960497	0.591057	0.0131013	0.986293	0.522302	0.00969279	0.946068	0.246413	0.626389	0.000598471
ENSMUSG00000037797	Adh4	2	0.604374	0.0313018	0.360349	0.0331885	0.603059	0.835785	0.999387	0.659534	0.394123	0.999255	0.588182	0.829449	0.967583	0.999953	0.268912	-0.231884	-0.627336	-0.41741	-0.54853	-0.386483	-0.195888	-0.442124	-0.292178	-0.388885	-0.136058	-0.282573	-0.191826	-0.0598651	-0.107398	-0.341386	0.213657	0.000795214	0.0252918	0.00474238	0.040422	0.304342	0.0186136	0.13171	0.0303621	0.447477	0.168855	0.280019	0.735335	0.568754	0.0622028
ENSMUSG00000016239	Lonrf3	2	0.605938	0.448805	0.698835	0.0178366	0.971527	0.94131	0.999387	0.55458	0.921397	0.999647	0.0662409	0.998877	0.486935	0.999953	0.00480406	-0.367323	-0.447475	-0.386615	-0.953161	0.198226	-0.167709	-0.302302	-0.560215	0.220971	0.20075	-1.1408	-0.00131378	-0.587306	-0.440693	-1.20411	0.214851	0.109047	0.197726	0.00207394	0.497712	0.571652	0.32272	0.0726214	0.428336	0.481312	0.000771164	0.995821	0.0354165	0.153906	5.75e-05
ENSMUSG00000030082	Sec61a1	2	0.606165	0.501045	0.193286	2.64e-05	0.983364	0.975807	0.999387	0.263765	0.978972	0.999647	0.0729907	0.636552	0.730859	0.999517	0.00142429	0.160355	0.185417	0.373071	0.681861	0.0767781	0.0336659	0.114843	0.37987	-0.0344965	0.0770168	0.467532	0.191613	0.169349	0.209559	0.57078	0.215327	0.139644	0.00355909	3.85e-07	0.553545	0.79898	0.372788	0.00493687	0.7814	0.539418	0.00100974	0.121623	0.169553	0.110198	8.07e-06
ENSMUSG00000104525	Gm37334	2	0.608619	0.167262	0.779266	0.810833	0.159399	0.153095	0.999387	0.989276	0.401422	0.999647	0.905661	0.0130161	0.0129071	0.999953	0.136369	-0.349052	-0.698453	0.318698	0.136776	-1.02066	-0.864501	0.360939	-0.0206462	-0.609436	0.0603953	-0.119427	-1.14349	-1.17171	-0.325659	-0.662798	0.217872	0.0141822	0.299384	0.642705	0.000436747	0.00317844	0.222819	0.943038	0.0239331	0.840336	0.700204	4.03e-05	1.86e-05	0.295378	0.018435
ENSMUSG00000003555	Cyp17a1	2	0.613949	0.00213963	0.245368	0.0479878	0.998501	0.832061	0.999387	0.801923	0.997246	0.999647	0.536163	0.978353	0.658839	0.999953	0.0868364	0.586296	2.07118	1.27987	1.31456	0.0489904	0.501945	0.145114	0.494189	-0.0191188	0.327599	0.797774	0.091688	0.77275	0.34984	1.29807	0.221663	1.22e-05	0.00784463	0.00812429	0.917402	0.296991	0.762277	0.329634	0.967275	0.499492	0.14251	0.844799	0.0946151	0.486127	0.0080331
ENSMUSG00000026096	Osgepl1	2	0.623455	0.965159	0.628087	0.00853867	0.995463	0.947124	0.999387	0.9314	0.995376	0.999647	0.277636	0.912858	0.863636	0.999953	0.0215376	-0.173801	0.023631	-0.213324	-0.504161	-0.0313167	0.0794966	-0.0249766	-0.0647181	-0.00912592	0.0800376	-0.363737	-0.10007	-0.131914	-0.20614	-0.482606	0.233897	0.867265	0.143355	0.000777584	0.830356	0.595914	0.86647	0.672938	0.947604	0.572679	0.0238175	0.473905	0.343308	0.172902	0.00076698
ENSMUSG00000051451	Crebzf	2	0.631864	0.906689	0.474874	0.00144566	0.958701	0.867227	0.999387	0.701791	0.965396	0.999647	0.365391	0.956028	0.997883	0.999953	0.0471173	-0.150876	-0.048299	-0.242643	-0.526512	0.102589	0.118061	0.0818083	-0.183776	0.0505629	0.026272	-0.280986	0.0476077	0.00794782	-0.00814933	-0.381233	0.241018	0.699381	0.0587394	7.54e-05	0.42484	0.366974	0.525538	0.171606	0.681335	0.833987	0.0490916	0.698941	0.948158	0.950625	0.00264155
ENSMUSG00000017286	Glod4	2	0.635712	0.638576	0.678969	0.010238	0.995463	0.753509	0.999387	0.606704	0.935753	0.999647	0.470477	0.843503	0.872004	0.999953	0.0259105	-0.152128	-0.14376	-0.172689	-0.443375	0.0454137	0.172341	0.107302	-0.224522	-0.0846333	-0.143718	-0.237211	-0.129255	-0.113483	-0.0751685	-0.421176	0.245232	0.258611	0.184565	0.000987675	0.728748	0.196649	0.413335	0.10184	0.498678	0.258439	0.0994926	0.301614	0.362125	0.573616	0.00105343
ENSMUSG00000102875	Gm37139	2	0.635712	0.114351	0.602213	0.814981	0.526249	0.0156966	0.999387	0.803197	0.877192	0.999647	0.462595	0.0101669	0.398018	0.999953	0.201578	-0.297632	-0.701126	-0.422885	-0.123	-0.57597	-1.15813	-0.465781	-0.262144	-0.237965	-0.199132	-0.476506	-1.07219	-0.570296	-0.75986	-0.532017	0.24528	0.00728163	0.124788	0.648646	0.0241627	3.58e-05	0.0846015	0.332539	0.322913	0.450405	0.0943454	2.38e-05	0.0199617	0.00704565	0.0371596
ENSMUSG00000004098	Col5a3	2	0.635712	0.00193041	0.251908	0.0208552	0.992257	0.93689	0.999387	0.64397	0.938194	0.999647	0.761108	0.951124	0.852592	0.999953	0.270781	-0.242501	-0.959642	-0.552117	-0.667134	0.081386	-0.130805	-0.246945	-0.343794	0.129834	0.182511	-0.194162	-0.0846966	-0.198552	0.0656969	-0.3841	0.245622	9.94e-06	0.00947208	0.00255118	0.698412	0.544131	0.246435	0.122817	0.509724	0.36173	0.39071	0.669437	0.318149	0.75515	0.0630455
ENSMUSG00000045775	Slc16a5	2	0.638587	0.0476473	0.624549	0.00671877	0.927815	0.300913	0.999387	0.279357	0.953154	0.999647	0.271047	0.910073	0.683564	0.999953	0.416779	0.380141	1.0153	0.477218	1.19184	0.327946	0.833109	0.386397	0.976072	-0.162584	-0.279657	0.82704	-0.231792	0.495989	-0.173238	0.483516	0.249174	0.00163825	0.139883	0.00056653	0.313522	0.0141708	0.240451	0.00581017	0.6024	0.381691	0.0225499	0.460336	0.112037	0.606094	0.142715
ENSMUSG00000104262	Gm37747	2	0.63874	0.942045	0.913233	0.0130752	0.624174	0.762316	0.999387	0.946901	0.341636	0.999647	0.905534	0.0101669	0.367971	0.999953	0.665051	-0.544541	0.121591	0.243935	1.52345	-0.839247	-0.574362	0.0373242	-0.162353	-1.001	-0.372099	-0.196754	-1.87661	-1.01829	-1.17365	-0.372349	0.24981	0.795557	0.620604	0.0013628	0.0454508	0.206315	0.932622	0.731029	0.0167244	0.424343	0.699297	2.51e-05	0.0156656	0.0198145	0.385108
ENSMUSG00000064356	mt-Atp8	2	0.639188	0.626152	0.868573	0.0434886	0.467313	0.7056	0.999387	0.15737	0.925937	0.999647	0.315062	0.952556	0.656793	0.999953	0.00572257	-0.254171	-0.246783	0.151776	-0.616594	-0.531495	-0.326997	-0.0786991	-0.799734	-0.15824	-0.0267606	-0.52397	-0.08396	-0.350772	-0.241737	-0.873048	0.250192	0.243183	0.482854	0.0070263	0.0169213	0.145896	0.71801	0.000621527	0.452548	0.899141	0.0335587	0.688753	0.0931977	0.274678	8.52e-05
ENSMUSG00000042599	Kdm7a	2	0.641394	0.137956	0.941924	0.0140146	0.990022	0.16051	0.999387	0.292718	0.938194	0.999647	0.603324	0.991315	0.0179639	0.999517	0.0645412	-0.146505	-0.317494	-0.043938	-0.418538	0.0578987	-0.379492	-0.120298	-0.358691	0.080615	0.153726	-0.183824	0.0035081	-0.483212	0.0208486	-0.347007	0.251946	0.0101221	0.73009	0.001493	0.648395	0.00350672	0.34593	0.00690189	0.509789	0.216659	0.193341	0.9771	7.09e-05	0.872545	0.00563419
ENSMUSG00000026553	Copa	2	0.64731	0.522666	0.245994	0.000683951	0.89356	0.972798	0.999387	0.644594	0.98122	0.999647	0.145939	0.935843	0.84238	0.999953	0.0239515	0.149745	0.181359	0.347564	0.569831	-0.170162	0.0401737	0.0399785	0.212439	-0.0271401	0.0980272	0.412093	-0.0689285	0.129711	0.155557	0.433472	0.258199	0.157412	0.00796427	2.76e-05	0.200379	0.765898	0.760894	0.123038	0.831125	0.44591	0.00472717	0.586662	0.3032	0.24628	0.000904941
ENSMUSG00000042363	Lgalsl	2	0.647391	0.7149	0.653813	0.00240654	0.600405	0.900672	0.999387	0.85695	0.98909	0.999647	0.109995	0.967111	0.900976	0.999953	0.017081	-0.241883	-0.192968	-0.296116	-0.858523	0.450947	0.164438	0.228303	-0.168933	-0.0280239	0.269855	-0.736942	0.0575184	-0.161319	0.0702296	-0.74898	0.258582	0.346924	0.164923	0.000149847	0.0348004	0.44926	0.292984	0.451977	0.889675	0.191587	0.00236431	0.778095	0.426622	0.748151	0.000536297
ENSMUSG00000017639	Rab11fip4	2	0.647391	0.169567	0.653813	0.00167158	0.990022	0.513834	0.999387	0.545229	0.909014	0.999647	0.96741	0.765583	0.0377218	0.999953	0.124365	0.175487	0.37286	0.217145	0.63217	-0.0718727	0.310618	0.0909538	0.302972	-0.127428	-0.111961	0.0252718	0.200663	0.567288	0.0860445	0.375756	0.258629	0.0146268	0.165299	9.15e-05	0.646938	0.0544505	0.563671	0.0689696	0.392645	0.463565	0.884337	0.18034	0.00015189	0.595145	0.0156844
ENSMUSG00000024259	Slc25a46	2	0.659268	0.681498	0.442387	0.000877281	0.914518	0.972767	0.999387	0.461428	0.782198	0.999647	0.496858	0.773601	0.954289	0.999953	0.0419279	-0.142026	-0.127593	-0.249744	-0.544688	0.14186	-0.0397524	0.00115727	-0.277856	0.159057	0.0585335	-0.223786	0.159136	-0.0606357	-0.0655605	-0.386693	0.270476	0.302586	0.0493456	3.86e-05	0.267836	0.760546	0.992763	0.0382341	0.194982	0.637182	0.115759	0.19345	0.617782	0.614338	0.0021811
ENSMUSG00000024640	Psat1	2	0.659354	0.948003	0.438277	0.0248415	0.928145	0.926746	0.999387	0.347332	0.728794	0.999647	0.475605	0.903148	0.787168	0.999953	0.0482635	0.561137	0.131265	1.14214	1.61826	0.475903	-0.372906	0.815192	1.34444	0.680474	0.238616	0.976511	0.381672	0.652053	0.44641	1.55569	0.270836	0.811244	0.0475222	0.00323496	0.317576	0.510587	0.148822	0.0154208	0.142075	0.698575	0.103648	0.440333	0.193845	0.498595	0.00276255
ENSMUSG00000053347	Zfp943	2	0.664813	0.997175	0.851501	0.000236606	0.975974	0.993382	0.999965	0.5973	0.950548	0.999647	0.492723	0.957209	0.926671	0.999953	0.0166184	-0.160288	0.00238309	-0.112026	-0.682546	-0.0536597	0.011219	0.111901	-0.285902	0.0767664	0.18584	-0.255656	0.0503275	-0.0933383	0.0288709	-0.504755	0.274507	0.986596	0.443613	6.97e-06	0.716793	0.94102	0.454977	0.0647283	0.584672	0.194011	0.113475	0.719807	0.506407	0.848719	0.000491267
ENSMUSG00000042642	Flad1	2	0.666262	0.492082	0.728397	0.0135977	0.98891	0.614048	0.999387	0.586131	0.967813	0.999255	0.321808	0.956861	0.744417	0.999953	0.0244121	0.143384	0.190815	0.156113	0.431558	-0.0690576	0.224525	-0.0154035	0.24068	0.0384125	0.021528	0.307242	-0.0470237	0.180259	0.0372524	0.431661	0.275774	0.134817	0.233166	0.00143964	0.599207	0.0949911	0.907439	0.0841053	0.759689	0.867221	0.0344872	0.70947	0.15055	0.783049	0.000926754
ENSMUSG00000061778	Mospd2	2	0.668755	0.665239	0.22944	0.00276654	0.956736	0.986094	0.999387	0.51093	0.972354	0.999647	0.424832	0.982938	0.793866	0.999953	0.00211317	-0.141209	-0.13524	-0.350996	-0.502838	0.107391	-0.0171198	-0.1166	-0.262068	-0.0460829	0.0655386	-0.256564	-0.0182279	-0.156911	-0.144763	-0.552502	0.278462	0.282914	0.00652839	0.000179566	0.409576	0.897452	0.372197	0.0552795	0.71102	0.601371	0.0739703	0.883262	0.202294	0.273219	1.58e-05
ENSMUSG00000034108	Ccs	2	0.673854	0.670695	0.982708	0.00687683	0.888743	0.998273	0.999387	0.598599	0.728794	0.999647	0.129835	0.920099	0.853165	0.999953	0.0259379	0.137827	-0.131513	-0.014801	0.45108	-0.170335	-0.00220002	-0.171093	0.227083	-0.180946	-0.219922	0.407779	0.0816957	0.122213	-0.0665518	0.414204	0.283547	0.290851	0.907689	0.000584383	0.187208	0.986683	0.183362	0.0909037	0.143139	0.0787745	0.00377843	0.506879	0.318933	0.611336	0.00105891
ENSMUSG00000028822	Tmem50a	2	0.683174	0.965863	0.982191	0.0917118	0.85266	0.994402	0.999387	0.342723	0.866696	0.999647	0.0371877	0.957209	0.986443	0.999953	0.0196211	0.137318	0.0204762	0.0162357	0.312746	0.186744	-0.00501436	0.138112	0.334591	0.130973	0.105677	0.52738	0.0442197	0.00789184	0.175852	0.437249	0.291835	0.871951	0.900959	0.020323	0.149771	0.970037	0.290709	0.0140413	0.293246	0.406622	0.000210171	0.721853	0.94932	0.186567	0.000678812
ENSMUSG00000013878	Rnf170	2	0.683581	0.63011	0.273957	0.001553	0.98891	0.989332	0.999387	0.62291	0.973185	0.999647	0.197962	0.957209	0.968552	0.999953	0.0493233	-0.141828	-0.150675	-0.336441	-0.551224	0.0689073	0.0139455	-0.0951875	-0.231149	0.0464581	0.0687496	-0.386327	-0.0461573	-0.0409057	-0.0916572	-0.386615	0.293203	0.247627	0.0120478	7.13e-05	0.610147	0.919418	0.482899	0.102838	0.718071	0.597916	0.0093873	0.719901	0.748161	0.504415	0.00336057
ENSMUSG00000021670	Hmgcr	2	0.684598	0.818325	0.487825	0.00436413	0.917335	0.983735	0.999387	0.536576	0.973185	0.999647	0.0294555	0.911692	0.989492	0.999953	0.0730888	0.173678	0.106444	0.301829	0.630336	0.17917	-0.0253138	0.105822	0.32645	0.0567888	0.394246	0.719426	0.114456	-0.0218701	0.110567	0.456455	0.294646	0.508115	0.0663899	0.000319536	0.279962	0.881541	0.523219	0.0638866	0.720354	0.0150035	0.000118176	0.469634	0.889193	0.511685	0.00597384
ENSMUSG00000029911	Ssbp1	2	0.686956	0.905625	0.395584	0.00336611	0.995463	0.94154	0.999387	0.789693	0.980077	0.999647	0.41081	0.970196	0.957329	0.999517	0.0250528	-0.148093	-0.0533102	-0.299647	-0.537501	-0.041418	0.0797554	-0.0520737	-0.152667	0.0366755	-0.0796915	-0.287008	0.0325606	-0.0432152	-0.11388	-0.453772	0.2977	0.697196	0.0344334	0.000229004	0.769843	0.58155	0.717547	0.304853	0.786243	0.565453	0.0663726	0.809839	0.748858	0.43731	0.00116541
ENSMUSG00000022883	Robo1	2	0.688765	0.471186	0.968382	0.00476771	0.744285	0.00491364	0.596456	0.108339	0.983239	0.999647	0.824574	0.459088	0.976615	0.999953	0.446249	-0.227766	0.332314	0.0459286	0.834162	0.372089	1.07101	0.834108	0.928585	-0.0404142	0.130825	0.170489	-0.44923	0.0527026	0.262964	0.303239	0.299647	0.123537	0.834797	0.000360833	0.088679	4.56e-06	0.000226703	0.000125691	0.843663	0.540266	0.490079	0.0315978	0.800942	0.233552	0.164777
ENSMUSG00000015837	Sqstm1	2	0.693784	0.296214	0.546492	0.0362205	0.995463	0.387628	0.999387	0.413821	0.997996	0.999647	0.0810264	0.993664	0.534518	0.999953	0.0313649	0.140539	0.265711	0.226765	0.388336	-0.0454323	0.309384	0.0434948	0.313107	-0.00408269	-0.0963566	0.481741	-0.00665871	0.257716	0.121343	0.428349	0.305234	0.0440834	0.0929057	0.00538603	0.739477	0.0254187	0.748046	0.0269964	0.975175	0.467203	0.00131228	0.959363	0.0466437	0.379345	0.00140311
ENSMUSG00000072762	4930522L14Rik	2	0.695154	0.695667	0.214982	0.000500597	0.991141	0.989373	0.999965	0.420347	0.97412	0.999255	0.146689	0.997117	0.926671	0.999517	0.0190893	-0.250896	-0.242016	-0.701866	-1.09598	-0.108818	0.0251815	-0.33036	-0.577989	0.0812989	0.119284	-0.769191	-0.00784358	-0.159768	-0.0607309	-0.836276	0.30785	0.318753	0.00613495	1.87e-05	0.663442	0.922491	0.206803	0.0285386	0.729736	0.620354	0.00476385	0.973683	0.507788	0.81497	0.00065238
ENSMUSG00000055720	Ubl7	2	0.700299	0.92964	0.545516	0.000366464	0.995463	0.972798	0.999387	0.227068	0.93987	0.999647	0.0630207	0.985297	0.959905	0.999953	0.018294	0.147087	0.0446083	0.244899	0.659295	0.0400777	0.0446178	0.108707	0.452297	-0.0900272	-0.00806839	0.540108	0.0169423	0.0593509	-0.0659154	0.496293	0.31276	0.753822	0.0922625	1.21e-05	0.782863	0.766487	0.458797	0.00338517	0.516079	0.954778	0.000702691	0.903552	0.670451	0.662726	0.000608351
ENSMUSG00000026579	F5	2	0.707033	0.508584	0.207481	6.41e-07	0.820923	0.957815	0.999387	0.667156	0.684028	0.999647	0.190901	0.618018	0.971815	0.999953	0.0195375	0.143639	0.202287	0.403478	0.869406	-0.22245	-0.0674376	-0.0180442	0.217983	-0.22333	0.104112	0.4072	-0.241923	0.0417681	-0.0373357	0.481872	0.319667	0.145418	0.00455868	3.16e-09	0.124733	0.64585	0.899472	0.143874	0.107743	0.456159	0.0100641	0.0803091	0.760425	0.797895	0.000674276
ENSMUSG00000097911	Gm26691	2	0.715535	0.161041	0.885865	0.395413	0.162384	0.00733422	0.999387	0.830439	0.801325	0.999255	0.733361	0.0335067	0.297718	0.999953	0.939202	-0.21068	-0.534659	-0.142245	0.300793	-0.764232	-1.03266	-0.358398	-0.198783	-0.278317	0.00672122	-0.240589	-0.819446	-0.535922	-0.334703	-0.0392712	0.329031	0.0132363	0.535754	0.188306	0.000522504	1.05e-05	0.112772	0.392071	0.179281	0.975838	0.333974	0.000159636	0.00995869	0.15428	0.855463
ENSMUSG00000028744	Pqlc2	2	0.717562	0.949734	0.79382	0.000237886	0.999193	0.903023	0.999387	0.438432	0.998799	0.999647	0.567906	0.775857	0.501891	0.999953	0.0113974	0.160533	0.0493085	0.164386	0.778033	0.0030145	0.129497	0.0386785	0.380608	0.00366584	-0.090238	0.253173	0.207228	0.328034	0.0248238	0.61533	0.333677	0.764202	0.328115	7.05e-06	0.985453	0.451426	0.818795	0.0324792	0.981224	0.579673	0.168885	0.196677	0.043747	0.888736	0.000265748
ENSMUSG00000028229	Rmdn1	2	0.723954	0.666153	0.24112	0.00300788	0.998501	0.885026	0.999387	0.342723	0.965482	0.999647	0.507649	0.949586	0.944214	0.999953	0.00775597	-0.132357	-0.154823	-0.369095	-0.527642	-0.0209173	-0.1328	-0.208423	-0.358888	0.0542336	0.00496269	-0.234863	0.059278	-0.0612348	-0.126557	-0.518546	0.339416	0.245159	0.00748997	0.000198694	0.880219	0.34686	0.137232	0.0134807	0.682687	0.970726	0.122812	0.654153	0.639303	0.374231	0.00014167
ENSMUSG00000022533	Atp13a3	2	0.731987	0.608579	0.665194	0.0245286	0.961132	0.817202	0.999387	0.428463	0.847779	0.999647	0.412075	0.963125	0.66596	0.999953	0.0295976	-0.129603	-0.161317	-0.18442	-0.419078	0.105591	-0.153348	-0.0751495	-0.309554	0.147975	0.00855158	-0.279612	0.0399436	-0.215941	-0.0434131	-0.434676	0.348387	0.226607	0.175548	0.00317605	0.441793	0.272975	0.581047	0.0304692	0.261054	0.948666	0.0673924	0.761314	0.0978936	0.754501	0.00130299
ENSMUSG00000104273	A530064N14Rik	2	0.743822	0.288755	0.999599	0.764282	0.960473	0.479704	0.999387	0.974451	0.956398	0.999647	0.623519	0.660354	0.0378452	0.999953	0.0354424	-0.254139	-0.559476	0.000427401	-0.160456	-0.214191	-0.581103	-0.138197	0.0527918	0.125725	0.435873	-0.387119	-0.433352	-1.02916	-0.0246749	-0.876137	0.362987	0.0419925	0.999179	0.576984	0.435197	0.0463819	0.649489	0.857485	0.629146	0.131543	0.212089	0.103488	0.000176862	0.935305	0.00170649
ENSMUSG00000036391	Sec24a	2	0.744685	0.0159104	0.790876	0.326151	0.998501	0.135229	0.999387	0.661489	0.785573	0.999647	0.715702	0.773601	0.0377218	0.999953	0.0746575	-0.117556	-0.45899	-0.12772	-0.197403	0.00740054	-0.40309	-0.0246401	-0.200849	0.158442	-0.000850776	-0.141152	-0.160476	-0.462699	-0.1509	-0.347546	0.364748	0.000243048	0.318702	0.1373	0.954127	0.00231303	0.847965	0.136381	0.19779	0.994578	0.32353	0.193847	0.00016248	0.249548	0.00620609
ENSMUSG00000029195	Klb	2	0.747028	0.0184525	0.228289	3.65e-07	0.995463	0.34819	0.999965	0.108339	0.957033	0.999255	0.0793731	0.398117	0.323572	0.999517	0.107591	0.114286	0.443425	0.334244	0.802084	0.0348529	0.303361	0.119996	0.488755	-0.0580148	0.014397	0.452871	-0.279281	0.30215	0.00538545	0.315638	0.36862	0.000323244	0.0081951	1.62e-09	0.78421	0.0193651	0.346298	0.000238357	0.635009	0.907573	0.00121686	0.022247	0.0121247	0.966853	0.0119267
ENSMUSG00000022885	St6gal1	2	0.747679	0.0247623	0.33708	0.0111758	0.998501	0.246446	0.999387	0.356709	0.910482	0.999647	0.886653	0.867547	0.248983	0.999953	0.789549	0.13504	0.518534	0.345923	0.514744	0.0158728	0.406264	0.283935	0.381529	-0.120519	0.169209	0.0762451	-0.134626	0.390512	0.0276172	0.0845903	0.370236	0.000538058	0.0215289	0.00111887	0.915993	0.00928009	0.0616615	0.0164038	0.403654	0.246252	0.646273	0.348353	0.00691796	0.856616	0.567505
[truncated: 12,418 more rows]
