# Supplementary material for: Widespread epistasis regulates glucose homeostasis and gene expression
Source: PLoS Genet. 2017 Sep 29;13(9):e1007025. doi: 10.1371/journal.pgen.1007025 (PMC5636166; doi:10.1371/journal.pgen.1007025)
Supplement: S11 Table — (XLSX) [file pgen.1007025.s021.xlsx]

## Sheet: Sheet1
S11 Table. Summary of genes with multiple ieQTLs.
Number of ieQTLs	Number of genes	Percentage of genes
0	10368	0.780194
1	1976	0.148694
2	662	0.0498156
3	185	0.0139213
4	71	0.00534276
5	19	0.00142975
6	7	0.000526751
7	1	7.52502e-05
