# Supplementary material for: Widespread epistasis regulates glucose homeostasis and gene expression
Source: PLoS Genet. 2017 Sep 29;13(9):e1007025. doi: 10.1371/journal.pgen.1007025 (PMC5636166; doi:10.1371/journal.pgen.1007025)
Supplement: S12 Table — (XLSX) [file pgen.1007025.s022.xlsx]

## Sheet: Glucose with Sex as a Covariate
S12 Table. Identification of fasting glucose QTLs using a combined linear model.
Model Terms	Estimate	Std. Error	t value	Pr(>|t|)	Significant
(Intercept)	72.2974	2.46183	29.367	< 2e-16	*
Maternal A14	9.34507	4.44142	2.104	0.035712
Maternal A17	-1.73345	4.25252	-0.408	0.683665
Maternal A3	24.5892	5.25307	4.681	3.4e-06	*
Maternal A6	11.2972	4.29631	2.63	0.00873
Paternal A10	13.2635	4.49385	2.951	0.003263	*
Paternal A4	16.9643	4.88741	3.471	0.000549	*
Paternal A5	15.2753	4.17299	3.661	0.00027	*
Paternal A8	8.22817	4.67376	1.761	0.078739
Sex (Male)	9.36307	1.54033	6.079	1.95e-09	*
Maternal A14 : Paternal A10	-17.9057	6.77338	-2.644	0.00838
Maternal A17 : Paternal A10	0.03534	6.61073	0.005	0.995736
Maternal A3 : Paternal A10	-29.6567	7.31101	-4.056	5.52e-05	*
Maternal A6 : Paternal A10	-16.4474	6.83229	-2.407	0.016317
Maternal A14 : Paternal A4	-11.6386	7.84473	-1.484	0.13834
Maternal A17 : Paternal A4	-5.75519	7.16563	-0.803	0.422139
Maternal A3 : Paternal A4	-6.30523	13.9257	-0.453	0.650844
Maternal A6 : Paternal A4	-24.9066	7.04272	-3.537	0.000431	*
Maternal A14 : Paternal A5	-16.1769	6.69117	-2.418	0.015864
Maternal A17 : Paternal A5	-7.50356	6.39381	-1.174	0.24095
Maternal A3 : Paternal A5	-3.27597	7.80935	-0.419	0.674979
Maternal A6 : Paternal A5	-24.344	6.65963	-3.655	0.000275	*
Maternal A14 : Paternal A8	-11.1885	8.97221	-1.247	0.21279
Maternal A17 : Paternal A8	-2.8734	7.06517	-0.407	0.684347
Maternal A3 : Paternal A8	-34.6259	9.97441	-3.471	0.000548	*
Maternal A6 : Paternal A8	-22.5194	7.30439	-3.083	0.002126	*
Model used: Glucose = [maternal substitution] + [paternal substitution] + [maternal substitution]*[paternal substitution] + [sex]
* indicates statistical significance (p<0.05) following Bonferonni correction
