# Supplementary material for: Widespread epistasis regulates glucose homeostasis and gene expression
Source: PLoS Genet. 2017 Sep 29;13(9):e1007025. doi: 10.1371/journal.pgen.1007025 (PMC5636166; doi:10.1371/journal.pgen.1007025)
Supplement: S13 Table — (XLSX) [file pgen.1007025.s023.xlsx]

## Sheet: Sheet1
S13 Table. Identification of body weight QTLs using a combined linear model.
Model Terms	Estimate	Std. Error	t value	Pr(>|t|)	Significant
(Intercept)	13.9279	0.186142	74.824	< 2e-16	*
Maternal A14	0.372466	0.332211	1.121	0.262578
Maternal A17	-1.12717	0.321705	-3.504	0.000486	*
Maternal A3	0.26512	0.397396	0.667	0.504889
Maternal A6	0.673168	0.325017	2.071	0.038688
Paternal A10	0.595284	0.335899	1.772	0.076771
Paternal A4	0.356666	0.369734	0.965	0.335033
Paternal A5	-0.102056	0.315687	-0.323	0.746572
Paternal A8	1.2853	0.353571	3.635	0.000297	*
Sex (Male)	2.79767	0.115966	24.125	< 2e-16	*
Maternal A14 : Paternal A10	-0.834877	0.507297	-1.646	0.100242
Maternal A17 : Paternal A10	-0.0301167	0.495867	-0.061	0.951586
Maternal A3 : Paternal A10	-0.333481	0.549218	-0.607	0.54391
Maternal A6 : Paternal A10	0.112861	0.514195	0.219	0.826329
Maternal A14 : Paternal A4	-4.52e-05	0.591318	0	0.999939
Maternal A17 : Paternal A4	-0.184517	0.542082	-0.34	0.733663
Maternal A3 : Paternal A4	0.484396	1.05348	0.46	0.645792
Maternal A6 : Paternal A4	0.341458	0.530892	0.643	0.520308
Maternal A14 : Paternal A5	-0.407778	0.501631	-0.813	0.416534
Maternal A17 : Paternal A5	0.297311	0.483695	0.615	0.538963
Maternal A3 : Paternal A5	0.544956	0.590766	0.922	0.356591
Maternal A6 : Paternal A5	1.2764	0.501347	2.546	0.0111
Maternal A14 : Paternal A8	-0.9913	0.676888	-1.464	0.143483
Maternal A17 : Paternal A8	-0.0306155	0.534476	-0.057	0.954337
Maternal A3 : Paternal A8	0.401272	0.754566	0.532	0.595029
Maternal A6 : Paternal A8	0.0052788	0.55258	0.01	0.99238
Model used: Weight = [maternal substitution] + [paternal substitution] + [maternal substitution]*[paternal substitution] + [sex]
* indicates statistical significance (p<0.05) following Bonferonni correction
