# Supplementary material for: Widespread epistasis regulates glucose homeostasis and gene expression
Source: PLoS Genet. 2017 Sep 29;13(9):e1007025. doi: 10.1371/journal.pgen.1007025 (PMC5636166; doi:10.1371/journal.pgen.1007025)
Supplement: S14 Table — (XLSX) [file pgen.1007025.s024.xlsx]

## Sheet: Sheet1
S14 Table. Primer sequences for RT-qPCR detection.
Interaction category	Gene name	Primer type	Sequence(5' to 3')
Antagonistic	Agxt	Forward	TGCTTCAGATCATGGAGGAGA
		Reverse	TGGTTCCGGTTAGAAAGGAGT
	Pcx	Forward	AGGCCATGAAGGAGATGCAC
		Reverse	CTTAGCCACCTTGTCCCCTG
	Slc6a12	Forward	TCTGGGAGAGACGGGTTTTG
		Reverse	GAAGACGATGCCCTGGTAGG
	Serpinf2	Forward	CACAGTGTCGGTGGACATGA
		Reverse	GGGGAAATGAGCCACCTGTA
	Zbtb20	Forward	CCCGGTCTGTCCACCTTTAC
		Reverse	TGGGGCTTCTCACCTGTATG
	Tmem245	Forward	CTCTGCTTCGCCGACTACG
		Reverse	CAATGTCCAGATCCACAGGCT
	Raph1	Forward	AGTATCCCGGAGTCTCAGTCAA
		Reverse	TAGTTTGAGGGGACAGAGGGG
	Dnajb9	Forward	CGGGGCGCACAGGTTATTAG
		Reverse	CTCTGAGGCAGACTTTGGCA
	Cers6	Forward	AACAACATGGCCCGAGTAGG
		Reverse	TGCCATTTTGGCAGCCTCTA
	Ldha	Forward	GGAGTGGTGTGAATGTTGCC
		Reverse	TCACCTCGTAGGCACTGTCC
	Sec23b	Forward	AGAACGAGATGGTGTGCGTT
		Reverse	GCATATGCTGGAGGGAACTGA
	Eif2ak3	Forward	AGCAAGCCAGAGGTGTTTGG
		Reverse	GGAAGATTCGAGCAGGGACTC
Synergistic	Cyp3a16	Forward	AGTGGGGATAATGAGTAAATCCAT
		Reverse	GGCACCTAACACATCTTTCACAG
	Syvn1	Forward	CCACCAGTACAGCCGTTTCT
		Reverse	TACCCATCCAAGGAGGAGGG
	Gstm1	Forward	GATACACCATGGGTGACGCT
		Reverse	TCTCCATCCAGGTGGTGCTT
	Usp18	Forward	CCCTCATGGTCTGGTTGGTTT
		Reverse	GCACTCCGAGGCACTGTTAT
	Pik3c2a	Forward	GCGGGAGAAAAACATGGCTC
		Reverse	AATACCAGGACCTCACGCTG
	Stat5a	Forward	CTACGTGTTCCCAGACCGAC
		Reverse	TGACGAACTCAGGGACCACT
	Tecr	Forward	GCACTGGCCGTTTTTGTGAT
		Reverse	TCCAGGAGCCCACCTCATAA
	Mcm10	Forward	AGAGAAAACCAGCGAGGAGC
		Reverse	GGCTGCAGAGATGAATCAGGT
	Nol8	Forward	GACGACAGACTTCGTGGTTCT
		Reverse	CTTGTTCGGGCTTCCCAAGA
	Rprl3	Forward	ACTCTTCGGCCCCTGAGAAG
		Reverse	GCTCTCTGGGAATTCACCTCC
Additive	Zkscan3	Forward	GGAGTCTTTGGGATCCCTGC
		Reverse	TCCATTTTCAGCAACCCCTGT
	Asns	Forward	GCCATCTATGACAGCGTGGA
		Reverse	AGTCCAGGCCCCCTGATAAA
	Slc12a2	Forward	GCAAAATCTCCAGGATGGCG
		Reverse	CATATGTGAGCAACGCAGCC
	Igfbp3	Forward	AACCTGCTCCAGGAAACATCA
		Reverse	ACTTGGAATCGGTCACTCGG
	Ldha	Forward	GGAGTGGTGTGAATGTTGCC
		Reverse	TCACCTCGTAGGCACTGTCC
